# Supplementary material for: Identifying potential novel widespread determinants of bacterial pathogenicity using phylogenetic-based orthology analysis
Source: Front Microbiol. 2025 May 1;16:1494490. doi: 10.3389/fmicb.2025.1494490 (PMC12078273; doi:10.3389/fmicb.2025.1494490)
Supplement: Supplementary file 1 [file Data_Sheet_1.zip]

Archive with 12 entries (12 files):
- Supplementary_Table_3_HOGs_matching_VFDB.tsv
- __MACOSX/._Supplementary_Table1_HOGs_matching_VFDB.tsv
- Supplementary_Table_7_Proteins_HOGsNOTsignificantHP_domains.txt
- __MACOSX/._Supplementary_Table5_Proteins_HOGsNOTsignificantHP_domains.txt
- Supplementary_Table_6_Proteins_HOGssignificantHP_domains.tsv
- __MACOSX/._Supplementary_Table4_Proteins_HOGssignificantHP_domains.tsv
- Supplementary_Table_5_SignificantHOGs_notmatching_VFDB.tsv
- __MACOSX/._Supplementary_Table3_SignificantHOGs_notmatching_VFDB.tsv
- Supplementary_Table_4_NotsignificantHOGs_matching_VFDB.tsv
- __MACOSX/._Supplementary_Table2_NotsignificantHOGs_matching_VFDB.tsv
- Supplementary_Table_2_Top20HOGs_functions.xlsx
- Supplementary_Table_1_Taxa_OA_StatisticalSet.xlsx
