# Supplementary material for: Identifying potential novel widespread determinants of bacterial pathogenicity using phylogenetic-based orthology analysis
Source: Front Microbiol. 2025 May 1;16:1494490. doi: 10.3389/fmicb.2025.1494490 (PMC12078273; doi:10.3389/fmicb.2025.1494490)
Supplement: Supplementary file 1 [file Data_Sheet_1.zip › Supplementary_Table_3_HOGs_matching_VFDB.tsv]

Supplementary Table 3: Hierarchical Orthologous Groups (HOGs) matching VFDB experimentally verified virulence factors. HOG_ID: Unique identifier for the HOG to which the query belongs. Query: Name or identifier of the query sequence analyzed. Subject: Name or identifier of the subject sequence that the query is compared against (e.g., a reference genome or protein). Virulence_Factor: Virulence fa…
HOG_ID	Query	Subject	Virulence_Factor	Identity	Alignment_Length	Mismatches	Gap_Openings	Q_Start	Q_End	S_Start	S_End	E_Value	Bit_Score
N0.HOG0006220	fig|1492.178.peg.2481|EBL75_16275	VFG050386(gb|WP_000355489.1)	gb|WP_000355489.1	45.6	318	171	2	17	333	16	332	9.9e-90	270
N0.HOG0006220	fig|1492.266.peg.2563|HNS01_12895	VFG050386(gb|WP_000355489.1)	gb|WP_000355489.1	45.6	318	171	2	17	333	16	332	9.9e-90	270
N0.HOG0013045	fig|644.996.peg.2473	VFG043392(gb|YP_002343698)	gb|YP_002343698	37.1	447	255	9	90	534	84	506	9.9e-89	280
N0.HOG0003281	fig|587.514.peg.1758|NTP67_08580	VFG043319(gb|WP_010946589)	gb|WP_010946589	43.2	338	168	5	60	387	62	385	9.9e-81	254
N0.HOG0003281	fig|587.58.peg.4106|CEQ08_20195	VFG043319(gb|WP_010946589)	gb|WP_010946589	43.2	338	168	5	60	387	62	385	9.9e-81	254
N0.HOG0001951	fig|106648.173.peg.4457|PYR74_21695	VFG001889(gb|WP_011216518)	gb|WP_011216518	52.9	210	99	0	1	210	1	210	9.9e-77	227
N0.HOG0001951	fig|106648.179.peg.3992	VFG001889(gb|WP_011216518)	gb|WP_011216518	52.9	210	99	0	1	210	1	210	9.9e-77	227
N0.HOG0003281	fig|2027919.296.peg.3191|K9O84_15800	VFG043381(gb|WP_000684509)	gb|WP_000684509	37.7	374	220	5	11	375	5	374	9.9e-76	239
N0.HOG0006751	fig|1138383.23.peg.1536|MINTM001_15080	VFG049154(gb|WP_014907257)	gb|WP_014907257	35.1	599	335	18	68	640	1001	1571	9.9e-74	265
N0.HOG0003233	fig|57706.19.peg.4585|A6J81_22680	VFG001214(gb|NP_253237)	gb|NP_253237	41.3	327	184	2	178	504	126	444	9.9e-72	232
N0.HOG0005296	fig|50719.19.peg.150|AL552_09605	VFG038105(gb|WP_000591436)	gb|WP_000591436	42.5	273	141	5	3	265	1	267	9.9e-69	213
N0.HOG0015639	fig|1491.1045.peg.3548|AGE29_19200	VFG002501(gb|WP_004197167)	gb|WP_004197167	35.1	328	212	1	9	336	5	331	9.9e-64	202
N0.HOG0015639	fig|1491.2647.peg.2841|MHI66_002738	VFG002501(gb|WP_004197167)	gb|WP_004197167	35.1	328	212	1	9	336	5	331	9.9e-64	202
N0.HOG0015635	fig|28141.673.peg.3615|DC438_17600	VFG052292(gb|WP_011180965.1)	gb|WP_011180965.1	36.9	282	173	4	4	283	9	287	9.9e-57	182
N0.HOG0015635	fig|28141.915.peg.1241|G4U60_06150	VFG052292(gb|WP_011180965.1)	gb|WP_011180965.1	36.9	282	173	4	4	283	9	287	9.9e-57	182
N0.HOG0016671	fig|87883.148.peg.3435|A8H40_29975	VFG002503(gb|WP_004534368)	gb|WP_004534368	85.1	114	16	1	1	114	1	113	9.9e-57	169
N0.HOG0016671	fig|87883.378.peg.1261|GY166_05950	VFG002503(gb|WP_004534368)	gb|WP_004534368	85.1	114	16	1	1	114	1	113	9.9e-57	169
N0.HOG0006987	fig|1463165.76.peg.4384|DKC09_25840	VFG038249(gb|WP_003384760)	gb|WP_003384760	42.9	247	135	3	35	278	98	341	9.9e-55	179
N0.HOG0006820	fig|2204208.3.peg.511|FORC89_509	VFG014950(gb|NP_249457)	gb|NP_249457	38.8	281	166	4	73	353	91	365	9.9e-55	184
N0.HOG0006820	fig|2204208.4.peg.511|FORC89_509	VFG014950(gb|NP_249457)	gb|NP_249457	38.8	281	166	4	73	353	91	365	9.9e-55	184
N0.HOG0006820	fig|28901.17576.peg.4430|INN77_21145	VFG014950(gb|NP_249457)	gb|NP_249457	38.8	281	166	4	73	353	91	365	9.9e-55	184
N0.HOG0006820	fig|28901.17583.peg.518|INN74_02495	VFG014950(gb|NP_249457)	gb|NP_249457	38.8	281	166	4	73	353	91	365	9.9e-55	184
N0.HOG0000753	fig|676.30.peg.1848	VFG038219(gb|WP_000076440)	gb|WP_000076440	40.4	228	128	4	6	232	10	230	9.9e-53	168
N0.HOG0000753	fig|676.375.peg.3223|AL536_15570	VFG038219(gb|WP_000076440)	gb|WP_000076440	40.4	228	128	4	6	232	10	230	9.9e-53	168
N0.HOG0003865	fig|584.1606.peg.2186|JW301_10760	VFG048468(gb|WP_004176917)	gb|WP_004176917	35.7	325	194	6	14	331	16	332	9.9e-49	164
N0.HOG0003865	fig|584.1635.peg.3635|JYQ85_16705	VFG048468(gb|WP_004176917)	gb|WP_004176917	35.7	325	194	6	14	331	16	332	9.9e-49	164
N0.HOG0003243	fig|622.437.peg.2738	VFG041031(gb|NP_251049)	gb|NP_251049	35.3	309	180	7	175	473	10	308	9.9e-42	150
N0.HOG0003243	fig|622.521.peg.2526|GH770_11615	VFG041031(gb|NP_251049)	gb|NP_251049	35.3	309	180	7	175	473	10	308	9.9e-42	150
N0.HOG0014430	fig|1296.381.peg.550	VFG001416(gb|NP_218118)	gb|NP_218118	52.5	120	57	0	1	120	1	120	9.9e-40	127
N0.HOG0003861	fig|43770.574.peg.2305|BBR43_11125	VFG048478(gb|WP_004147521)	gb|WP_004147521	34.6	335	201	11	37	367	6	326	9.9e-39	138
N0.HOG0003861	fig|43770.575.peg.1945|A9D01_09445	VFG048478(gb|WP_004147521)	gb|WP_004147521	34.6	335	201	11	37	367	6	326	9.9e-39	138
N0.HOG0014983	fig|546.1782.peg.973|QKW62_04845	VFG007162(gb|WP_005377232)	gb|WP_005377232	37.7	212	115	5	46	244	7	214	9.9e-38	129
N0.HOG0019418	fig|714.780.peg.899	VFG043636(gb|WP_011081078)	gb|WP_011081078	38.3	188	116	0	99	286	104	291	9.9e-35	124
N0.HOG0018702	fig|2058152.48.peg.4796|JJJ10_23025	VFG000177(gb|NP_251788)	gb|NP_251788	33.7	199	122	3	3	192	2	199	9.9e-25	94.4
N0.HOG0018702	fig|2058152.49.peg.4631|JJJ11_24675	VFG000177(gb|NP_251788)	gb|NP_251788	33.7	199	122	3	3	192	2	199	9.9e-25	94.4
N0.HOG0018702	fig|571.731.peg.4751	VFG000177(gb|NP_251788)	gb|NP_251788	33.7	199	122	3	3	192	2	199	9.9e-25	94.4
N0.HOG0018837	fig|287.5968.peg.597|DCS61_02995	VFG000176(gb|NP_251787)	gb|NP_251787	100	333	0	0	1	333	1	333	9.9e-240	649
N0.HOG0016674	fig|42897.163.peg.3802	VFG001245(gb|NP_249778)	gb|NP_249778	37.8	135	84	0	1	135	1	135	9.9e-22	86.7
N0.HOG0018668	fig|588.211.peg.1474|JY390_07000	VFG038703(gb|WP_011705289)	gb|WP_011705289	30.7	202	126	5	23	212	47	246	9.9e-22	87
N0.HOG0016674	fig|623.1852.peg.2015	VFG001245(gb|NP_249778)	gb|NP_249778	37.8	135	84	0	1	135	1	135	9.9e-22	86.7
N0.HOG0013412	fig|753.13.peg.1278|K7G89_001314	VFG037028(gb|WP_002218620)	gb|WP_002218620	63.3	460	157	4	2	456	4	456	9.9e-216	602
N0.HOG0013412	fig|753.14.peg.1093|K7G90_001127	VFG037028(gb|WP_002218620)	gb|WP_002218620	63.3	460	157	4	2	456	4	456	9.9e-216	602
N0.HOG0008265	fig|158836.2060.peg.4030|OLI86_19785	VFG000433(gb|NP_490508)	gb|NP_490508	30.9	165	108	4	22	186	23	181	9.9e-20	82.4
N0.HOG0011834	fig|196024.107.peg.3980|LEO73_19560	VFG002047(gb|WP_000498818)	gb|WP_000498818	48.4	639	284	9	10	623	25	642	9.9e-191	553
N0.HOG0006219	fig|450.24.peg.2048|A6J40_09575	VFG039196(gb|NP_820627)	gb|NP_820627	66.5	361	121	0	9	369	9	369	9.9e-175	488
N0.HOG0006219	fig|450.89.peg.399|GCB94_02950	VFG039196(gb|NP_820627)	gb|NP_820627	66.5	361	121	0	9	369	9	369	9.9e-175	488
N0.HOG0001914	fig|13373.94.peg.4372|EGT61_002845	VFG002543(gb|WP_011205386)	gb|WP_011205386	99.6	234	1	0	5	238	1	234	9.9e-171	467
N0.HOG0001914	fig|28450.645.peg.5977|BOC42_28665	VFG002543(gb|WP_011205386)	gb|WP_011205386	99.6	234	1	0	5	238	1	234	9.9e-171	467
N0.HOG0001914	fig|28450.646.peg.4908|BOC47_23635	VFG002543(gb|WP_011205386)	gb|WP_011205386	99.6	234	1	0	5	238	1	234	9.9e-171	467
N0.HOG0015863	fig|28184.41.peg.124|FH586_02465	VFG010906(gb|WP_011213314)	gb|WP_011213314	51.9	54	26	0	1	54	1	54	9.9e-17	65.1
N0.HOG0015863	fig|28184.42.peg.2991|FH581_12015	VFG010906(gb|WP_011213314)	gb|WP_011213314	51.9	54	26	0	1	54	1	54	9.9e-17	65.1
N0.HOG0000749	fig|584.1606.peg.159|JW301_00775	VFG001226(gb|NP_249100)	gb|NP_249100	35.3	119	73	2	1	115	1	119	9.9e-16	68.6
N0.HOG0000749	fig|584.1635.peg.1437|JYQ85_05860	VFG001226(gb|NP_249100)	gb|NP_249100	35.3	119	73	2	1	115	1	119	9.9e-16	68.6
N0.HOG0016110	fig|1812935.384.peg.3040|MUY32_14800	VFG002502(gb|WP_004523066)	gb|WP_004523066	45.7	558	273	5	17	557	53	597	9.9e-157	458
N0.HOG0019238	fig|106648.173.peg.4910|PYR74_23765	VFG050946(gb|WP_000083625.1)	gb|WP_000083625.1	77	269	59	2	1	267	1	268	9.9e-150	416
N0.HOG0005192	fig|1773.8217.peg.3735|BJM03_17785	VFG011677(gb|YP_002344803)	gb|YP_002344803	30.9	136	80	4	16	138	9	143	9.9e-15	68.9
N0.HOG0005192	fig|1773.9549.peg.3774|C9I79_18360	VFG011677(gb|YP_002344803)	gb|YP_002344803	30.9	136	80	4	16	138	9	143	9.9e-15	68.9
N0.HOG0013722	fig|644.996.peg.4273	VFG007165(gb|WP_005477705)	gb|WP_005477705	61.9	341	130	0	1	341	1	341	9.9e-147	416
N0.HOG0016327	fig|57706.19.peg.2894|A6J81_14195	VFG038380(gb|WP_043163044)	gb|WP_043163044	38.3	491	297	4	1	487	1	489	9.9e-123	365
N0.HOG0006198	fig|672.1173.peg.1325|F6X00_06870	VFG007097(gb|WP_000138174)	gb|WP_000138174	48.7	386	186	6	180	559	120	499	9.9e-115	347
N0.HOG0006206	fig|1530123.51.peg.3260|IC796_15955	VFG050457(gb|WP_001274990.1)	gb|WP_001274990.1	47.5	402	199	6	99	492	173	570	9.9e-114	345
N0.HOG0006206	fig|48296.217.peg.1907	VFG050457(gb|WP_001274990.1)	gb|WP_001274990.1	47.8	402	198	6	99	492	173	570	9.9e-114	345
N0.HOG0003281	fig|1134687.167.peg.5534|CHQ91_29505	VFG043345(gb|WP_011946713)	gb|WP_011946713	42	438	240	4	7	437	2	432	9.9e-110	328
N0.HOG0003281	fig|1134687.637.peg.1421|L3249_06850	VFG043345(gb|WP_011946713)	gb|WP_011946713	42	438	240	4	7	437	2	432	9.9e-110	328
N0.HOG0003281	fig|2058152.48.peg.1471|JJJ10_07110	VFG043345(gb|WP_011946713)	gb|WP_011946713	42	438	240	4	7	437	2	432	9.9e-110	328
N0.HOG0003281	fig|2058152.49.peg.1382|JJJ11_09040	VFG043345(gb|WP_011946713)	gb|WP_011946713	42	438	240	4	7	437	2	432	9.9e-110	328
N0.HOG0014646	fig|28141.673.peg.1800|DC438_08870	VFG002126(gb|NP_219593)	gb|NP_219593	35.1	670	400	17	31	677	36	693	9.9e-110	345
N0.HOG0014646	fig|28141.915.peg.3000|G4U60_14695	VFG002126(gb|NP_219593)	gb|NP_219593	35.1	670	400	17	31	677	36	693	9.9e-110	345
N0.HOG0014646	fig|545.36.peg.4146	VFG002126(gb|NP_219593)	gb|NP_219593	34.4	668	407	13	31	677	36	693	9.9e-110	345
N0.HOG0014646	fig|545.38.peg.3756|CEP66_18075	VFG002126(gb|NP_219593)	gb|NP_219593	34.4	668	407	13	31	677	36	693	9.9e-110	345
N0.HOG0003281	fig|571.731.peg.1564	VFG043345(gb|WP_011946713)	gb|WP_011946713	42	438	240	4	7	437	2	432	9.9e-110	328
N0.HOG0009793	fig|303.397.peg.700|BG030_03540	VFG038285(gb|WP_005308483)	gb|WP_005308483	33.3	54	36	0	2	55	4	57	9.9e-06	40
N0.HOG0009805	fig|40324.2327.peg.1626|NW343_08090	VFG042851(gb|WP_003020882)	gb|WP_003020882	45.9	37	20	0	16	52	6	42	9.9e-06	40
N0.HOG0014830	fig|670.1228.peg.2283|CHR23_011275	VFG043017(gb|NP_252038)	gb|NP_252038	52.7	275	126	3	4	275	1	274	9.99e-94	275
N0.HOG0014830	fig|670.6485.peg.2259|NR793_19780	VFG043017(gb|NP_252038)	gb|NP_252038	52.7	275	126	3	4	275	1	274	9.99e-94	275
N0.HOG0016274	fig|38313.141.peg.2486|KE621_11555	VFG038385(gb|WP_011705716)	gb|WP_011705716	45.6	333	162	4	1	325	1	322	9.99e-93	277
N0.HOG0016274	fig|38313.144.peg.1282|KE622_06300	VFG038385(gb|WP_011705716)	gb|WP_011705716	45.6	333	162	4	1	325	1	322	9.99e-93	277
N0.HOG0005192	fig|1507806.50.peg.1694	VFG011677(gb|YP_002344803)	gb|YP_002344803	60.1	223	81	3	1	216	1	222	9.99e-89	259
N0.HOG0014326	fig|615.999.peg.2306	VFG016058(gb|NP_251114)	gb|NP_251114	36.1	563	336	12	8	556	10	562	9.99e-87	291
N0.HOG0003276	fig|196024.107.peg.2986|LEO73_14640	VFG043381(gb|WP_000684509)	gb|WP_000684509	40.4	384	209	4	5	373	2	380	9.99e-80	249
N0.HOG0005296	fig|303.397.peg.3385|BG030_16795	VFG000964(gb|WP_010922799)	gb|WP_010922799	45.8	271	135	5	2	265	4	269	9.99e-79	238
N0.HOG0000456	fig|676.30.peg.1006	VFG049994(gb|WP_001048422)	gb|WP_001048422	49.6	250	120	2	10	259	11	254	9.99e-76	228
N0.HOG0003232	fig|158.82.peg.745|E4N84_03685	VFG000116(gb|NP_254170)	gb|NP_254170	44	302	162	3	199	499	151	446	9.99e-73	235
N0.HOG0003281	fig|562.68395.peg.1250|H4P50_05945	VFG038397(gb|WP_011705722)	gb|WP_011705722	41.6	286	163	2	134	417	196	479	9.99e-66	216
N0.HOG0003281	fig|621.221.peg.2378	VFG038397(gb|WP_011705722)	gb|WP_011705722	41.6	286	163	2	134	417	196	479	9.99e-66	216
N0.HOG0003281	fig|622.437.peg.1872	VFG038397(gb|WP_011705722)	gb|WP_011705722	41.6	286	163	2	134	417	196	479	9.99e-66	216
N0.HOG0003281	fig|622.521.peg.3405|GH770_15740	VFG038397(gb|WP_011705722)	gb|WP_011705722	41.6	286	163	2	134	417	196	479	9.99e-66	216
N0.HOG0003281	fig|624.1185.peg.710|BZ172_03655	VFG038397(gb|WP_011705722)	gb|WP_011705722	41.6	286	163	2	134	417	196	479	9.99e-66	216
N0.HOG0003281	fig|624.1285.peg.1171|AT852_05795	VFG038397(gb|WP_011705722)	gb|WP_011705722	41.6	286	163	2	134	417	196	479	9.99e-66	216
N0.HOG0017837	fig|83655.130.peg.1819|H9S86_09035	VFG045349(gb|WP_000092542)	gb|WP_000092542	35.7	395	230	10	49	435	63	441	9.99e-64	221
N0.HOG0003230	fig|28184.41.peg.4551|FH586_20135	VFG002085(gb|WP_000084793)	gb|WP_000084793	38.5	343	195	4	364	697	192	527	9.99e-61	210
N0.HOG0003230	fig|28184.42.peg.3995|FH581_16250	VFG002085(gb|WP_000084793)	gb|WP_000084793	38.5	343	195	4	364	697	192	527	9.99e-61	210
N0.HOG0003866	fig|61645.543.peg.2918|LCD44_14230	VFG013069(gb|WP_005019013)	gb|WP_005019013	42.6	284	152	5	52	326	35	316	9.99e-57	184
N0.HOG0010277	fig|50719.19.peg.3664|AL552_01940	VFG038792(gb|WP_011706640)	gb|WP_011706640	40.8	245	140	4	1	240	1	245	9.99e-53	168
N0.HOG0010277	fig|50719.21.peg.3572|AL537_18220	VFG038792(gb|WP_011706640)	gb|WP_011706640	40.8	245	140	4	1	240	1	245	9.99e-53	168
N0.HOG0002653	fig|199.2265.peg.1940|G5B99_09600	VFG043367(gb|WP_000971620)	gb|WP_000971620	33.7	478	310	3	93	567	92	565	9.99e-52	183
N0.HOG0000303	fig|28450.645.peg.5392|BOC42_25915	VFG038234(gb|WP_000472465)	gb|WP_000472465	31.8	400	241	11	48	427	146	533	9.99e-49	172
N0.HOG0000303	fig|28450.646.peg.5497|BOC47_26420	VFG038234(gb|WP_000472465)	gb|WP_000472465	31.8	400	241	11	48	427	146	533	9.99e-49	172
N0.HOG0013832	fig|654.877.peg.3805	VFG002554(gb|WP_011205222)	gb|WP_011205222	44.8	183	99	2	6	187	9	190	9.99e-44	142
N0.HOG0013832	fig|654.888.peg.2575	VFG002554(gb|WP_011205222)	gb|WP_011205222	44.8	183	99	2	6	187	9	190	9.99e-44	142
N0.HOG0013832	fig|83655.105.peg.4398|EXN74_21995	VFG002554(gb|WP_011205222)	gb|WP_011205222	42.6	183	103	2	6	187	9	190	9.99e-44	142
N0.HOG0013832	fig|83655.130.peg.3665|H9S86_17975	VFG002554(gb|WP_011205222)	gb|WP_011205222	42.6	183	103	2	6	187	9	190	9.99e-44	142
N0.HOG0020578	fig|28901.17576.peg.2208|INN77_10580	VFG038322(gb|WP_180975055)	gb|WP_180975055	33.9	221	139	3	13	230	13	229	9.99e-38	130
N0.HOG0020578	fig|28901.17583.peg.2720|INN74_12885	VFG038322(gb|WP_180975055)	gb|WP_180975055	33.9	221	139	3	13	230	13	229	9.99e-38	130
N0.HOG0000078	fig|2204208.3.peg.3134|FORC89_3109	VFG000907(gb|WP_000376545)	gb|WP_000376545	35.3	249	138	9	2	239	468	704	9.99e-34	125
N0.HOG0000078	fig|2204208.4.peg.3134|FORC89_3109	VFG000907(gb|WP_000376545)	gb|WP_000376545	35.3	249	138	9	2	239	468	704	9.99e-34	125
N0.HOG0000078	fig|28901.17576.peg.1633|INN77_07825	VFG000907(gb|WP_000376545)	gb|WP_000376545	35.3	249	138	9	2	239	468	704	9.99e-34	125
N0.HOG0000078	fig|28901.17583.peg.3300|INN74_15640	VFG000907(gb|WP_000376545)	gb|WP_000376545	35.3	249	138	9	2	239	468	704	9.99e-34	125
N0.HOG0000078	fig|545.36.peg.689	VFG000907(gb|WP_000376545)	gb|WP_000376545	36.4	239	131	8	2	229	468	696	9.99e-34	125
N0.HOG0000078	fig|545.38.peg.4966|CEP66_23840	VFG000907(gb|WP_000376545)	gb|WP_000376545	36.4	239	131	8	2	229	468	696	9.99e-34	125
N0.HOG0000559	fig|1134687.167.peg.2183|CHQ91_12965	VFG038840(gb|WP_005300916)	gb|WP_005300916	35.2	250	148	4	8	257	6	241	9.99e-33	117
N0.HOG0008266	fig|196024.107.peg.4028|LEO73_19790	VFG001145(gb|CAA83901)	gb|CAA83901	33.9	233	134	8	2	223	3	226	9.99e-33	116
N0.HOG0008266	fig|196024.168.peg.386	VFG001145(gb|CAA83901)	gb|CAA83901	33.9	233	134	8	2	223	3	226	9.99e-33	116
N0.HOG0016201	fig|550.2451.peg.3315	VFG014148(gb|NP_249768)	gb|NP_249768	43.5	131	72	2	6	136	6	134	9.99e-32	107
N0.HOG0003241	fig|676.30.peg.3794	VFG002085(gb|WP_000084793)	gb|WP_000084793	74.7	529	133	1	1	529	1	528	9.99e-282	772
N0.HOG0000749	fig|654.877.peg.993	VFG001226(gb|NP_249100)	gb|NP_249100	41.2	119	67	1	1	116	1	119	9.99e-22	84.3
N0.HOG0000749	fig|654.888.peg.975	VFG001226(gb|NP_249100)	gb|NP_249100	41.2	119	67	1	1	116	1	119	9.99e-22	84.3
N0.HOG0014950	fig|546.1782.peg.972|QKW62_04840	VFG007406(gb|WP_000187051)	gb|WP_000187051	50.7	75	37	0	2	76	1	75	9.99e-18	68.6
N0.HOG0014950	fig|57706.19.peg.2490|A6J81_12155	VFG007406(gb|WP_000187051)	gb|WP_000187051	50.7	75	37	0	2	76	1	75	9.99e-18	68.6
N0.HOG0014950	fig|632.705.peg.3434|S96127_3323	VFG002015(gb|WP_010947514)	gb|WP_010947514	39.3	89	54	0	2	90	1	89	9.99e-18	68.6
N0.HOG0014950	fig|632.861.peg.3285|LDH64_15385	VFG002015(gb|WP_010947514)	gb|WP_010947514	39.3	89	54	0	2	90	1	89	9.99e-18	68.6
N0.HOG0014950	fig|633.88.peg.711	VFG002015(gb|WP_010947514)	gb|WP_010947514	39.3	89	54	0	2	90	1	89	9.99e-18	68.6
N0.HOG0014646	fig|550.1583.peg.3657|DPF84_18490	VFG000198(gb|NP_250394)	gb|NP_250394	34.2	693	408	12	26	684	21	699	9.99e-114	355
N0.HOG0014646	fig|550.2451.peg.653	VFG000198(gb|NP_250394)	gb|NP_250394	34.2	693	408	12	26	684	21	699	9.99e-114	355
N0.HOG0014646	fig|61645.543.peg.1909|LCD44_09445	VFG000198(gb|NP_250394)	gb|NP_250394	34.3	690	411	10	26	684	21	699	9.99e-114	355
N0.HOG0003286	fig|1134687.637.peg.5609|L3249_26940	VFG000116(gb|NP_254170)	gb|NP_254170	42.4	443	248	5	2	441	5	443	9.99e-104	313
N0.HOG0003286	fig|571.213.peg.3474|AGH21_19320	VFG000116(gb|NP_254170)	gb|NP_254170	42.4	443	248	5	2	441	5	443	9.99e-104	313
N0.HOG0010251	fig|83655.105.peg.3595|EXN74_17980	VFG038788(gb|WP_011706639)	gb|WP_011706639	56.5	260	112	1	1	259	1	260	9.99e-102	294
N0.HOG0010251	fig|83655.130.peg.2812|H9S86_13770	VFG038788(gb|WP_011706639)	gb|WP_011706639	56.5	260	112	1	1	259	1	260	9.99e-102	294
N0.HOG0009805	fig|57975.47.peg.2927|G9462_13105	VFG000111(gb|NP_253215)	gb|NP_253215	42.9	42	24	0	11	52	5	46	9.99e-06	40.4
N0.HOG0011050	fig|584.1606.peg.2153|JW301_10590	VFG001867(gb|WP_016357051)	gb|WP_016357051	66.5	191	64	0	1	191	1	191	9.98e-99	281
N0.HOG0011050	fig|584.1635.peg.3668|JYQ85_16875	VFG001867(gb|WP_016357051)	gb|WP_016357051	66.5	191	64	0	1	191	1	191	9.98e-99	281
N0.HOG0006200	fig|196024.107.peg.4181|LEO73_20505	VFG000233(gb|WP_002221967)	gb|WP_002221967	34.9	559	352	7	13	567	8	558	9.98e-98	305
N0.HOG0006198	fig|83655.130.peg.3766|H9S86_18475	VFG000182(gb|NP_251793)	gb|NP_251793	43.7	380	209	3	82	457	123	501	9.98e-98	300
N0.HOG0017306	fig|676.30.peg.903	VFG038890(gb|WP_005314213)	gb|WP_005314213	42.2	322	164	5	1	307	1	315	9.98e-79	240
N0.HOG0004241	fig|2590157.11.peg.1528|LGN95_07630	VFG000935(gb|WP_001222189)	gb|WP_001222189	31.2	699	369	26	26	637	29	702	9.98e-73	246
N0.HOG0011936	fig|584.1606.peg.1579|JW301_07870	VFG013436(gb|WP_005693550)	gb|WP_005693550	41.2	301	166	7	6	301	8	302	9.98e-72	221
N0.HOG0011936	fig|584.1635.peg.2931|JYQ85_13290	VFG013436(gb|WP_005693550)	gb|WP_005693550	41.2	301	166	7	6	301	8	302	9.98e-72	221
N0.HOG0003283	fig|196024.107.peg.4299|LEO73_21100	VFG038397(gb|WP_011705722)	gb|WP_011705722	35.3	348	196	3	131	472	188	512	9.98e-59	199
N0.HOG0003283	fig|196024.168.peg.1248	VFG038397(gb|WP_011705722)	gb|WP_011705722	35.3	348	196	3	131	472	188	512	9.98e-59	199
N0.HOG0014983	fig|446.637.peg.1829|EUL28_01763	VFG016767(gb|WP_005767758)	gb|WP_005767758	44.7	253	130	4	1	246	1	250	9.98e-58	181
N0.HOG0014983	fig|446.638.peg.1879|H044120014_01821	VFG016767(gb|WP_005767758)	gb|WP_005767758	44.7	253	130	4	1	246	1	250	9.98e-58	181
N0.HOG0003866	fig|28141.915.peg.2289|G4U60_11305	VFG013069(gb|WP_005019013)	gb|WP_005019013	38.8	320	180	7	35	343	2	316	9.98e-55	179
N0.HOG0003271	fig|38313.141.peg.1901|KE621_08770	VFG007484(gb|WP_000079330)	gb|WP_000079330	39.2	324	160	4	307	594	143	465	9.98e-55	190
N0.HOG0003271	fig|38313.144.peg.712|KE622_03530	VFG007484(gb|WP_000079330)	gb|WP_000079330	39.2	324	160	4	307	594	143	465	9.98e-55	190
N0.HOG0006206	fig|2026240.29.peg.4441|LGM30_21575	VFG002432(gb|WP_004537540)	gb|WP_004537540	32.4	401	239	12	117	488	115	512	9.98e-49	173
N0.HOG0006206	fig|2026240.3.peg.4649|B8P98_22830	VFG002432(gb|WP_004537540)	gb|WP_004537540	32.4	401	239	12	117	488	115	512	9.98e-49	173
N0.HOG0013600	fig|702439.159.peg.2767|J4865_12825	VFG001417(gb|NP_218119)	gb|NP_218119	46.2	184	98	1	17	199	27	210	9.98e-48	159
N0.HOG0004190	fig|38313.141.peg.2490|KE621_11575	VFG041026(gb|NP_250359)	gb|NP_250359	41.3	189	111	0	40	228	59	247	9.98e-47	155
N0.HOG0004190	fig|38313.144.peg.1286|KE622_06320	VFG041026(gb|NP_250359)	gb|NP_250359	41.3	189	111	0	40	228	59	247	9.98e-47	155
N0.HOG0012025	fig|42897.163.peg.1158|P5F89_07340	VFG039491(gb|NP_820417)	gb|NP_820417	50.3	145	70	2	8	150	7	151	9.98e-44	139
N0.HOG0012025	fig|562.29122.peg.631	VFG039491(gb|NP_820417)	gb|NP_820417	50.3	145	70	2	8	150	7	151	9.98e-44	139
N0.HOG0012025	fig|562.68395.peg.554|H4P50_02675	VFG039491(gb|NP_820417)	gb|NP_820417	50.3	145	70	2	8	150	7	151	9.98e-44	139
N0.HOG0012025	fig|564.44.peg.702	VFG039491(gb|NP_820417)	gb|NP_820417	50.3	145	70	2	8	150	7	151	9.98e-44	139
N0.HOG0012025	fig|564.45.peg.2754	VFG039491(gb|NP_820417)	gb|NP_820417	50.3	145	70	2	8	150	7	151	9.98e-44	139
N0.HOG0012025	fig|621.221.peg.3264	VFG039491(gb|NP_820417)	gb|NP_820417	50.3	145	70	2	8	150	7	151	9.98e-44	139
N0.HOG0012025	fig|623.1852.peg.4516|MT485_20535	VFG039491(gb|NP_820417)	gb|NP_820417	50.3	145	70	2	8	150	7	151	9.98e-44	139
N0.HOG0012025	fig|624.1285.peg.385|AT852_01915	VFG039491(gb|NP_820417)	gb|NP_820417	50.3	145	70	2	8	150	7	151	9.98e-44	139
N0.HOG0013834	fig|1280.10759.peg.2369|SA40TW_12155	VFG047512(gb|WP_003020978)	gb|WP_003020978	30.3	314	209	6	17	322	2	313	9.98e-41	142
N0.HOG0013834	fig|1280.16429.peg.2845|B6178_14260	VFG047512(gb|WP_003020978)	gb|WP_003020978	30.3	314	209	6	17	322	2	313	9.98e-41	142
N0.HOG0011836	fig|13373.94.peg.2991|EGT61_027200	VFG038545(gb|WP_043118798)	gb|WP_043118798	34	282	150	3	136	407	168	423	9.98e-40	145
N0.HOG0011836	fig|28450.645.peg.556|BOC42_02645	VFG038545(gb|WP_043118798)	gb|WP_043118798	34	282	150	3	136	407	168	423	9.98e-40	145
N0.HOG0011836	fig|28450.646.peg.1025|BOC47_04915	VFG038545(gb|WP_043118798)	gb|WP_043118798	34	282	150	3	136	407	168	423	9.98e-40	145
N0.HOG0000330	fig|545.36.peg.3127	VFG002045(gb|WP_010930608)	gb|WP_010930608	32.3	387	240	10	282	648	709	1093	9.98e-39	153
N0.HOG0000330	fig|545.38.peg.2583|CEP66_12555	VFG002045(gb|WP_010930608)	gb|WP_010930608	32.3	387	240	10	282	648	709	1093	9.98e-39	153
N0.HOG0003802	fig|106654.196.peg.2610|GD578_13030	VFG036974(gb|WP_002224968)	gb|WP_002224968	32.6	328	213	4	43	364	44	369	9.98e-38	138
N0.HOG0000138	fig|196024.168.peg.1737	VFG000344(gb|WP_005693820)	gb|WP_005693820	37.5	224	131	4	16	233	30	250	9.98e-38	132
N0.HOG0014868	fig|83655.105.peg.3781|EXN74_18900	VFG011533(gb|WP_002966366)	gb|WP_002966366	35.2	301	159	12	9	290	11	294	9.98e-37	132
N0.HOG0004190	fig|50719.21.peg.3894|AL537_19780	VFG038393(gb|WP_010634228)	gb|WP_010634228	33	200	134	0	45	244	37	236	9.98e-34	120
N0.HOG0000749	fig|582.561.peg.1113|JW297_05700	VFG052340(gb|NP_463157.1)	gb|NP_463157.1	36.9	236	124	5	3	232	2	218	9.98e-34	118
N0.HOG0000749	fig|582.562.peg.2525|JYQ76_11475	VFG052340(gb|NP_463157.1)	gb|NP_463157.1	36.9	236	124	5	3	232	2	218	9.98e-34	118
N0.HOG0004190	fig|670.6485.peg.1634|NR793_16705	VFG038393(gb|WP_010634228)	gb|WP_010634228	31.7	205	140	0	40	244	32	236	9.98e-34	120
N0.HOG0006198	fig|28141.673.peg.3606|DC438_17555	VFG017841(gb|WP_012105808)	gb|WP_012105808	32.9	283	171	7	96	360	100	381	9.98e-29	115
N0.HOG0004164	fig|29518.264.peg.466	VFG005775(gb|WP_000403526)	gb|WP_000403526	32.8	232	149	4	29	258	3	229	9.98e-28	105
N0.HOG0001940	fig|42897.163.peg.3962|P5F89_20345	VFG002440(gb|WP_011204593)	gb|WP_011204593	31.2	205	138	3	9	212	10	212	9.98e-28	102
N0.HOG0001940	fig|562.29122.peg.3750	VFG002440(gb|WP_011204593)	gb|WP_011204593	31.2	205	138	3	9	212	10	212	9.98e-28	102
N0.HOG0001940	fig|562.68395.peg.3116|H4P50_14765	VFG002440(gb|WP_011204593)	gb|WP_011204593	31.2	205	138	3	9	212	10	212	9.98e-28	102
N0.HOG0001940	fig|564.44.peg.3695	VFG002440(gb|WP_011204593)	gb|WP_011204593	31.2	205	138	3	9	212	10	212	9.98e-28	102
N0.HOG0001940	fig|564.45.peg.4141	VFG002440(gb|WP_011204593)	gb|WP_011204593	31.2	205	138	3	9	212	10	212	9.98e-28	102
N0.HOG0001940	fig|621.221.peg.494	VFG002440(gb|WP_011204593)	gb|WP_011204593	31.2	205	138	3	9	212	10	212	9.98e-28	102
N0.HOG0001940	fig|621.322.peg.3070	VFG002440(gb|WP_011204593)	gb|WP_011204593	31.2	205	138	3	9	212	10	212	9.98e-28	102
N0.HOG0001940	fig|622.437.peg.56	VFG002440(gb|WP_011204593)	gb|WP_011204593	31.2	205	138	3	9	212	10	212	9.98e-28	102
N0.HOG0001940	fig|622.521.peg.5251|GH770_23915	VFG002440(gb|WP_011204593)	gb|WP_011204593	31.2	205	138	3	9	212	10	212	9.98e-28	102
N0.HOG0001940	fig|623.1852.peg.2178|MT485_10050	VFG002440(gb|WP_011204593)	gb|WP_011204593	31.2	205	138	3	9	212	10	212	9.98e-28	102
N0.HOG0001940	fig|624.1185.peg.5402|BZ172_28285	VFG002440(gb|WP_011204593)	gb|WP_011204593	31.2	205	138	3	9	212	10	212	9.98e-28	102
N0.HOG0001940	fig|624.1285.peg.1974|AT852_09715	VFG002440(gb|WP_011204593)	gb|WP_011204593	31.2	205	138	3	9	212	10	212	9.98e-28	102
N0.HOG0002174	fig|85698.184.peg.522|BN2910_05200	VFG011072(gb|WP_003809919)	gb|WP_003809919	34.6	188	88	3	15	188	26	192	9.98e-28	101
N0.HOG0002174	fig|85698.242.peg.3571|HPS43_17705	VFG011072(gb|WP_003809919)	gb|WP_003809919	34.6	188	88	3	15	188	26	192	9.98e-28	101
N0.HOG0007649	fig|13373.94.peg.3437|EGT61_029450	VFG036938(gb|WP_002224866)	gb|WP_002224866	43.8	137	75	2	258	392	207	343	9.98e-27	107
N0.HOG0007649	fig|28450.645.peg.405|BOC42_01880	VFG036938(gb|WP_002224866)	gb|WP_002224866	43.8	137	75	2	258	392	207	343	9.98e-27	107
N0.HOG0007649	fig|28450.646.peg.1171|BOC47_05650	VFG036938(gb|WP_002224866)	gb|WP_002224866	43.8	137	75	2	258	392	207	343	9.98e-27	107
N0.HOG0004811	fig|13373.94.peg.971|EGT61_016980	VFG043648(gb|NP_252312)	gb|NP_252312	30	270	172	7	42	307	66	322	9.98e-25	99.4
N0.HOG0004811	fig|28450.645.peg.3579|BOC42_17245	VFG043648(gb|NP_252312)	gb|NP_252312	30	270	172	7	42	307	66	322	9.98e-25	99.4
N0.HOG0004811	fig|28450.646.peg.2420|BOC47_11700	VFG043648(gb|NP_252312)	gb|NP_252312	30	270	172	7	42	307	66	322	9.98e-25	99.4
N0.HOG0011834	fig|573.52176.peg.4671|CWQ24_23125	VFG003560(gb|WP_011817148)	gb|WP_011817148	58.1	637	247	4	11	641	30	652	9.98e-235	663
N0.HOG0001463	fig|135487.48.peg.2448|FMUBM48_23840	VFG000872(gb|WP_000044711)	gb|WP_000044711	33.5	164	105	2	139	301	23	183	9.98e-20	82.8
N0.HOG0006206	fig|1530123.51.peg.3260|IC796_15955	VFG002048(gb|WP_000249362)	gb|WP_000249362	59.3	487	196	2	7	493	13	497	9.98e-193	544
N0.HOG0006220	fig|29430.76.peg.1071|AhaeINNSZ174_05250	VFG042870(gb|WP_010947729)	gb|WP_010947729	75.3	344	85	0	1	344	1	344	9.98e-186	514
N0.HOG0000381	fig|1809.14.peg.2895	VFG009810(gb|NP_215272)	gb|NP_215272	30.2	245	155	7	281	520	234	467	9.98e-18	83.2
N0.HOG0007659	fig|196024.107.peg.1168|LEO73_05925	VFG037705(gb|WP_000010636)	gb|WP_000010636	30.8	182	81	2	49	230	76	212	9.98e-14	68.9
N0.HOG0007659	fig|196024.168.peg.2081	VFG037705(gb|WP_000010636)	gb|WP_000010636	30.8	182	81	2	49	230	76	212	9.98e-14	68.9
N0.HOG0002437	fig|2027919.296.peg.2924|K9O84_14480	VFG001266(gb|NP_252912)	gb|NP_252912	30.7	218	131	7	294	504	336	540	9.98e-14	70.9
N0.HOG0003601	fig|40324.2327.peg.1883|NW343_09405	VFG005775(gb|WP_000403526)	gb|WP_000403526	31	184	102	6	4	183	3	165	9.98e-14	69.7
N0.HOG0002437	fig|57706.19.peg.9|A6J81_00050	VFG001266(gb|NP_252912)	gb|NP_252912	30.7	218	131	7	294	504	336	540	9.98e-14	70.9
N0.HOG0007659	fig|644.199.peg.3354|BFW41_16250	VFG037705(gb|WP_000010636)	gb|WP_000010636	30.8	182	81	2	49	230	76	212	9.98e-14	68.9
N0.HOG0007659	fig|644.996.peg.2084	VFG037705(gb|WP_000010636)	gb|WP_000010636	30.8	182	81	2	49	230	76	212	9.98e-14	68.9
N0.HOG0017043	fig|199.2265.peg.1110|G5B99_05500	VFG001926(gb|YP_002344844)	gb|YP_002344844	59.1	337	137	1	15	350	12	348	9.98e-136	387
N0.HOG0015638	fig|564.44.peg.3883	VFG002501(gb|WP_004197167)	gb|WP_004197167	58.3	331	135	3	3	331	2	331	9.98e-127	363
N0.HOG0011830	fig|2204208.3.peg.992|FORC89_974	VFG003527(gb|WP_011817134)	gb|WP_011817134	41.3	489	271	9	35	516	42	521	9.98e-122	367
N0.HOG0011830	fig|2204208.4.peg.992|FORC89_974	VFG003527(gb|WP_011817134)	gb|WP_011817134	41.3	489	271	9	35	516	42	521	9.98e-122	367
N0.HOG0011830	fig|28901.17576.peg.3842|INN77_18415	VFG003527(gb|WP_011817134)	gb|WP_011817134	41.3	489	271	9	35	516	42	521	9.98e-122	367
N0.HOG0011830	fig|28901.17583.peg.1060|INN74_04985	VFG003527(gb|WP_011817134)	gb|WP_011817134	41.3	489	271	9	35	516	42	521	9.98e-122	367
N0.HOG0001987	fig|2026240.29.peg.3899|LGM30_18915	VFG001817(gb|NP_216900)	gb|NP_216900	39.8	533	306	9	4	525	20	548	9.98e-121	364
N0.HOG0001987	fig|2026240.3.peg.4210|B8P98_20625	VFG001817(gb|NP_216900)	gb|NP_216900	39.8	533	306	9	4	525	20	548	9.98e-121	364
N0.HOG0001941	fig|672.1173.peg.4284|F6X00_21120	VFG000119(gb|NP_253948)	gb|NP_253948	31	129	86	3	6	133	3	129	9.98e-12	59.7
N0.HOG0001941	fig|672.2012.peg.3761|BWZ32_18655	VFG000119(gb|NP_253948)	gb|NP_253948	31	129	86	3	6	133	3	129	9.98e-12	59.7
N0.HOG0009793	fig|106654.196.peg.3523|GD578_17665	VFG042846(gb|WP_003021793)	gb|WP_003021793	42.4	66	37	1	4	69	4	68	9.98e-10	51.2
N0.HOG0007978	fig|1639133.23.peg.1732|IOMTU157_1717	VFG043207(gb|WP_005164481)	gb|WP_005164481	30.5	105	69	1	2	102	4	108	9.98e-10	55.1
N0.HOG0007978	fig|1639133.89.peg.2628|LT989_12710	VFG043207(gb|WP_005164481)	gb|WP_005164481	30.5	105	69	1	2	102	4	108	9.98e-10	55.1
N0.HOG0007978	fig|545.36.peg.3776	VFG043207(gb|WP_005164481)	gb|WP_005164481	30.5	105	69	1	2	102	4	108	9.98e-10	55.1
N0.HOG0007978	fig|545.38.peg.3355|CEP66_16265	VFG043207(gb|WP_005164481)	gb|WP_005164481	30.5	105	69	1	2	102	4	108	9.98e-10	55.1
N0.HOG0007978	fig|546.1782.peg.3512|QKW62_17295	VFG043207(gb|WP_005164481)	gb|WP_005164481	30.5	105	69	1	2	102	4	108	9.98e-10	55.1
N0.HOG0007978	fig|57706.19.peg.87|A6J81_00440	VFG043207(gb|WP_005164481)	gb|WP_005164481	30.5	105	69	1	2	102	4	108	9.98e-10	55.1
N0.HOG0020355	fig|1463165.76.peg.2965|DKC09_18805	VFG049148(gb|WP_041168941)	gb|WP_041168941	33.1	136	82	2	313	447	855	982	9.98e-09	55.1
N0.HOG0018752	fig|95486.303.peg.3728|A8F32_38280	VFG002052(gb|WP_000820136)	gb|WP_000820136	34.3	99	63	2	13	110	3	100	9.98e-06	39.7
N0.HOG0010256	fig|654.877.peg.3655	VFG001996(gb|WP_010946953)	gb|WP_010946953	50.8	260	127	1	1	260	1	259	9.97e-95	276
N0.HOG0010256	fig|654.888.peg.2730	VFG001996(gb|WP_010946953)	gb|WP_010946953	50.8	260	127	1	1	260	1	259	9.97e-95	276
N0.HOG0006670	fig|57975.30.peg.5640|A8H32_26360	VFG001254(gb|NP_249795)	gb|NP_249795	40.7	415	239	3	19	431	33	442	9.97e-93	285
N0.HOG0016274	fig|644.996.peg.2899	VFG002079(gb|WP_000510181)	gb|WP_000510181	43.9	342	178	4	1	332	1	338	9.97e-88	264
N0.HOG0002174	fig|28141.673.peg.1162|DC438_05760	VFG000121(gb|NP_249453)	gb|NP_249453	63.9	191	68	1	1	190	1	191	9.97e-85	246
N0.HOG0002174	fig|28141.915.peg.3677|G4U60_18040	VFG000121(gb|NP_249453)	gb|NP_249453	63.9	191	68	1	1	190	1	191	9.97e-85	246
N0.HOG0003286	fig|57706.19.peg.3183|A6J81_15665	VFG041021(gb|NP_250354)	gb|NP_250354	46.7	306	155	2	139	441	193	493	9.97e-81	255
N0.HOG0001258	fig|57975.47.peg.649|G9462_02930	VFG001269(gb|WP_010929996)	gb|WP_010929996	34.9	510	316	7	105	609	209	707	9.97e-77	256
N0.HOG0003235	fig|621.221.peg.2721	VFG041031(gb|NP_251049)	gb|NP_251049	46.6	277	125	2	127	403	31	284	9.97e-72	227
N0.HOG0014801	fig|632.705.peg.4223|S96127_4072	VFG036778(gb|WP_002225758)	gb|WP_002225758	37.4	414	244	8	5	412	5	409	9.97e-71	226
N0.HOG0014801	fig|632.861.peg.4337|LDH64_20370	VFG036778(gb|WP_002225758)	gb|WP_002225758	37.4	414	244	8	5	412	5	409	9.97e-71	226
N0.HOG0014801	fig|633.316.peg.4287|YP598_4173	VFG036778(gb|WP_002225758)	gb|WP_002225758	37.4	414	244	8	5	412	5	409	9.97e-71	226
N0.HOG0014801	fig|633.88.peg.4328	VFG036778(gb|WP_002225758)	gb|WP_002225758	37.4	414	244	8	5	412	5	409	9.97e-71	226
N0.HOG0003241	fig|644.996.peg.2905	VFG001214(gb|NP_253237)	gb|NP_253237	38.6	355	198	6	162	512	107	445	9.97e-69	224
N0.HOG0014801	fig|856.123.peg.3088|OGM09_15300	VFG047239(gb|WP_003022463)	gb|WP_003022463	38.7	344	203	4	45	382	60	401	9.97e-65	211
N0.HOG0014925	fig|57706.158.peg.1983|K1552_09700	VFG043015(gb|NP_250150)	gb|NP_250150	35.1	365	204	4	4	338	3	364	9.97e-64	204
N0.HOG0011322	fig|28141.673.peg.1567|DC438_07745	VFG048962(gb|WP_015875029)	gb|WP_015875029	59.9	142	57	0	3	144	1	142	9.97e-61	181
N0.HOG0011322	fig|28141.915.peg.3216|G4U60_15760	VFG048962(gb|WP_015875029)	gb|WP_015875029	59.9	142	57	0	3	144	1	142	9.97e-61	181
N0.HOG0003269	fig|28450.645.peg.6134|BOC42_29380	VFG038756(gb|WP_011706626)	gb|WP_011706626	48	244	109	3	324	563	129	358	9.97e-58	199
N0.HOG0003269	fig|28450.646.peg.4748|BOC47_22925	VFG038756(gb|WP_011706626)	gb|WP_011706626	48	244	109	3	324	563	129	358	9.97e-58	199
N0.HOG0000664	fig|1639133.23.peg.750|IOMTU157_0745	VFG052340(gb|NP_463157.1)	gb|NP_463157.1	44.9	216	119	0	1	216	1	216	9.97e-57	177
N0.HOG0000664	fig|57706.19.peg.4222|A6J81_20890	VFG052340(gb|NP_463157.1)	gb|NP_463157.1	45.4	216	118	0	1	216	1	216	9.97e-57	177
N0.HOG0000745	fig|57706.19.peg.140|A6J81_00685	VFG011626(gb|WP_002965156)	gb|WP_002965156	37.4	230	137	1	10	232	7	236	9.97e-50	160
N0.HOG0006206	fig|196024.107.peg.3979|LEO73_19555	VFG002432(gb|WP_004537540)	gb|WP_004537540	33.5	373	219	12	124	470	115	484	9.97e-47	167
N0.HOG0006206	fig|644.199.peg.4007|BFW41_19475	VFG002432(gb|WP_004537540)	gb|WP_004537540	33.8	373	218	12	124	470	115	484	9.97e-47	167
N0.HOG0006206	fig|654.888.peg.4395	VFG002432(gb|WP_004537540)	gb|WP_004537540	33.2	373	220	12	124	470	115	484	9.97e-47	167
N0.HOG0011051	fig|654.877.peg.272	VFG001421(gb|NP_218363)	gb|NP_218363	41.1	202	109	3	3	202	4	197	9.97e-44	142
N0.HOG0011051	fig|654.888.peg.1668	VFG001421(gb|NP_218363)	gb|NP_218363	41.1	202	109	3	3	202	4	197	9.97e-44	142
N0.HOG0000750	fig|13373.94.peg.3596|EGT61_030200	VFG041119(gb|WP_004528788)	gb|WP_004528788	39.1	230	123	6	5	221	10	235	9.97e-43	142
N0.HOG0009516	fig|1802.11.peg.3517|K6L26_17495	VFG002546(gb|WP_004194209)	gb|WP_004194209	36.2	326	197	4	38	354	92	415	9.97e-43	152
N0.HOG0003850	fig|632.705.peg.3293|S96127_3190	VFG000928(gb|WP_000640938)	gb|WP_000640938	33.5	322	191	7	361	665	13	328	9.97e-40	146
N0.HOG0003850	fig|632.861.peg.3938|LDH64_18500	VFG000928(gb|WP_000640938)	gb|WP_000640938	33.5	322	191	7	361	665	13	328	9.97e-40	146
N0.HOG0003850	fig|633.316.peg.3506|YP598_3412	VFG000928(gb|WP_000640938)	gb|WP_000640938	33.5	322	191	7	361	665	13	328	9.97e-40	146
N0.HOG0003850	fig|633.88.peg.3588	VFG000928(gb|WP_000640938)	gb|WP_000640938	33.5	322	191	7	361	665	13	328	9.97e-40	146
N0.HOG0013232	fig|42897.163.peg.4843|P5F89_24265	VFG002535(gb|WP_004198207)	gb|WP_004198207	51.6	157	75	1	5	160	4	160	9.97e-39	143
N0.HOG0013232	fig|623.1852.peg.3083|MT485_14040	VFG002535(gb|WP_004198207)	gb|WP_004198207	51.6	157	75	1	5	160	4	160	9.97e-39	143
N0.HOG0006206	fig|196024.107.peg.3979|LEO73_19555	VFG042870(gb|WP_010947729)	gb|WP_010947729	37.3	279	153	8	125	392	3	270	9.97e-38	139
N0.HOG0006206	fig|196024.168.peg.338	VFG042870(gb|WP_010947729)	gb|WP_010947729	37.3	279	153	8	125	392	3	270	9.97e-38	139
N0.HOG0006206	fig|644.199.peg.4007|BFW41_19475	VFG042870(gb|WP_010947729)	gb|WP_010947729	37.3	279	153	8	125	392	3	270	9.97e-38	139
N0.HOG0006206	fig|644.996.peg.1409	VFG042870(gb|WP_010947729)	gb|WP_010947729	37.3	279	153	8	125	392	3	270	9.97e-38	139
N0.HOG0006206	fig|648.938.peg.1326|OJY61_06595	VFG042870(gb|WP_010947729)	gb|WP_010947729	37.3	279	153	8	125	392	3	270	9.97e-38	139
N0.HOG0006206	fig|648.973.peg.545|P5S46_02715	VFG042870(gb|WP_010947729)	gb|WP_010947729	37.3	279	153	8	125	392	3	270	9.97e-38	139
N0.HOG0000749	fig|196024.107.peg.3769|LEO73_18510	VFG001386(gb|NP_215271)	gb|NP_215271	32.6	230	141	5	2	225	22	243	9.97e-30	108
N0.HOG0000749	fig|644.199.peg.3805|BFW41_18485	VFG001386(gb|NP_215271)	gb|NP_215271	32.2	230	142	5	2	225	22	243	9.97e-30	108
N0.HOG0014981	fig|13373.94.peg.4260|EGT61_002310	VFG038857(gb|WP_005314307)	gb|WP_005314307	34.9	212	120	6	3	212	36	231	9.97e-29	105
N0.HOG0014981	fig|28450.645.peg.7547|BOC42_36130	VFG038857(gb|WP_005314307)	gb|WP_005314307	34.9	212	120	6	3	212	36	231	9.97e-29	105
N0.HOG0014981	fig|28450.646.peg.6730|BOC47_32185	VFG038857(gb|WP_005314307)	gb|WP_005314307	34.9	212	120	6	3	212	36	231	9.97e-29	105
N0.HOG0011050	fig|199.2267.peg.1814|G5B97_09040	VFG001421(gb|NP_218363)	gb|NP_218363	33.9	186	117	3	17	196	20	205	9.97e-28	101
N0.HOG0001951	fig|1530123.51.peg.3697|IC796_18105	VFG002440(gb|WP_011204593)	gb|WP_011204593	33.5	206	134	3	4	207	10	214	9.97e-26	97.1
N0.HOG0001951	fig|1530123.57.peg.3763|IC790_17595	VFG002440(gb|WP_011204593)	gb|WP_011204593	33.5	206	134	3	4	207	10	214	9.97e-26	97.1
N0.HOG0002036	fig|1767.35.peg.5618|MINTM026_55190	VFG050168(gb|WP_000590258)	gb|WP_000590258	31	197	133	3	70	265	22	216	9.97e-25	96.3
N0.HOG0003850	fig|564.44.peg.2182	VFG000926(gb|WP_001443194)	gb|WP_001443194	34.9	215	136	3	390	601	60	273	9.97e-24	100
N0.HOG0006679	fig|28141.673.peg.1720|DC438_08470	VFG002499(gb|WP_004197164)	gb|WP_004197164	68	453	143	1	5	455	68	520	9.97e-206	576
N0.HOG0006679	fig|28141.915.peg.3123|G4U60_15285	VFG002499(gb|WP_004197164)	gb|WP_004197164	68	453	143	1	5	455	68	520	9.97e-206	576
N0.HOG0007597	fig|42897.163.peg.1799|P5F89_10290	VFG048247(gb|WP_002916190)	gb|WP_002916190	36.1	191	99	8	5	189	9	182	9.97e-19	77
N0.HOG0007597	fig|623.1852.peg.56|MT485_00240	VFG048247(gb|WP_002916190)	gb|WP_002916190	36.1	191	99	8	5	189	9	182	9.97e-19	77
N0.HOG0000029	fig|644.996.peg.1610	VFG037274(gb|WP_001281538)	gb|WP_001281538	33.5	197	119	4	23	218	342	527	9.97e-18	84
N0.HOG0000191	fig|57975.47.peg.4041|G9462_18145	VFG035923(gb|WP_000621745)	gb|WP_000621745	31.3	182	115	5	19	194	16	193	9.97e-17	75.9
N0.HOG0016111	fig|57975.30.peg.1149|A8H32_05390	VFG002328(gb|WP_011816597)	gb|WP_011816597	47.5	564	261	7	50	594	19	566	9.97e-161	469
N0.HOG0016111	fig|57975.47.peg.201|G9462_00925	VFG002328(gb|WP_011816597)	gb|WP_011816597	47.5	564	261	7	50	594	19	566	9.97e-161	469
N0.HOG0006772	fig|13373.94.peg.4759|EGT61_004745	VFG000930(gb|WP_000077767)	gb|WP_000077767	33.8	1060	668	16	10	1055	6	1045	9.97e-159	501
N0.HOG0000456	fig|2815358.3.peg.1112|JZ655_05375	VFG000934(gb|WP_000348393)	gb|WP_000348393	85.8	247	35	0	5	251	2	248	9.97e-148	410
N0.HOG0000456	fig|2815358.4.peg.3055|KQ929_15135	VFG000934(gb|WP_000348393)	gb|WP_000348393	85.8	247	35	0	5	251	2	248	9.97e-148	410
N0.HOG0014655	fig|666.5228.peg.3338|FDZ90_17700	VFG043211(gb|WP_032902679)	gb|WP_032902679	40.6	705	378	10	3	704	1	667	9.97e-143	431
N0.HOG0011916	fig|29430.72.peg.1742|AhaeAN4_08450	VFG015000(gb|NP_252339)	gb|NP_252339	43.6	456	246	6	1	451	1	450	9.97e-126	370
N0.HOG0019725	fig|584.1606.peg.2479|JW301_12200	VFG002358(gb|WP_005164496)	gb|WP_005164496	83.3	186	31	0	1	186	1	186	9.97e-111	311
N0.HOG0019725	fig|584.1635.peg.3341|JYQ85_15265	VFG002358(gb|WP_005164496)	gb|WP_005164496	83.3	186	31	0	1	186	1	186	9.97e-111	311
N0.HOG0006672	fig|672.2012.peg.2799|BWZ32_13885	VFG001896(gb|YP_002343653)	gb|YP_002343653	43.5	421	223	7	24	436	20	433	9.97e-106	318
N0.HOG0020005	fig|564.44.peg.2554	VFG041013(gb|NP_250203)	gb|NP_250203	34.4	96	52	3	4	89	26	120	9.97e-10	55.5
N0.HOG0016202	fig|1898203.4014.peg.2074|OGM15_09920	VFG038808(gb|WP_011706644)	gb|WP_011706644	30.3	109	71	2	23	127	22	129	9.97e-09	47.8
N0.HOG0014655	fig|615.650.peg.4830|DKC05_25480	VFG043373(gb|WP_000342347)	gb|WP_000342347	33	678	405	9	4	662	3	650	9.96e-97	313
N0.HOG0014656	fig|1812935.384.peg.2986|MUY32_14530	VFG007556(gb|WP_000119661)	gb|WP_000119661	43.1	408	203	9	267	661	381	772	9.96e-85	280
N0.HOG0014656	fig|61645.543.peg.1888|LCD44_09350	VFG007556(gb|WP_000119661)	gb|WP_000119661	43.1	408	203	9	267	661	381	772	9.96e-85	280
N0.HOG0014656	fig|61645.637.peg.3035|M5T12_14855	VFG007556(gb|WP_000119661)	gb|WP_000119661	43.1	408	203	9	267	661	381	772	9.96e-85	280
N0.HOG0014983	fig|562.29122.peg.5207	VFG038857(gb|WP_005314307)	gb|WP_005314307	56.5	223	94	2	24	243	17	239	9.96e-83	245
N0.HOG0006820	fig|714.780.peg.1542	VFG014984(gb|NP_253136)	gb|NP_253136	40.9	362	167	7	10	331	13	367	9.96e-71	223
N0.HOG0006820	fig|747.530.peg.240|CO688_01215	VFG014984(gb|NP_253136)	gb|NP_253136	42.6	319	158	5	36	332	52	367	9.96e-71	223
N0.HOG0015025	fig|38313.141.peg.3132|KE621_14500	VFG001261(gb|NP_250139)	gb|NP_250139	45.9	255	137	1	1	255	2	255	9.96e-67	205
N0.HOG0015025	fig|38313.144.peg.1896|KE622_09215	VFG001261(gb|NP_250139)	gb|NP_250139	45.9	255	137	1	1	255	2	255	9.96e-67	205
N0.HOG0010264	fig|50719.19.peg.673|AL552_12295	VFG001238(gb|NP_249771)	gb|NP_249771	32.5	471	268	9	4	437	5	462	9.96e-66	215
N0.HOG0010264	fig|50719.21.peg.1613|AL537_08620	VFG001238(gb|NP_249771)	gb|NP_249771	32.5	471	268	9	4	437	5	462	9.96e-66	215
N0.HOG0015987	fig|83655.130.peg.2808|H9S86_13750	VFG001244(gb|NP_249777)	gb|NP_249777	33	470	294	6	1	455	1	464	9.96e-66	223
N0.HOG0009897	fig|57706.19.peg.742|A6J81_03605	VFG001857(gb|WP_010946483)	gb|WP_010946483	30.1	482	321	8	16	485	16	493	9.96e-64	213
N0.HOG0015340	fig|32019.101.peg.1484	VFG006597(gb|WP_001150629)	gb|WP_001150629	43.2	294	141	6	1	276	1	286	9.96e-63	196
N0.HOG0003241	fig|87883.378.peg.3175|GY166_14985	VFG002085(gb|WP_000084793)	gb|WP_000084793	46.6	264	130	3	133	391	171	428	9.96e-63	209
N0.HOG0001258	fig|74426.1748.peg.872|LCQ44_04360	VFG044326(gb|WP_001327262)	gb|WP_001327262	48.1	239	123	1	352	590	309	546	9.96e-60	206
N0.HOG0015693	fig|48296.217.peg.3651	VFG013321(gb|WP_005693139)	gb|WP_005693139	40.6	224	131	1	5	226	6	229	9.96e-55	173
N0.HOG0010283	fig|621.322.peg.3209	VFG002512(gb|WP_004185014)	gb|WP_004185014	50.8	185	84	2	3	186	75	253	9.96e-55	171
N0.HOG0000664	fig|550.1583.peg.2611|DPF84_13200	VFG001390(gb|NP_215496)	gb|NP_215496	42.6	223	121	2	1	216	1	223	9.96e-53	167
N0.HOG0000664	fig|573.52176.peg.718|CWQ24_03675	VFG001390(gb|NP_215496)	gb|NP_215496	42.2	223	122	2	1	216	1	223	9.96e-53	167
N0.HOG0020405	fig|105219.32.peg.3250|G5A69_15450	VFG049116(gb|WP_012737528)	gb|WP_012737528	54.9	153	65	3	11	161	3	153	9.96e-52	160
N0.HOG0020405	fig|105219.63.peg.455|TK49_02265	VFG049116(gb|WP_012737528)	gb|WP_012737528	54.9	153	65	3	11	161	3	153	9.96e-52	160
N0.HOG0003271	fig|571.213.peg.1846|AGH21_11220	VFG007484(gb|WP_000079330)	gb|WP_000079330	45.3	212	108	3	320	526	155	363	9.96e-48	171
N0.HOG0000760	fig|57975.30.peg.4553|A8H32_21405	VFG011626(gb|WP_002965156)	gb|WP_002965156	35.6	236	149	1	1	233	1	236	9.96e-47	152
N0.HOG0000760	fig|57975.47.peg.4680|G9462_20820	VFG011626(gb|WP_002965156)	gb|WP_002965156	35.6	236	149	1	1	233	1	236	9.96e-47	152
N0.HOG0013832	fig|135487.48.peg.3256|FMUBM48_31680	VFG002026(gb|YP_002344540)	gb|YP_002344540	44.1	161	90	0	43	203	25	185	9.96e-43	139
N0.HOG0004799	fig|676.30.peg.761	VFG042203(gb|NP_219564)	gb|NP_219564	36.4	239	134	3	13	239	19	251	9.96e-42	140
N0.HOG0004799	fig|676.375.peg.2094|AL536_10125	VFG042203(gb|NP_219564)	gb|NP_219564	36.4	239	134	3	13	239	19	251	9.96e-42	140
N0.HOG0013724	fig|29519.481.peg.275	VFG001900(gb|YP_002343773)	gb|YP_002343773	30.7	355	238	4	19	370	2	351	9.96e-39	139
N0.HOG0011050	fig|2026240.29.peg.3147|LGM30_15220	VFG001421(gb|NP_218363)	gb|NP_218363	39.5	195	112	4	3	193	4	196	9.96e-38	127
N0.HOG0011050	fig|244366.382.peg.2248	VFG001421(gb|NP_218363)	gb|NP_218363	39.5	195	112	4	3	193	4	196	9.96e-38	127
N0.HOG0011050	fig|2590157.11.peg.2234|LGN95_11120	VFG001421(gb|NP_218363)	gb|NP_218363	39.5	195	112	4	3	193	4	196	9.96e-38	127
N0.HOG0011050	fig|545.36.peg.114	VFG001421(gb|NP_218363)	gb|NP_218363	39.5	195	112	4	3	193	4	196	9.96e-38	127
N0.HOG0011050	fig|573.52176.peg.2529|CWQ24_12600	VFG001421(gb|NP_218363)	gb|NP_218363	39.5	195	112	4	3	193	4	196	9.96e-38	127
N0.HOG0006220	fig|28141.673.peg.845|DC438_04160	VFG001876(gb|WP_010947050)	gb|WP_010947050	35.1	279	154	11	3	266	117	383	9.96e-32	121
N0.HOG0006220	fig|28141.915.peg.3970|G4U60_19475	VFG001876(gb|WP_010947050)	gb|WP_010947050	35.1	279	154	11	3	266	117	383	9.96e-32	121
N0.HOG0004190	fig|670.6485.peg.1634|NR793_16705	VFG039101(gb|NP_819363)	gb|NP_819363	30.5	203	139	1	42	244	26	226	9.96e-26	99.4
N0.HOG0004235	fig|287.5968.peg.1128|DCS61_05625	VFG044334(gb|WP_015874979)	gb|WP_015874979	52.9	716	300	12	41	746	36	724	9.96e-252	712
N0.HOG0012579	fig|197.11692.peg.283|FORC46_0277	VFG043210(gb|WP_011816618)	gb|WP_011816618	32.3	161	92	5	15	172	8	154	9.96e-17	70.9
N0.HOG0012579	fig|197.11720.peg.259|CFK74_01310	VFG043210(gb|WP_011816618)	gb|WP_011816618	32.3	161	92	5	15	172	8	154	9.96e-17	70.9
N0.HOG0013238	fig|210.4220.peg.1183|CEP77_05745	VFG001924(gb|YP_002344727)	gb|YP_002344727	50.8	591	195	10	1	514	1	572	9.96e-160	463
N0.HOG0000209	fig|105219.32.peg.1334|G5A69_06355	VFG044172(gb|WP_000622316)	gb|WP_000622316	31.1	212	131	4	19	215	5	216	9.96e-16	72.4
N0.HOG0000209	fig|105219.63.peg.2213|TK49_10860	VFG044172(gb|WP_000622316)	gb|WP_000622316	31.1	212	131	4	19	215	5	216	9.96e-16	72.4
N0.HOG0001987	fig|571.731.peg.4857	VFG000168(gb|NP_252918)	gb|NP_252918	45.2	527	281	6	7	529	17	539	9.96e-154	448
N0.HOG0014646	fig|1812935.133.peg.2947|OIPHN260_28690	VFG016784(gb|WP_005767817)	gb|WP_005767817	38.3	666	389	6	28	678	24	682	9.96e-138	417
N0.HOG0014646	fig|1812935.384.peg.2967|MUY32_14455	VFG016784(gb|WP_005767817)	gb|WP_005767817	38.3	666	389	6	28	678	24	682	9.96e-138	417
N0.HOG0014646	fig|61645.543.peg.1909|LCD44_09445	VFG016784(gb|WP_005767817)	gb|WP_005767817	41.3	566	320	2	28	586	24	584	9.96e-138	417
N0.HOG0014646	fig|881260.24.peg.3025|FAI37_15425	VFG016784(gb|WP_005767817)	gb|WP_005767817	38.6	665	388	6	28	678	24	682	9.96e-138	417
N0.HOG0014646	fig|881260.9.peg.2777	VFG016784(gb|WP_005767817)	gb|WP_005767817	38.6	665	388	6	28	678	24	682	9.96e-138	417
N0.HOG0006751	fig|303.397.peg.4059|BG030_20070	VFG049156(gb|WP_077265119)	gb|WP_077265119	30.5	1401	882	34	28	1377	1	1360	9.96e-134	466
N0.HOG0006751	fig|672.1173.peg.4400|F6X00_21690	VFG037428(gb|WP_000939834)	gb|WP_000939834	41.7	513	274	8	460	972	175	662	9.96e-120	379
N0.HOG0016111	fig|303.397.peg.3887|BG030_19215	VFG002502(gb|WP_004523066)	gb|WP_004523066	40.1	578	298	13	28	589	50	595	9.96e-114	349
N0.HOG0013832	fig|676.30.peg.602	VFG013418(gb|WP_005694260)	gb|WP_005694260	84.2	190	30	0	1	190	1	190	9.96e-113	317
N0.HOG0001987	fig|1774.130.peg.2206|PYW02_10940	VFG048429(gb|WP_004183353)	gb|WP_004183353	38.1	541	304	9	20	548	4	525	9.96e-105	322
N0.HOG0001987	fig|1774.131.peg.1381|PXJ67_07515	VFG048429(gb|WP_004183353)	gb|WP_004183353	38.1	541	304	9	20	548	4	525	9.96e-105	322
N0.HOG0004219	fig|287.5968.peg.3106|DCS61_15345	VFG000348(gb|WP_005694042)	gb|WP_005694042	34	100	64	2	53	152	49	146	9.96e-09	55.5
N0.HOG0017147	fig|672.1173.peg.4814|F6X00_23650	VFG004125(gb|NP_460113)	gb|NP_460113	33.7	86	55	1	815	898	130	215	9.96e-09	53.9
N0.HOG0017147	fig|672.2012.peg.4773|BWZ32_23550	VFG004125(gb|NP_460113)	gb|NP_460113	33.7	86	55	1	815	898	130	215	9.96e-09	53.9
N0.HOG0009793	fig|95486.300.peg.316|A8D61_05685	VFG042850(gb|WP_003020879)	gb|WP_003020879	43.9	41	23	0	28	68	5	45	9.96e-06	41.2
N0.HOG0009793	fig|95486.303.peg.3073|A8F32_35150	VFG042850(gb|WP_003020879)	gb|WP_003020879	43.9	41	23	0	28	68	5	45	9.96e-06	41.2
N0.HOG0005499	fig|1809.14.peg.5511	VFG001408(gb|NP_217456)	gb|NP_217456	41.8	428	237	5	121	543	8	428	9.95e-96	342
N0.HOG0005499	fig|1809.26.peg.5539|LH162_25240	VFG001408(gb|NP_217456)	gb|NP_217456	41.8	428	237	5	121	543	8	428	9.95e-96	342
N0.HOG0013705	fig|83655.105.peg.2440|EXN74_12415	VFG038860(gb|WP_005314298)	gb|WP_005314298	37.9	367	226	2	10	375	8	373	9.95e-71	224
N0.HOG0013705	fig|83655.130.peg.1658|H9S86_08245	VFG038860(gb|WP_005314298)	gb|WP_005314298	37.9	367	226	2	10	375	8	373	9.95e-71	224
N0.HOG0003233	fig|621.221.peg.2691	VFG043319(gb|WP_010946589)	gb|WP_010946589	51.1	231	112	1	187	417	137	366	9.95e-69	224
N0.HOG0003865	fig|1117645.406.peg.779|JUNP353_0747	VFG000922(gb|WP_000910402)	gb|WP_000910402	37.8	283	172	1	62	344	50	328	9.95e-63	200
N0.HOG0003865	fig|1117645.406.peg.779|JUNP353_0747	VFG012627(gb|WP_000910392)	gb|WP_000910392	37.8	283	172	1	62	344	50	328	9.95e-63	200
N0.HOG0003232	fig|1639133.89.peg.1985|LT989_09580	VFG007496(gb|WP_001190986)	gb|WP_001190986	43.5	237	132	1	7	243	136	370	9.95e-61	199
N0.HOG0003232	fig|564.45.peg.4220	VFG007496(gb|WP_001190986)	gb|WP_001190986	44.3	237	130	1	7	243	136	370	9.95e-61	199
N0.HOG0004073	fig|329854.497.peg.3143|I1224_14750	VFG047529(gb|WP_003029409)	gb|WP_003029409	32.9	423	242	13	328	730	5	405	9.95e-59	202
N0.HOG0003262	fig|582.561.peg.3426|JW297_16535	VFG043381(gb|WP_000684509)	gb|WP_000684509	39.4	251	149	1	200	450	132	379	9.95e-57	191
N0.HOG0003262	fig|582.562.peg.1364|JYQ76_06040	VFG043381(gb|WP_000684509)	gb|WP_000684509	39.4	251	149	1	200	450	132	379	9.95e-57	191
N0.HOG0020405	fig|95486.303.peg.569|A8F32_22950	VFG049116(gb|WP_012737528)	gb|WP_012737528	48	152	77	2	7	158	3	152	9.95e-45	142
N0.HOG0000333	fig|42897.163.peg.3635|P5F89_18900	VFG001888(gb|WP_010947629)	gb|WP_010947629	32.2	348	217	7	264	597	210	552	9.95e-43	164
N0.HOG0000333	fig|623.1852.peg.1880|MT485_08760	VFG001888(gb|WP_010947629)	gb|WP_010947629	32.2	348	217	7	264	597	210	552	9.95e-43	164
N0.HOG0006220	fig|860.13.peg.2226|CTM78_11230	VFG038468(gb|WP_016351972)	gb|WP_016351972	34.2	266	173	2	39	304	53	316	9.95e-43	148
N0.HOG0013724	fig|69710.20.peg.855|GWP43_03900	VFG002523(gb|WP_004198640)	gb|WP_004198640	35.9	351	220	3	31	379	9	356	9.95e-40	143
N0.HOG0001978	fig|85698.184.peg.4933|BN2910_48560	VFG000168(gb|NP_252918)	gb|NP_252918	33.2	376	223	11	219	584	190	547	9.95e-37	142
N0.HOG0000135	fig|480.268.peg.1422|A6J52_06255	VFG001206(gb|WP_002219640)	gb|WP_002219640	38.2	191	113	3	32	220	22	209	9.95e-36	126
N0.HOG0007343	fig|666.5228.peg.347|FDZ90_02675	VFG037100(gb|WP_010980745)	gb|WP_010980745	43.6	156	82	2	45	199	201	351	9.95e-36	129
N0.HOG0007343	fig|666.6286.peg.335|CNRVC190243H_00334	VFG037100(gb|WP_010980745)	gb|WP_010980745	43.6	156	82	2	45	199	201	351	9.95e-36	129
N0.HOG0000745	fig|1463165.76.peg.4425|DKC09_26040	VFG052340(gb|NP_463157.1)	gb|NP_463157.1	37.6	221	128	5	12	230	2	214	9.95e-32	113
N0.HOG0000745	fig|2058152.48.peg.1872|JJJ10_09050	VFG052340(gb|NP_463157.1)	gb|NP_463157.1	37.6	221	128	5	12	230	2	214	9.95e-32	113
N0.HOG0000745	fig|2058152.49.peg.1774|JJJ11_10980	VFG052340(gb|NP_463157.1)	gb|NP_463157.1	37.6	221	128	5	12	230	2	214	9.95e-32	113
N0.HOG0000745	fig|244366.382.peg.1605	VFG052340(gb|NP_463157.1)	gb|NP_463157.1	37.6	221	128	5	12	230	2	214	9.95e-32	113
N0.HOG0000745	fig|2590157.11.peg.1590|LGN95_07940	VFG052340(gb|NP_463157.1)	gb|NP_463157.1	37.6	221	128	5	12	230	2	214	9.95e-32	113
N0.HOG0000745	fig|571.731.peg.1124	VFG052340(gb|NP_463157.1)	gb|NP_463157.1	37.6	221	128	5	12	230	2	214	9.95e-32	113
N0.HOG0013722	fig|57975.47.peg.5177|G9462_22850	VFG002523(gb|WP_004198640)	gb|WP_004198640	31.7	369	213	8	6	354	10	359	9.95e-32	120
N0.HOG0017239	fig|28450.645.peg.3280|BOC42_15830	VFG001997(gb|WP_010946954)	gb|WP_010946954	41.4	174	94	3	64	232	51	221	9.95e-30	108
N0.HOG0017239	fig|28450.646.peg.2717|BOC47_13120	VFG001997(gb|WP_010946954)	gb|WP_010946954	41.4	174	94	3	64	232	51	221	9.95e-30	108
N0.HOG0000580	fig|13373.94.peg.1508|EGT61_019660	VFG049994(gb|WP_001048422)	gb|WP_001048422	30	260	167	5	1	254	3	253	9.95e-27	102
N0.HOG0000580	fig|28450.645.peg.2989|BOC42_14415	VFG049994(gb|WP_001048422)	gb|WP_001048422	30	260	167	5	1	254	3	253	9.95e-27	102
N0.HOG0000580	fig|28450.646.peg.2956|BOC47_14285	VFG049994(gb|WP_001048422)	gb|WP_001048422	30	260	167	5	1	254	3	253	9.95e-27	102
N0.HOG0011837	fig|487.1302.peg.1640|A6J50_07650	VFG042855(gb|WP_003021368)	gb|WP_003021368	35.7	171	103	3	9	175	421	588	9.95e-27	103
N0.HOG0010617	fig|487.1231.peg.1052|AT729_00891	VFG006237(gb|WP_010980936)	gb|WP_010980936	89.8	394	32	3	1	388	1	392	9.95e-255	692
N0.HOG0014963	fig|1812935.133.peg.3058|OIPHN260_29790	VFG002015(gb|WP_010947514)	gb|WP_010947514	50.6	89	44	0	1	89	1	89	9.95e-25	86.3
N0.HOG0014963	fig|1812935.384.peg.3051|MUY32_14855	VFG002015(gb|WP_010947514)	gb|WP_010947514	50.6	89	44	0	1	89	1	89	9.95e-25	86.3
N0.HOG0014963	fig|208224.408.peg.1754|KJE18_08680	VFG002015(gb|WP_010947514)	gb|WP_010947514	50.6	89	44	0	1	89	1	89	9.95e-25	86.3
N0.HOG0014963	fig|208224.79.peg.2931|FR825_14505	VFG002015(gb|WP_010947514)	gb|WP_010947514	50.6	89	44	0	1	89	1	89	9.95e-25	86.3
N0.HOG0014963	fig|61645.543.peg.1794|LCD44_08905	VFG002015(gb|WP_010947514)	gb|WP_010947514	50.6	89	44	0	1	89	1	89	9.95e-25	86.3
N0.HOG0014963	fig|61645.637.peg.3111|M5T12_15210	VFG002015(gb|WP_010947514)	gb|WP_010947514	50.6	89	44	0	1	89	1	89	9.95e-25	86.3
N0.HOG0014963	fig|83655.105.peg.2350|EXN74_11965	VFG002015(gb|WP_010947514)	gb|WP_010947514	49.4	89	45	0	1	89	1	89	9.95e-25	86.3
N0.HOG0014963	fig|83655.130.peg.1574|H9S86_07815	VFG002015(gb|WP_010947514)	gb|WP_010947514	49.4	89	45	0	1	89	1	89	9.95e-25	86.3
N0.HOG0014963	fig|881260.24.peg.2950|FAI37_15045	VFG002015(gb|WP_010947514)	gb|WP_010947514	50.6	89	44	0	1	89	1	89	9.95e-25	86.3
N0.HOG0014963	fig|881260.9.peg.2854	VFG002015(gb|WP_010947514)	gb|WP_010947514	50.6	89	44	0	1	89	1	89	9.95e-25	86.3
N0.HOG0016328	fig|582.561.peg.2618|JW297_12805	VFG041016(gb|NP_250349)	gb|NP_250349	65.2	474	165	0	21	494	18	491	9.95e-244	673
N0.HOG0016328	fig|582.562.peg.559|JYQ76_02310	VFG041016(gb|NP_250349)	gb|NP_250349	65.2	474	165	0	21	494	18	491	9.95e-244	673
N0.HOG0003851	fig|678932.20.peg.1908|QDX25_09155	VFG012627(gb|WP_000910392)	gb|WP_000910392	32	284	173	7	83	352	51	328	9.95e-24	97.4
N0.HOG0003851	fig|678932.23.peg.1853|QDX21_09035	VFG012627(gb|WP_000910392)	gb|WP_000910392	32	284	173	7	83	352	51	328	9.95e-24	97.4
N0.HOG0011944	fig|1530123.51.peg.1087|IC796_05420	VFG037747(gb|WP_001984639)	gb|WP_001984639	89.9	327	33	0	1	327	1	327	9.95e-221	601
N0.HOG0006219	fig|562.29122.peg.6372	VFG000182(gb|NP_251793)	gb|NP_251793	40.7	145	74	5	149	289	247	383	9.95e-21	90.9
N0.HOG0000190	fig|54291.111.peg.1184|EFT36_05915	VFG013070(gb|WP_001626196)	gb|WP_001626196	30.4	207	130	5	22	218	20	222	9.95e-18	79.3
N0.HOG0000190	fig|54291.34.peg.90|CA210_03020	VFG013070(gb|WP_001626196)	gb|WP_001626196	30.4	207	130	5	22	218	20	222	9.95e-18	79.3
N0.HOG0000196	fig|615.999.peg.4458	VFG044172(gb|WP_000622316)	gb|WP_000622316	30.8	214	134	5	18	221	16	225	9.95e-18	79.3
N0.HOG0002594	fig|303.397.peg.3999|BG030_19785	VFG043365(gb|WP_000843374)	gb|WP_000843374	73.8	61	16	0	347	407	541	601	9.95e-17	80.5
N0.HOG0002027	fig|38323.52.peg.970|KAE71_04435	VFG035923(gb|WP_000621745)	gb|WP_000621745	31.1	177	97	5	33	192	32	200	9.95e-17	72.8
N0.HOG0004789	fig|1463165.76.peg.3803|DKC09_22945	VFG043648(gb|NP_252312)	gb|NP_252312	76.4	276	65	0	53	328	58	333	9.95e-142	401
N0.HOG0004789	fig|2026240.29.peg.1105|LGM30_05375	VFG043648(gb|NP_252312)	gb|NP_252312	76.4	276	65	0	53	328	58	333	9.95e-142	401
N0.HOG0004789	fig|2026240.3.peg.1122|B8P98_05625	VFG043648(gb|NP_252312)	gb|NP_252312	76.4	276	65	0	53	328	58	333	9.95e-142	401
N0.HOG0004789	fig|244366.382.peg.1008	VFG043648(gb|NP_252312)	gb|NP_252312	76.4	276	65	0	53	328	58	333	9.95e-142	401
N0.HOG0004789	fig|2590157.11.peg.993|LGN95_04945	VFG043648(gb|NP_252312)	gb|NP_252312	76.4	276	65	0	53	328	58	333	9.95e-142	401
N0.HOG0004789	fig|54291.111.peg.4261|EFT36_20375	VFG043648(gb|NP_252312)	gb|NP_252312	76.4	276	65	0	53	328	58	333	9.95e-142	401
N0.HOG0004789	fig|54291.34.peg.2437|CA210_14570	VFG043648(gb|NP_252312)	gb|NP_252312	76.4	276	65	0	53	328	58	333	9.95e-142	401
N0.HOG0004789	fig|573.52176.peg.1117|CWQ24_05640	VFG043648(gb|NP_252312)	gb|NP_252312	76.4	276	65	0	53	328	58	333	9.95e-142	401
N0.HOG0014924	fig|588.252.peg.2782|MWH14_13685	VFG001889(gb|WP_011216518)	gb|WP_011216518	35.6	132	80	4	4	133	2	130	9.95e-14	67
N0.HOG0014379	fig|644.199.peg.3478|BFW41_16855	VFG038369(gb|WP_011705706)	gb|WP_011705706	98.3	172	3	0	1	172	1	172	9.95e-128	353
N0.HOG0014646	fig|1639133.23.peg.2013|IOMTU157_1991	VFG002461(gb|WP_004188490)	gb|WP_004188490	36.2	688	397	12	27	689	20	690	9.95e-113	352
N0.HOG0014646	fig|57706.19.peg.342|A6J81_01705	VFG002461(gb|WP_004188490)	gb|WP_004188490	36.2	688	397	12	27	689	20	690	9.95e-113	352
N0.HOG0006198	fig|287.3878.peg.5601|B7W87_27750	VFG038277(gb|WP_016349336)	gb|WP_016349336	43.2	403	218	5	168	566	105	500	9.95e-109	332
N0.HOG0016684	fig|46503.2290.peg.2860|K6V24_13065	VFG000116(gb|NP_254170)	gb|NP_254170	33	115	68	3	4	116	9	116	9.95e-09	52.8
N0.HOG0009796	fig|654.877.peg.1218	VFG038497(gb|WP_016351992)	gb|WP_016351992	59.4	32	13	0	8	39	3	34	9.95e-06	39.3
N0.HOG0013238	fig|287.5968.peg.3297|DCS61_16280	VFG001854(gb|WP_010947070)	gb|WP_010947070	42.4	479	184	10	1	393	1	473	9.94e-90	276
N0.HOG0006198	fig|729.2137.peg.52|INP94_00260	VFG042853(gb|WP_003021324)	gb|WP_003021324	43.6	351	156	3	112	420	189	539	9.94e-90	282
N0.HOG0005611	fig|2026240.3.peg.3737|B8P98_18250	VFG000249(gb|WP_002214251)	gb|WP_002214251	35.8	483	310	0	25	507	10	492	9.94e-86	271
N0.HOG0010248	fig|158.82.peg.1844|E4N84_09080	VFG001996(gb|WP_010946953)	gb|WP_010946953	49.6	256	127	1	1	256	1	254	9.94e-78	233
N0.HOG0010248	fig|158.82.peg.1844|E4N84_09080	VFG001240(gb|NP_249773)	gb|NP_249773	48	256	131	1	1	256	1	254	9.94e-78	233
N0.HOG0010248	fig|158.89.peg.748|E4N78_03510	VFG001996(gb|WP_010946953)	gb|WP_010946953	49.6	256	127	1	1	256	1	254	9.94e-78	233
N0.HOG0010248	fig|158.89.peg.748|E4N78_03510	VFG001240(gb|NP_249773)	gb|NP_249773	48	256	131	1	1	256	1	254	9.94e-78	233
N0.HOG0010248	fig|221027.35.peg.541|E4N76_02600	VFG001996(gb|WP_010946953)	gb|WP_010946953	49.6	256	127	1	1	256	1	254	9.94e-78	233
N0.HOG0010248	fig|221027.35.peg.541|E4N76_02600	VFG001240(gb|NP_249773)	gb|NP_249773	48	256	131	1	1	256	1	254	9.94e-78	233
N0.HOG0003233	fig|50719.21.peg.1994|AL537_10545	VFG043319(gb|WP_010946589)	gb|WP_010946589	41.7	331	176	4	194	509	137	465	9.94e-73	236
N0.HOG0003233	fig|670.6485.peg.1855|NR793_17790	VFG043319(gb|WP_010946589)	gb|WP_010946589	41.7	331	176	4	194	509	137	465	9.94e-73	236
N0.HOG0001914	fig|573.52176.peg.2069|CWQ24_10330	VFG000152(gb|NP_252167)	gb|NP_252167	43.7	238	134	0	3	240	4	241	9.94e-67	204
N0.HOG0010248	fig|174.78.peg.2461|FH591_09950	VFG038876(gb|WP_005314259)	gb|WP_005314259	42.8	257	144	2	1	257	1	254	9.94e-65	200
N0.HOG0010248	fig|174.79.peg.2454|FH596_09975	VFG038876(gb|WP_005314259)	gb|WP_005314259	42.8	257	144	2	1	257	1	254	9.94e-65	200
N0.HOG0013705	fig|624.1185.peg.4406|BZ172_23135	VFG038860(gb|WP_005314298)	gb|WP_005314298	38.3	303	183	2	13	313	73	373	9.94e-62	198
N0.HOG0013705	fig|624.1285.peg.2879|AT852_14095	VFG038860(gb|WP_005314298)	gb|WP_005314298	38.3	303	183	2	13	313	73	373	9.94e-62	198
N0.HOG0016773	fig|140.38.peg.278|K9R62_01400	VFG006592(gb|WP_000763575)	gb|WP_000763575	33	345	220	5	8	352	5	338	9.94e-61	196
N0.HOG0016773	fig|140.41.peg.278|K9R62_01400	VFG006592(gb|WP_000763575)	gb|WP_000763575	33	345	220	5	8	352	5	338	9.94e-61	196
N0.HOG0013722	fig|562.29122.peg.5836	VFG000185(gb|NP_250381)	gb|NP_250381	35.9	340	212	2	2	338	3	339	9.94e-61	196
N0.HOG0013232	fig|42897.163.peg.4843|P5F89_24265	VFG002322(gb|WP_011816590)	gb|WP_011816590	52.6	249	97	4	4	232	3	250	9.94e-59	197
N0.HOG0013232	fig|623.1852.peg.3083|MT485_14040	VFG002322(gb|WP_011816590)	gb|WP_011816590	52.6	249	97	4	4	232	3	250	9.94e-59	197
N0.HOG0003865	fig|2058152.49.peg.1182|JJJ11_08045	VFG000928(gb|WP_000640938)	gb|WP_000640938	35.6	281	167	5	52	328	59	329	9.94e-40	140
N0.HOG0014924	fig|1502.1085.peg.1134	VFG038711(gb|WP_016350060)	gb|WP_016350060	39.6	182	105	2	12	189	185	365	9.94e-39	134
N0.HOG0000028	fig|546.1782.peg.3471|QKW62_17095	VFG002059(gb|NP_248763)	gb|NP_248763	39.2	217	118	6	4	210	2	214	9.94e-35	129
N0.HOG0003710	fig|1750.408.peg.2870|J5A61_13770	VFG013070(gb|WP_001626196)	gb|WP_001626196	36.8	228	131	3	16	236	14	235	9.94e-33	117
N0.HOG0003710	fig|1750.409.peg.328|J5A53_01540	VFG013070(gb|WP_001626196)	gb|WP_001626196	36.8	228	131	3	16	236	14	235	9.94e-33	117
N0.HOG0000724	fig|95486.300.peg.1126|A8D61_09575	VFG043386(gb|WP_000772151)	gb|WP_000772151	45	120	65	1	5	123	1	120	9.94e-33	109
N0.HOG0000724	fig|95486.303.peg.131|A8F32_20700	VFG043386(gb|WP_000772151)	gb|WP_000772151	45	120	65	1	5	123	1	120	9.94e-33	109
N0.HOG0014950	fig|50719.19.peg.4119|AL552_04185	VFG038858(gb|WP_005314303)	gb|WP_005314303	62.9	89	33	0	1	89	1	89	9.94e-32	103
N0.HOG0014950	fig|50719.21.peg.5045|AL537_25305	VFG038858(gb|WP_005314303)	gb|WP_005314303	62.9	89	33	0	1	89	1	89	9.94e-32	103
N0.HOG0006220	fig|1583098.7.peg.1993|H5V36_09675	VFG002048(gb|WP_000249362)	gb|WP_000249362	33.7	246	135	8	10	233	128	367	9.94e-25	101
N0.HOG0013412	fig|742725.163.peg.1182|NQ495_05605	VFG037028(gb|WP_002218620)	gb|WP_002218620	62.8	476	176	1	1	475	11	486	9.94e-225	625
N0.HOG0002437	fig|562.29122.peg.2228	VFG001206(gb|WP_002219640)	gb|WP_002219640	32.5	243	147	7	6	248	5	230	9.94e-22	94
N0.HOG0002671	fig|196024.107.peg.1077|LEO73_05490	VFG043378(gb|WP_000467802)	gb|WP_000467802	48.6	107	55	0	497	603	144	250	9.94e-19	86.7
N0.HOG0002671	fig|196024.168.peg.1991	VFG043378(gb|WP_000467802)	gb|WP_000467802	48.6	107	55	0	497	603	144	250	9.94e-19	86.7
N0.HOG0002671	fig|644.199.peg.3448|BFW41_16715	VFG043378(gb|WP_000467802)	gb|WP_000467802	48.6	107	55	0	497	603	144	250	9.94e-19	86.7
N0.HOG0002671	fig|644.996.peg.1992	VFG043378(gb|WP_000467802)	gb|WP_000467802	48.6	107	55	0	497	603	144	250	9.94e-19	86.7
N0.HOG0003714	fig|158836.2060.peg.1190|OLI86_05870	VFG000925(gb|WP_000140634)	gb|WP_000140634	85.9	263	37	0	1	263	1	263	9.94e-166	457
N0.HOG0006383	fig|439334.332.peg.2070|BEP52_10155	VFG001415(gb|NP_218004)	gb|NP_218004	32.2	227	147	3	86	309	15	237	9.94e-15	70.5
N0.HOG0009002	fig|777.185.peg.404|AYO24_01875	VFG001826(gb|NP_217099)	gb|NP_217099	37.2	698	412	7	22	696	83	777	9.94e-146	442
N0.HOG0009002	fig|777.186.peg.404|AYO23_01880	VFG001826(gb|NP_217099)	gb|NP_217099	37.2	698	412	7	22	696	83	777	9.94e-146	442
N0.HOG0017306	fig|582.561.peg.2721|JW297_13280	VFG016765(gb|WP_005767744)	gb|WP_005767744	40	125	60	5	9	132	12	122	9.94e-14	68.6
N0.HOG0017306	fig|582.562.peg.661|JYQ76_02785	VFG016765(gb|WP_005767744)	gb|WP_005767744	40	125	60	5	9	132	12	122	9.94e-14	68.6
N0.HOG0017043	fig|633.88.peg.732	VFG038780(gb|WP_011706637)	gb|WP_011706637	48.2	353	182	1	39	391	14	365	9.94e-113	331
N0.HOG0016274	fig|584.1606.peg.1496|JW301_07485	VFG038385(gb|WP_011705716)	gb|WP_011705716	48.1	349	160	4	1	345	1	332	9.94e-111	323
N0.HOG0016274	fig|584.1635.peg.2849|JYQ85_12905	VFG038385(gb|WP_011705716)	gb|WP_011705716	48.1	349	160	4	1	345	1	332	9.94e-111	323
N0.HOG0006679	fig|562.29122.peg.2521	VFG000390(gb|WP_002212955)	gb|WP_002212955	44.1	424	226	3	29	452	25	437	9.94e-108	323
N0.HOG0006679	fig|624.1185.peg.5456|BZ172_28565	VFG000390(gb|WP_002212955)	gb|WP_002212955	44.1	424	226	3	29	452	25	437	9.94e-108	323
N0.HOG0006679	fig|624.1285.peg.1920|AT852_09460	VFG000390(gb|WP_002212955)	gb|WP_002212955	44.1	424	226	3	29	452	25	437	9.94e-108	323
N0.HOG0014636	fig|95486.300.peg.4098|A8D61_24100	VFG000557(gb|NP_461817)	gb|NP_461817	34.1	709	411	14	26	710	6	682	9.94e-108	340
N0.HOG0014636	fig|95486.303.peg.5924|A8F32_14755	VFG000557(gb|NP_461817)	gb|NP_461817	34.1	709	411	14	26	710	6	682	9.94e-108	340
N0.HOG0000337	fig|545.38.peg.3183|CEP66_15440	VFG001249(gb|NP_249790)	gb|NP_249790	32.5	114	77	0	609	722	5	118	9.94e-09	55.5
N0.HOG0000013	fig|615.999.peg.1120	VFG000258(gb|WP_002224750)	gb|WP_002224750	37.1	62	39	0	6	67	1	62	9.94e-09	51.2
N0.HOG0009805	fig|487.1231.peg.2073|AT729_01773	VFG006896(gb|WP_000649326)	gb|WP_000649326	36.7	60	38	0	5	64	9	68	9.94e-08	45.4
N0.HOG0014950	fig|562.29122.peg.5208	VFG000395(gb|WP_002212945)	gb|WP_002212945	48.9	45	23	0	33	77	31	75	9.94e-07	40.4
N0.HOG0003282	fig|57975.30.peg.884|A8H32_04225	VFG007484(gb|WP_000079330)	gb|WP_000079330	40.4	376	208	2	7	382	6	365	9.93e-88	273
N0.HOG0003282	fig|57975.47.peg.431|G9462_01915	VFG007484(gb|WP_000079330)	gb|WP_000079330	40.4	376	208	2	7	382	6	365	9.93e-88	273
N0.HOG0003230	fig|2026240.29.peg.1781|LGM30_08670	VFG043345(gb|WP_011946713)	gb|WP_011946713	42.8	306	170	2	213	517	129	430	9.93e-80	253
N0.HOG0003230	fig|2026240.3.peg.1905|B8P98_09500	VFG043345(gb|WP_011946713)	gb|WP_011946713	42.8	306	170	2	213	517	129	430	9.93e-80	253
N0.HOG0003230	fig|244366.382.peg.1670	VFG043345(gb|WP_011946713)	gb|WP_011946713	42.8	306	170	2	213	517	129	430	9.93e-80	253
N0.HOG0003230	fig|2590157.11.peg.1658|LGN95_08250	VFG043345(gb|WP_011946713)	gb|WP_011946713	42.8	306	170	2	213	517	129	430	9.93e-80	253
N0.HOG0017043	fig|670.1228.peg.4574|CHR23_022910	VFG016770(gb|WP_005767766)	gb|WP_005767766	41.6	353	180	8	33	372	72	411	9.93e-80	248
N0.HOG0003286	fig|564.45.peg.1911	VFG043381(gb|WP_000684509)	gb|WP_000684509	33.8	379	243	4	8	382	3	377	9.93e-67	215
N0.HOG0003232	fig|196024.107.peg.1934|LEO73_09605	VFG041031(gb|NP_251049)	gb|NP_251049	49.2	236	119	1	17	252	30	264	9.93e-65	206
N0.HOG0003232	fig|42897.163.peg.4057|P5F89_20800	VFG043319(gb|WP_010946589)	gb|WP_010946589	45	231	121	2	7	235	136	362	9.93e-61	198
N0.HOG0003232	fig|562.29122.peg.3153	VFG043319(gb|WP_010946589)	gb|WP_010946589	45	231	121	2	7	235	136	362	9.93e-61	198
N0.HOG0003232	fig|562.68395.peg.1901|H4P50_09025	VFG043319(gb|WP_010946589)	gb|WP_010946589	45	231	121	2	7	235	136	362	9.93e-61	198
N0.HOG0003232	fig|621.221.peg.601	VFG043319(gb|WP_010946589)	gb|WP_010946589	45	231	121	2	7	235	136	362	9.93e-61	198
N0.HOG0003232	fig|621.322.peg.2974	VFG043319(gb|WP_010946589)	gb|WP_010946589	45	231	121	2	7	235	136	362	9.93e-61	198
N0.HOG0003232	fig|623.1852.peg.2273|MT485_10500	VFG043319(gb|WP_010946589)	gb|WP_010946589	45	231	121	2	7	235	136	362	9.93e-61	198
N0.HOG0005499	fig|135487.8.peg.1452|C5B73_07745	VFG049149(gb|WP_041169023)	gb|WP_041169023	33.2	443	270	9	138	571	11	436	9.93e-59	217
N0.HOG0011936	fig|2027919.296.peg.3046|K9O84_15075	VFG037762(gb|WP_000078878)	gb|WP_000078878	35.5	307	185	5	5	304	11	311	9.93e-59	188
N0.HOG0004782	fig|588.211.peg.664|JY390_03260	VFG000477(gb|NP_461845)	gb|NP_461845	42.5	247	139	1	357	603	71	314	9.93e-58	194
N0.HOG0000333	fig|670.6485.peg.3711|NR793_03180	VFG002045(gb|WP_010930608)	gb|WP_010930608	31.2	520	309	17	459	959	709	1198	9.93e-50	189
N0.HOG0011836	fig|35814.79.peg.3243|FYA36_15740	VFG043631(gb|WP_011081073)	gb|WP_011081073	36.5	241	133	5	6	244	185	407	9.93e-41	143
N0.HOG0000663	fig|1639133.23.peg.4461|IOMTU157_4382	VFG001386(gb|NP_215271)	gb|NP_215271	33.5	224	138	6	2	216	22	243	9.93e-37	126
N0.HOG0000663	fig|1639133.89.peg.4786|LT989_23410	VFG001386(gb|NP_215271)	gb|NP_215271	33.5	224	138	6	2	216	22	243	9.93e-37	126
N0.HOG0002053	fig|42897.163.peg.3353|P5F89_17630	VFG050113(gb|WP_000590108)	gb|WP_000590108	33.9	221	140	4	329	548	1	216	9.93e-37	135
N0.HOG0002053	fig|562.68395.peg.3662|H4P50_17395	VFG050113(gb|WP_000590108)	gb|WP_000590108	33.9	221	140	4	329	548	1	216	9.93e-37	135
N0.HOG0002053	fig|622.437.peg.4638	VFG050113(gb|WP_000590108)	gb|WP_000590108	33.9	221	140	4	329	548	1	216	9.93e-37	135
N0.HOG0002053	fig|622.521.peg.544|GH770_02410	VFG050113(gb|WP_000590108)	gb|WP_000590108	33.9	221	140	4	329	548	1	216	9.93e-37	135
N0.HOG0002053	fig|623.1852.peg.1600|MT485_07490	VFG050113(gb|WP_000590108)	gb|WP_000590108	33.9	221	140	4	329	548	1	216	9.93e-37	135
N0.HOG0000664	fig|85698.184.peg.302|BN2910_03050	VFG001386(gb|NP_215271)	gb|NP_215271	34.1	223	138	5	2	216	22	243	9.93e-36	124
N0.HOG0002054	fig|714.778.peg.1578	VFG005775(gb|WP_000403526)	gb|WP_000403526	30.9	233	154	4	8	239	3	229	9.93e-30	117
N0.HOG0002054	fig|714.780.peg.1296	VFG005775(gb|WP_000403526)	gb|WP_000403526	30.9	233	154	4	8	239	3	229	9.93e-30	117
N0.HOG0008237	fig|28901.17576.peg.1346|INN77_06385	VFG001145(gb|CAA83901)	gb|CAA83901	37.2	199	114	7	32	220	30	227	9.93e-28	103
N0.HOG0008237	fig|28901.17583.peg.3587|INN74_17080	VFG001145(gb|CAA83901)	gb|CAA83901	37.2	199	114	7	32	220	30	227	9.93e-28	103
N0.HOG0003866	fig|87883.148.peg.2794|A8H40_26905	VFG048468(gb|WP_004176917)	gb|WP_004176917	35.1	288	165	7	58	335	55	330	9.93e-28	108
N0.HOG0015988	fig|95486.300.peg.744|A8D61_07745	VFG002517(gb|WP_004203463)	gb|WP_004203463	66.1	676	187	9	1	643	1	667	9.93e-266	742
N0.HOG0002444	fig|87883.148.peg.3924|A8H40_02040	VFG001206(gb|WP_002219640)	gb|WP_002219640	31.1	289	177	10	1	285	1	271	9.93e-22	91.7
N0.HOG0009785	fig|1812935.133.peg.871|OIPHN260_08600	VFG038429(gb|WP_016352167)	gb|WP_016352167	36.4	118	66	2	1	109	1	118	9.93e-21	79.7
N0.HOG0000013	fig|329854.497.peg.584|I1224_02755	VFG044172(gb|WP_000622316)	gb|WP_000622316	31.3	233	125	8	1	215	1	216	9.93e-21	84.7
N0.HOG0000380	fig|672.1173.peg.1608|F6X00_08245	VFG007490(gb|WP_001881834)	gb|WP_001881834	85.5	330	48	0	8	337	11	340	9.93e-206	565
N0.HOG0000380	fig|672.2012.peg.2805|BWZ32_13915	VFG007490(gb|WP_001881834)	gb|WP_001881834	85.5	330	48	0	8	337	11	340	9.93e-206	565
N0.HOG0019389	fig|2815358.3.peg.1841|JZ655_08955	VFG013063(gb|WP_001017208)	gb|WP_001017208	77.5	342	77	0	1	342	1	342	9.93e-201	551
N0.HOG0019389	fig|2815358.4.peg.2327|KQ929_11555	VFG013063(gb|WP_001017208)	gb|WP_001017208	77.5	342	77	0	1	342	1	342	9.93e-201	551
N0.HOG0002672	fig|670.1228.peg.5147|CHR23_025750	VFG001228(gb|NP_249102)	gb|NP_249102	37.6	125	78	0	444	568	481	605	9.93e-18	84.3
N0.HOG0002672	fig|670.6485.peg.4489|NR793_06910	VFG001228(gb|NP_249102)	gb|NP_249102	37.6	125	78	0	444	568	481	605	9.93e-18	84.3
N0.HOG0005155	fig|550.1583.peg.2550|DPF84_12885	VFG044325(gb|WP_002212761)	gb|WP_002212761	30.8	214	127	7	20	220	361	566	9.93e-16	77
N0.HOG0005155	fig|550.1583.peg.2550|DPF84_12885	VFG000366(gb|WP_002212761)	gb|WP_002212761	30.8	214	127	7	20	220	361	566	9.93e-16	77
N0.HOG0013557	fig|747.530.peg.1337|CO688_06730	VFG013315(gb|WP_005694490)	gb|WP_005694490	72.7	253	69	0	1	253	1	253	9.93e-141	392
N0.HOG0013084	fig|446.637.peg.1558|EUL28_01494	VFG038436(gb|WP_016352169)	gb|WP_016352169	51.1	405	197	1	3	406	8	412	9.93e-139	400
N0.HOG0013084	fig|446.638.peg.1602|H044120014_01545	VFG038436(gb|WP_016352169)	gb|WP_016352169	51.1	405	197	1	3	406	8	412	9.93e-139	400
N0.HOG0011821	fig|546.1782.peg.40|QKW62_00200	VFG001089(gb|NP_464364)	gb|NP_464364	46	457	239	3	5	455	3	457	9.93e-132	386
N0.HOG0011821	fig|57706.158.peg.34|K1552_00170	VFG001089(gb|NP_464364)	gb|NP_464364	46	457	239	3	5	455	3	457	9.93e-132	386
N0.HOG0011821	fig|622.521.peg.2233|GH770_10285	VFG001089(gb|NP_464364)	gb|NP_464364	46.2	457	238	3	5	455	3	457	9.93e-132	386
N0.HOG0006198	fig|545.38.peg.684|CEP66_03280	VFG006902(gb|WP_000957200)	gb|WP_000957200	47.8	387	196	4	74	455	175	560	9.93e-114	343
N0.HOG0006198	fig|564.45.peg.1266	VFG006902(gb|WP_000957200)	gb|WP_000957200	48.9	378	189	2	82	455	183	560	9.93e-114	343
N0.HOG0000329	fig|881260.9.peg.2249	VFG043394(gb|YP_002343725)	gb|YP_002343725	30.1	123	81	2	650	770	648	767	9.93e-09	56.2
N0.HOG0017616	fig|2058152.49.peg.147|JJJ11_03060	VFG000143(gb|NP_253699)	gb|NP_253699	32.3	99	60	3	192	284	189	286	9.93e-08	50.1
N0.HOG0017616	fig|571.731.peg.368	VFG000143(gb|NP_253699)	gb|NP_253699	32.3	99	60	3	192	284	189	286	9.93e-08	50.1
N0.HOG0016671	fig|13373.94.peg.809|EGT61_016170	VFG038863(gb|WP_005314292)	gb|WP_005314292	35.7	70	44	1	42	111	38	106	9.93e-06	38.9
N0.HOG0016671	fig|28450.645.peg.3227|BOC42_15575	VFG038863(gb|WP_005314292)	gb|WP_005314292	35.7	70	44	1	42	111	38	106	9.93e-06	38.9
N0.HOG0016671	fig|28450.646.peg.2769|BOC47_13375	VFG038863(gb|WP_005314292)	gb|WP_005314292	35.7	70	44	1	42	111	38	106	9.93e-06	38.9
N0.HOG0014801	fig|588.252.peg.4026|MWH14_19690	VFG047239(gb|WP_003022463)	gb|WP_003022463	41.9	377	214	4	15	388	25	399	9.92e-97	294
N0.HOG0000456	fig|588.252.peg.851|MWH14_04535	VFG048409(gb|WP_086074289)	gb|WP_086074289	58.5	246	100	2	4	247	3	248	9.92e-93	270
N0.HOG0003233	fig|582.561.peg.3147|JW297_15250	VFG001249(gb|NP_249790)	gb|NP_249790	46.7	276	142	3	147	420	88	360	9.92e-73	236
N0.HOG0003233	fig|582.562.peg.1086|JYQ76_04755	VFG001249(gb|NP_249790)	gb|NP_249790	46.7	276	142	3	147	420	88	360	9.92e-73	236
N0.HOG0017837	fig|42897.163.peg.3961|P5F89_20340	VFG013648(gb|WP_012104486)	gb|WP_012104486	33.2	377	243	5	76	448	155	526	9.92e-67	229
N0.HOG0017837	fig|623.1852.peg.2177|MT485_10045	VFG013648(gb|WP_012104486)	gb|WP_012104486	33.2	377	243	5	76	448	155	526	9.92e-67	229
N0.HOG0006492	fig|666.5228.peg.2060|FDZ90_11245	VFG048439(gb|WP_014907941)	gb|WP_014907941	36	389	236	4	11	387	3	390	9.92e-67	214
N0.HOG0006492	fig|666.6286.peg.2039|CNRVC190243H_02036	VFG048439(gb|WP_014907941)	gb|WP_014907941	36	389	236	4	11	387	3	390	9.92e-67	214
N0.HOG0013833	fig|487.1302.peg.1236|A6J50_05795	VFG002026(gb|YP_002344540)	gb|YP_002344540	57.6	170	69	1	21	190	17	183	9.92e-61	185
N0.HOG0013062	fig|2815358.3.peg.695|JZ655_03395	VFG038436(gb|WP_016352169)	gb|WP_016352169	31.3	396	266	3	7	396	17	412	9.92e-58	191
N0.HOG0013062	fig|2815358.4.peg.3471|KQ929_17115	VFG038436(gb|WP_016352169)	gb|WP_016352169	31.3	396	266	3	7	396	17	412	9.92e-58	191
N0.HOG0013184	fig|546.1782.peg.4404|QKW62_21665	VFG037664(gb|WP_001061322)	gb|WP_001061322	32	369	237	3	47	405	32	396	9.92e-58	203
N0.HOG0013184	fig|57706.158.peg.902|K1552_04395	VFG037664(gb|WP_001061322)	gb|WP_001061322	32	369	237	3	47	405	32	396	9.92e-58	203
N0.HOG0013833	fig|38313.141.peg.1955|KE621_09025	VFG002026(gb|YP_002344540)	gb|YP_002344540	53.4	176	79	1	14	189	13	185	9.92e-56	172
N0.HOG0013833	fig|38313.144.peg.765|KE622_03785	VFG002026(gb|YP_002344540)	gb|YP_002344540	53.4	176	79	1	14	189	13	185	9.92e-56	172
N0.HOG0000151	fig|470.18710.peg.3744|N4T40_18660	VFG001206(gb|WP_002219640)	gb|WP_002219640	38.7	287	168	3	38	319	2	285	9.92e-56	184
N0.HOG0000151	fig|470.18711.peg.1248|N4T36_08255	VFG001206(gb|WP_002219640)	gb|WP_002219640	38.7	287	168	3	38	319	2	285	9.92e-56	184
N0.HOG0013232	fig|158836.2060.peg.2874|OLI86_14070	VFG002535(gb|WP_004198207)	gb|WP_004198207	33.1	508	216	12	5	511	4	388	9.92e-51	175
N0.HOG0003271	fig|287.3878.peg.844|B7W87_04220	VFG002085(gb|WP_000084793)	gb|WP_000084793	43.1	253	138	4	301	551	180	428	9.92e-51	181
N0.HOG0003810	fig|287.5968.peg.4222|DCS61_20880	VFG037705(gb|WP_000010636)	gb|WP_000010636	34.2	342	219	4	31	371	39	375	9.92e-49	167
N0.HOG0016426	fig|670.6485.peg.1646|NR793_16765	VFG049914(gb|WP_000037389)	gb|WP_000037389	45	160	81	2	4	159	6	162	9.92e-44	140
N0.HOG0002610	fig|881260.9.peg.2449	VFG043209(gb|WP_005168769)	gb|WP_005168769	49.8	317	159	0	29	345	189	505	9.92e-41	148
N0.HOG0013724	fig|173.431.peg.1810|FH587_12035	VFG002013(gb|WP_011946726)	gb|WP_011946726	30.3	353	227	8	300	643	10	352	9.92e-37	139
N0.HOG0013724	fig|173.441.peg.1649|FH598_07125	VFG002013(gb|WP_011946726)	gb|WP_011946726	30.3	353	227	8	300	643	10	352	9.92e-37	139
N0.HOG0021177	fig|85698.184.peg.1263|BN2910_12520	VFG000220(gb|NP_250416)	gb|NP_250416	38.5	187	115	0	22	208	13	199	9.92e-37	125
N0.HOG0000746	fig|881260.24.peg.661|FAI37_03350	VFG041119(gb|WP_004528788)	gb|WP_004528788	34.3	230	142	4	2	224	6	233	9.92e-35	121
N0.HOG0003243	fig|42897.163.peg.1399|P5F89_08510	VFG000116(gb|NP_254170)	gb|NP_254170	32.9	310	186	7	185	494	146	433	9.92e-34	130
N0.HOG0003243	fig|564.44.peg.936	VFG000116(gb|NP_254170)	gb|NP_254170	32.9	310	186	7	185	494	146	433	9.92e-34	130
N0.HOG0003243	fig|621.322.peg.4851	VFG000116(gb|NP_254170)	gb|NP_254170	32.9	310	186	7	185	494	146	433	9.92e-34	130
N0.HOG0003243	fig|623.1852.peg.4755|MT485_21705	VFG000116(gb|NP_254170)	gb|NP_254170	32.9	310	186	7	185	494	146	433	9.92e-34	130
N0.HOG0016202	fig|644.199.peg.1471|BFW41_07295	VFG001991(gb|WP_010946948)	gb|WP_010946948	45.8	131	70	1	1	131	1	130	9.92e-32	107
N0.HOG0016202	fig|644.996.peg.4146	VFG001991(gb|WP_010946948)	gb|WP_010946948	45.8	131	70	1	1	131	1	130	9.92e-32	107
N0.HOG0006198	fig|196024.107.peg.457|LEO73_02320	VFG017841(gb|WP_012105808)	gb|WP_012105808	32.7	297	176	9	201	474	101	396	9.92e-31	123
N0.HOG0006198	fig|196024.168.peg.1380	VFG017841(gb|WP_012105808)	gb|WP_012105808	32.7	297	176	9	201	474	101	396	9.92e-31	123
N0.HOG0005013	fig|1496.17322.peg.346|K2216_02210	VFG006717(gb|NP_465159)	gb|NP_465159	48.5	850	419	9	37	879	28	865	9.92e-266	759
N0.HOG0003577	fig|28141.673.peg.3265|DC438_15935	VFG037720(gb|WP_001027056)	gb|WP_001027056	41.2	1050	578	12	2	1030	4	1035	9.92e-243	713
N0.HOG0003577	fig|28141.915.peg.1655|G4U60_08155	VFG037720(gb|WP_001027056)	gb|WP_001027056	41.2	1050	578	12	2	1030	4	1035	9.92e-243	713
N0.HOG0003577	fig|57706.158.peg.3461|K1552_16955	VFG037720(gb|WP_001027056)	gb|WP_001027056	41.3	1043	585	13	3	1030	5	1035	9.92e-243	713
N0.HOG0011834	fig|244366.382.peg.4403	VFG003560(gb|WP_011817148)	gb|WP_011817148	57.8	638	249	4	4	635	29	652	9.92e-236	665
N0.HOG0004937	fig|29380.13.peg.415|JMUB590_0417	VFG000574(gb|NP_462662)	gb|NP_462662	31.9	163	86	1	611	748	546	708	9.92e-17	82
N0.HOG0004937	fig|29380.14.peg.408|JMUB898_0410	VFG000574(gb|NP_462662)	gb|NP_462662	31.9	163	86	1	611	748	546	708	9.92e-17	82
N0.HOG0001987	fig|615.999.peg.2599	VFG050016(gb|WP_000955358)	gb|WP_000955358	47.9	541	272	6	1	537	1	535	9.92e-167	481
N0.HOG0014735	fig|74426.1748.peg.1295|LCQ44_06470	VFG038132(gb|WP_000045495)	gb|WP_000045495	42	540	278	10	31	556	29	547	9.92e-127	380
N0.HOG0006206	fig|1530123.51.peg.3260|IC796_15955	VFG042853(gb|WP_003021324)	gb|WP_003021324	42.4	403	213	5	106	490	191	592	9.92e-103	317
N0.HOG0006206	fig|29430.72.peg.771|AhaeAN4_03780	VFG042853(gb|WP_003021324)	gb|WP_003021324	40.7	432	237	4	77	490	162	592	9.92e-103	317
N0.HOG0006206	fig|29430.76.peg.809|AhaeINNSZ174_03955	VFG042853(gb|WP_003021324)	gb|WP_003021324	40.7	432	237	4	77	490	162	592	9.92e-103	317
N0.HOG0003281	fig|621.221.peg.2378	VFG001214(gb|NP_253237)	gb|NP_253237	39.8	432	247	6	1	422	1	429	9.92e-100	303
N0.HOG0022814	fig|670.6485.peg.2375|NR793_20445	VFG050514(gb|WP_001214067.1)	gb|WP_001214067.1	31.9	94	57	2	3	89	8	101	9.92e-10	52
N0.HOG0000758	fig|196024.107.peg.3207|LEO73_15685	VFG000119(gb|NP_253948)	gb|NP_253948	31.8	110	69	4	5	110	2	109	9.92e-09	51.6
N0.HOG0000758	fig|196024.168.peg.3991	VFG000119(gb|NP_253948)	gb|NP_253948	31.8	110	69	4	5	110	2	109	9.92e-09	51.6
N0.HOG0017146	fig|1463165.76.peg.1640|DKC09_12045	VFG045791(gb|WP_000481500)	gb|WP_000481500	50.9	55	27	0	780	834	156	210	9.92e-08	50.8
N0.HOG0017146	fig|1463165.76.peg.1640|DKC09_12045	VFG004125(gb|NP_460113)	gb|NP_460113	50.9	55	27	0	780	834	156	210	9.92e-08	50.8
N0.HOG0000750	fig|28450.645.peg.4156|BOC42_20035	VFG000492(gb|NP_460356)	gb|NP_460356	33.8	71	47	0	47	117	50	120	9.92e-07	45.4
N0.HOG0000750	fig|28450.646.peg.1813|BOC47_08780	VFG000492(gb|NP_460356)	gb|NP_460356	33.8	71	47	0	47	117	50	120	9.92e-07	45.4
N0.HOG0000750	fig|38313.141.peg.1486|KE621_06795	VFG000492(gb|NP_460356)	gb|NP_460356	30.4	125	67	3	7	120	5	120	9.92e-07	45.4
N0.HOG0000750	fig|38313.144.peg.309|KE622_01550	VFG000492(gb|NP_460356)	gb|NP_460356	30.4	125	67	3	7	120	5	120	9.92e-07	45.4
N0.HOG0000750	fig|57975.30.peg.264|A8H32_01270	VFG000492(gb|NP_460356)	gb|NP_460356	33.8	71	47	0	47	117	50	120	9.92e-07	45.4
N0.HOG0000750	fig|57975.47.peg.1016|G9462_04555	VFG000492(gb|NP_460356)	gb|NP_460356	33.8	71	47	0	47	117	50	120	9.92e-07	45.4
N0.HOG0004782	fig|587.514.peg.3602|NTP67_17480	VFG001405(gb|NP_217219)	gb|NP_217219	59.8	239	96	0	374	612	290	528	9.91e-90	285
N0.HOG0004782	fig|587.58.peg.496|CEQ08_02430	VFG001405(gb|NP_217219)	gb|NP_217219	59.8	239	96	0	374	612	290	528	9.91e-90	285
N0.HOG0015932	fig|13373.94.peg.3476|EGT61_029630	VFG041041(gb|NP_251059)	gb|NP_251059	34.7	602	357	17	3	597	8	580	9.91e-80	261
N0.HOG0003230	fig|174.78.peg.138|FH591_00635	VFG038862(gb|WP_011898282)	gb|WP_011898282	51.7	234	110	1	364	597	139	369	9.91e-71	235
N0.HOG0003230	fig|174.79.peg.138|FH596_00635	VFG038862(gb|WP_011898282)	gb|WP_011898282	51.7	234	110	1	364	597	139	369	9.91e-71	235
N0.HOG0011837	fig|1639133.23.peg.420|IOMTU157_0411	VFG001218(gb|NP_253727)	gb|NP_253727	35.8	424	220	9	3	382	293	708	9.91e-67	221
N0.HOG0006820	fig|729.2134.peg.1793|INP95_09095	VFG014984(gb|NP_253136)	gb|NP_253136	40.8	319	159	5	38	330	53	367	9.91e-67	212
N0.HOG0016111	fig|520.1140.peg.2630|C5F14_12475	VFG038864(gb|WP_073531776)	gb|WP_073531776	31	493	294	10	34	514	40	498	9.91e-62	211
N0.HOG0016111	fig|520.739.peg.2640|CBO48_12555	VFG038864(gb|WP_073531776)	gb|WP_073531776	31	493	294	10	34	514	40	498	9.91e-62	211
N0.HOG0003269	fig|1639133.23.peg.3800|IOMTU157_3733	VFG001248(gb|NP_249788)	gb|NP_249788	47.7	241	112	5	223	463	148	374	9.91e-60	202
N0.HOG0003269	fig|1639133.89.peg.407|LT989_01980	VFG001248(gb|NP_249788)	gb|NP_249788	47.7	241	112	5	223	463	148	374	9.91e-60	202
N0.HOG0002626	fig|1812935.133.peg.2372|OIPHN260_23180	VFG002529(gb|WP_011205290)	gb|WP_011205290	42.5	503	286	3	32	532	18	519	9.91e-59	204
N0.HOG0015340	fig|648.938.peg.248|OJY61_01230	VFG007424(gb|WP_001129786)	gb|WP_001129786	75	132	26	2	7	131	5	136	9.91e-57	170
N0.HOG0015340	fig|648.973.peg.1139|P5S46_05650	VFG007424(gb|WP_001129786)	gb|WP_001129786	75	132	26	2	7	131	5	136	9.91e-57	170
N0.HOG0016426	fig|287.3878.peg.3949|B7W87_19560	VFG002474(gb|WP_004530571)	gb|WP_004530571	51.6	161	77	1	1	160	1	161	9.91e-56	170
N0.HOG0004073	fig|837.120.peg.1823|CS387_08385	VFG047529(gb|WP_003029409)	gb|WP_003029409	30.2	421	268	9	12	415	4	415	9.91e-56	187
N0.HOG0003269	fig|545.38.peg.402|CEP66_01935	VFG000116(gb|NP_254170)	gb|NP_254170	44.4	248	119	5	224	468	150	381	9.91e-55	188
N0.HOG0003363	fig|2027919.296.peg.2795|K9O84_13855	VFG000314(gb|WP_001186109)	gb|WP_001186109	32.6	341	214	8	1	329	1	337	9.91e-53	174
N0.HOG0002039	fig|35814.79.peg.2126|FYA36_10310	VFG050168(gb|WP_000590258)	gb|WP_000590258	39.3	196	117	1	7	200	1	196	9.91e-53	167
N0.HOG0002039	fig|35814.81.peg.1608|J3Q26_07625	VFG050168(gb|WP_000590258)	gb|WP_000590258	39.3	196	117	1	7	200	1	196	9.91e-53	167
N0.HOG0011051	fig|582.561.peg.927|JW297_04785	VFG001867(gb|WP_016357051)	gb|WP_016357051	42.9	205	100	6	1	202	1	191	9.91e-52	162
N0.HOG0011051	fig|582.562.peg.2709|JYQ76_12390	VFG001867(gb|WP_016357051)	gb|WP_016357051	42.9	205	100	6	1	202	1	191	9.91e-52	162
N0.HOG0011050	fig|2815358.3.peg.1899|JZ655_09250	VFG001421(gb|NP_218363)	gb|NP_218363	41	195	109	4	3	193	4	196	9.91e-41	134
N0.HOG0011050	fig|2815358.4.peg.2270|KQ929_11260	VFG001421(gb|NP_218363)	gb|NP_218363	41	195	109	4	3	193	4	196	9.91e-41	134
N0.HOG0008687	fig|87883.378.peg.4450|GY166_20515	VFG049150(gb|WP_000982270)	gb|WP_000982270	32.2	283	183	3	20	297	4	282	9.91e-39	140
N0.HOG0006198	fig|588.252.peg.1329|MWH14_06790	VFG001223(gb|NP_249086)	gb|NP_249086	35.3	278	157	10	105	370	6	272	9.91e-35	130
N0.HOG0016110	fig|622.437.peg.1028	VFG002006(gb|WP_010947486)	gb|WP_010947486	31.4	334	183	9	69	385	238	542	9.91e-33	126
N0.HOG0016110	fig|622.521.peg.4234|GH770_19455	VFG002006(gb|WP_010947486)	gb|WP_010947486	31.4	334	183	9	69	385	238	542	9.91e-33	126
N0.HOG0002666	fig|13373.94.peg.1255|EGT61_018400	VFG002529(gb|WP_011205290)	gb|WP_011205290	71.8	103	29	0	430	532	346	448	9.91e-32	127
N0.HOG0005819	fig|87883.378.peg.2761|GY166_13050	VFG007849(gb|NP_217449)	gb|NP_217449	31.8	314	211	3	10	322	1467	1778	9.91e-31	120
N0.HOG0000456	fig|69823.18.peg.655|OL240_03190	VFG048409(gb|WP_086074289)	gb|WP_086074289	35.3	255	142	4	3	249	6	245	9.91e-30	109
N0.HOG0016279	fig|287.5968.peg.5470|DCS61_27135	VFG002075(gb|NP_248779)	gb|NP_248779	100	348	0	0	1	348	1	348	9.91e-268	721
N0.HOG0011837	fig|42897.163.peg.1361|P5F89_08345	VFG038273(gb|WP_016349335)	gb|WP_016349335	31.5	292	165	9	145	409	318	601	9.91e-24	100
N0.HOG0011837	fig|623.1852.peg.4717|MT485_21540	VFG038273(gb|WP_016349335)	gb|WP_016349335	31.5	292	165	9	145	409	318	601	9.91e-24	100
N0.HOG0001463	fig|216816.2457.peg.1812|LCQ81_08950	VFG000872(gb|WP_000044711)	gb|WP_000044711	32.4	179	104	5	118	292	7	172	9.91e-19	80.1
N0.HOG0019794	fig|1639133.23.peg.3518|IOMTU157_3456	VFG048449(gb|WP_012737621)	gb|WP_012737621	81.2	314	59	0	5	318	5	318	9.91e-180	496
N0.HOG0019794	fig|1639133.89.peg.703|LT989_03420	VFG048449(gb|WP_012737621)	gb|WP_012737621	81.2	314	59	0	5	318	5	318	9.91e-180	496
N0.HOG0013840	fig|562.68395.peg.2909|H4P50_13760	VFG002569(gb|WP_004522157)	gb|WP_004522157	52.4	475	220	4	6	478	3	473	9.91e-168	479
N0.HOG0000329	fig|287.5968.peg.935|DCS61_04670	VFG001225(gb|NP_249099)	gb|NP_249099	31.1	119	80	2	664	781	9	126	9.91e-16	72
N0.HOG0014636	fig|105219.32.peg.3994|G5A69_18845	VFG038342(gb|WP_005320770)	gb|WP_005320770	41.4	696	341	12	27	664	17	703	9.91e-157	466
N0.HOG0014636	fig|105219.63.peg.4458	VFG038342(gb|WP_005320770)	gb|WP_005320770	41.4	696	341	12	27	664	17	703	9.91e-157	466
N0.HOG0003851	fig|54291.111.peg.1409|EFT36_06985	VFG000928(gb|WP_000640938)	gb|WP_000640938	89.1	247	27	0	1	247	84	330	9.91e-150	418
N0.HOG0018702	fig|644.996.peg.1415	VFG038297(gb|WP_016349341)	gb|WP_016349341	94.9	217	11	0	9	225	1	217	9.91e-150	412
N0.HOG0011836	fig|632.861.peg.3301|LDH64_15455	VFG007103(gb|WP_000878557)	gb|WP_000878557	33.9	112	66	2	1	110	506	611	9.91e-15	67.8
N0.HOG0002325	fig|546.1782.peg.121|QKW62_00585	VFG000139(gb|NP_253697)	gb|NP_253697	51.1	370	181	0	1	370	1	370	9.91e-136	389
N0.HOG0016326	fig|87883.378.peg.4227|GY166_19520	VFG048643(gb|WP_014907727)	gb|WP_014907727	42.6	427	240	4	68	494	92	513	9.91e-124	369
N0.HOG0000139	fig|50719.19.peg.2496|AL552_21100	VFG002228(gb|WP_002963677)	gb|WP_002963677	31.6	152	84	5	15	162	44	179	9.91e-12	61.6
N0.HOG0006198	fig|28141.915.peg.1250|G4U60_06195	VFG042853(gb|WP_003021324)	gb|WP_003021324	45.3	404	200	2	73	455	189	592	9.91e-112	339
N0.HOG0010679	fig|584.1606.peg.1875|JW301_09270	VFG038407(gb|WP_011705728)	gb|WP_011705728	40.9	447	248	7	2	433	69	514	9.91e-111	342
N0.HOG0010679	fig|584.1635.peg.4010|JYQ85_18510	VFG038407(gb|WP_011705728)	gb|WP_011705728	40.9	447	248	7	2	433	69	514	9.91e-111	342
N0.HOG0015985	fig|287.3878.peg.4562|B7W87_22585	VFG002002(gb|WP_010947068)	gb|WP_010947068	37.2	86	54	0	392	477	456	541	9.91e-09	54.7
N0.HOG0000752	fig|1463165.76.peg.5240|DKC09_29970	VFG002526(gb|WP_004198645)	gb|WP_004198645	31.5	108	66	4	7	109	7	111	9.91e-07	46.2
N0.HOG0000752	fig|244366.382.peg.2444	VFG002526(gb|WP_004198645)	gb|WP_004198645	31.5	108	66	4	7	109	7	111	9.91e-07	46.2
N0.HOG0000752	fig|2590157.11.peg.2428|LGN95_12065	VFG002526(gb|WP_004198645)	gb|WP_004198645	31.5	108	66	4	7	109	7	111	9.91e-07	46.2
N0.HOG0017616	fig|573.52176.peg.153|CWQ24_00765	VFG000143(gb|NP_253699)	gb|NP_253699	31	113	71	3	192	298	189	300	9.91e-07	47
N0.HOG0000752	fig|573.52176.peg.2734|CWQ24_13580	VFG002526(gb|WP_004198645)	gb|WP_004198645	31.5	108	66	4	7	109	7	111	9.91e-07	46.2
N0.HOG0006684	fig|287.5968.peg.2659|DCS61_13140	VFG042185(gb|NP_220236)	gb|NP_220236	37.8	423	252	5	20	436	15	432	9.8e-83	258
N0.HOG0003276	fig|670.1228.peg.651|CHR23_003295	VFG000116(gb|NP_254170)	gb|NP_254170	38.6	381	221	3	3	370	8	388	9.8e-82	257
N0.HOG0003276	fig|670.6485.peg.816|NR793_12710	VFG000116(gb|NP_254170)	gb|NP_254170	38.6	381	221	3	3	370	8	388	9.8e-82	257
N0.HOG0003233	fig|571.731.peg.2105	VFG038862(gb|WP_011898282)	gb|WP_011898282	50.6	233	112	1	187	419	140	369	9.8e-70	228
N0.HOG0003274	fig|57975.30.peg.710|A8H32_03370	VFG001214(gb|NP_253237)	gb|NP_253237	37.8	373	218	3	89	452	78	445	9.8e-70	226
N0.HOG0003274	fig|57975.47.peg.599|G9462_02690	VFG001214(gb|NP_253237)	gb|NP_253237	37.8	373	218	3	89	452	78	445	9.8e-70	226
N0.HOG0004073	fig|46503.2259.peg.1871|INE87_01741	VFG047529(gb|WP_003029409)	gb|WP_003029409	34	421	250	9	13	415	5	415	9.8e-69	221
N0.HOG0006751	fig|43770.574.peg.2312|BBR43_11160	VFG049154(gb|WP_014907257)	gb|WP_014907257	35.2	495	298	8	54	527	17	509	9.8e-66	246
N0.HOG0006751	fig|43770.575.peg.1938|A9D01_09410	VFG049154(gb|WP_014907257)	gb|WP_014907257	35.4	495	297	9	54	527	17	509	9.8e-66	246
N0.HOG0003235	fig|545.36.peg.3165	VFG038756(gb|WP_011706626)	gb|WP_011706626	44.2	308	151	5	398	690	146	447	9.8e-66	221
N0.HOG0010268	fig|208224.408.peg.2836|KJE18_13975	VFG001994(gb|WP_010946951)	gb|WP_010946951	36.1	443	236	13	1	402	1	437	9.8e-63	205
N0.HOG0010268	fig|208224.79.peg.1716|FR825_08585	VFG001994(gb|WP_010946951)	gb|WP_010946951	36.1	443	236	13	1	402	1	437	9.8e-63	205
N0.HOG0000199	fig|562.68395.peg.1383|H4P50_06580	VFG001206(gb|WP_002219640)	gb|WP_002219640	37.2	312	187	3	2	308	4	311	9.8e-61	196
N0.HOG0000199	fig|622.437.peg.1727	VFG001206(gb|WP_002219640)	gb|WP_002219640	37.2	312	187	3	2	308	4	311	9.8e-61	196
N0.HOG0000199	fig|622.521.peg.3555|GH770_16395	VFG001206(gb|WP_002219640)	gb|WP_002219640	37.2	312	187	3	2	308	4	311	9.8e-61	196
N0.HOG0000199	fig|624.1185.peg.569|BZ172_02970	VFG001206(gb|WP_002219640)	gb|WP_002219640	37.2	312	187	3	2	308	4	311	9.8e-61	196
N0.HOG0000199	fig|624.1285.peg.1313|AT852_06470	VFG001206(gb|WP_002219640)	gb|WP_002219640	37.2	312	187	3	2	308	4	311	9.8e-61	196
N0.HOG0013705	fig|57706.158.peg.1989|K1552_09730	VFG007165(gb|WP_005477705)	gb|WP_005477705	30.3	350	230	4	8	351	4	345	9.8e-49	166
N0.HOG0013238	fig|303.397.peg.3896|BG030_19260	VFG002321(gb|WP_011816589)	gb|WP_011816589	34.6	482	208	13	5	483	4	381	9.8e-45	158
N0.HOG0000654	fig|520.1140.peg.3414|C5F14_16210	VFG001390(gb|NP_215496)	gb|NP_215496	39.5	223	130	4	11	229	2	223	9.8e-40	134
N0.HOG0000654	fig|520.739.peg.738|CBO48_03465	VFG001390(gb|NP_215496)	gb|NP_215496	39.5	223	130	4	11	229	2	223	9.8e-40	134
N0.HOG0013722	fig|632.705.peg.4566|S96127_4568	VFG002357(gb|WP_005164474)	gb|WP_005164474	30	343	232	3	4	341	8	347	9.8e-40	142
N0.HOG0013722	fig|632.861.peg.4668|LDH64_21885	VFG002357(gb|WP_005164474)	gb|WP_005164474	30	343	232	3	4	341	8	347	9.8e-40	142
N0.HOG0013722	fig|633.316.peg.4462|YP598_4341	VFG002357(gb|WP_005164474)	gb|WP_005164474	30	343	232	3	4	341	8	347	9.8e-40	142
N0.HOG0013722	fig|633.88.peg.4445	VFG002357(gb|WP_005164474)	gb|WP_005164474	30	343	232	3	4	341	8	347	9.8e-40	142
N0.HOG0003850	fig|158836.2060.peg.837|OLI86_04150	VFG048468(gb|WP_004176917)	gb|WP_004176917	34.4	282	164	8	390	660	60	331	9.8e-34	129
N0.HOG0003850	fig|42897.163.peg.2677|P5F89_14470	VFG048468(gb|WP_004176917)	gb|WP_004176917	33.6	324	190	8	355	660	15	331	9.8e-34	129
N0.HOG0003850	fig|562.29122.peg.5305	VFG048468(gb|WP_004176917)	gb|WP_004176917	33.6	324	190	8	355	660	15	331	9.8e-34	129
N0.HOG0003850	fig|562.68395.peg.4337|H4P50_20715	VFG048468(gb|WP_004176917)	gb|WP_004176917	33.6	324	190	8	355	660	15	331	9.8e-34	129
N0.HOG0003850	fig|564.45.peg.1218	VFG048468(gb|WP_004176917)	gb|WP_004176917	33.3	324	191	8	355	660	15	331	9.8e-34	129
N0.HOG0003850	fig|623.1852.peg.925|MT485_04340	VFG048468(gb|WP_004176917)	gb|WP_004176917	33.6	324	190	8	355	660	15	331	9.8e-34	129
N0.HOG0000343	fig|208224.408.peg.2775|KJE18_13670	VFG000474(gb|NP_460200)	gb|NP_460200	82.7	486	84	0	1	486	1	486	9.8e-295	801
N0.HOG0000343	fig|208224.79.peg.1778|FR825_08895	VFG000474(gb|NP_460200)	gb|NP_460200	82.7	486	84	0	1	486	1	486	9.8e-295	801
N0.HOG0016201	fig|57706.158.peg.2839|K1552_13860	VFG007358(gb|WP_001007981)	gb|WP_001007981	39.4	137	75	3	1	136	1	130	9.8e-26	92
N0.HOG0016201	fig|57706.19.peg.1484|A6J81_07200	VFG007358(gb|WP_001007981)	gb|WP_001007981	39.4	137	75	3	1	136	1	130	9.8e-26	92
N0.HOG0015018	fig|881260.9.peg.2855	VFG002340(gb|WP_005168816)	gb|WP_005168816	69	258	80	0	1	258	1	258	9.8e-121	342
N0.HOG0014655	fig|199.2267.peg.1422|G5B97_07110	VFG038707(gb|WP_016350059)	gb|WP_016350059	35.9	729	354	11	5	632	7	723	9.8e-118	369
N0.HOG0008374	fig|106654.196.peg.1677|GD578_08440	VFG000876(gb|WP_000120946)	gb|WP_000120946	31.3	742	463	13	22	724	135	868	9.8e-113	359
N0.HOG0014646	fig|562.68395.peg.2690|H4P50_12715	VFG007152(gb|WP_005464675)	gb|WP_005464675	32.3	691	435	9	26	690	21	704	9.8e-109	342
N0.HOG0014646	fig|881260.9.peg.2777	VFG007152(gb|WP_005464675)	gb|WP_005464675	32.3	690	436	11	26	690	21	704	9.8e-109	342
N0.HOG0006198	fig|13373.94.peg.1634|EGT61_020340	VFG050757(gb|WP_001166319.1)	gb|WP_001166319.1	47.2	390	202	3	30	419	108	493	9.8e-100	303
N0.HOG0014924	fig|158.82.peg.2183|E4N84_10690	VFG000119(gb|NP_253948)	gb|NP_253948	30.3	109	71	3	6	113	3	107	9.8e-10	55.8
N0.HOG0014924	fig|196024.107.peg.981|LEO73_05015	VFG001889(gb|WP_011216518)	gb|WP_011216518	30.4	125	77	2	4	128	2	116	9.8e-09	52.4
N0.HOG0009793	fig|105219.32.peg.522|G5A69_02440	VFG006167(gb|WP_002225356)	gb|WP_002225356	70	30	9	0	14	43	3	32	9.8e-08	46.6
N0.HOG0009793	fig|105219.63.peg.1412|TK49_06900	VFG006167(gb|WP_002225356)	gb|WP_002225356	70	30	9	0	14	43	3	32	9.8e-08	46.6
N0.HOG0001198	fig|48296.366.peg.145|FR838_00720	VFG000399(gb|WP_002212931)	gb|WP_002212931	30.1	83	58	0	229	311	181	263	9.8e-08	49.7
N0.HOG0004241	fig|61645.637.peg.3304|M5T12_16155	VFG000935(gb|WP_001222189)	gb|WP_001222189	32.5	692	366	24	27	636	30	702	9.89e-82	270
N0.HOG0014326	fig|65058.242.peg.2248|CULC0211_21410	VFG016058(gb|NP_251114)	gb|NP_251114	32.1	560	335	9	52	605	30	550	9.89e-78	267
N0.HOG0014326	fig|65058.243.peg.2248|CULCFH20161_21370	VFG016058(gb|NP_251114)	gb|NP_251114	32.1	560	335	9	52	605	30	550	9.89e-78	267
N0.HOG0006746	fig|54291.34.peg.5257|CA210_28100	VFG000165(gb|NP_252915)	gb|NP_252915	31.3	750	466	16	160	886	216	939	9.89e-77	277
N0.HOG0003276	fig|672.1173.peg.1609|F6X00_08250	VFG041031(gb|NP_251049)	gb|NP_251049	40.6	347	168	6	130	462	22	344	9.89e-74	234
N0.HOG0003276	fig|672.2012.peg.2804|BWZ32_13910	VFG041031(gb|NP_251049)	gb|NP_251049	40.6	347	168	6	130	462	22	344	9.89e-74	234
N0.HOG0003262	fig|28141.673.peg.2159|DC438_10560	VFG001249(gb|NP_249790)	gb|NP_249790	38.2	327	176	3	207	508	131	456	9.89e-67	220
N0.HOG0011837	fig|2204208.3.peg.373|FORC89_367	VFG010463(gb|WP_010946666)	gb|WP_010946666	35	400	230	7	13	386	285	680	9.89e-63	211
N0.HOG0011837	fig|2204208.4.peg.373|FORC89_367	VFG010463(gb|WP_010946666)	gb|WP_010946666	35	400	230	7	13	386	285	680	9.89e-63	211
N0.HOG0011837	fig|28901.17576.peg.4568|INN77_21850	VFG010463(gb|WP_010946666)	gb|WP_010946666	34.9	404	225	9	13	386	285	680	9.89e-63	211
N0.HOG0011837	fig|28901.17583.peg.380|INN74_01795	VFG010463(gb|WP_010946666)	gb|WP_010946666	34.9	404	225	9	13	386	285	680	9.89e-63	211
N0.HOG0011837	fig|546.1782.peg.4906|QKW62_24165	VFG010463(gb|WP_010946666)	gb|WP_010946666	33.8	408	238	8	7	387	279	681	9.89e-63	211
N0.HOG0011837	fig|57706.158.peg.303|K1552_01450	VFG010463(gb|WP_010946666)	gb|WP_010946666	33.2	401	238	6	13	387	285	681	9.89e-63	211
N0.HOG0013581	fig|676.30.peg.380	VFG042847(gb|WP_003015759)	gb|WP_003015759	42.3	272	147	5	2	273	4	265	9.89e-60	189
N0.HOG0003271	fig|303.750.peg.643|PPKH_0639	VFG011946(gb|YP_002344419)	gb|YP_002344419	38.1	294	174	4	319	610	143	430	9.89e-57	195
N0.HOG0011933	fig|573.52176.peg.4235|CWQ24_20955	VFG037762(gb|WP_000078878)	gb|WP_000078878	36.2	298	186	3	6	301	11	306	9.89e-56	180
N0.HOG0000338	fig|57975.30.peg.6554|A8H32_30510	VFG002045(gb|WP_010930608)	gb|WP_010930608	38.4	406	235	7	337	732	720	1120	9.89e-56	206
N0.HOG0000668	fig|1639133.89.peg.3290|LT989_15935	VFG052340(gb|NP_463157.1)	gb|NP_463157.1	43	223	124	2	1	222	1	221	9.89e-53	167
N0.HOG0006219	fig|550.1583.peg.5229|DPF84_26175	VFG039196(gb|NP_820627)	gb|NP_820627	35.1	325	188	7	30	346	26	335	9.89e-53	177
N0.HOG0004785	fig|69710.20.peg.2146|GWP43_09545	VFG043648(gb|NP_252312)	gb|NP_252312	45	222	122	0	372	593	98	319	9.89e-53	181
N0.HOG0013722	fig|632.705.peg.4566|S96127_4568	VFG002127(gb|NP_219594)	gb|NP_219594	32.1	358	227	7	3	350	2	353	9.89e-51	170
N0.HOG0013722	fig|632.861.peg.4668|LDH64_21885	VFG002127(gb|NP_219594)	gb|NP_219594	32.1	358	227	7	3	350	2	353	9.89e-51	170
N0.HOG0013722	fig|633.316.peg.4462|YP598_4341	VFG002127(gb|NP_219594)	gb|NP_219594	32.1	358	227	7	3	350	2	353	9.89e-51	170
N0.HOG0013722	fig|633.88.peg.4445	VFG002127(gb|NP_219594)	gb|NP_219594	32.1	358	227	7	3	350	2	353	9.89e-51	170
N0.HOG0005499	fig|1802.10.peg.1599|K1X22_07840	VFG008007(gb|NP_218342)	gb|NP_218342	32.2	490	294	14	645	1123	471	933	9.89e-46	179
N0.HOG0005499	fig|1802.11.peg.583|K6L26_02910	VFG008007(gb|NP_218342)	gb|NP_218342	32.2	490	294	14	645	1123	471	933	9.89e-46	179
N0.HOG0014981	fig|287.3878.peg.3911|B7W87_19370	VFG001259(gb|NP_250137)	gb|NP_250137	38.3	214	118	4	7	216	50	253	9.89e-41	137
N0.HOG0014981	fig|287.5968.peg.2663|DCS61_13160	VFG001259(gb|NP_250137)	gb|NP_250137	38.3	214	118	4	7	216	50	253	9.89e-41	137
N0.HOG0000724	fig|83655.105.peg.2438|EXN74_12405	VFG043386(gb|WP_000772151)	gb|WP_000772151	50	116	57	1	6	120	1	116	9.89e-35	114
N0.HOG0000724	fig|83655.130.peg.1656|H9S86_08235	VFG043386(gb|WP_000772151)	gb|WP_000772151	50	116	57	1	6	120	1	116	9.89e-35	114
N0.HOG0002174	fig|446.637.peg.1614|EUL28_01550	VFG000121(gb|NP_249453)	gb|NP_249453	38.9	180	103	2	5	177	3	182	9.89e-33	113
N0.HOG0002174	fig|446.638.peg.1664|H044120014_01607	VFG000121(gb|NP_249453)	gb|NP_249453	38.9	180	103	2	5	177	3	182	9.89e-33	113
N0.HOG0000213	fig|1463165.76.peg.4803|DKC09_27880	VFG000344(gb|WP_005693820)	gb|WP_005693820	32.3	235	139	5	3	230	10	231	9.89e-31	114
N0.HOG0009802	fig|158836.2060.peg.1538|OLI86_07550	VFG050802(gb|WP_000865310.1)	gb|WP_000865310.1	46.1	141	64	5	5	137	52	188	9.89e-31	107
N0.HOG0009802	fig|1812935.133.peg.1682|OIPHN260_16550	VFG050802(gb|WP_000865310.1)	gb|WP_000865310.1	46.8	139	62	5	7	137	54	188	9.89e-31	107
N0.HOG0000213	fig|1812935.133.peg.2779|OIPHN260_27070	VFG000344(gb|WP_005693820)	gb|WP_005693820	31.9	235	140	5	3	230	10	231	9.89e-31	114
N0.HOG0009802	fig|1812935.384.peg.1504|MUY32_07465	VFG050802(gb|WP_000865310.1)	gb|WP_000865310.1	46.8	139	62	5	7	137	54	188	9.89e-31	107
N0.HOG0000213	fig|1812935.384.peg.2745|MUY32_13435	VFG000344(gb|WP_005693820)	gb|WP_005693820	31.9	235	140	5	3	230	10	231	9.89e-31	114
N0.HOG0009802	fig|550.1583.peg.278|DPF84_01355	VFG050802(gb|WP_000865310.1)	gb|WP_000865310.1	46.1	141	64	5	5	137	52	188	9.89e-31	107
N0.HOG0000213	fig|61645.637.peg.2846|M5T12_13955	VFG000344(gb|WP_005693820)	gb|WP_005693820	31.9	235	140	5	3	230	10	231	9.89e-31	114
N0.HOG0000213	fig|881260.9.peg.2599	VFG000344(gb|WP_005693820)	gb|WP_005693820	32.3	235	139	5	3	230	10	231	9.89e-31	114
N0.HOG0008266	fig|587.58.peg.1437|CEQ08_07130	VFG001145(gb|CAA83901)	gb|CAA83901	37.8	196	106	6	18	204	14	202	9.89e-29	106
N0.HOG0002621	fig|85698.184.peg.1696|BN2910_16830	VFG050670(gb|WP_000505931.1)	gb|WP_000505931.1	35.2	193	103	2	345	519	503	691	9.89e-20	90.1
N0.HOG0002656	fig|50719.19.peg.3296|AL552_00180	VFG001228(gb|NP_249102)	gb|NP_249102	47.3	93	49	0	328	420	512	604	9.89e-15	73.6
N0.HOG0008374	fig|545.38.peg.1625|CEP66_07895	VFG001146(gb|CAA83902)	gb|CAA83902	33.3	856	514	20	18	846	8	833	9.89e-136	422
N0.HOG0018963	fig|196024.168.peg.817	VFG038882(gb|WP_005314247)	gb|WP_005314247	48.4	428	217	3	4	430	354	778	9.89e-124	374
N0.HOG0011837	fig|105219.32.peg.2909|G5A69_13775	VFG038460(gb|WP_043119325)	gb|WP_043119325	42.1	499	253	8	1	486	256	731	9.89e-115	352
N0.HOG0006206	fig|670.1228.peg.2902|CHR23_014495	VFG000233(gb|WP_002221967)	gb|WP_002221967	46.4	394	204	4	113	499	165	558	9.89e-112	339
N0.HOG0014640	fig|676.375.peg.2091|AL536_10110	VFG003525(gb|WP_005173762)	gb|WP_005173762	33.4	674	421	13	36	695	31	690	9.89e-105	332
N0.HOG0003276	fig|633.316.peg.653|YP598_0649	VFG038756(gb|WP_011706626)	gb|WP_011706626	48.9	319	155	2	21	338	134	445	9.88e-95	286
N0.HOG0003701	fig|584.1606.peg.2187|JW301_10765	VFG044172(gb|WP_000622316)	gb|WP_000622316	51.2	254	124	0	9	262	1	254	9.88e-87	256
N0.HOG0003701	fig|584.1635.peg.3634|JYQ85_16700	VFG044172(gb|WP_000622316)	gb|WP_000622316	51.2	254	124	0	9	262	1	254	9.88e-87	256
N0.HOG0003281	fig|562.29122.peg.1505	VFG038764(gb|WP_017409846)	gb|WP_017409846	55	231	100	2	145	375	141	367	9.88e-77	244
N0.HOG0003281	fig|564.44.peg.2519	VFG038764(gb|WP_017409846)	gb|WP_017409846	55	231	100	2	145	375	141	367	9.88e-77	244
N0.HOG0003281	fig|564.45.peg.849	VFG038764(gb|WP_017409846)	gb|WP_017409846	55	231	100	2	145	375	141	367	9.88e-77	244
N0.HOG0005499	fig|1809.14.peg.5511	VFG049148(gb|WP_041168941)	gb|WP_041168941	35.8	506	299	13	44	541	1016	1503	9.88e-70	258
N0.HOG0005499	fig|1809.26.peg.5539|LH162_25240	VFG049148(gb|WP_041168941)	gb|WP_041168941	35.8	506	299	13	44	541	1016	1503	9.88e-70	258
N0.HOG0006220	fig|1898203.4015.peg.270|OGM16_01275	VFG006203(gb|WP_002218483)	gb|WP_002218483	32.4	340	226	2	6	344	42	378	9.88e-66	211
N0.HOG0003269	fig|57975.47.peg.6165|G9462_27045	VFG001249(gb|NP_249790)	gb|NP_249790	50.4	242	110	2	322	563	128	359	9.88e-63	214
N0.HOG0018129	fig|633.316.peg.685|YP598_0681	VFG043360(gb|WP_010948024)	gb|WP_010948024	36.4	286	182	0	1	286	1	286	9.88e-61	192
N0.HOG0003233	fig|1812935.133.peg.3837|OIPHN260_37390	VFG043381(gb|WP_000684509)	gb|WP_000684509	43.2	234	133	0	188	421	137	370	9.88e-60	199
N0.HOG0000668	fig|2058152.48.peg.1713|JJJ10_08310	VFG052340(gb|NP_463157.1)	gb|NP_463157.1	45.4	218	116	2	1	217	1	216	9.88e-56	174
N0.HOG0000668	fig|2058152.49.peg.1622|JJJ11_10240	VFG052340(gb|NP_463157.1)	gb|NP_463157.1	45.4	218	116	2	1	217	1	216	9.88e-56	174
N0.HOG0000668	fig|571.731.peg.1312	VFG052340(gb|NP_463157.1)	gb|NP_463157.1	45.4	218	116	2	1	217	1	216	9.88e-56	174
N0.HOG0003241	fig|196024.107.peg.1899|LEO73_09425	VFG000116(gb|NP_254170)	gb|NP_254170	41.4	249	146	0	177	425	126	374	9.88e-55	187
N0.HOG0003241	fig|196024.168.peg.3468	VFG000116(gb|NP_254170)	gb|NP_254170	41.4	249	146	0	177	425	126	374	9.88e-55	187
N0.HOG0003271	fig|244366.382.peg.1121	VFG041021(gb|NP_250354)	gb|NP_250354	43.4	290	147	9	310	589	211	493	9.88e-51	180
N0.HOG0003271	fig|2590157.11.peg.1110|LGN95_05535	VFG041021(gb|NP_250354)	gb|NP_250354	43.4	290	147	9	310	589	211	493	9.88e-51	180
N0.HOG0013238	fig|50719.19.peg.2243|AL552_19870	VFG002535(gb|WP_004198207)	gb|WP_004198207	31.9	392	242	5	3	375	2	387	9.88e-49	166
N0.HOG0013238	fig|50719.21.peg.11|AL537_00055	VFG002535(gb|WP_004198207)	gb|WP_004198207	31.9	392	242	5	3	375	2	387	9.88e-49	166
N0.HOG0015033	fig|588.252.peg.165|MWH14_01195	VFG000549(gb|NP_461809)	gb|NP_461809	37.3	236	146	2	11	246	4	237	9.88e-48	157
N0.HOG0000635	fig|303.750.peg.2598|PPKH_2574	VFG052340(gb|NP_463157.1)	gb|NP_463157.1	36.8	220	134	3	3	222	2	216	9.88e-45	146
N0.HOG0003865	fig|2026240.29.peg.1119|LGM30_05445	VFG000926(gb|WP_001443194)	gb|WP_001443194	36.4	321	192	5	14	328	18	332	9.88e-42	145
N0.HOG0003865	fig|2026240.3.peg.1137|B8P98_05700	VFG000926(gb|WP_001443194)	gb|WP_001443194	36.4	321	192	5	14	328	18	332	9.88e-42	145
N0.HOG0000758	fig|158836.2060.peg.681|OLI86_03415	VFG011626(gb|WP_002965156)	gb|WP_002965156	35.9	234	142	4	3	232	7	236	9.88e-40	134
N0.HOG0000758	fig|1812935.133.peg.767|OIPHN260_07600	VFG011626(gb|WP_002965156)	gb|WP_002965156	35.9	234	142	4	3	232	7	236	9.88e-40	134
N0.HOG0000758	fig|1812935.384.peg.691|MUY32_03430	VFG011626(gb|WP_002965156)	gb|WP_002965156	35.9	234	142	4	3	232	7	236	9.88e-40	134
N0.HOG0000758	fig|2027919.296.peg.684|K9O84_03465	VFG011626(gb|WP_002965156)	gb|WP_002965156	35.9	234	142	4	3	232	7	236	9.88e-40	134
N0.HOG0000758	fig|208224.408.peg.3954|KJE18_19485	VFG011626(gb|WP_002965156)	gb|WP_002965156	35.9	234	142	4	3	232	7	236	9.88e-40	134
N0.HOG0000758	fig|208224.79.peg.637|FR825_03200	VFG011626(gb|WP_002965156)	gb|WP_002965156	35.9	234	142	4	3	232	7	236	9.88e-40	134
N0.HOG0000758	fig|42897.163.peg.2516|P5F89_13725	VFG011626(gb|WP_002965156)	gb|WP_002965156	35.9	234	142	4	3	232	7	236	9.88e-40	134
N0.HOG0000758	fig|550.1583.peg.1222|DPF84_06060	VFG011626(gb|WP_002965156)	gb|WP_002965156	35.9	234	142	4	3	232	7	236	9.88e-40	134
N0.HOG0000758	fig|550.2451.peg.995	VFG011626(gb|WP_002965156)	gb|WP_002965156	35.9	234	142	4	3	232	7	236	9.88e-40	134
N0.HOG0000758	fig|562.29122.peg.5466	VFG011626(gb|WP_002965156)	gb|WP_002965156	35.9	234	142	4	3	232	7	236	9.88e-40	134
N0.HOG0000758	fig|562.68395.peg.4499|H4P50_21490	VFG011626(gb|WP_002965156)	gb|WP_002965156	35.9	234	142	4	3	232	7	236	9.88e-40	134
N0.HOG0000758	fig|564.44.peg.1992	VFG011626(gb|WP_002965156)	gb|WP_002965156	35.9	234	142	4	3	232	7	236	9.88e-40	134
N0.HOG0000758	fig|564.45.peg.1405	VFG011626(gb|WP_002965156)	gb|WP_002965156	35.9	234	142	4	3	232	7	236	9.88e-40	134
N0.HOG0000758	fig|61645.543.peg.4103|LCD44_20040	VFG011626(gb|WP_002965156)	gb|WP_002965156	35.9	234	142	4	3	232	7	236	9.88e-40	134
N0.HOG0000758	fig|61645.637.peg.650|M5T12_03235	VFG011626(gb|WP_002965156)	gb|WP_002965156	35.9	234	142	4	3	232	7	236	9.88e-40	134
N0.HOG0000758	fig|621.221.peg.4732	VFG011626(gb|WP_002965156)	gb|WP_002965156	35.9	234	142	4	3	232	7	236	9.88e-40	134
N0.HOG0000758	fig|621.322.peg.887	VFG011626(gb|WP_002965156)	gb|WP_002965156	35.9	234	142	4	3	232	7	236	9.88e-40	134
N0.HOG0000758	fig|622.437.peg.3878	VFG011626(gb|WP_002965156)	gb|WP_002965156	35.9	234	142	4	3	232	7	236	9.88e-40	134
N0.HOG0000758	fig|622.521.peg.1360|GH770_06225	VFG011626(gb|WP_002965156)	gb|WP_002965156	35.9	234	142	4	3	232	7	236	9.88e-40	134
N0.HOG0000758	fig|623.1852.peg.764|MT485_03600	VFG011626(gb|WP_002965156)	gb|WP_002965156	35.9	234	142	4	3	232	7	236	9.88e-40	134
N0.HOG0000758	fig|624.1185.peg.2952|BZ172_15545	VFG011626(gb|WP_002965156)	gb|WP_002965156	35.9	234	142	4	3	232	7	236	9.88e-40	134
N0.HOG0000758	fig|624.1285.peg.4318|AT852_21210	VFG011626(gb|WP_002965156)	gb|WP_002965156	35.9	234	142	4	3	232	7	236	9.88e-40	134
N0.HOG0013722	fig|632.705.peg.4566|S96127_4568	VFG002523(gb|WP_004198640)	gb|WP_004198640	32.2	348	218	4	4	341	8	347	9.88e-40	142
N0.HOG0013722	fig|632.861.peg.4668|LDH64_21885	VFG002523(gb|WP_004198640)	gb|WP_004198640	32.2	348	218	4	4	341	8	347	9.88e-40	142
N0.HOG0013722	fig|633.316.peg.4462|YP598_4341	VFG002523(gb|WP_004198640)	gb|WP_004198640	32.2	348	218	4	4	341	8	347	9.88e-40	142
N0.HOG0013722	fig|633.88.peg.4445	VFG002523(gb|WP_004198640)	gb|WP_004198640	32.2	348	218	4	4	341	8	347	9.88e-40	142
N0.HOG0000758	fig|83655.105.peg.4597|EXN74_22995	VFG011626(gb|WP_002965156)	gb|WP_002965156	35.5	234	143	4	3	232	7	236	9.88e-40	134
N0.HOG0000758	fig|83655.130.peg.3892|H9S86_19080	VFG011626(gb|WP_002965156)	gb|WP_002965156	35.5	234	143	4	3	232	7	236	9.88e-40	134
N0.HOG0000758	fig|881260.24.peg.658|FAI37_03335	VFG011626(gb|WP_002965156)	gb|WP_002965156	35.9	234	142	4	3	232	7	236	9.88e-40	134
N0.HOG0000758	fig|881260.9.peg.678	VFG011626(gb|WP_002965156)	gb|WP_002965156	35.9	234	142	4	3	232	7	236	9.88e-40	134
N0.HOG0015636	fig|654.877.peg.379	VFG002547(gb|WP_004527661)	gb|WP_004527661	31.8	302	179	8	4	288	11	302	9.88e-37	130
N0.HOG0015636	fig|654.888.peg.1557	VFG002547(gb|WP_004527661)	gb|WP_004527661	31.8	302	179	8	4	288	11	302	9.88e-37	130
N0.HOG0001251	fig|28141.673.peg.2893|DC438_14100	VFG044336(gb|WP_050767835)	gb|WP_050767835	31.8	314	197	7	274	581	276	578	9.88e-35	137
N0.HOG0001251	fig|28141.915.peg.1998|G4U60_09885	VFG044336(gb|WP_050767835)	gb|WP_050767835	31.8	314	197	7	274	581	276	578	9.88e-35	137
N0.HOG0002053	fig|69823.19.peg.1607|OL236_07740	VFG050113(gb|WP_000590108)	gb|WP_000590108	31.3	224	148	3	263	485	1	219	9.88e-33	124
N0.HOG0002036	fig|777.185.peg.835|AYO24_03840	VFG050168(gb|WP_000590258)	gb|WP_000590258	35.7	196	123	3	50	244	23	216	9.88e-33	116
N0.HOG0002036	fig|777.186.peg.837|AYO23_03850	VFG050168(gb|WP_000590258)	gb|WP_000590258	35.7	196	123	3	50	244	23	216	9.88e-33	116
N0.HOG0000465	fig|95486.300.peg.2647|A8D61_17045	VFG038840(gb|WP_005300916)	gb|WP_005300916	34	244	150	5	7	247	6	241	9.88e-33	117
N0.HOG0000465	fig|95486.303.peg.1685|A8F32_28330	VFG038840(gb|WP_005300916)	gb|WP_005300916	34	244	150	5	7	247	6	241	9.88e-33	117
N0.HOG0003850	fig|1463165.76.peg.1743|DKC09_12595	VFG048468(gb|WP_004176917)	gb|WP_004176917	34.9	278	168	6	390	660	60	331	9.88e-32	123
N0.HOG0006220	fig|2204208.3.peg.772|FORC89_756	VFG002048(gb|WP_000249362)	gb|WP_000249362	42.6	195	94	6	78	265	203	386	9.88e-31	118
N0.HOG0006220	fig|2204208.4.peg.772|FORC89_756	VFG002048(gb|WP_000249362)	gb|WP_000249362	42.6	195	94	6	78	265	203	386	9.88e-31	118
N0.HOG0006220	fig|562.29122.peg.936	VFG002048(gb|WP_000249362)	gb|WP_000249362	43.1	195	93	7	78	265	203	386	9.88e-31	118
N0.HOG0006751	fig|95486.300.peg.2981|A8D61_18665	VFG016038(gb|NP_251090)	gb|NP_251090	35.7	1715	968	39	4	1653	473	2118	9.88e-223	738
N0.HOG0006751	fig|95486.303.peg.1937|A8F32_29555	VFG016038(gb|NP_251090)	gb|NP_251090	35.7	1715	968	39	4	1653	473	2118	9.88e-223	738
N0.HOG0014636	fig|28901.17583.peg.1062|INN74_04995	VFG007152(gb|WP_005464675)	gb|WP_005464675	42	709	367	11	2	681	4	697	9.88e-168	495
N0.HOG0018130	fig|562.29122.peg.2614	VFG043213(gb|WP_005164494)	gb|WP_005164494	81	295	56	0	1	295	1	295	9.88e-166	459
N0.HOG0018130	fig|562.68395.peg.2702|H4P50_12770	VFG043213(gb|WP_005164494)	gb|WP_005164494	81	295	56	0	1	295	1	295	9.88e-166	459
N0.HOG0018130	fig|621.221.peg.1509	VFG043213(gb|WP_005164494)	gb|WP_005164494	81	295	56	0	1	295	1	295	9.88e-166	459
N0.HOG0020200	fig|196024.168.peg.2716	VFG038505(gb|WP_011705643)	gb|WP_011705643	87.2	258	33	0	1	258	6	263	9.88e-158	436
N0.HOG0001987	fig|40324.2327.peg.2644|NW343_13105	VFG044332(gb|WP_015874967)	gb|WP_015874967	48.2	500	252	4	39	536	20	514	9.88e-147	430
N0.HOG0013084	fig|105219.63.peg.1282|TK49_06270	VFG000235(gb|WP_002216405)	gb|WP_002216405	51.4	395	191	1	27	421	16	409	9.88e-132	382
N0.HOG0010679	fig|545.38.peg.1888|CEP66_09140	VFG007142(gb|WP_000212125)	gb|WP_000212125	42.2	536	288	7	6	529	4	529	9.88e-132	400
N0.HOG0001987	fig|622.437.peg.4394	VFG044332(gb|WP_015874967)	gb|WP_015874967	42.2	514	284	7	25	533	14	519	9.88e-126	375
N0.HOG0001987	fig|622.521.peg.826|GH770_03765	VFG044332(gb|WP_015874967)	gb|WP_015874967	42.2	514	284	7	25	533	14	519	9.88e-126	375
N0.HOG0011549	fig|196024.168.peg.1145	VFG000241(gb|WP_002225061)	gb|WP_002225061	47.8	337	165	4	2	336	4	331	9.88e-108	317
N0.HOG0006670	fig|57975.30.peg.5640|A8H32_26360	VFG002144(gb|NP_220188)	gb|NP_220188	44.8	420	214	6	20	432	30	438	9.88e-103	310
N0.HOG0006200	fig|648.938.peg.2752|OJY61_13520	VFG000112(gb|NP_253216)	gb|NP_253216	35	574	333	10	14	568	14	566	9.88e-101	313
N0.HOG0009793	fig|487.1302.peg.1117	VFG003563(gb|WP_005173832)	gb|WP_005173832	34.4	61	40	0	5	65	14	74	9.88e-06	39.3
N0.HOG0003636	fig|562.29122.peg.267	VFG048348(gb|WP_004149658)	gb|WP_004149658	37	73	40	2	550	619	141	210	9.88e-06	44.7
N0.HOG0000337	fig|615.650.peg.4314|DKC05_23040	VFG043018(gb|NP_252039)	gb|NP_252039	33.8	74	40	1	830	894	181	254	9.88e-06	45.8
N0.HOG0003636	fig|621.322.peg.4975	VFG048348(gb|WP_004149658)	gb|WP_004149658	37	73	40	2	550	619	141	210	9.88e-06	44.7
N0.HOG0003636	fig|622.437.peg.2925	VFG048348(gb|WP_004149658)	gb|WP_004149658	37	73	40	2	550	619	141	210	9.88e-06	44.7
N0.HOG0017043	fig|57706.19.peg.2460|A6J81_12015	VFG002344(gb|WP_042661458)	gb|WP_042661458	46.3	361	190	4	16	373	14	373	9.87e-94	282
N0.HOG0017043	fig|676.375.peg.2223|AL536_10775	VFG002344(gb|WP_042661458)	gb|WP_042661458	46.1	345	183	3	31	373	30	373	9.87e-94	282
N0.HOG0022406	fig|2204208.3.peg.1901|FORC89_1871	VFG045789(gb|WP_001264082)	gb|WP_001264082	89.9	138	14	0	1	138	1	138	9.87e-89	251
N0.HOG0022406	fig|2204208.4.peg.1901|FORC89_1871	VFG045789(gb|WP_001264082)	gb|WP_001264082	89.9	138	14	0	1	138	1	138	9.87e-89	251
N0.HOG0022406	fig|28901.17576.peg.1926|INN77_09230	VFG045789(gb|WP_001264082)	gb|WP_001264082	89.9	138	14	0	1	138	1	138	9.87e-89	251
N0.HOG0022406	fig|28901.17583.peg.3005|INN74_14235	VFG045789(gb|WP_001264082)	gb|WP_001264082	89.9	138	14	0	1	138	1	138	9.87e-89	251
N0.HOG0003276	fig|446.638.peg.1852|H044120014_01794	VFG043319(gb|WP_010946589)	gb|WP_010946589	40.8	373	204	6	3	364	6	372	9.87e-78	246
N0.HOG0011832	fig|644.996.peg.4248	VFG000495(gb|NP_460359)	gb|NP_460359	31.4	490	324	5	23	511	18	496	9.87e-74	242
N0.HOG0011837	fig|57975.30.peg.1674|A8H32_07920	VFG006191(gb|WP_002225652)	gb|WP_002225652	36.6	429	240	10	50	453	339	760	9.87e-70	233
N0.HOG0001258	fig|588.252.peg.4295|MWH14_21020	VFG038916(gb|WP_011705263)	gb|WP_011705263	33.9	498	301	9	115	605	211	687	9.87e-65	223
N0.HOG0001258	fig|648.973.peg.2065|P5S46_10100	VFG038916(gb|WP_011705263)	gb|WP_011705263	33.9	498	301	9	115	605	211	687	9.87e-65	223
N0.HOG0012579	fig|28141.673.peg.2665|DC438_12965	VFG007370(gb|WP_000145786)	gb|WP_000145786	35.5	321	178	7	8	319	8	308	9.87e-60	191
N0.HOG0012579	fig|28141.915.peg.2219|G4U60_10960	VFG007370(gb|WP_000145786)	gb|WP_000145786	35.5	321	178	7	8	319	8	308	9.87e-60	191
N0.HOG0017757	fig|485.1347.peg.1493|BZG33_06865	VFG037497(gb|WP_085947929)	gb|WP_085947929	35.6	418	223	8	37	453	127	499	9.87e-60	220
N0.HOG0017757	fig|485.1348.peg.1088|BZG34_04950	VFG037497(gb|WP_085947929)	gb|WP_085947929	35.6	418	223	8	37	453	127	499	9.87e-60	220
N0.HOG0013832	fig|820.5428.peg.4204|INE90_04030	VFG002026(gb|YP_002344540)	gb|YP_002344540	54.4	160	73	0	29	188	26	185	9.87e-60	182
N0.HOG0013832	fig|820.5430.peg.1438|INE83_01356	VFG002026(gb|YP_002344540)	gb|YP_002344540	54.4	160	73	0	29	188	26	185	9.87e-60	182
N0.HOG0003262	fig|587.58.peg.3107|CEQ08_15360	VFG038862(gb|WP_011898282)	gb|WP_011898282	37.7	329	187	8	200	517	134	455	9.87e-56	191
N0.HOG0006751	fig|1138383.28.peg.1290|MINTM015_12660	VFG049148(gb|WP_041168941)	gb|WP_041168941	30.2	557	365	12	76	624	522	1062	9.87e-55	206
N0.HOG0012906	fig|2027919.296.peg.1563|K9O84_07830	VFG050160(gb|WP_000030755)	gb|WP_000030755	45.4	249	116	8	4	247	5	238	9.87e-54	171
N0.HOG0003271	fig|38313.141.peg.1901|KE621_08770	VFG038756(gb|WP_011706626)	gb|WP_011706626	41	310	168	7	295	594	131	435	9.87e-54	187
N0.HOG0003271	fig|38313.144.peg.712|KE622_03530	VFG038756(gb|WP_011706626)	gb|WP_011706626	41	310	168	7	295	594	131	435	9.87e-54	187
N0.HOG0012906	fig|550.1583.peg.219|DPF84_01060	VFG050160(gb|WP_000030755)	gb|WP_000030755	45.4	249	116	8	4	247	5	238	9.87e-54	171
N0.HOG0003714	fig|881260.9.peg.1184	VFG037386(gb|WP_000582115)	gb|WP_000582115	36.6	232	143	2	11	241	5	233	9.87e-52	167
N0.HOG0013062	fig|624.1185.peg.3086|BZ172_16200	VFG042854(gb|WP_003021326)	gb|WP_003021326	31	339	228	3	30	364	73	409	9.87e-47	161
N0.HOG0013062	fig|624.1285.peg.4187|AT852_20580	VFG042854(gb|WP_003021326)	gb|WP_003021326	31	339	228	3	30	364	73	409	9.87e-47	161
N0.HOG0003271	fig|648.938.peg.415|OJY61_02055	VFG043319(gb|WP_010946589)	gb|WP_010946589	35	326	175	7	265	558	142	462	9.87e-43	156
N0.HOG0000753	fig|61645.637.peg.351|M5T12_01710	VFG001390(gb|NP_215496)	gb|NP_215496	42.1	228	125	4	5	232	3	223	9.87e-42	139
N0.HOG0003243	fig|57706.19.peg.3152|A6J81_15505	VFG041031(gb|NP_251049)	gb|NP_251049	36.6	232	124	4	198	422	30	245	9.87e-37	137
N0.HOG0006198	fig|624.1185.peg.3087|BZ172_16205	VFG042853(gb|WP_003021324)	gb|WP_003021324	36.7	177	92	2	4	160	415	591	9.87e-29	108
N0.HOG0006198	fig|624.1285.peg.4186|AT852_20575	VFG042853(gb|WP_003021324)	gb|WP_003021324	36.7	177	92	2	4	160	415	591	9.87e-29	108
N0.HOG0013405	fig|587.514.peg.2391|NTP67_11645	VFG015518(gb|NP_252904)	gb|NP_252904	31.1	257	163	9	8	257	7	256	9.87e-23	92
N0.HOG0013405	fig|587.58.peg.3340|CEQ08_16455	VFG015518(gb|NP_252904)	gb|NP_252904	31.1	257	163	9	8	257	7	256	9.87e-23	92
N0.HOG0001987	fig|676.30.peg.1004	VFG050016(gb|WP_000955358)	gb|WP_000955358	52.7	531	246	2	9	539	5	530	9.87e-202	570
N0.HOG0006751	fig|1280.10759.peg.147|SA40TW_00730	VFG016058(gb|NP_251114)	gb|NP_251114	30.2	1678	1057	34	417	2011	1133	2779	9.87e-196	663
N0.HOG0000296	fig|303.750.peg.4193|PPKH_4156	VFG001213(gb|NP_253236)	gb|NP_253236	32.7	217	128	7	250	456	315	523	9.87e-18	82.8
N0.HOG0002753	fig|54291.111.peg.2856|EFT36_13825	VFG036956(gb|WP_002224867)	gb|WP_002224867	45.1	492	267	1	17	505	16	507	9.87e-167	479
N0.HOG0002753	fig|54291.34.peg.3898|CA210_21615	VFG036956(gb|WP_002224867)	gb|WP_002224867	45.1	492	267	1	17	505	16	507	9.87e-167	479
N0.HOG0014636	fig|588.252.peg.157|MWH14_01155	VFG007152(gb|WP_005464675)	gb|WP_005464675	40.1	704	394	8	1	683	1	697	9.87e-160	474
N0.HOG0016111	fig|35814.79.peg.2020|FYA36_09815	VFG002502(gb|WP_004523066)	gb|WP_004523066	47.8	561	249	7	14	544	49	595	9.87e-154	450
N0.HOG0016111	fig|35814.81.peg.1715|J3Q26_08100	VFG002502(gb|WP_004523066)	gb|WP_004523066	47.8	561	249	7	14	544	49	595	9.87e-154	450
N0.HOG0004202	fig|670.1228.peg.1764|CHR23_008705	VFG001443(gb|AAF37887)	gb|AAF37887	42.5	87	41	1	145	222	252	338	9.87e-15	69.3
N0.HOG0004202	fig|670.6485.peg.1781|NR793_17425	VFG001443(gb|AAF37887)	gb|AAF37887	42.5	87	41	1	145	222	252	338	9.87e-15	69.3
N0.HOG0014636	fig|287.5968.peg.2653|DCS61_13110	VFG033545(gb|WP_001037821)	gb|WP_001037821	41.6	657	334	11	56	704	56	670	9.87e-147	441
N0.HOG0002441	fig|143387.62.peg.1209|BSQ88_06015	VFG002176(gb|AAM75252)	gb|AAM75252	32.5	209	116	8	338	536	492	685	9.87e-14	71.2
N0.HOG0011821	fig|50719.19.peg.4826|AL552_07445	VFG001089(gb|NP_464364)	gb|NP_464364	45.8	461	242	3	5	459	3	461	9.87e-135	394
N0.HOG0011821	fig|670.6485.peg.3999|NR793_04565	VFG001089(gb|NP_464364)	gb|NP_464364	45.6	461	243	3	5	459	3	461	9.87e-135	394
N0.HOG0000008	fig|520.1140.peg.2250|C5F14_10660	VFG037274(gb|WP_001281538)	gb|WP_001281538	38.6	145	81	4	39	183	343	479	9.87e-13	64.3
N0.HOG0000008	fig|520.739.peg.2079|CBO48_09875	VFG037274(gb|WP_001281538)	gb|WP_001281538	38.6	145	81	4	39	183	343	479	9.87e-13	64.3
N0.HOG0001941	fig|753.13.peg.1523|K7G89_001564	VFG001226(gb|NP_249100)	gb|NP_249100	31.4	121	79	2	6	124	3	121	9.87e-13	60.1
N0.HOG0001941	fig|753.14.peg.1337|K7G90_001380	VFG001226(gb|NP_249100)	gb|NP_249100	31.4	121	79	2	6	124	3	121	9.87e-13	60.1
N0.HOG0007775	fig|621.322.peg.1127	VFG045346(gb|WP_011149697)	gb|WP_011149697	67.2	271	87	1	1	271	1	269	9.87e-128	361
N0.HOG0005304	fig|105219.32.peg.642|G5A69_03020	VFG045308(gb|WP_011213310)	gb|WP_011213310	56.6	286	124	0	3	288	2	287	9.87e-122	347
N0.HOG0005304	fig|105219.63.peg.1529|TK49_07475	VFG045308(gb|WP_011213310)	gb|WP_011213310	56.6	286	124	0	3	288	2	287	9.87e-122	347
N0.HOG0014981	fig|588.211.peg.4218|JY390_19735	VFG003519(gb|WP_032903070)	gb|WP_032903070	80.6	217	40	1	6	220	6	222	9.87e-116	327
N0.HOG0003283	fig|615.999.peg.4399	VFG000119(gb|NP_253948)	gb|NP_253948	33.6	116	72	2	6	118	3	116	9.87e-11	59.3
N0.HOG0003283	fig|83655.105.peg.631|EXN74_03210	VFG000119(gb|NP_253948)	gb|NP_253948	32.8	116	73	2	6	118	3	116	9.87e-11	59.3
N0.HOG0003283	fig|83655.130.peg.14|H9S86_00060	VFG000119(gb|NP_253948)	gb|NP_253948	32.8	116	73	2	6	118	3	116	9.87e-11	59.3
N0.HOG0014656	fig|1639133.23.peg.2003|IOMTU157_1981	VFG043394(gb|YP_002343725)	gb|YP_002343725	33.4	686	388	10	4	677	3	631	9.87e-106	336
N0.HOG0024134	fig|747.813.peg.1936|NCTC10382_01975	VFG013271(gb|WP_005694044)	gb|WP_005694044	59	239	97	1	1	238	1	239	9.87e-104	298
N0.HOG0004219	fig|287.3878.peg.4368|B7W87_21630	VFG000348(gb|WP_005694042)	gb|WP_005694042	34	100	64	2	53	152	49	146	9.87e-09	55.5
N0.HOG0014130	fig|2823899.4.peg.647|KBP54_03245	VFG000274(gb|WP_000238762)	gb|WP_000238762	65.3	199	69	0	3	201	1	199	9.86e-95	272
N0.HOG0014130	fig|38303.38.peg.647|KBP54_03245	VFG000274(gb|WP_000238762)	gb|WP_000238762	65.3	199	69	0	3	201	1	199	9.86e-95	272
N0.HOG0014801	fig|106654.152.peg.174|KAN02_00885	VFG000330(gb|WP_005694491)	gb|WP_005694491	33.9	428	269	7	5	426	4	423	9.86e-70	224
N0.HOG0006751	fig|1767.24.peg.1457|MINTMi27_14210	VFG001403(gb|NP_216899)	gb|NP_216899	34.6	607	347	18	57	638	558	1139	9.86e-69	249
N0.HOG0006751	fig|1767.35.peg.1497|MINTM026_14640	VFG001403(gb|NP_216899)	gb|NP_216899	34.6	607	347	18	57	638	558	1139	9.86e-69	249
N0.HOG0003235	fig|42897.163.peg.622|P5F89_04930	VFG038756(gb|WP_011706626)	gb|WP_011706626	43.6	305	157	4	398	690	146	447	9.86e-64	216
N0.HOG0006220	fig|571.213.peg.2317|AGH21_13515	VFG006203(gb|WP_002218483)	gb|WP_002218483	34.6	318	204	2	3	316	39	356	9.86e-64	204
N0.HOG0003235	fig|623.1852.peg.3988|MT485_18160	VFG038756(gb|WP_011706626)	gb|WP_011706626	43.6	305	157	4	398	690	146	447	9.86e-64	216
N0.HOG0000750	fig|95486.300.peg.53|A8D61_04410	VFG038219(gb|WP_000076440)	gb|WP_000076440	43.9	230	125	2	4	233	9	234	9.86e-64	196
N0.HOG0000750	fig|95486.303.peg.2791|A8F32_33760	VFG038219(gb|WP_000076440)	gb|WP_000076440	43.9	230	125	2	4	233	9	234	9.86e-64	196
N0.HOG0003232	fig|564.45.peg.4220	VFG000116(gb|NP_254170)	gb|NP_254170	46.8	231	122	1	6	236	145	374	9.86e-63	203
N0.HOG0015025	fig|670.1228.peg.665|CHR23_003365	VFG001261(gb|NP_250139)	gb|NP_250139	44.5	247	135	2	11	257	12	256	9.86e-63	195
N0.HOG0003230	fig|670.6485.peg.814|NR793_12700	VFG002085(gb|WP_000084793)	gb|WP_000084793	37.5	360	204	5	131	487	187	528	9.86e-63	210
N0.HOG0015025	fig|670.6485.peg.830|NR793_12780	VFG001261(gb|NP_250139)	gb|NP_250139	44.5	247	135	2	11	257	12	256	9.86e-63	195
N0.HOG0021285	fig|1639133.89.peg.2408|LT989_11660	VFG002318(gb|WP_005160338)	gb|WP_005160338	55	160	72	0	5	164	5	164	9.86e-61	184
N0.HOG0003282	fig|50719.19.peg.3746|AL552_02350	VFG041031(gb|NP_251049)	gb|NP_251049	45.4	238	121	3	53	283	8	243	9.86e-57	186
N0.HOG0008237	fig|562.29122.peg.4867	VFG012335(gb|WP_000975448)	gb|WP_000975448	41.5	224	128	3	1	222	1	223	9.86e-54	170
N0.HOG0003714	fig|28141.673.peg.1268|DC438_06280	VFG013070(gb|WP_001626196)	gb|WP_001626196	34.5	258	157	3	5	256	2	253	9.86e-48	156
N0.HOG0000752	fig|1463165.76.peg.5240|DKC09_29970	VFG041119(gb|WP_004528788)	gb|WP_004528788	34.8	227	145	2	7	233	10	233	9.86e-44	145
N0.HOG0000752	fig|244366.382.peg.2444	VFG041119(gb|WP_004528788)	gb|WP_004528788	34.4	227	146	2	7	233	10	233	9.86e-44	145
N0.HOG0006198	fig|1639133.23.peg.4035|IOMTU157_3968	VFG017843(gb|WP_011988476)	gb|WP_011988476	32.2	342	203	9	87	404	97	433	9.86e-39	144
N0.HOG0018668	fig|648.938.peg.259|OJY61_01285	VFG002524(gb|WP_004524402)	gb|WP_004524402	33.2	229	134	4	33	246	18	242	9.86e-36	124
N0.HOG0018668	fig|648.973.peg.1152|P5S46_05705	VFG002524(gb|WP_004524402)	gb|WP_004524402	33.2	229	134	4	33	246	18	242	9.86e-36	124
N0.HOG0000013	fig|246787.511.peg.1564|INE78_01473	VFG005775(gb|WP_000403526)	gb|WP_000403526	32.5	197	124	3	2	196	3	192	9.86e-29	107
N0.HOG0000293	fig|2815358.3.peg.3610|JZ655_17645	VFG052339(gb|NP_463156.1)	gb|NP_463156.1	31.7	287	185	6	158	440	64	343	9.86e-27	107
N0.HOG0000293	fig|2815358.4.peg.558|KQ929_02855	VFG052339(gb|NP_463156.1)	gb|NP_463156.1	31.7	287	185	6	158	440	64	343	9.86e-27	107
N0.HOG0015340	fig|290434.9.peg.567|DB299_02920	VFG002336(gb|WP_005160399)	gb|WP_005160399	46.8	94	44	1	15	108	40	127	9.86e-26	91.3
N0.HOG0015340	fig|29519.455.peg.295	VFG002336(gb|WP_005160399)	gb|WP_005160399	46.8	94	44	1	15	108	40	127	9.86e-26	91.3
N0.HOG0015340	fig|29519.481.peg.280	VFG002336(gb|WP_005160399)	gb|WP_005160399	46.8	94	44	1	15	108	40	127	9.86e-26	91.3
N0.HOG0000753	fig|61645.543.peg.325|LCD44_01635	VFG001386(gb|NP_215271)	gb|NP_215271	33.9	230	141	6	5	232	23	243	9.86e-26	98.6
N0.HOG0015340	fig|664662.50.peg.289	VFG002336(gb|WP_005160399)	gb|WP_005160399	46.8	94	44	1	15	108	40	127	9.86e-26	91.3
N0.HOG0020200	fig|747.530.peg.751|CO688_03770	VFG042869(gb|WP_010947275)	gb|WP_010947275	34.3	169	105	1	12	174	12	180	9.86e-24	91.7
N0.HOG0016327	fig|303.397.peg.2710|BG030_13520	VFG051070(gb|WP_001066523.1)	gb|WP_001066523.1	65.9	475	161	1	25	498	18	492	9.86e-239	660
N0.HOG0004811	fig|57975.30.peg.821|A8H32_03915	VFG001405(gb|NP_217219)	gb|NP_217219	30.6	314	158	12	32	304	221	515	9.86e-23	95.5
N0.HOG0004811	fig|57975.47.peg.516|G9462_02310	VFG001405(gb|NP_217219)	gb|NP_217219	30.6	314	158	12	32	304	221	515	9.86e-23	95.5
N0.HOG0002056	fig|33010.102.peg.876|JMX53_04175	VFG044172(gb|WP_000622316)	gb|WP_000622316	31	210	119	7	26	215	15	218	9.86e-20	84
N0.HOG0014830	fig|621.322.peg.2209	VFG043208(gb|WP_005164483)	gb|WP_005164483	74.4	43	11	0	3	45	243	285	9.86e-18	70.5
N0.HOG0014819	fig|545.36.peg.1290	VFG013384(gb|WP_010869121)	gb|WP_010869121	63.7	377	133	1	8	380	7	383	9.86e-169	474
N0.HOG0000290	fig|1463165.76.peg.1060|DKC09_09140	VFG052339(gb|NP_463156.1)	gb|NP_463156.1	64	353	127	0	4	356	3	355	9.86e-154	434
N0.HOG0017043	fig|520.1140.peg.2653|C5F14_12585	VFG002515(gb|WP_004550967)	gb|WP_004550967	64.5	361	116	3	28	377	38	397	9.86e-150	426
N0.HOG0017043	fig|520.739.peg.2663|CBO48_12675	VFG002515(gb|WP_004550967)	gb|WP_004550967	64.5	361	116	3	28	377	38	397	9.86e-150	426
N0.HOG0014636	fig|87883.378.peg.4116|GY166_19025	VFG000198(gb|NP_250394)	gb|NP_250394	40.7	705	375	11	32	707	14	704	9.86e-146	440
N0.HOG0000750	fig|106654.152.peg.300|KAN02_01510	VFG001226(gb|NP_249100)	gb|NP_249100	31.6	117	78	1	22	136	3	119	9.86e-13	60.8
N0.HOG0000750	fig|106654.196.peg.3571|GD578_17925	VFG001226(gb|NP_249100)	gb|NP_249100	31.6	117	78	1	22	136	3	119	9.86e-13	60.8
N0.HOG0000750	fig|1530123.51.peg.299|IC796_01485	VFG001226(gb|NP_249100)	gb|NP_249100	31.6	117	78	1	22	136	3	119	9.86e-13	60.8
N0.HOG0000750	fig|1530123.57.peg.285|IC790_01345	VFG001226(gb|NP_249100)	gb|NP_249100	31.6	117	78	1	22	136	3	119	9.86e-13	60.8
N0.HOG0012579	fig|196024.107.peg.485|LEO73_02475	VFG011626(gb|WP_002965156)	gb|WP_002965156	34.1	123	65	2	197	319	8	114	9.86e-13	64.3
N0.HOG0012579	fig|196024.168.peg.1409	VFG011626(gb|WP_002965156)	gb|WP_002965156	34.1	123	65	2	197	319	8	114	9.86e-13	64.3
N0.HOG0000750	fig|470.18710.peg.990|N4T40_05010	VFG001226(gb|NP_249100)	gb|NP_249100	31.6	117	78	1	22	136	3	119	9.86e-13	60.8
N0.HOG0000750	fig|470.18711.peg.4005|N4T36_21945	VFG001226(gb|NP_249100)	gb|NP_249100	31.6	117	78	1	22	136	3	119	9.86e-13	60.8
N0.HOG0000750	fig|48296.217.peg.948	VFG001226(gb|NP_249100)	gb|NP_249100	31.6	117	78	1	22	136	3	119	9.86e-13	60.8
N0.HOG0000750	fig|48296.366.peg.1772|FR838_08875	VFG001226(gb|NP_249100)	gb|NP_249100	31.6	117	78	1	22	136	3	119	9.86e-13	60.8
N0.HOG0011549	fig|624.1185.peg.2040|BZ172_10735	VFG000143(gb|NP_253699)	gb|NP_253699	51	343	162	2	1	343	1	337	9.86e-125	359
N0.HOG0011549	fig|624.1285.peg.5206|AT852_25690	VFG000143(gb|NP_253699)	gb|NP_253699	51	343	162	2	1	343	1	337	9.86e-125	359
N0.HOG0006206	fig|670.6485.peg.2896|NR793_23010	VFG038432(gb|WP_016352168)	gb|WP_016352168	47.8	395	200	4	108	497	173	566	9.86e-121	363
N0.HOG0000746	fig|2590157.11.peg.4604|LGN95_22700	VFG001824(gb|NP_217649)	gb|NP_217649	35	117	72	2	5	118	3	118	9.86e-12	59.7
N0.HOG0001932	fig|1530123.51.peg.194|IC796_00960	VFG000119(gb|NP_253948)	gb|NP_253948	30.8	117	79	1	1	117	1	115	9.86e-11	57
N0.HOG0001932	fig|1530123.57.peg.200|IC790_00935	VFG000119(gb|NP_253948)	gb|NP_253948	30.8	117	79	1	1	117	1	115	9.86e-11	57
N0.HOG0003002	fig|32019.101.peg.1177	VFG043206(gb|WP_005164479)	gb|WP_005164479	31.4	121	80	3	126	245	7	125	9.86e-11	56.6
N0.HOG0005295	fig|584.1606.peg.63|JW301_00305	VFG048990(gb|WP_001741945)	gb|WP_001741945	52.4	294	138	2	2	294	4	296	9.86e-106	308
N0.HOG0005295	fig|584.1635.peg.1341|JYQ85_05390	VFG048990(gb|WP_001741945)	gb|WP_001741945	52.4	294	138	2	2	294	4	296	9.86e-106	308
N0.HOG0006198	fig|490.259.peg.48|J7445_00200	VFG001876(gb|WP_010947050)	gb|WP_010947050	40.8	461	261	5	104	558	38	492	9.86e-105	321
N0.HOG0006198	fig|490.6.peg.1269|A6J88_05720	VFG001876(gb|WP_010947050)	gb|WP_010947050	40.8	461	261	5	104	558	38	492	9.86e-105	321
N0.HOG0006206	fig|564.44.peg.479	VFG050772(gb|WP_001020922.1)	gb|WP_001020922.1	43.8	384	212	3	114	493	198	581	9.86e-105	322
N0.HOG0021521	fig|584.1606.peg.1996|JW301_09850	VFG005775(gb|WP_000403526)	gb|WP_000403526	32.5	151	86	3	20	157	18	165	9.86e-09	54.3
N0.HOG0021521	fig|584.1635.peg.3888|JYQ85_17930	VFG005775(gb|WP_000403526)	gb|WP_000403526	32.5	151	86	3	20	157	18	165	9.86e-09	54.3
N0.HOG0003230	fig|2026240.29.peg.1781|LGM30_08670	VFG001248(gb|NP_249788)	gb|NP_249788	50.2	281	131	2	211	489	145	418	9.85e-81	258
N0.HOG0003230	fig|2026240.3.peg.1905|B8P98_09500	VFG001248(gb|NP_249788)	gb|NP_249788	50.2	281	131	2	211	489	145	418	9.85e-81	258
N0.HOG0003230	fig|244366.382.peg.1670	VFG001248(gb|NP_249788)	gb|NP_249788	50.2	281	131	2	211	489	145	418	9.85e-81	258
N0.HOG0003230	fig|2590157.11.peg.1658|LGN95_08250	VFG001248(gb|NP_249788)	gb|NP_249788	50.2	281	131	2	211	489	145	418	9.85e-81	258
N0.HOG0011834	fig|95486.303.peg.3734|A8F32_38310	VFG038273(gb|WP_016349335)	gb|WP_016349335	34.3	682	360	14	11	683	13	615	9.85e-81	270
N0.HOG0011837	fig|670.6485.peg.298|NR793_10020	VFG042855(gb|WP_003021368)	gb|WP_003021368	31.7	558	345	12	31	576	55	588	9.85e-80	259
N0.HOG0005295	fig|38313.141.peg.4637|KE621_21560	VFG000964(gb|WP_010922799)	gb|WP_010922799	43.6	296	162	3	6	301	2	292	9.85e-78	236
N0.HOG0005295	fig|38313.144.peg.3330|KE622_16225	VFG000964(gb|WP_010922799)	gb|WP_010922799	43.6	296	162	3	6	301	2	292	9.85e-78	236
N0.HOG0000760	fig|208224.408.peg.2569|KJE18_12650	VFG038219(gb|WP_000076440)	gb|WP_000076440	46.3	229	117	1	15	243	9	231	9.85e-69	209
N0.HOG0000760	fig|208224.79.peg.1986|FR825_09915	VFG038219(gb|WP_000076440)	gb|WP_000076440	46.3	229	117	1	15	243	9	231	9.85e-69	209
N0.HOG0003230	fig|50719.19.peg.2238|AL552_19845	VFG043345(gb|WP_011946713)	gb|WP_011946713	46.7	227	118	2	153	377	144	369	9.85e-67	218
N0.HOG0003230	fig|50719.21.peg.6|AL537_00030	VFG043345(gb|WP_011946713)	gb|WP_011946713	46.7	227	118	2	153	377	144	369	9.85e-67	218
N0.HOG0003241	fig|676.30.peg.3794	VFG007496(gb|WP_001190986)	gb|WP_001190986	37.7	361	191	5	189	525	133	483	9.85e-66	218
N0.HOG0003241	fig|676.375.peg.1419|AL536_06695	VFG007496(gb|WP_001190986)	gb|WP_001190986	37.7	361	191	5	189	525	133	483	9.85e-66	218
N0.HOG0013834	fig|1802.11.peg.3513|K6L26_17475	VFG047512(gb|WP_003020978)	gb|WP_003020978	35.3	286	177	5	30	309	5	288	9.85e-51	168
N0.HOG0015340	fig|196024.107.peg.1355|LEO73_06800	VFG001257(gb|NP_250135)	gb|NP_250135	63.3	150	32	4	4	130	8	157	9.85e-47	145
N0.HOG0004789	fig|95486.300.peg.3214|A8D61_19775	VFG001405(gb|NP_217219)	gb|NP_217219	35.7	319	160	4	67	348	205	515	9.85e-47	164
N0.HOG0004789	fig|95486.303.peg.2138|A8F32_30525	VFG001405(gb|NP_217219)	gb|NP_217219	35.7	319	160	4	67	348	205	515	9.85e-47	164
N0.HOG0011322	fig|587.58.peg.1227|CEQ08_06090	VFG048962(gb|WP_015875029)	gb|WP_015875029	48.6	138	71	0	1	138	1	138	9.85e-45	140
N0.HOG0008687	fig|1463165.76.peg.190|DKC09_04915	VFG049150(gb|WP_000982270)	gb|WP_000982270	34.9	281	180	2	8	286	3	282	9.85e-42	147
N0.HOG0013354	fig|676.375.peg.259|AL536_01255	VFG000918(gb|WP_001312167)	gb|WP_001312167	35.5	265	163	5	21	283	46	304	9.85e-38	132
N0.HOG0013354	fig|676.375.peg.259|AL536_01255	VFG012603(gb|WP_001302516)	gb|WP_001302516	35.5	265	163	5	21	283	46	304	9.85e-38	132
N0.HOG0001914	fig|48296.217.peg.1352	VFG002543(gb|WP_011205386)	gb|WP_011205386	33.9	230	149	2	10	238	7	234	9.85e-35	121
N0.HOG0003850	fig|672.1173.peg.4585|F6X00_22575	VFG000926(gb|WP_001443194)	gb|WP_001443194	31.4	315	200	6	365	665	16	328	9.85e-34	129
N0.HOG0005850	fig|678932.23.peg.888|QDX21_04330	VFG007849(gb|NP_217449)	gb|NP_217449	32.5	237	141	4	15	240	1463	1691	9.85e-29	114
N0.HOG0016198	fig|1639133.23.peg.3083|IOMTU157_3019	VFG038873(gb|WP_005314270)	gb|WP_005314270	41	139	77	1	1	134	1	139	9.85e-27	94.7
N0.HOG0016198	fig|1639133.89.peg.1186|LT989_05795	VFG038873(gb|WP_005314270)	gb|WP_005314270	41	139	77	1	1	134	1	139	9.85e-27	94.7
N0.HOG0016198	fig|546.1782.peg.1935|QKW62_09560	VFG038873(gb|WP_005314270)	gb|WP_005314270	41	139	77	1	1	134	1	139	9.85e-27	94.7
N0.HOG0003866	fig|2026240.3.peg.2329|B8P98_11555	VFG000928(gb|WP_000640938)	gb|WP_000640938	32.4	278	181	5	50	324	53	326	9.85e-26	102
N0.HOG0016222	fig|480.268.peg.118|A6J52_00540	VFG044082(gb|NP_250947)	gb|NP_250947	33.3	204	105	4	35	229	32	213	9.85e-26	97.4
N0.HOG0016222	fig|480.269.peg.318|MC195_01485	VFG044082(gb|NP_250947)	gb|NP_250947	33.3	204	105	4	35	229	32	213	9.85e-26	97.4
N0.HOG0004811	fig|57975.30.peg.821|A8H32_03915	VFG000477(gb|NP_461845)	gb|NP_461845	32.1	271	165	10	42	307	61	317	9.85e-26	102
N0.HOG0004811	fig|57975.47.peg.516|G9462_02310	VFG000477(gb|NP_461845)	gb|NP_461845	32.1	271	165	10	42	307	61	317	9.85e-26	102
N0.HOG0004811	fig|95486.300.peg.517|A8D61_06680	VFG000477(gb|NP_461845)	gb|NP_461845	32.7	272	162	11	42	307	61	317	9.85e-26	102
N0.HOG0004811	fig|95486.303.peg.3251|A8F32_36030	VFG000477(gb|NP_461845)	gb|NP_461845	32.7	272	162	11	42	307	61	317	9.85e-26	102
N0.HOG0017052	fig|57706.19.peg.4176|A6J81_20665	VFG000270(gb|WP_000724295)	gb|WP_000724295	62.7	569	210	1	1	567	1	569	9.85e-256	709
N0.HOG0017052	fig|584.1606.peg.618|JW301_03170	VFG000270(gb|WP_000724295)	gb|WP_000724295	61.9	569	215	1	1	567	1	569	9.85e-256	709
N0.HOG0017052	fig|584.1635.peg.1892|JYQ85_08255	VFG000270(gb|WP_000724295)	gb|WP_000724295	61.9	569	215	1	1	567	1	569	9.85e-256	709
N0.HOG0006174	fig|670.6485.peg.603|NR793_11680	VFG014893(gb|NP_254009)	gb|NP_254009	30.2	265	173	6	13	274	424	679	9.85e-25	104
N0.HOG0004235	fig|83655.105.peg.4135|EXN74_20700	VFG000935(gb|WP_001222189)	gb|WP_001222189	50.6	731	310	13	31	746	31	725	9.85e-242	687
N0.HOG0004235	fig|83655.130.peg.3395|H9S86_16650	VFG000935(gb|WP_001222189)	gb|WP_001222189	50.6	731	310	13	31	746	31	725	9.85e-242	687
N0.HOG0028292	fig|13373.94.peg.4268|EGT61_002350	VFG000544(gb|NP_461804)	gb|NP_461804	32	197	107	6	140	309	146	342	9.85e-20	85.5
N0.HOG0002437	fig|28141.915.peg.3324|G4U60_16270	VFG044336(gb|WP_050767835)	gb|WP_050767835	34.1	220	128	5	297	508	352	562	9.85e-20	90.5
N0.HOG0028292	fig|28450.645.peg.7556|BOC42_36170	VFG000544(gb|NP_461804)	gb|NP_461804	32	197	107	6	140	309	146	342	9.85e-20	85.5
N0.HOG0028292	fig|28450.646.peg.6722|BOC47_32145	VFG000544(gb|NP_461804)	gb|NP_461804	32	197	107	6	140	309	146	342	9.85e-20	85.5
N0.HOG0013840	fig|562.29122.peg.2369	VFG000133(gb|NP_252241)	gb|NP_252241	55.6	473	206	3	6	478	1	469	9.85e-182	514
N0.HOG0013840	fig|621.221.peg.1715	VFG000133(gb|NP_252241)	gb|NP_252241	55.6	473	206	3	6	478	1	469	9.85e-182	514
N0.HOG0010256	fig|672.1173.peg.3289|F6X00_16325	VFG002348(gb|WP_005160443)	gb|WP_005160443	31	184	107	4	82	255	239	412	9.85e-18	79.3
N0.HOG0010256	fig|672.2012.peg.1123|BWZ32_05830	VFG002348(gb|WP_005160443)	gb|WP_005160443	31	184	107	4	82	255	239	412	9.85e-18	79.3
N0.HOG0006198	fig|480.268.peg.740|A6J52_03330	VFG050457(gb|WP_001274990.1)	gb|WP_001274990.1	46.6	554	280	4	12	549	17	570	9.85e-173	498
N0.HOG0002610	fig|2204208.3.peg.2478|FORC89_2448	VFG043378(gb|WP_000467802)	gb|WP_000467802	52.5	80	38	0	182	261	171	250	9.85e-17	78.6
N0.HOG0002610	fig|2204208.4.peg.2478|FORC89_2448	VFG043378(gb|WP_000467802)	gb|WP_000467802	52.5	80	38	0	182	261	171	250	9.85e-17	78.6
N0.HOG0002610	fig|28901.17576.peg.2478|INN77_11855	VFG043378(gb|WP_000467802)	gb|WP_000467802	52.5	80	38	0	182	261	171	250	9.85e-17	78.6
N0.HOG0002610	fig|28901.17583.peg.2451|INN74_11610	VFG043378(gb|WP_000467802)	gb|WP_000467802	52.5	80	38	0	182	261	171	250	9.85e-17	78.6
N0.HOG0002399	fig|672.1173.peg.3043|F6X00_15095	VFG001267(gb|NP_252913)	gb|NP_252913	30	217	134	7	41	252	348	551	9.85e-17	78.2
N0.HOG0002399	fig|672.2012.peg.1363|BWZ32_07030	VFG001267(gb|NP_252913)	gb|NP_252913	30	217	134	7	41	252	348	551	9.85e-17	78.2
N0.HOG0002672	fig|29430.72.peg.2833|AhaeAN4_13750	VFG043366(gb|WP_000033553)	gb|WP_000033553	45.9	122	50	4	520	626	546	666	9.85e-16	78.2
N0.HOG0002672	fig|29430.76.peg.2812|AhaeINNSZ174_13670	VFG043366(gb|WP_000033553)	gb|WP_000033553	45.9	122	50	4	520	626	546	666	9.85e-16	78.2
N0.HOG0011549	fig|158836.2060.peg.166|OLI86_00805	VFG013400(gb|WP_005693429)	gb|WP_005693429	62.9	348	120	5	1	343	1	344	9.85e-152	428
N0.HOG0011549	fig|2204208.3.peg.132|FORC89_128	VFG013400(gb|WP_005693429)	gb|WP_005693429	63.1	350	120	5	1	345	1	346	9.85e-152	428
N0.HOG0011549	fig|2204208.4.peg.132|FORC89_128	VFG013400(gb|WP_005693429)	gb|WP_005693429	63.1	350	120	5	1	345	1	346	9.85e-152	428
N0.HOG0000724	fig|210.4220.peg.588|CEP77_02860	VFG043374(gb|WP_000818647)	gb|WP_000818647	30.8	130	81	3	2	123	182	310	9.85e-13	60.5
N0.HOG0003286	fig|621.221.peg.4266	VFG001214(gb|NP_253237)	gb|NP_253237	43.3	439	239	3	9	441	7	441	9.85e-111	331
N0.HOG0003286	fig|621.322.peg.459	VFG001214(gb|NP_253237)	gb|NP_253237	43.3	439	239	3	9	441	7	441	9.85e-111	331
N0.HOG0015947	fig|196024.168.peg.3475	VFG041018(gb|NP_250351)	gb|NP_250351	35.7	540	312	10	70	588	1	526	9.85e-102	315
N0.HOG0000669	fig|615.650.peg.469|DKC05_04305	VFG000492(gb|NP_460356)	gb|NP_460356	30.3	119	78	3	43	156	48	166	9.85e-08	48.1
N0.HOG0000669	fig|615.999.peg.1135	VFG000492(gb|NP_460356)	gb|NP_460356	30.3	119	78	3	43	156	48	166	9.85e-08	48.1
N0.HOG0013720	fig|196024.168.peg.871	VFG038679(gb|WP_016350055)	gb|WP_016350055	55.6	36	15	1	3	37	7	42	9.85e-06	38.5
N0.HOG0014326	fig|65058.242.peg.2248|CULC0211_21410	VFG001409(gb|NP_217457)	gb|NP_217457	35.6	573	319	15	49	605	25	563	9.84e-91	289
N0.HOG0014326	fig|65058.243.peg.2248|CULCFH20161_21370	VFG001409(gb|NP_217457)	gb|NP_217457	35.6	573	319	15	49	605	25	563	9.84e-91	289
N0.HOG0008121	fig|196024.107.peg.2555|LEO73_12580	VFG000919(gb|WP_001095619)	gb|WP_001095619	37.4	393	240	5	45	434	45	434	9.84e-84	262
N0.HOG0008121	fig|644.996.peg.3097	VFG012609(gb|WP_000993317)	gb|WP_000993317	37.5	395	237	6	45	434	45	434	9.84e-84	262
N0.HOG0003817	fig|881260.24.peg.256|FAI37_01345	VFG036974(gb|WP_002224968)	gb|WP_002224968	41	361	204	3	11	364	11	369	9.84e-84	259
N0.HOG0003817	fig|881260.9.peg.1068	VFG036974(gb|WP_002224968)	gb|WP_002224968	41	361	204	3	11	364	11	369	9.84e-84	259
N0.HOG0014326	fig|135487.48.peg.4878|FMUBM48_47690	VFG001393(gb|NP_215861)	gb|NP_215861	35.1	519	295	14	29	542	31	512	9.84e-77	249
N0.HOG0014326	fig|135487.8.peg.2545|C5B73_13005	VFG001393(gb|NP_215861)	gb|NP_215861	35.5	519	293	15	29	542	31	512	9.84e-77	249
N0.HOG0003274	fig|303.750.peg.2976|PPKH_2946	VFG050699(gb|WP_000840548.1)	gb|WP_000840548.1	41.2	362	186	5	98	434	101	460	9.84e-76	241
N0.HOG0017585	fig|40324.1714.peg.2157|IMCGPPIG_02155	VFG001402(gb|NP_216867)	gb|NP_216867	36.7	444	237	13	40	469	40	453	9.84e-76	250
N0.HOG0006198	fig|714.780.peg.104	VFG038590(gb|WP_043118275)	gb|WP_043118275	41	324	147	5	1	282	243	564	9.84e-69	220
N0.HOG0003271	fig|1463165.76.peg.466|DKC09_06245	VFG001248(gb|NP_249788)	gb|NP_249788	41.6	351	167	5	336	652	143	489	9.84e-66	221
N0.HOG0005499	fig|65058.242.peg.2247|CULC0211_21400	VFG049149(gb|WP_041169023)	gb|WP_041169023	36.6	434	258	10	110	534	11	436	9.84e-66	238
N0.HOG0005499	fig|65058.243.peg.2247|CULCFH20161_21360	VFG049149(gb|WP_041169023)	gb|WP_041169023	36.6	434	258	10	110	534	11	436	9.84e-66	238
N0.HOG0011837	fig|42897.163.peg.1361|P5F89_08345	VFG010463(gb|WP_010946666)	gb|WP_010946666	33.1	420	243	8	22	411	271	682	9.84e-65	217
N0.HOG0011837	fig|623.1852.peg.4717|MT485_21540	VFG010463(gb|WP_010946666)	gb|WP_010946666	33.1	420	243	8	22	411	271	682	9.84e-65	217
N0.HOG0011936	fig|1134687.637.peg.3520|L3249_16820	VFG037762(gb|WP_000078878)	gb|WP_000078878	35.1	305	188	4	5	304	12	311	9.84e-62	196
N0.HOG0011936	fig|571.213.peg.5425|AGH21_28930	VFG037762(gb|WP_000078878)	gb|WP_000078878	35.1	305	188	4	5	304	12	311	9.84e-62	196
N0.HOG0013084	fig|106648.179.peg.3967	VFG038281(gb|WP_016349337)	gb|WP_016349337	31.1	408	269	5	9	408	1	404	9.84e-54	181
N0.HOG0016426	fig|196024.168.peg.3478	VFG002092(gb|WP_000031391)	gb|WP_000031391	62.7	126	47	0	2	127	35	160	9.84e-52	159
N0.HOG0013722	fig|28450.645.peg.7729|BOC42_37015	VFG000041(gb|WP_010930815)	gb|WP_010930815	37	351	201	7	1	341	1	341	9.84e-46	157
N0.HOG0024170	fig|450.89.peg.1604|GCB94_08690	VFG013948(gb|NP_251650)	gb|NP_251650	58.4	101	39	2	12	111	20	118	9.84e-34	110
N0.HOG0002056	fig|29380.13.peg.1523|JMUB590_1573	VFG005775(gb|WP_000403526)	gb|WP_000403526	35.3	201	111	6	1	186	1	197	9.84e-28	106
N0.HOG0002056	fig|29380.14.peg.1514|JMUB898_1567	VFG005775(gb|WP_000403526)	gb|WP_000403526	35.3	201	111	6	1	186	1	197	9.84e-28	106
N0.HOG0000161	fig|1463165.76.peg.974|DKC09_08720	VFG044172(gb|WP_000622316)	gb|WP_000622316	32.4	238	129	5	30	248	1	225	9.84e-27	104
N0.HOG0000161	fig|2026240.29.peg.3627|LGM30_17515	VFG044172(gb|WP_000622316)	gb|WP_000622316	32.4	238	129	5	30	248	1	225	9.84e-27	104
N0.HOG0000161	fig|2026240.3.peg.3858|B8P98_18840	VFG044172(gb|WP_000622316)	gb|WP_000622316	32.4	238	129	5	30	248	1	225	9.84e-27	104
N0.HOG0000161	fig|573.52176.peg.3764|CWQ24_18575	VFG044172(gb|WP_000622316)	gb|WP_000622316	32.4	238	129	5	30	248	1	225	9.84e-27	104
N0.HOG0006220	fig|119857.376.peg.1955|NF101_08990	VFG042853(gb|WP_003021324)	gb|WP_003021324	37.8	156	80	5	5	154	353	497	9.84e-23	92.4
N0.HOG0003723	fig|1812935.384.peg.3805|MUY32_18595	VFG038916(gb|WP_011705263)	gb|WP_011705263	32.7	217	131	7	16	224	466	675	9.84e-22	91.3
N0.HOG0001249	fig|615.999.peg.717	VFG000344(gb|WP_005693820)	gb|WP_005693820	31.9	210	120	6	347	544	26	224	9.84e-22	94.4
N0.HOG0002391	fig|303.750.peg.989|PPKH_0977	VFG038918(gb|WP_164927583)	gb|WP_164927583	31.1	222	127	7	30	241	489	694	9.84e-17	78.2
N0.HOG0006684	fig|87883.148.peg.4492|A8H40_04715	VFG000390(gb|WP_002212955)	gb|WP_002212955	56.1	417	182	1	42	457	21	437	9.84e-155	444
N0.HOG0005295	fig|588.252.peg.797|MWH14_04275	VFG013346(gb|WP_005693178)	gb|WP_005693178	57	298	122	2	2	296	1	295	9.84e-124	353
N0.HOG0016327	fig|106648.173.peg.4917|PYR74_23800	VFG048643(gb|WP_014907727)	gb|WP_014907727	41.5	427	248	2	65	491	88	512	9.84e-120	358
N0.HOG0016327	fig|106648.179.peg.27	VFG048643(gb|WP_014907727)	gb|WP_014907727	41.5	427	248	2	65	491	88	512	9.84e-120	358
N0.HOG0000724	fig|38313.141.peg.3139|KE621_14530	VFG043374(gb|WP_000818647)	gb|WP_000818647	32.6	129	77	4	6	125	182	309	9.84e-12	57.8
N0.HOG0000724	fig|38313.144.peg.1902|KE622_09245	VFG043374(gb|WP_000818647)	gb|WP_000818647	32.6	129	77	4	6	125	182	309	9.84e-12	57.8
N0.HOG0003382	fig|644.996.peg.4195	VFG047022(gb|WP_003029663)	gb|WP_003029663	50.4	337	154	5	2	335	7	333	9.84e-118	342
N0.HOG0003865	fig|1134687.167.peg.5341|CHQ91_28505	VFG000922(gb|WP_000910402)	gb|WP_000910402	58.3	319	129	2	12	329	15	330	9.84e-117	338
N0.HOG0003865	fig|1134687.167.peg.5341|CHQ91_28505	VFG012627(gb|WP_000910392)	gb|WP_000910392	58.3	319	129	2	12	329	15	330	9.84e-117	338
N0.HOG0013081	fig|29430.72.peg.3079|AhaeAN4_14960	VFG000181(gb|NP_251792)	gb|NP_251792	48.1	405	205	4	1	401	1	404	9.84e-115	338
N0.HOG0004232	fig|28450.645.peg.6076|BOC42_29130	VFG048547(gb|WP_004213617)	gb|WP_004213617	35.1	131	71	5	85	208	50	173	9.84e-11	62.4
N0.HOG0003283	fig|54291.111.peg.28|EFT36_00210	VFG000119(gb|NP_253948)	gb|NP_253948	36.2	116	66	3	8	117	5	118	9.84e-11	59.3
N0.HOG0003283	fig|54291.34.peg.1261|CA210_08825	VFG000119(gb|NP_253948)	gb|NP_253948	36.2	116	66	3	8	117	5	118	9.84e-11	59.3
N0.HOG0006206	fig|571.213.peg.4628|AGH21_25000	VFG006962(gb|WP_001122154)	gb|WP_001122154	39	521	278	9	1	497	62	566	9.84e-107	327
N0.HOG0014655	fig|199.2265.peg.1469|G5B99_07310	VFG043211(gb|WP_032902679)	gb|WP_032902679	32.9	686	401	9	3	642	2	674	9.84e-104	331
N0.HOG0014924	fig|1898203.4014.peg.2047|OGM15_09785	VFG043373(gb|WP_000342347)	gb|WP_000342347	32.4	108	70	2	4	110	679	784	9.84e-10	57.4
N0.HOG0013720	fig|173.431.peg.2018|FH587_12935	VFG016782(gb|WP_005767804)	gb|WP_005767804	35.1	74	47	1	3	75	277	350	9.84e-09	47.8
N0.HOG0013720	fig|173.441.peg.1861|FH598_08035	VFG016782(gb|WP_005767804)	gb|WP_005767804	35.1	74	47	1	3	75	277	350	9.84e-09	47.8
N0.HOG0008374	fig|106648.173.peg.3169|PYR74_15890	VFG000944(gb|AAK16477)	gb|AAK16477	30.4	684	433	15	5	661	167	834	9.83e-91	298
N0.HOG0014656	fig|621.221.peg.1507	VFG043014(gb|NP_250149)	gb|NP_250149	43.3	388	209	4	258	640	364	745	9.83e-91	295
N0.HOG0016274	fig|676.30.peg.3800	VFG049910(gb|WP_000348788)	gb|WP_000348788	40.5	328	171	6	19	326	36	359	9.83e-75	231
N0.HOG0000141	fig|303.750.peg.4137|PPKH_4100	VFG000344(gb|WP_005693820)	gb|WP_005693820	40.9	281	158	3	6	281	11	288	9.83e-67	212
N0.HOG0001258	fig|666.6286.peg.3800|CNRVC190243H_03759	VFG038916(gb|WP_011705263)	gb|WP_011705263	48.6	251	121	2	78	328	445	687	9.83e-64	211
N0.HOG0011817	fig|666.6286.peg.2900|CNRVC190243H_02934	VFG001089(gb|NP_464364)	gb|NP_464364	30.4	418	272	7	31	433	30	443	9.83e-61	202
N0.HOG0003262	fig|587.58.peg.3107|CEQ08_15360	VFG001214(gb|NP_253237)	gb|NP_253237	33.7	315	200	3	205	513	134	445	9.83e-58	196
N0.HOG0013600	fig|105841.48.peg.1211|LCQ53_05965	VFG001417(gb|NP_218119)	gb|NP_218119	40.1	277	161	4	1	276	11	283	9.83e-57	182
N0.HOG0016111	fig|105219.32.peg.4475|G5A69_21075	VFG001897(gb|YP_002343756)	gb|YP_002343756	33	470	255	12	73	524	53	480	9.83e-52	184
N0.HOG0016111	fig|105219.63.peg.3665|TK49_17910	VFG001897(gb|YP_002343756)	gb|YP_002343756	33	470	255	12	73	524	53	480	9.83e-52	184
N0.HOG0003803	fig|85698.242.peg.64|HPS43_00290	VFG049133(gb|WP_004177236)	gb|WP_004177236	34.4	340	212	5	31	362	37	373	9.83e-51	172
N0.HOG0003271	fig|571.213.peg.1846|AGH21_11220	VFG007496(gb|WP_001190986)	gb|WP_001190986	42.3	222	124	4	320	539	163	382	9.83e-50	177
N0.HOG0005296	fig|197.11692.peg.1480|FORC46_1466	VFG048990(gb|WP_001741945)	gb|WP_001741945	38.1	268	155	6	6	264	7	272	9.83e-49	160
N0.HOG0009725	fig|753.13.peg.1423|K7G89_001459	VFG001864(gb|WP_011213317)	gb|WP_011213317	43.1	195	107	1	19	209	35	229	9.83e-49	156
N0.HOG0003865	fig|588.252.peg.2473|MWH14_12270	VFG000928(gb|WP_000640938)	gb|WP_000640938	33.5	275	175	3	55	328	59	326	9.83e-47	158
N0.HOG0013705	fig|2204208.3.peg.2791|FORC89_2764	VFG000397(gb|WP_002212936)	gb|WP_002212936	31.5	352	215	6	8	347	4	341	9.83e-43	150
N0.HOG0013705	fig|2204208.4.peg.2791|FORC89_2764	VFG000397(gb|WP_002212936)	gb|WP_002212936	31.5	352	215	6	8	347	4	341	9.83e-43	150
N0.HOG0004996	fig|29430.76.peg.1707|AhaeINNSZ174_08295	VFG006717(gb|NP_465159)	gb|NP_465159	31.5	387	223	11	33	385	485	863	9.83e-43	156
N0.HOG0016188	fig|666.5228.peg.683|FDZ90_04365	VFG001237(gb|NP_249770)	gb|NP_249770	38.4	203	124	1	32	234	36	237	9.83e-42	139
N0.HOG0016188	fig|666.6286.peg.669|CNRVC190243H_00668	VFG001237(gb|NP_249770)	gb|NP_249770	38.4	203	124	1	32	234	36	237	9.83e-42	139
N0.HOG0018371	fig|2026240.29.peg.3241|LGM30_15675	VFG010878(gb|WP_010946596)	gb|WP_010946596	47.5	139	67	1	5	143	5	137	9.83e-40	128
N0.HOG0018371	fig|2026240.3.peg.2436|B8P98_12075	VFG010878(gb|WP_010946596)	gb|WP_010946596	47.5	139	67	1	5	143	5	137	9.83e-40	128
N0.HOG0018371	fig|244366.382.peg.2144	VFG010878(gb|WP_010946596)	gb|WP_010946596	47.5	139	67	1	5	143	5	137	9.83e-40	128
N0.HOG0018371	fig|573.52176.peg.2446|CWQ24_12175	VFG010878(gb|WP_010946596)	gb|WP_010946596	47.5	139	67	1	5	143	5	137	9.83e-40	128
N0.HOG0002519	fig|2815358.3.peg.4061|JZ655_19880	VFG044083(gb|NP_250948)	gb|NP_250948	32.8	296	183	7	4	292	13	299	9.83e-36	128
N0.HOG0002519	fig|2815358.4.peg.106|KQ929_00610	VFG044083(gb|NP_250948)	gb|NP_250948	32.8	296	183	7	4	292	13	299	9.83e-36	128
N0.HOG0006220	fig|239935.2356.peg.251|J4Z36_01070	VFG038277(gb|WP_016349336)	gb|WP_016349336	33.9	271	151	10	20	277	136	391	9.83e-33	125
N0.HOG0006220	fig|239935.2357.peg.249|J4027_01070	VFG038277(gb|WP_016349336)	gb|WP_016349336	33.9	271	151	10	20	277	136	391	9.83e-33	125
N0.HOG0014969	fig|562.68395.peg.2787|H4P50_13180	VFG001012(gb|NP_858286)	gb|NP_858286	36.4	209	121	6	42	243	8	211	9.83e-32	113
N0.HOG0011837	fig|648.973.peg.1035|P5S46_05120	VFG038273(gb|WP_016349335)	gb|WP_016349335	34.4	302	172	7	450	740	318	604	9.83e-32	129
N0.HOG0019093	fig|1802.10.peg.861|K1X22_04195	VFG002071(gb|NP_248775)	gb|NP_248775	35.2	159	100	3	1	156	1	159	9.83e-30	103
N0.HOG0010292	fig|622.437.peg.4391	VFG044165(gb|WP_001041793)	gb|WP_001041793	99.3	416	3	0	1	416	1	416	9.83e-282	763
N0.HOG0001955	fig|615.999.peg.3519	VFG002440(gb|WP_011204593)	gb|WP_011204593	35.9	198	107	6	4	185	9	202	9.83e-25	94
N0.HOG0013584	fig|42897.163.peg.1305	VFG042847(gb|WP_003015759)	gb|WP_003015759	51.3	78	38	0	18	95	138	215	9.83e-24	88.6
N0.HOG0013584	fig|623.1852.peg.4661	VFG042847(gb|WP_003015759)	gb|WP_003015759	51.3	78	38	0	18	95	138	215	9.83e-24	88.6
N0.HOG0002662	fig|303.750.peg.4482|PPKH_4443	VFG043365(gb|WP_000843374)	gb|WP_000843374	75.8	62	15	0	465	526	541	602	9.83e-18	84.3
N0.HOG0006672	fig|303.397.peg.3884|BG030_19200	VFG038639(gb|WP_011705275)	gb|WP_011705275	61.1	429	163	1	20	448	16	440	9.83e-178	502
N0.HOG0002392	fig|2027919.296.peg.2268|K9O84_11260	VFG012509(gb|WP_001111200)	gb|WP_001111200	30.1	229	113	8	30	228	356	567	9.83e-16	75.1
N0.HOG0007884	fig|666.5228.peg.946|FDZ90_05775	VFG032878(gb|NP_465743)	gb|NP_465743	41.3	104	59	1	282	385	147	248	9.83e-16	75.5
N0.HOG0007884	fig|666.6286.peg.931|CNRVC190243H_00943	VFG032878(gb|NP_465743)	gb|NP_465743	41.3	104	59	1	282	385	147	248	9.83e-16	75.5
N0.HOG0006746	fig|57706.19.peg.2078|A6J81_10160	VFG050038(gb|WP_001133934)	gb|WP_001133934	31.8	1057	670	18	7	1042	11	1037	9.83e-155	513
N0.HOG0013840	fig|42897.163.peg.5025|P5F89_25055	VFG047006(gb|WP_003022279)	gb|WP_003022279	49.4	470	221	8	8	470	4	463	9.83e-151	435
N0.HOG0013840	fig|623.1852.peg.3276|MT485_14890	VFG047006(gb|WP_003022279)	gb|WP_003022279	49.4	470	221	8	8	470	4	463	9.83e-151	435
N0.HOG0013840	fig|550.2451.peg.874	VFG002222(gb|WP_004683228)	gb|WP_004683228	46.4	481	248	4	1	478	1	474	9.83e-142	412
N0.HOG0013840	fig|562.29122.peg.2369	VFG002222(gb|WP_004683228)	gb|WP_004683228	46.2	481	249	4	1	478	1	474	9.83e-142	412
N0.HOG0010679	fig|670.6485.peg.1653|NR793_16800	VFG038371(gb|WP_011705707)	gb|WP_011705707	38.5	517	292	8	18	522	21	523	9.83e-118	367
N0.HOG0001198	fig|48296.217.peg.3011	VFG000208(gb|NP_250404)	gb|NP_250404	31	84	58	0	229	312	185	268	9.83e-09	52.8
N0.HOG0009793	fig|57975.47.peg.740|G9462_03310	VFG038429(gb|WP_016352167)	gb|WP_016352167	36.3	124	57	4	2	109	3	120	9.83e-07	43.5
N0.HOG0001987	fig|42897.163.peg.3080|P5F89_16310	VFG048429(gb|WP_004183353)	gb|WP_004183353	80.3	529	104	0	3	531	2	530	9.83981140257427e-320	869
N0.HOG0001987	fig|623.1852.peg.1324|MT485_06170	VFG048429(gb|WP_004183353)	gb|WP_004183353	80.3	529	104	0	3	531	2	530	9.83981140257427e-320	869
N0.HOG0003281	fig|562.68395.peg.1250|H4P50_05945	VFG001249(gb|NP_249790)	gb|NP_249790	44.1	370	204	1	6	375	3	369	9.82e-95	291
N0.HOG0003281	fig|622.437.peg.1872	VFG001249(gb|NP_249790)	gb|NP_249790	44.1	370	204	1	6	375	3	369	9.82e-95	291
N0.HOG0003281	fig|622.521.peg.3405|GH770_15740	VFG001249(gb|NP_249790)	gb|NP_249790	44.1	370	204	1	6	375	3	369	9.82e-95	291
N0.HOG0003281	fig|624.1185.peg.710|BZ172_03655	VFG001249(gb|NP_249790)	gb|NP_249790	44.1	370	204	1	6	375	3	369	9.82e-95	291
N0.HOG0003281	fig|624.1285.peg.1171|AT852_05795	VFG001249(gb|NP_249790)	gb|NP_249790	44.1	370	204	1	6	375	3	369	9.82e-95	291
N0.HOG0003802	fig|61645.543.peg.2736|LCD44_13340	VFG037705(gb|WP_000010636)	gb|WP_000010636	42.1	380	203	3	14	384	9	380	9.82e-90	274
N0.HOG0003283	fig|545.36.peg.2040	VFG011946(gb|YP_002344419)	gb|YP_002344419	38.7	377	224	4	8	381	5	377	9.82e-88	272
N0.HOG0003283	fig|545.38.peg.1423|CEP66_06835	VFG011946(gb|YP_002344419)	gb|YP_002344419	38.7	377	224	4	8	381	5	377	9.82e-88	272
N0.HOG0003283	fig|57706.19.peg.3338|A6J81_16465	VFG011946(gb|YP_002344419)	gb|YP_002344419	38.7	377	224	4	8	381	5	377	9.82e-88	272
N0.HOG0014326	fig|48296.217.peg.1353	VFG001407(gb|NP_217446)	gb|NP_217446	32	569	354	12	8	554	7	564	9.82e-87	279
N0.HOG0004173	fig|83655.130.peg.2999|H9S86_14685	VFG000335(gb|WP_010869142)	gb|WP_010869142	43.8	363	173	9	9	350	1	353	9.82e-82	250
N0.HOG0015947	fig|676.375.peg.1426|AL536_06730	VFG048771(gb|WP_004190505)	gb|WP_004190505	31.5	597	358	14	5	579	7	574	9.82e-81	262
N0.HOG0006679	fig|28141.673.peg.1720|DC438_08470	VFG042185(gb|NP_220236)	gb|NP_220236	37	424	253	5	26	449	18	427	9.82e-77	243
N0.HOG0006679	fig|28141.915.peg.3123|G4U60_15285	VFG042185(gb|NP_220236)	gb|NP_220236	37	424	253	5	26	449	18	427	9.82e-77	243
N0.HOG0018892	fig|545.36.peg.682	VFG013380(gb|WP_005693345)	gb|WP_005693345	32.5	455	291	6	57	507	57	499	9.82e-73	238
N0.HOG0014983	fig|564.44.peg.336	VFG001259(gb|NP_250137)	gb|NP_250137	55.6	234	101	2	13	243	18	251	9.82e-73	220
N0.HOG0003230	fig|1530123.57.peg.2629|IC790_12175	VFG038756(gb|WP_011706626)	gb|WP_011706626	41	300	174	2	87	385	142	439	9.82e-69	221
N0.HOG0005290	fig|520.1140.peg.688|C5F14_03255	VFG048990(gb|WP_001741945)	gb|WP_001741945	43.6	275	147	4	6	272	5	279	9.82e-69	212
N0.HOG0005290	fig|520.739.peg.3451|CBO48_16385	VFG048990(gb|WP_001741945)	gb|WP_001741945	43.6	275	147	4	6	272	5	279	9.82e-69	212
N0.HOG0000724	fig|42897.163.peg.4800|P5F89_24065	VFG002525(gb|WP_004185006)	gb|WP_004185006	77	126	29	0	3	128	2	127	9.82e-67	195
N0.HOG0000724	fig|562.29122.peg.2622	VFG002525(gb|WP_004185006)	gb|WP_004185006	77	126	29	0	3	128	2	127	9.82e-67	195
N0.HOG0000724	fig|623.1852.peg.3040|MT485_13840	VFG002525(gb|WP_004185006)	gb|WP_004185006	77	126	29	0	3	128	2	127	9.82e-67	195
N0.HOG0000724	fig|624.1185.peg.4400|BZ172_23095	VFG002525(gb|WP_004185006)	gb|WP_004185006	77	126	29	0	3	128	2	127	9.82e-67	195
N0.HOG0000724	fig|624.1285.peg.2886|AT852_14135	VFG002525(gb|WP_004185006)	gb|WP_004185006	77	126	29	0	3	128	2	127	9.82e-67	195
N0.HOG0008527	fig|28901.17576.peg.3234|INN77_15500	VFG000036(gb|WP_010929614)	gb|WP_010929614	37.5	363	200	9	26	381	21	363	9.82e-64	205
N0.HOG0003232	fig|38313.141.peg.4453|KE621_20660	VFG000116(gb|NP_254170)	gb|NP_254170	47.2	233	122	1	6	238	143	374	9.82e-59	194
N0.HOG0003232	fig|38313.144.peg.3157|KE622_15335	VFG000116(gb|NP_254170)	gb|NP_254170	47.2	233	122	1	6	238	143	374	9.82e-59	194
N0.HOG0003241	fig|666.5228.peg.3469|FDZ90_18340	VFG041031(gb|NP_251049)	gb|NP_251049	48.2	220	106	2	202	417	30	245	9.82e-53	180
N0.HOG0003241	fig|666.6286.peg.2880|CNRVC190243H_02916	VFG041031(gb|NP_251049)	gb|NP_251049	48.2	220	106	2	202	417	30	245	9.82e-53	180
N0.HOG0014969	fig|208224.408.peg.1755|KJE18_08685	VFG000394(gb|WP_002212947)	gb|WP_002212947	40	210	116	3	42	243	8	215	9.82e-43	142
N0.HOG0014969	fig|208224.79.peg.2930|FR825_14500	VFG000394(gb|WP_002212947)	gb|WP_002212947	40	210	116	3	42	243	8	215	9.82e-43	142
N0.HOG0014969	fig|621.221.peg.1572	VFG000188(gb|NP_250384)	gb|NP_250384	42.2	199	109	3	51	243	17	215	9.82e-43	142
N0.HOG0014969	fig|881260.24.peg.2951|FAI37_15050	VFG000188(gb|NP_250384)	gb|NP_250384	42.3	201	106	3	51	243	17	215	9.82e-43	142
N0.HOG0014969	fig|881260.9.peg.2853	VFG000188(gb|NP_250384)	gb|NP_250384	42.3	201	106	3	51	243	17	215	9.82e-43	142
N0.HOG0006492	fig|1134687.637.peg.4269|L3249_20430	VFG000171(gb|NP_252921)	gb|NP_252921	36	264	159	3	125	384	199	456	9.82e-37	136
N0.HOG0006492	fig|2204208.3.peg.3353|FORC89_3333	VFG000171(gb|NP_252921)	gb|NP_252921	40.9	193	114	0	192	384	264	456	9.82e-37	136
N0.HOG0006492	fig|2204208.4.peg.3353|FORC89_3333	VFG000171(gb|NP_252921)	gb|NP_252921	40.9	193	114	0	192	384	264	456	9.82e-37	136
N0.HOG0006492	fig|28901.17576.peg.1398|INN77_06640	VFG000171(gb|NP_252921)	gb|NP_252921	40.9	193	114	0	192	384	264	456	9.82e-37	136
N0.HOG0006492	fig|28901.17583.peg.3536|INN74_16825	VFG000171(gb|NP_252921)	gb|NP_252921	40.9	193	114	0	192	384	264	456	9.82e-37	136
N0.HOG0006492	fig|571.213.peg.4708|AGH21_25380	VFG000171(gb|NP_252921)	gb|NP_252921	36	264	159	3	125	384	199	456	9.82e-37	136
N0.HOG0000213	fig|85698.242.peg.796|HPS43_03945	VFG000344(gb|WP_005693820)	gb|WP_005693820	35	214	123	4	24	230	27	231	9.82e-34	123
N0.HOG0017205	fig|158836.2060.peg.508|OLI86_02530	VFG045476(gb|WP_010945783)	gb|WP_010945783	41.8	153	88	1	27	178	5	157	9.82e-30	104
N0.HOG0017205	fig|2027919.296.peg.499|K9O84_02545	VFG045476(gb|WP_010945783)	gb|WP_010945783	41.8	153	88	1	27	178	5	157	9.82e-30	104
N0.HOG0017205	fig|2815358.3.peg.432|JZ655_02130	VFG045476(gb|WP_010945783)	gb|WP_010945783	41.2	153	89	1	27	178	5	157	9.82e-30	104
N0.HOG0017205	fig|2815358.4.peg.3733|KQ929_18380	VFG045476(gb|WP_010945783)	gb|WP_010945783	41.2	153	89	1	27	178	5	157	9.82e-30	104
N0.HOG0011834	fig|40324.2327.peg.2573|NW343_12745	VFG050372(gb|WP_001017033.1)	gb|WP_001017033.1	30.6	314	182	9	357	649	420	718	9.82e-30	123
N0.HOG0013581	fig|487.1302.peg.701|A6J50_03270	VFG000102(gb|WP_000456980)	gb|WP_000456980	30.5	259	156	6	14	267	8	247	9.82e-30	110
N0.HOG0017205	fig|54291.111.peg.467|EFT36_02450	VFG045476(gb|WP_010945783)	gb|WP_010945783	40.5	153	90	1	27	178	5	157	9.82e-30	104
N0.HOG0017205	fig|54291.34.peg.813|CA210_06535	VFG045476(gb|WP_010945783)	gb|WP_010945783	40.5	153	90	1	27	178	5	157	9.82e-30	104
N0.HOG0017205	fig|550.1583.peg.1411|DPF84_07030	VFG045476(gb|WP_010945783)	gb|WP_010945783	41.8	153	88	1	27	178	5	157	9.82e-30	104
N0.HOG0017205	fig|550.2451.peg.3663	VFG045476(gb|WP_010945783)	gb|WP_010945783	41.8	153	88	1	27	178	5	157	9.82e-30	104
N0.HOG0006198	fig|13373.94.peg.1634|EGT61_020340	VFG000232(gb|WP_002218487)	gb|WP_002218487	33.2	256	148	9	38	285	3	243	9.82e-29	112
N0.HOG0003865	fig|28450.646.peg.4804|BOC47_23160	VFG048468(gb|WP_004176917)	gb|WP_004176917	37.5	291	165	9	88	373	55	333	9.82e-28	108
N0.HOG0000122	fig|1305.147.peg.1886|NCTC7863_01900	VFG000907(gb|WP_000376545)	gb|WP_000376545	33.6	229	131	7	36	255	478	694	9.82e-26	106
N0.HOG0009793	fig|28450.645.peg.3850|BOC42_18555	VFG010459(gb|WP_016356941)	gb|WP_016356941	53.1	113	44	3	18	125	1	109	9.82e-26	94
N0.HOG0009793	fig|28450.646.peg.2107|BOC47_10205	VFG010459(gb|WP_016356941)	gb|WP_016356941	53.1	113	44	3	18	125	1	109	9.82e-26	94
N0.HOG0017052	fig|29380.13.peg.687|JMUB590_0690	VFG000270(gb|WP_000724295)	gb|WP_000724295	58.4	570	232	2	4	571	3	569	9.82e-245	682
N0.HOG0017052	fig|29380.14.peg.679|JMUB898_0683	VFG000270(gb|WP_000724295)	gb|WP_000724295	58.4	570	232	2	4	571	3	569	9.82e-245	682
N0.HOG0006219	fig|28901.17583.peg.5371|INN74_25520	VFG003561(gb|WP_005173823)	gb|WP_005173823	40.6	155	71	6	158	308	249	386	9.82e-21	90.9
N0.HOG0011836	fig|303.750.peg.4428|PPKH_4389	VFG001218(gb|NP_253727)	gb|NP_253727	31.7	164	107	2	218	381	547	705	9.82e-20	89
N0.HOG0011837	fig|487.1302.peg.1640|A6J50_07650	VFG002047(gb|WP_000498818)	gb|WP_000498818	31.3	160	102	4	20	175	465	620	9.82e-20	83.2
N0.HOG0016337	fig|72758.23.peg.80	VFG050117(gb|WP_000680399)	gb|WP_000680399	33.8	157	95	4	38	187	47	201	9.82e-20	81.6
N0.HOG0022072	fig|28901.17583.peg.3006|INN74_14240	VFG000462(gb|NP_460110)	gb|NP_460110	99.6	277	1	0	1	277	1	277	9.82e-196	533
N0.HOG0017585	fig|87883.378.peg.2557|GY166_12130	VFG000157(gb|NP_249535)	gb|NP_249535	41	742	362	20	6	696	9	725	9.82e-169	499
N0.HOG0005499	fig|95486.303.peg.733|A8F32_23725	VFG007823(gb|NP_217447)	gb|NP_217447	36.5	1040	612	16	1	1023	100	1108	9.82e-160	542
N0.HOG0000760	fig|196024.107.peg.130|LEO73_00685	VFG001226(gb|NP_249100)	gb|NP_249100	32.1	112	73	1	17	125	1	112	9.82e-14	63.5
N0.HOG0000760	fig|644.996.peg.710	VFG001226(gb|NP_249100)	gb|NP_249100	32.1	112	73	1	17	125	1	112	9.82e-14	63.5
N0.HOG0001951	fig|450.24.peg.3374|A6J40_15665	VFG001889(gb|WP_011216518)	gb|WP_011216518	87.2	219	28	0	1	219	1	219	9.82e-133	369
N0.HOG0001951	fig|450.89.peg.2903|GCB94_14650	VFG001889(gb|WP_011216518)	gb|WP_011216518	87.2	219	28	0	1	219	1	219	9.82e-133	369
N0.HOG0018752	fig|13373.94.peg.1381|EGT61_019050	VFG003565(gb|WP_005173839)	gb|WP_005173839	36.3	102	65	0	14	115	4	105	9.82e-13	58.2
N0.HOG0002027	fig|38323.55.peg.1442|KAE73_05515	VFG037274(gb|WP_001281538)	gb|WP_001281538	31.3	179	116	5	10	184	337	512	9.82e-13	63.5
N0.HOG0006198	fig|287.3878.peg.5601|B7W87_27750	VFG050757(gb|WP_001166319.1)	gb|WP_001166319.1	46.9	397	203	5	173	566	101	492	9.82e-111	337
N0.HOG0006206	fig|564.45.peg.2987	VFG042853(gb|WP_003021324)	gb|WP_003021324	41.4	452	239	8	66	494	144	592	9.82e-107	327
N0.HOG0024742	fig|50719.19.peg.4891|AL552_07795	VFG050986(gb|WP_001047031.1)	gb|WP_001047031.1	33.8	80	52	1	29	107	33	112	9.82e-10	51.6
N0.HOG0024742	fig|50719.21.peg.4429|AL537_22360	VFG050986(gb|WP_001047031.1)	gb|WP_001047031.1	33.8	80	52	1	29	107	33	112	9.82e-10	51.6
N0.HOG0013720	fig|210.4220.peg.1037|CEP77_05010	VFG038679(gb|WP_016350055)	gb|WP_016350055	35	80	50	2	2	79	268	347	9.82e-08	45.1
N0.HOG0013720	fig|210.9085.peg.1635|MPG46_07745	VFG038679(gb|WP_016350055)	gb|WP_016350055	35	80	50	2	2	79	268	347	9.82e-08	45.1
N0.HOG0006684	fig|2204208.3.peg.2196|FORC89_2167	VFG000515(gb|NP_460380)	gb|NP_460380	99.8	433	1	0	1	433	1	433	9.82999925884786e-318	855
N0.HOG0006684	fig|2204208.4.peg.2196|FORC89_2167	VFG000515(gb|NP_460380)	gb|NP_460380	99.8	433	1	0	1	433	1	433	9.82999925884786e-318	855
N0.HOG0003283	fig|50719.19.peg.3249|AL552_25240	VFG007484(gb|WP_000079330)	gb|WP_000079330	37.5	379	222	3	1	378	1	365	9.81e-86	268
N0.HOG0003283	fig|50719.21.peg.944|AL537_05190	VFG007484(gb|WP_000079330)	gb|WP_000079330	37.5	379	222	3	1	378	1	365	9.81e-86	268
N0.HOG0014655	fig|1392.1053.peg.1627|KM399_08295	VFG043211(gb|WP_032902679)	gb|WP_032902679	38.7	395	219	6	83	468	285	665	9.81e-85	271
N0.HOG0003865	fig|28450.645.peg.6080|BOC42_29150	VFG012627(gb|WP_000910392)	gb|WP_000910392	47.7	283	148	0	86	368	45	327	9.81e-71	222
N0.HOG0003230	fig|303.397.peg.3891|BG030_19235	VFG007484(gb|WP_000079330)	gb|WP_000079330	37.9	388	206	10	4	381	3	365	9.81e-68	222
N0.HOG0003233	fig|545.36.peg.3188	VFG038764(gb|WP_017409846)	gb|WP_017409846	38.7	349	175	5	187	504	129	469	9.81e-67	220
N0.HOG0003233	fig|2026240.3.peg.1186|B8P98_05945	VFG000116(gb|NP_254170)	gb|NP_254170	38.6	383	199	9	130	505	96	449	9.81e-59	198
N0.HOG0014146	fig|676.30.peg.585	VFG013390(gb|WP_005651701)	gb|WP_005651701	53.1	194	91	0	69	262	69	262	9.81e-56	177
N0.HOG0014146	fig|676.375.peg.1919|AL536_09190	VFG013390(gb|WP_005651701)	gb|WP_005651701	53.1	194	91	0	69	262	69	262	9.81e-56	177
N0.HOG0018702	fig|1463165.76.peg.1761|DKC09_12675	VFG038297(gb|WP_016349341)	gb|WP_016349341	44.7	197	105	1	4	196	14	210	9.81e-53	166
N0.HOG0014146	fig|158836.2060.peg.863|OLI86_04280	VFG037792(gb|WP_000064875)	gb|WP_000064875	52.7	256	120	1	8	262	7	262	9.81e-53	169
N0.HOG0014146	fig|2026240.29.peg.4399|LGM30_21380	VFG037792(gb|WP_000064875)	gb|WP_000064875	50.4	256	126	1	8	262	7	262	9.81e-53	169
N0.HOG0014146	fig|2027919.296.peg.862|K9O84_04315	VFG037792(gb|WP_000064875)	gb|WP_000064875	52.7	256	120	1	8	262	7	262	9.81e-53	169
N0.HOG0014146	fig|208224.408.peg.3770|KJE18_18595	VFG037792(gb|WP_000064875)	gb|WP_000064875	53.1	256	119	1	8	262	7	262	9.81e-53	169
N0.HOG0014146	fig|208224.79.peg.823|FR825_04100	VFG037792(gb|WP_000064875)	gb|WP_000064875	53.1	256	119	1	8	262	7	262	9.81e-53	169
N0.HOG0014146	fig|550.1583.peg.1053|DPF84_05230	VFG037792(gb|WP_000064875)	gb|WP_000064875	52.7	256	120	1	8	262	7	262	9.81e-53	169
N0.HOG0014146	fig|550.2451.peg.1165	VFG037792(gb|WP_000064875)	gb|WP_000064875	52.7	256	120	1	8	262	7	262	9.81e-53	169
N0.HOG0013834	fig|210.9085.peg.134|MPG46_00630	VFG047512(gb|WP_003020978)	gb|WP_003020978	31.2	266	172	4	3	262	32	292	9.81e-45	151
N0.HOG0009725	fig|666.5228.peg.329|FDZ90_02585	VFG001864(gb|WP_011213317)	gb|WP_011213317	41.6	202	113	2	8	205	29	229	9.81e-45	146
N0.HOG0009725	fig|666.6286.peg.317|CNRVC190243H_00316	VFG001864(gb|WP_011213317)	gb|WP_011213317	41.6	202	113	2	8	205	29	229	9.81e-45	146
N0.HOG0013722	fig|50719.21.peg.2574|AL537_13350	VFG007394(gb|WP_000840982)	gb|WP_000840982	31.1	351	226	6	4	345	8	351	9.81e-44	152
N0.HOG0015640	fig|1812935.133.peg.958|OIPHN260_09460	VFG011823(gb|YP_002344543)	gb|YP_002344543	42.5	153	79	1	7	159	19	162	9.81e-40	131
N0.HOG0000664	fig|57975.47.peg.4720|G9462_20955	VFG001386(gb|NP_215271)	gb|NP_215271	38.5	221	127	4	2	214	22	241	9.81e-40	134
N0.HOG0009802	fig|676.30.peg.42	VFG050802(gb|WP_000865310.1)	gb|WP_000865310.1	49.3	138	65	4	4	138	54	189	9.81e-39	127
N0.HOG0009802	fig|676.375.peg.4319|AL536_21285	VFG050802(gb|WP_000865310.1)	gb|WP_000865310.1	49.3	138	65	4	4	138	54	189	9.81e-39	127
N0.HOG0014981	fig|562.29122.peg.1066	VFG001915(gb|YP_002344227)	gb|YP_002344227	35.8	212	122	4	3	211	39	239	9.81e-36	124
N0.HOG0003243	fig|106648.173.peg.2958|PYR74_14970	VFG001214(gb|NP_253237)	gb|NP_253237	36.1	227	135	3	205	430	154	371	9.81e-34	130
N0.HOG0000261	fig|654.877.peg.2298	VFG038234(gb|WP_000472465)	gb|WP_000472465	30	277	173	7	85	351	267	532	9.81e-26	105
N0.HOG0000261	fig|654.888.peg.4147	VFG038234(gb|WP_000472465)	gb|WP_000472465	30	277	173	7	85	351	267	532	9.81e-26	105
N0.HOG0024045	fig|747.530.peg.269|CO688_01365	VFG000692(gb|AAP42185)	gb|AAP42185	53.9	686	299	7	6	685	5	679	9.81e-258	724
N0.HOG0004172	fig|753.13.peg.640|K7G89_000663	VFG000335(gb|WP_010869142)	gb|WP_010869142	44.6	121	63	3	134	250	232	352	9.81e-23	93.2
N0.HOG0004172	fig|753.14.peg.584|K7G90_000609	VFG000335(gb|WP_010869142)	gb|WP_010869142	44.6	121	63	3	134	250	232	352	9.81e-23	93.2
N0.HOG0022899	fig|1185650.1061.peg.3733|I3U42_18330	VFG021908(gb|NP_218366)	gb|NP_218366	35.1	114	74	0	120	233	5	118	9.81e-22	85.1
N0.HOG0022899	fig|1185650.1065.peg.3602|I3U33_17670	VFG021908(gb|NP_218366)	gb|NP_218366	35.1	114	74	0	120	233	5	118	9.81e-22	85.1
N0.HOG0018495	fig|2815358.3.peg.1096|JZ655_05300	VFG048508(gb|WP_012737618)	gb|WP_012737618	67.8	398	127	1	4	400	2	399	9.81e-210	579
N0.HOG0018495	fig|2815358.4.peg.3071|KQ929_15210	VFG048508(gb|WP_012737618)	gb|WP_012737618	67.8	398	127	1	4	400	2	399	9.81e-210	579
N0.HOG0006492	fig|28141.673.peg.1273|DC438_06305	VFG000931(gb|WP_001336900)	gb|WP_001336900	66.1	392	128	2	1	388	1	391	9.81e-178	497
N0.HOG0006191	fig|487.1231.peg.1747|AT729_01490	VFG014893(gb|NP_254009)	gb|NP_254009	57.7	452	182	5	8	454	418	865	9.81e-169	494
N0.HOG0006679	fig|208224.408.peg.1762|KJE18_08720	VFG007454(gb|WP_000880258)	gb|WP_000880258	59.6	421	159	2	29	449	24	433	9.81e-166	471
N0.HOG0006679	fig|208224.79.peg.2923|FR825_14465	VFG007454(gb|WP_000880258)	gb|WP_000880258	59.6	421	159	2	29	449	24	433	9.81e-166	471
N0.HOG0006679	fig|61645.637.peg.3103|M5T12_15170	VFG007454(gb|WP_000880258)	gb|WP_000880258	59.6	421	159	2	29	449	24	433	9.81e-166	471
N0.HOG0006679	fig|881260.24.peg.2958|FAI37_15085	VFG007454(gb|WP_000880258)	gb|WP_000880258	59.6	421	159	2	29	449	24	433	9.81e-166	471
N0.HOG0006679	fig|881260.9.peg.2846	VFG007454(gb|WP_000880258)	gb|WP_000880258	59.6	421	159	2	29	449	24	433	9.81e-166	471
N0.HOG0013584	fig|881260.24.peg.1690|FAI37_08665	VFG050484(gb|WP_001152285.1)	gb|WP_001152285.1	33.3	126	74	3	22	144	151	269	9.81e-15	67
N0.HOG0010264	fig|95486.300.peg.6153|A8D61_00560	VFG038876(gb|WP_005314259)	gb|WP_005314259	32.3	127	74	2	9	123	11	137	9.81e-14	68.2
N0.HOG0010264	fig|95486.303.peg.4848|A8F32_09700	VFG038876(gb|WP_005314259)	gb|WP_005314259	32.3	127	74	2	9	123	11	137	9.81e-14	68.2
N0.HOG0006751	fig|303.750.peg.1514|PPKH_1502	VFG050114(gb|WP_000953496)	gb|WP_000953496	30	1040	680	16	52	1067	1379	2394	9.81e-136	475
N0.HOG0009785	fig|83655.130.peg.3765|H9S86_18470	VFG000111(gb|NP_253215)	gb|NP_253215	39.2	120	52	5	1	110	1	109	9.81e-13	59.3
N0.HOG0015635	fig|1463165.76.peg.1819|DKC09_12950	VFG037822(gb|WP_000240700)	gb|WP_000240700	52.2	297	141	1	1	297	1	296	9.81e-113	325
N0.HOG0015635	fig|2026240.29.peg.4503|LGM30_21880	VFG037822(gb|WP_000240700)	gb|WP_000240700	52.2	297	141	1	1	297	1	296	9.81e-113	325
N0.HOG0015635	fig|244366.382.peg.4467	VFG037822(gb|WP_000240700)	gb|WP_000240700	52.2	297	141	1	1	297	1	296	9.81e-113	325
N0.HOG0015635	fig|2590157.11.peg.4483|LGN95_22115	VFG037822(gb|WP_000240700)	gb|WP_000240700	52.2	297	141	1	1	297	1	296	9.81e-113	325
N0.HOG0015635	fig|573.52176.peg.4739|CWQ24_23440	VFG037822(gb|WP_000240700)	gb|WP_000240700	52.2	297	141	1	1	297	1	296	9.81e-113	325
N0.HOG0006198	fig|753.13.peg.128|K7G89_000135	VFG006902(gb|WP_000957200)	gb|WP_000957200	39.9	481	235	7	35	462	81	560	9.81e-102	312
N0.HOG0000720	fig|40324.1714.peg.1257|IMCGPPIG_01252	VFG001888(gb|WP_010947629)	gb|WP_010947629	31	126	73	5	1	124	671	784	9.81e-09	50.4
N0.HOG0009793	fig|28450.645.peg.3850|BOC42_18555	VFG001212(gb|NP_253246)	gb|NP_253246	46.9	49	26	0	17	65	2	50	9.81e-08	46.6
N0.HOG0009793	fig|28450.646.peg.2107|BOC47_10205	VFG001212(gb|NP_253246)	gb|NP_253246	46.9	49	26	0	17	65	2	50	9.81e-08	46.6
N0.HOG0000350	fig|287.5968.peg.6435|DCS61_31955	VFG052339(gb|NP_463156.1)	gb|NP_463156.1	34.3	99	62	2	650	748	246	341	9.81e-08	52
N0.HOG0003283	fig|303.750.peg.397|PPKH_0393	VFG043345(gb|WP_011946713)	gb|WP_011946713	35.4	457	265	6	7	463	4	430	9.7e-85	265
N0.HOG0004241	fig|83655.105.peg.2117|EXN74_10800	VFG044334(gb|WP_015874979)	gb|WP_015874979	31.7	688	377	21	27	636	29	701	9.7e-82	270
N0.HOG0003283	fig|470.18710.peg.3016|N4T40_15155	VFG038764(gb|WP_017409846)	gb|WP_017409846	43.7	343	186	4	142	479	129	469	9.7e-79	251
N0.HOG0003283	fig|470.18711.peg.1982|N4T36_11790	VFG038764(gb|WP_017409846)	gb|WP_017409846	43.7	343	186	4	142	479	129	469	9.7e-79	251
N0.HOG0010264	fig|95486.300.peg.6153|A8D61_00560	VFG038796(gb|WP_016351321)	gb|WP_016351321	35.9	449	248	10	1	414	1	444	9.7e-74	234
N0.HOG0010264	fig|95486.303.peg.4848|A8F32_09700	VFG038796(gb|WP_016351321)	gb|WP_016351321	35.9	449	248	10	1	414	1	444	9.7e-74	234
N0.HOG0003865	fig|644.199.peg.3593|BFW41_17455	VFG012627(gb|WP_000910392)	gb|WP_000910392	44.5	308	167	2	34	341	25	328	9.7e-72	223
N0.HOG0018371	fig|450.24.peg.267|A6J40_01230	VFG010878(gb|WP_010946596)	gb|WP_010946596	72.3	141	39	0	1	141	1	141	9.7e-71	206
N0.HOG0018371	fig|450.89.peg.2080|GCB94_10840	VFG010878(gb|WP_010946596)	gb|WP_010946596	72.3	141	39	0	1	141	1	141	9.7e-71	206
N0.HOG0006220	fig|32019.101.peg.334	VFG050400(gb|WP_000347039.1)	gb|WP_000347039.1	36.7	373	231	4	18	389	2	370	9.7e-70	221
N0.HOG0017043	fig|633.88.peg.732	VFG001926(gb|YP_002344844)	gb|YP_002344844	39.5	357	195	8	39	391	9	348	9.7e-68	215
N0.HOG0003282	fig|803.14.peg.626	VFG038756(gb|WP_011706626)	gb|WP_011706626	36	372	220	4	5	372	6	363	9.7e-67	218
N0.HOG0003282	fig|803.15.peg.626	VFG038756(gb|WP_011706626)	gb|WP_011706626	36	372	220	4	5	372	6	363	9.7e-67	218
N0.HOG0003235	fig|562.29122.peg.1228	VFG043345(gb|WP_011946713)	gb|WP_011946713	41.5	316	176	3	251	562	120	430	9.7e-66	218
N0.HOG0011322	fig|208224.79.peg.3044|FR825_15075	VFG048962(gb|WP_015875029)	gb|WP_015875029	62.7	142	53	0	1	142	1	142	9.7e-63	186
N0.HOG0017616	fig|621.221.peg.3803	VFG000243(gb|WP_002218264)	gb|WP_002218264	39.6	285	169	3	1	284	1	283	9.7e-63	199
N0.HOG0015025	fig|303.397.peg.3872|BG030_19140	VFG038675(gb|WP_011705283)	gb|WP_011705283	42.9	240	136	1	5	243	4	243	9.7e-61	190
N0.HOG0000199	fig|470.18710.peg.2221|N4T40_11235	VFG001206(gb|WP_002219640)	gb|WP_002219640	40.4	297	163	6	2	290	4	294	9.7e-61	196
N0.HOG0000199	fig|470.18711.peg.2777|N4T36_15705	VFG001206(gb|WP_002219640)	gb|WP_002219640	40.4	297	163	6	2	290	4	294	9.7e-61	196
N0.HOG0000199	fig|48296.366.peg.1093|FR838_05380	VFG001206(gb|WP_002219640)	gb|WP_002219640	40.4	297	163	6	2	290	4	294	9.7e-61	196
N0.HOG0011837	fig|753.13.peg.2069|K7G89_002119	VFG042855(gb|WP_003021368)	gb|WP_003021368	33.3	412	261	7	27	425	178	588	9.7e-60	202
N0.HOG0003271	fig|87883.378.peg.3263|GY166_15430	VFG038397(gb|WP_011705722)	gb|WP_011705722	46.1	241	126	4	355	592	219	458	9.7e-53	186
N0.HOG0000642	fig|287.3878.peg.4186|B7W87_20740	VFG001386(gb|NP_215271)	gb|NP_215271	42.2	223	124	4	2	220	22	243	9.7e-52	165
N0.HOG0000642	fig|287.5968.peg.2934|DCS61_14500	VFG001386(gb|NP_215271)	gb|NP_215271	42.2	223	124	4	2	220	22	243	9.7e-52	165
N0.HOG0015640	fig|753.13.peg.1477|K7G89_001519	VFG011823(gb|YP_002344543)	gb|YP_002344543	47.7	153	72	2	3	155	18	162	9.7e-45	144
N0.HOG0001898	fig|87883.148.peg.5976|A8H40_11690	VFG049018(gb|WP_002913007)	gb|WP_002913007	41.3	201	114	2	5	202	3	202	9.7e-45	146
N0.HOG0003636	fig|571.213.peg.2889|AGH21_16335	VFG045467(gb|WP_011204972)	gb|WP_011204972	32	403	257	5	270	658	170	569	9.7e-44	163
N0.HOG0003851	fig|550.1583.peg.576|DPF84_02870	VFG000922(gb|WP_000910402)	gb|WP_000910402	35.7	297	179	5	40	328	36	328	9.7e-40	140
N0.HOG0014868	fig|564.44.peg.2992	VFG011533(gb|WP_002966366)	gb|WP_002966366	33.4	296	172	10	9	291	11	294	9.7e-35	127
N0.HOG0014868	fig|564.45.peg.345	VFG011533(gb|WP_002966366)	gb|WP_002966366	33.4	296	172	10	9	291	11	294	9.7e-35	127
N0.HOG0006220	fig|287.3878.peg.429|B7W87_02125	VFG038432(gb|WP_016352168)	gb|WP_016352168	35.9	287	151	12	3	272	189	459	9.7e-34	128
N0.HOG0006220	fig|287.5968.peg.5831|DCS61_28935	VFG038432(gb|WP_016352168)	gb|WP_016352168	35.9	287	151	12	3	272	189	459	9.7e-34	128
N0.HOG0001253	fig|1613.127.peg.769|BUW47_03720	VFG000841(gb|WP_000987091)	gb|WP_000987091	30.5	223	154	1	344	565	468	690	9.7e-29	118
N0.HOG0000760	fig|50719.19.peg.4315|AL552_05095	VFG000475(gb|NP_460201)	gb|NP_460201	32.4	222	145	3	10	230	4	221	9.7e-27	100
N0.HOG0000654	fig|57975.30.peg.5280|A8H32_24715	VFG041119(gb|WP_004528788)	gb|WP_004528788	31.7	227	142	6	3	219	10	233	9.7e-25	95.5
N0.HOG0000654	fig|57975.47.peg.4056|G9462_18220	VFG041119(gb|WP_004528788)	gb|WP_004528788	31.7	227	142	6	3	219	10	233	9.7e-25	95.5
N0.HOG0000753	fig|61645.637.peg.351|M5T12_01710	VFG052340(gb|NP_463157.1)	gb|NP_463157.1	31.1	238	141	8	5	237	3	222	9.7e-20	82
N0.HOG0000013	fig|823.3064.peg.3756|FE931_18295	VFG044172(gb|WP_000622316)	gb|WP_000622316	30.3	231	136	8	1	218	1	219	9.7e-18	76.6
N0.HOG0000013	fig|823.3648.peg.3207|INE94_03055	VFG044172(gb|WP_000622316)	gb|WP_000622316	30.3	231	136	8	1	218	1	219	9.7e-18	76.6
N0.HOG0015780	fig|54291.111.peg.3202	VFG001391(gb|NP_215677)	gb|NP_215677	49	504	234	6	1	499	11	496	9.7e-164	494
N0.HOG0006220	fig|670.1228.peg.161|CHR23_000860	VFG042870(gb|WP_010947729)	gb|WP_010947729	68.3	331	105	0	1	331	1	331	9.7e-163	456
N0.HOG0006220	fig|670.6485.peg.452|NR793_10900	VFG042870(gb|WP_010947729)	gb|WP_010947729	68.3	331	105	0	1	331	1	331	9.7e-163	456
N0.HOG0019389	fig|2026240.3.peg.1139|B8P98_05710	VFG012591(gb|WP_001017167)	gb|WP_001017167	65.2	339	114	1	9	343	4	342	9.7e-157	440
N0.HOG0007882	fig|485.1347.peg.2214|BZG33_10245	VFG032878(gb|NP_465743)	gb|NP_465743	34.4	125	80	2	209	331	145	269	9.7e-15	70.9
N0.HOG0007882	fig|485.1348.peg.2205|BZG34_10270	VFG032878(gb|NP_465743)	gb|NP_465743	34.4	125	80	2	209	331	145	269	9.7e-15	70.9
N0.HOG0003230	fig|50719.19.peg.2238|AL552_19845	VFG043319(gb|WP_010946589)	gb|WP_010946589	51	496	194	11	6	488	6	465	9.7e-144	418
N0.HOG0015340	fig|174.78.peg.2313|FH591_09375	VFG006602(gb|WP_000004827)	gb|WP_000004827	42.9	70	40	0	273	342	41	110	9.7e-14	64.7
N0.HOG0015340	fig|174.79.peg.2306|FH596_09405	VFG006602(gb|WP_000004827)	gb|WP_000004827	42.9	70	40	0	273	342	41	110	9.7e-14	64.7
N0.HOG0015340	fig|28184.41.peg.2929|FH586_13810	VFG006602(gb|WP_000004827)	gb|WP_000004827	42.9	70	40	0	273	342	41	110	9.7e-14	64.7
N0.HOG0015340	fig|28184.42.peg.326|FH581_01285	VFG006602(gb|WP_000004827)	gb|WP_000004827	42.9	70	40	0	273	342	41	110	9.7e-14	64.7
N0.HOG0018513	fig|40324.1714.peg.1164|IMCGPPIG_01161	VFG007418(gb|WP_001228179)	gb|WP_001228179	43.1	72	41	0	39	110	31	102	9.7e-13	58.5
N0.HOG0018513	fig|40324.2327.peg.2124|NW343_10565	VFG007418(gb|WP_001228179)	gb|WP_001228179	43.1	72	41	0	39	110	31	102	9.7e-13	58.5
N0.HOG0006684	fig|644.996.peg.4266	VFG033536(gb|WP_000622543)	gb|WP_000622543	50.2	414	194	5	31	440	36	441	9.7e-129	377
N0.HOG0011916	fig|670.1228.peg.491|CHR23_002550	VFG015000(gb|NP_252339)	gb|NP_252339	42.7	450	253	3	5	452	4	450	9.7e-121	357
N0.HOG0011916	fig|670.6485.peg.754|NR793_12420	VFG015000(gb|NP_252339)	gb|NP_252339	42.7	450	253	3	5	452	4	450	9.7e-121	357
N0.HOG0014655	fig|1639133.89.peg.3386|LT989_16435	VFG043374(gb|WP_000818647)	gb|WP_000818647	32.8	116	68	1	593	698	183	298	9.7e-12	63.9
N0.HOG0007665	fig|545.36.peg.2654	VFG037705(gb|WP_000010636)	gb|WP_000010636	34	141	92	1	46	185	70	210	9.7e-12	62.4
N0.HOG0007665	fig|545.38.peg.2072|CEP66_10080	VFG037705(gb|WP_000010636)	gb|WP_000010636	34	141	92	1	46	185	70	210	9.7e-12	62.4
N0.HOG0022489	fig|546.1782.peg.1001|QKW62_04980	VFG001243(gb|NP_249776)	gb|NP_249776	42.4	85	43	3	24	103	31	114	9.7e-12	57
N0.HOG0022489	fig|57706.19.peg.2459|A6J81_12010	VFG001243(gb|NP_249776)	gb|NP_249776	42.4	85	43	3	24	103	31	114	9.7e-12	57
N0.HOG0014655	fig|57706.19.peg.4544|A6J81_22480	VFG043374(gb|WP_000818647)	gb|WP_000818647	32.8	116	68	1	593	698	183	298	9.7e-12	63.9
N0.HOG0014960	fig|670.1228.peg.1304|CHR23_006465	VFG000550(gb|NP_461810)	gb|NP_461810	43.1	72	41	0	5	76	3	74	9.7e-12	53.1
N0.HOG0014960	fig|670.6485.peg.1385|NR793_15490	VFG000550(gb|NP_461810)	gb|NP_461810	43.1	72	41	0	5	76	3	74	9.7e-12	53.1
N0.HOG0015636	fig|490.6.peg.709|A6J88_03150	VFG013412(gb|WP_005693459)	gb|WP_005693459	51.4	296	142	1	3	298	4	297	9.7e-114	328
N0.HOG0005127	fig|2027919.296.peg.493|K9O84_02515	VFG001266(gb|NP_252912)	gb|NP_252912	30.1	209	128	7	21	221	340	538	9.7e-11	61.2
N0.HOG0005127	fig|564.45.peg.1591	VFG001266(gb|NP_252912)	gb|NP_252912	30.4	207	130	8	21	221	340	538	9.7e-11	61.2
N0.HOG0003286	fig|632.705.peg.880|S96127_0860	VFG001214(gb|NP_253237)	gb|NP_253237	41.1	453	254	5	1	452	1	441	9.7e-106	318
N0.HOG0003286	fig|632.861.peg.2785|LDH64_13005	VFG001214(gb|NP_253237)	gb|NP_253237	41.1	453	254	5	1	452	1	441	9.7e-106	318
N0.HOG0014819	fig|1507806.50.peg.335|C6B32_01695	VFG000323(gb|WP_001142178)	gb|WP_001142178	48.1	351	163	8	3	337	4	351	9.7e-104	306
N0.HOG0006547	fig|303.750.peg.4252|PPKH_4214	VFG037010(gb|WP_002244265)	gb|WP_002244265	39.9	464	267	3	3	465	6	458	9.7e-102	310
N0.HOG0002414	fig|244366.382.peg.275	VFG037274(gb|WP_001281538)	gb|WP_001281538	30	200	124	5	18	216	342	526	9.7e-10	55.8
N0.HOG0002414	fig|2590157.11.peg.252|LGN95_01270	VFG037274(gb|WP_001281538)	gb|WP_001281538	30	200	124	5	18	216	342	526	9.7e-10	55.8
N0.HOG0000760	fig|61645.637.peg.2184|M5T12_10775	VFG000492(gb|NP_460356)	gb|NP_460356	30.8	120	75	3	58	176	50	162	9.7e-10	54.3
N0.HOG0003283	fig|29430.72.peg.1734|AhaeAN4_08410	VFG007484(gb|WP_000079330)	gb|WP_000079330	32.9	493	296	6	1	483	1	468	9.79e-85	267
N0.HOG0003283	fig|29430.76.peg.1752|AhaeINNSZ174_08515	VFG007484(gb|WP_000079330)	gb|WP_000079330	32.9	493	296	6	1	483	1	468	9.79e-85	267
N0.HOG0022045	fig|490.6.peg.1086|A6J88_04885	VFG006183(gb|WP_002217908)	gb|WP_002217908	63.6	209	75	1	1	208	1	209	9.79e-83	243
N0.HOG0011832	fig|50719.19.peg.1299|AL552_15340	VFG000559(gb|NP_461819)	gb|NP_461819	32.4	519	286	10	43	529	35	520	9.79e-81	263
N0.HOG0024045	fig|13373.94.peg.1887|EGT61_021605	VFG001987(gb|YP_002344797)	gb|YP_002344797	35.1	465	275	6	174	614	173	634	9.79e-78	259
N0.HOG0023454	fig|13373.94.peg.1891|EGT61_021625	VFG000257(gb|WP_002215286)	gb|WP_002215286	44.4	259	144	0	2	260	7	265	9.79e-78	233
N0.HOG0023454	fig|28450.645.peg.2172|BOC42_10345	VFG000257(gb|WP_002215286)	gb|WP_002215286	44.4	259	144	0	2	260	7	265	9.79e-78	233
N0.HOG0023454	fig|28450.646.peg.3825|BOC47_18585	VFG000257(gb|WP_002215286)	gb|WP_002215286	44.4	259	144	0	2	260	7	265	9.79e-78	233
N0.HOG0003281	fig|2027919.296.peg.3191|K9O84_15800	VFG011946(gb|YP_002344419)	gb|YP_002344419	38	376	220	4	8	374	2	373	9.79e-77	243
N0.HOG0003281	fig|61645.543.peg.1188|LCD44_05865	VFG011946(gb|YP_002344419)	gb|YP_002344419	38	376	220	4	8	374	2	373	9.79e-77	243
N0.HOG0003281	fig|61645.637.peg.3659|M5T12_17920	VFG011946(gb|YP_002344419)	gb|YP_002344419	38	376	220	4	8	374	2	373	9.79e-77	243
N0.HOG0003281	fig|83655.105.peg.1827|EXN74_09340	VFG011946(gb|YP_002344419)	gb|YP_002344419	37.5	376	222	4	8	374	2	373	9.79e-77	243
N0.HOG0003281	fig|83655.130.peg.1133|H9S86_05590	VFG011946(gb|YP_002344419)	gb|YP_002344419	37.5	376	222	4	8	374	2	373	9.79e-77	243
N0.HOG0006670	fig|28450.645.peg.7543|BOC42_36110	VFG006672(gb|WP_001128709)	gb|WP_001128709	39.5	349	205	3	85	432	88	431	9.79e-74	235
N0.HOG0006670	fig|28450.646.peg.6734|BOC47_32205	VFG006672(gb|WP_001128709)	gb|WP_001128709	39.5	349	205	3	85	432	88	431	9.79e-74	235
N0.HOG0004241	fig|54291.111.peg.3716|EFT36_17755	VFG000935(gb|WP_001222189)	gb|WP_001222189	31.1	698	367	27	28	637	31	702	9.79e-72	243
N0.HOG0004241	fig|54291.34.peg.2963|CA210_17160	VFG000935(gb|WP_001222189)	gb|WP_001222189	31.1	698	367	27	28	637	31	702	9.79e-72	243
N0.HOG0003233	fig|562.29122.peg.1255	VFG001249(gb|NP_249790)	gb|NP_249790	53	230	108	0	188	417	131	360	9.79e-72	233
N0.HOG0003233	fig|622.437.peg.2102	VFG001249(gb|NP_249790)	gb|NP_249790	53	230	108	0	188	417	131	360	9.79e-72	233
N0.HOG0003233	fig|622.521.peg.3166|GH770_14605	VFG001249(gb|NP_249790)	gb|NP_249790	53	230	108	0	188	417	131	360	9.79e-72	233
N0.HOG0003233	fig|624.1185.peg.958|BZ172_05015	VFG001249(gb|NP_249790)	gb|NP_249790	53	230	108	0	188	417	131	360	9.79e-72	233
N0.HOG0003233	fig|624.1285.peg.929|AT852_04555	VFG001249(gb|NP_249790)	gb|NP_249790	53	230	108	0	188	417	131	360	9.79e-72	233
N0.HOG0001258	fig|480.268.peg.627|A6J52_02865	VFG013248(gb|WP_010868928)	gb|WP_010868928	45.9	281	139	4	334	608	314	587	9.79e-69	231
N0.HOG0003232	fig|1812935.384.peg.2585|MUY32_12645	VFG001214(gb|NP_253237)	gb|NP_253237	40.1	317	180	4	6	320	133	441	9.79e-66	211
N0.HOG0003286	fig|562.68395.peg.5136|H4P50_24385	VFG002085(gb|WP_000084793)	gb|WP_000084793	38	353	188	5	117	438	169	521	9.79e-66	217
N0.HOG0017585	fig|48296.217.peg.3582	VFG001400(gb|NP_216865)	gb|NP_216865	32.1	529	266	17	2	509	1	457	9.79e-65	221
N0.HOG0017837	fig|550.2451.peg.481	VFG013647(gb|WP_041175806)	gb|WP_041175806	31.6	424	263	6	36	455	146	546	9.79e-60	209
N0.HOG0003866	fig|42897.163.peg.4306|P5F89_21865	VFG000922(gb|WP_000910402)	gb|WP_000910402	39.6	316	181	4	19	326	15	328	9.79e-57	184
N0.HOG0003866	fig|42897.163.peg.4306|P5F89_21865	VFG012627(gb|WP_000910392)	gb|WP_000910392	39.6	316	181	4	19	326	15	328	9.79e-57	184
N0.HOG0003866	fig|562.68395.peg.2420|H4P50_11510	VFG000922(gb|WP_000910402)	gb|WP_000910402	39.6	316	181	4	19	326	15	328	9.79e-57	184
N0.HOG0003866	fig|562.68395.peg.2420|H4P50_11510	VFG012627(gb|WP_000910392)	gb|WP_000910392	39.6	316	181	4	19	326	15	328	9.79e-57	184
N0.HOG0003866	fig|621.221.peg.1094	VFG000922(gb|WP_000910402)	gb|WP_000910402	39.6	316	181	4	19	326	15	328	9.79e-57	184
N0.HOG0003866	fig|621.221.peg.1094	VFG012627(gb|WP_000910392)	gb|WP_000910392	39.6	316	181	4	19	326	15	328	9.79e-57	184
N0.HOG0003866	fig|621.322.peg.2476	VFG000922(gb|WP_000910402)	gb|WP_000910402	39.6	316	181	4	19	326	15	328	9.79e-57	184
N0.HOG0003866	fig|621.322.peg.2476	VFG012627(gb|WP_000910392)	gb|WP_000910392	39.6	316	181	4	19	326	15	328	9.79e-57	184
N0.HOG0003866	fig|623.1852.peg.2540|MT485_11635	VFG000922(gb|WP_000910402)	gb|WP_000910402	39.6	316	181	4	19	326	15	328	9.79e-57	184
N0.HOG0003866	fig|623.1852.peg.2540|MT485_11635	VFG012627(gb|WP_000910392)	gb|WP_000910392	39.6	316	181	4	19	326	15	328	9.79e-57	184
N0.HOG0000199	fig|587.514.peg.1805|NTP67_08800	VFG001206(gb|WP_002219640)	gb|WP_002219640	36.2	315	192	3	2	311	4	314	9.79e-56	183
N0.HOG0000199	fig|587.58.peg.4061|CEQ08_19980	VFG001206(gb|WP_002219640)	gb|WP_002219640	35.3	317	192	4	2	311	4	314	9.79e-56	183
N0.HOG0002628	fig|623.1852.peg.713|MT485_03350	VFG002529(gb|WP_011205290)	gb|WP_011205290	67.3	171	56	0	347	517	346	516	9.79e-56	196
N0.HOG0006987	fig|95486.300.peg.6760|A8D61_03380	VFG038249(gb|WP_003384760)	gb|WP_003384760	46.4	252	127	3	109	356	95	342	9.79e-54	178
N0.HOG0003262	fig|676.30.peg.1317	VFG038397(gb|WP_011705722)	gb|WP_011705722	35.5	327	192	5	192	505	185	505	9.79e-51	178
N0.HOG0008527	fig|881260.9.peg.4164	VFG014103(gb|NP_251845)	gb|NP_251845	33.9	348	200	8	19	360	20	343	9.79e-51	171
N0.HOG0013705	fig|2027919.296.peg.2654|K9O84_13135	VFG038355(gb|WP_005320739)	gb|WP_005320739	31.9	357	226	6	7	357	4	349	9.79e-49	166
N0.HOG0003271	fig|303.750.peg.643|PPKH_0639	VFG050699(gb|WP_000840548.1)	gb|WP_000840548.1	36.2	337	172	7	306	611	142	466	9.79e-49	174
N0.HOG0002036	fig|65058.242.peg.168|CULC0211_01550	VFG045320(gb|WP_010946510)	gb|WP_010946510	41.3	184	108	0	47	230	79	262	9.79e-47	159
N0.HOG0002036	fig|65058.243.peg.168|CULCFH20161_01560	VFG045320(gb|WP_010946510)	gb|WP_010946510	41.3	184	108	0	47	230	79	262	9.79e-47	159
N0.HOG0003861	fig|1812935.133.peg.1409|OIPHN260_13880	VFG013069(gb|WP_005019013)	gb|WP_005019013	38.5	312	176	9	28	330	11	315	9.79e-43	147
N0.HOG0001914	fig|1530123.57.peg.2173|IC790_10115	VFG000152(gb|NP_252167)	gb|NP_252167	31.5	235	158	2	4	238	10	241	9.79e-33	116
N0.HOG0029908	fig|676.375.peg.3856|AL536_18740	VFG006998(gb|WP_001144509)	gb|WP_001144509	36.9	195	99	4	5	190	10	189	9.79e-33	113
N0.HOG0001941	fig|545.36.peg.3704	VFG001889(gb|WP_011216518)	gb|WP_011216518	32.7	205	138	0	8	212	3	207	9.79e-31	110
N0.HOG0001941	fig|545.38.peg.3210|CEP66_15580	VFG001889(gb|WP_011216518)	gb|WP_011216518	32.7	205	138	0	8	212	3	207	9.79e-31	110
N0.HOG0000753	fig|1463165.76.peg.2300|DKC09_15355	VFG011626(gb|WP_002965156)	gb|WP_002965156	36.1	230	141	5	5	231	10	236	9.79e-29	106
N0.HOG0000668	fig|95486.300.peg.323|A8D61_05720	VFG011626(gb|WP_002965156)	gb|WP_002965156	31.4	226	142	3	3	216	10	234	9.79e-29	106
N0.HOG0000668	fig|95486.303.peg.3080|A8F32_35185	VFG011626(gb|WP_002965156)	gb|WP_002965156	31.4	226	142	3	3	216	10	234	9.79e-29	106
N0.HOG0015340	fig|1492.178.peg.682|EBL75_07585	VFG007424(gb|WP_001129786)	gb|WP_001129786	45	109	53	2	325	428	30	136	9.79e-24	93.6
N0.HOG0015340	fig|1492.266.peg.637|HNS01_03475	VFG007424(gb|WP_001129786)	gb|WP_001129786	45	109	53	2	325	428	30	136	9.79e-24	93.6
N0.HOG0014950	fig|57975.30.peg.6531|A8H32_30395	VFG038858(gb|WP_005314303)	gb|WP_005314303	49.4	89	45	0	2	90	1	89	9.79e-23	81.3
N0.HOG0014950	fig|57975.30.peg.6531|A8H32_30395	VFG001260(gb|NP_250138)	gb|NP_250138	49.4	89	45	0	2	90	1	89	9.79e-23	81.3
N0.HOG0014950	fig|57975.47.peg.5903|G9462_25895	VFG038858(gb|WP_005314303)	gb|WP_005314303	49.4	89	45	0	2	90	1	89	9.79e-23	81.3
N0.HOG0014950	fig|57975.47.peg.5903|G9462_25895	VFG001260(gb|NP_250138)	gb|NP_250138	49.4	89	45	0	2	90	1	89	9.79e-23	81.3
N0.HOG0011549	fig|490.259.peg.1441|J7445_06435	VFG000241(gb|WP_002225061)	gb|WP_002225061	78.1	334	73	0	1	334	1	334	9.79e-204	559
N0.HOG0013283	fig|208224.408.peg.4320|KJE18_21340	VFG047600(gb|WP_003021415)	gb|WP_003021415	53.4	558	250	5	32	581	46	601	9.79e-188	538
N0.HOG0013283	fig|208224.79.peg.266|FR825_01345	VFG047600(gb|WP_003021415)	gb|WP_003021415	53.4	558	250	5	32	581	46	601	9.79e-188	538
N0.HOG0006198	fig|622.437.peg.3977	VFG001880(gb|WP_010947251)	gb|WP_010947251	36.6	123	72	2	2	118	449	571	9.79e-18	75.1
N0.HOG0006198	fig|622.521.peg.1257|GH770_05745	VFG001880(gb|WP_010947251)	gb|WP_010947251	36.6	123	72	2	2	118	449	571	9.79e-18	75.1
N0.HOG0002437	fig|633.316.peg.2836|YP598_2775	VFG044325(gb|WP_002212761)	gb|WP_002212761	31.6	250	149	10	265	508	328	561	9.79e-18	83.6
N0.HOG0002437	fig|633.316.peg.2836|YP598_2775	VFG000366(gb|WP_002212761)	gb|WP_002212761	31.6	250	149	10	265	508	328	561	9.79e-18	83.6
N0.HOG0002437	fig|633.88.peg.2860	VFG044325(gb|WP_002212761)	gb|WP_002212761	31.6	250	149	10	265	508	328	561	9.79e-18	83.6
N0.HOG0002437	fig|633.88.peg.2860	VFG000366(gb|WP_002212761)	gb|WP_002212761	31.6	250	149	10	265	508	328	561	9.79e-18	83.6
N0.HOG0002056	fig|480.268.peg.152|A6J52_00695	VFG001269(gb|WP_010929996)	gb|WP_010929996	30	217	136	7	30	237	487	696	9.79e-17	78.2
N0.HOG0002056	fig|480.269.peg.211|MC195_00995	VFG001269(gb|WP_010929996)	gb|WP_010929996	30	217	136	7	30	237	487	696	9.79e-17	78.2
N0.HOG0000456	fig|2027919.296.peg.1229|K9O84_06175	VFG048409(gb|WP_086074289)	gb|WP_086074289	89.5	247	26	0	5	251	2	248	9.79e-155	427
N0.HOG0000456	fig|54291.111.peg.1417|EFT36_07020	VFG048409(gb|WP_086074289)	gb|WP_086074289	87.9	248	30	0	4	251	1	248	9.79e-155	427
N0.HOG0010679	fig|564.44.peg.316	VFG038371(gb|WP_011705707)	gb|WP_011705707	43.4	516	283	4	1	509	1	514	9.79e-147	441
N0.HOG0002672	fig|221027.35.peg.2156|E4N76_10550	VFG043378(gb|WP_000467802)	gb|WP_000467802	39.1	133	69	3	481	607	111	237	9.79e-14	71.2
N0.HOG0002446	fig|1463165.76.peg.1310|DKC09_10460	VFG002059(gb|NP_248763)	gb|NP_248763	33.7	199	104	6	30	216	25	207	9.79e-13	64.3
N0.HOG0000669	fig|588.252.peg.1857|MWH14_09295	VFG000475(gb|NP_460201)	gb|NP_460201	76.1	222	53	0	1	222	2	223	9.79e-124	347
N0.HOG0006219	fig|633.316.peg.4639|YP598_4512	VFG042887(gb|WP_001289222)	gb|WP_001289222	33.6	125	82	1	164	288	228	351	9.79e-11	60.5
N0.HOG0006198	fig|777.185.peg.245|AYO24_01125	VFG000233(gb|WP_002221967)	gb|WP_002221967	36.4	550	298	9	7	505	4	552	9.79e-107	327
N0.HOG0006198	fig|777.186.peg.245|AYO23_01130	VFG000233(gb|WP_002221967)	gb|WP_002221967	36.4	550	298	9	7	505	4	552	9.79e-107	327
N0.HOG0003363	fig|287.3878.peg.4242|B7W87_21010	VFG001955(gb|YP_002344810)	gb|YP_002344810	35.4	82	48	2	2	83	4	80	9.79e-06	43.9
N0.HOG0001987	fig|439334.332.peg.1753|BEP52_08610	VFG001817(gb|NP_216900)	gb|NP_216900	78.5	540	113	1	8	544	13	552	9.79999999999998e-310	845
N0.HOG0020578	fig|588.252.peg.150|MWH14_01120	VFG003532(gb|WP_011817139)	gb|WP_011817139	71.5	207	59	0	1	207	1	207	9.78e-99	286
N0.HOG0015984	fig|622.437.peg.1003	VFG002324(gb|WP_011816592)	gb|WP_011816592	46	467	243	7	1	461	1	464	9.78e-97	296
N0.HOG0015984	fig|622.521.peg.4258|GH770_19545	VFG002324(gb|WP_011816592)	gb|WP_011816592	46	467	243	7	1	461	1	464	9.78e-97	296
N0.HOG0005499	fig|1185650.1061.peg.184|I3U42_00910	VFG008007(gb|NP_218342)	gb|NP_218342	38.3	444	260	6	131	568	27	462	9.78e-82	296
N0.HOG0005499	fig|1185650.1065.peg.185|I3U33_00910	VFG008007(gb|NP_218342)	gb|NP_218342	38.3	444	260	6	131	568	27	462	9.78e-82	296
N0.HOG0012974	fig|1767.24.peg.1376|MINTMi27_13430	VFG047256(gb|WP_003027098)	gb|WP_003027098	37.1	455	272	5	8	460	4	446	9.78e-80	253
N0.HOG0012974	fig|1767.35.peg.1417|MINTM026_13850	VFG047256(gb|WP_003027098)	gb|WP_003027098	37.1	455	272	5	8	460	4	446	9.78e-80	253
N0.HOG0003281	fig|621.221.peg.2378	VFG001248(gb|NP_249788)	gb|NP_249788	46.9	260	137	1	113	372	123	381	9.78e-74	237
N0.HOG0004073	fig|371601.675.peg.4446|GFH35_21245	VFG047529(gb|WP_003029409)	gb|WP_003029409	35.5	428	249	11	392	804	6	421	9.78e-69	231
N0.HOG0003235	fig|550.2451.peg.1491	VFG041021(gb|NP_250354)	gb|NP_250354	46.6	305	159	2	381	684	195	496	9.78e-69	231
N0.HOG0013581	fig|632.861.peg.2983|LDH64_14005	VFG038317(gb|WP_016352170)	gb|WP_016352170	44	268	142	4	13	277	21	283	9.78e-65	202
N0.HOG0013581	fig|633.88.peg.995	VFG038317(gb|WP_016352170)	gb|WP_016352170	44	268	142	4	13	277	21	283	9.78e-65	202
N0.HOG0014983	fig|545.38.peg.474|CEP66_02240	VFG001915(gb|YP_002344227)	gb|YP_002344227	44.1	238	129	2	13	246	4	241	9.78e-57	179
N0.HOG0000724	fig|622.437.peg.954	VFG038699(gb|WP_010634617)	gb|WP_010634617	64.8	125	44	0	3	127	2	126	9.78e-57	170
N0.HOG0000724	fig|622.521.peg.4307|GH770_19770	VFG038699(gb|WP_010634617)	gb|WP_010634617	64.8	125	44	0	3	127	2	126	9.78e-57	170
N0.HOG0006220	fig|143387.62.peg.1487|BSQ88_07345	VFG042870(gb|WP_010947729)	gb|WP_010947729	37.3	300	180	3	14	305	16	315	9.78e-56	182
N0.HOG0006746	fig|1639133.23.peg.3524|IOMTU157_3462	VFG000166(gb|NP_252916)	gb|NP_252916	31.8	560	336	13	414	958	514	1042	9.78e-56	210
N0.HOG0011837	fig|573.52176.peg.370|CWQ24_01865	VFG006191(gb|WP_002225652)	gb|WP_002225652	32	425	256	9	2	396	339	760	9.78e-56	193
N0.HOG0006206	fig|48296.217.peg.1907	VFG002432(gb|WP_004537540)	gb|WP_004537540	30.8	399	251	10	115	489	115	512	9.78e-49	173
N0.HOG0002056	fig|1750.408.peg.2398|J5A61_11650	VFG007904(gb|NP_217452)	gb|NP_217452	32.3	316	209	3	7	318	1	315	9.78e-45	153
N0.HOG0011389	fig|1502.1084.peg.2444	VFG045607(gb|WP_010948621)	gb|WP_010948621	36	228	130	4	24	246	28	244	9.78e-38	130
N0.HOG0000660	fig|13373.94.peg.5140|EGT61_006630	VFG011626(gb|WP_002965156)	gb|WP_002965156	34.5	229	135	4	3	217	10	237	9.78e-34	118
N0.HOG0000664	fig|158836.2060.peg.4002|OLI86_19650	VFG011626(gb|WP_002965156)	gb|WP_002965156	31	232	143	4	3	219	10	239	9.78e-34	118
N0.HOG0000660	fig|28450.645.peg.7648|BOC42_36625	VFG011626(gb|WP_002965156)	gb|WP_002965156	34.5	229	135	4	3	217	10	237	9.78e-34	118
N0.HOG0000660	fig|28450.646.peg.6629|BOC47_31690	VFG011626(gb|WP_002965156)	gb|WP_002965156	34.5	229	135	4	3	217	10	237	9.78e-34	118
N0.HOG0000213	fig|1134687.167.peg.756|CHQ91_06240	VFG000344(gb|WP_005693820)	gb|WP_005693820	32.8	235	138	5	3	230	10	231	9.78e-32	117
N0.HOG0000213	fig|1134687.637.peg.2351|L3249_11275	VFG000344(gb|WP_005693820)	gb|WP_005693820	32.8	235	138	5	3	230	10	231	9.78e-32	117
N0.HOG0000213	fig|2026240.29.peg.2101|LGM30_10240	VFG000344(gb|WP_005693820)	gb|WP_005693820	32.8	235	138	5	3	230	10	231	9.78e-32	117
N0.HOG0000213	fig|2026240.3.peg.2273|B8P98_11275	VFG000344(gb|WP_005693820)	gb|WP_005693820	32.8	235	138	5	3	230	10	231	9.78e-32	117
N0.HOG0000213	fig|2058152.48.peg.2410|JJJ10_11625	VFG000344(gb|WP_005693820)	gb|WP_005693820	32.8	235	138	5	3	230	10	231	9.78e-32	117
N0.HOG0000213	fig|2058152.49.peg.2284|JJJ11_13450	VFG000344(gb|WP_005693820)	gb|WP_005693820	32.8	235	138	5	3	230	10	231	9.78e-32	117
N0.HOG0000213	fig|244366.382.peg.1971	VFG000344(gb|WP_005693820)	gb|WP_005693820	32.8	235	138	5	3	230	10	231	9.78e-32	117
N0.HOG0000213	fig|2590157.11.peg.1983|LGN95_09865	VFG000344(gb|WP_005693820)	gb|WP_005693820	32.8	235	138	5	3	230	10	231	9.78e-32	117
N0.HOG0000213	fig|571.213.peg.845|AGH21_06325	VFG000344(gb|WP_005693820)	gb|WP_005693820	32.8	235	138	5	3	230	10	231	9.78e-32	117
N0.HOG0000213	fig|573.52176.peg.2291|CWQ24_11395	VFG000344(gb|WP_005693820)	gb|WP_005693820	32.8	235	138	5	3	230	10	231	9.78e-32	117
N0.HOG0000752	fig|648.938.peg.2481|OJY61_12245	VFG001386(gb|NP_215271)	gb|NP_215271	34.8	227	141	5	8	233	23	243	9.78e-31	111
N0.HOG0000752	fig|648.973.peg.321|P5S46_01605	VFG001386(gb|NP_215271)	gb|NP_215271	34.8	227	141	5	8	233	23	243	9.78e-31	111
N0.HOG0018089	fig|87883.148.peg.1310|A8H40_19660	VFG000135(gb|NP_249455)	gb|NP_249455	30.9	311	184	9	49	349	24	313	9.78e-31	116
N0.HOG0013714	fig|676.30.peg.707	VFG000522(gb|NP_460387)	gb|NP_460387	30.9	362	210	7	8	350	3	343	9.78e-28	109
N0.HOG0014960	fig|632.705.peg.256|S96127_0251	VFG000520(gb|NP_460385)	gb|NP_460385	64.9	74	26	0	19	92	11	84	9.78e-27	91.7
N0.HOG0014960	fig|632.861.peg.3745|LDH64_17525	VFG000520(gb|NP_460385)	gb|NP_460385	64.9	74	26	0	19	92	11	84	9.78e-27	91.7
N0.HOG0014960	fig|633.316.peg.4007|YP598_3899	VFG000520(gb|NP_460385)	gb|NP_460385	64.9	74	26	0	19	92	11	84	9.78e-27	91.7
N0.HOG0014960	fig|633.88.peg.4028	VFG000520(gb|NP_460385)	gb|NP_460385	64.9	74	26	0	19	92	11	84	9.78e-27	91.7
N0.HOG0005013	fig|38313.141.peg.3955|KE621_18265	VFG006717(gb|NP_465159)	gb|NP_465159	48.2	859	429	9	9	862	18	865	9.78e-268	763
N0.HOG0005013	fig|38313.144.peg.2679|KE622_12950	VFG006717(gb|NP_465159)	gb|NP_465159	48.2	859	429	9	9	862	18	865	9.78e-268	763
N0.HOG0004495	fig|1639133.23.peg.2105|IOMTU157_2077	VFG011850(gb|YP_002343527)	gb|YP_002343527	36.6	172	90	6	5	169	26	185	9.78e-21	86.7
N0.HOG0004495	fig|1639133.89.peg.2142|LT989_10345	VFG011850(gb|YP_002343527)	gb|YP_002343527	36.6	172	90	6	5	169	26	185	9.78e-21	86.7
N0.HOG0010679	fig|196024.168.peg.3461	VFG051487(gb|NP_248953.1)	gb|NP_248953.1	60.9	69	27	0	2	70	425	493	9.78e-21	88.6
N0.HOG0004495	fig|546.1782.peg.2925|QKW62_14410	VFG011850(gb|YP_002343527)	gb|YP_002343527	36.6	172	90	6	5	169	26	185	9.78e-21	86.7
N0.HOG0004495	fig|57706.158.peg.2049|K1552_10020	VFG011850(gb|YP_002343527)	gb|YP_002343527	36.6	172	90	6	5	169	26	185	9.78e-21	86.7
N0.HOG0004495	fig|57706.19.peg.1302|A6J81_06325	VFG011850(gb|YP_002343527)	gb|YP_002343527	36.6	172	90	6	5	169	26	185	9.78e-21	86.7
N0.HOG0000028	fig|615.999.peg.820	VFG001266(gb|NP_252912)	gb|NP_252912	34.3	204	123	4	23	221	343	540	9.78e-21	93.6
N0.HOG0003403	fig|881260.24.peg.1180|FAI37_06030	VFG000332(gb|WP_005632797)	gb|WP_005632797	77.6	308	68	1	1	308	1	307	9.78e-180	496
N0.HOG0003403	fig|881260.9.peg.122	VFG000332(gb|WP_005632797)	gb|WP_005632797	77.6	308	68	1	1	308	1	307	9.78e-180	496
N0.HOG0001882	fig|35814.79.peg.1841|FYA36_08975	VFG001390(gb|NP_215496)	gb|NP_215496	40.7	113	64	1	10	122	3	112	9.78e-18	75.9
N0.HOG0001882	fig|35814.81.peg.1893|J3Q26_08940	VFG001390(gb|NP_215496)	gb|NP_215496	40.7	113	64	1	10	122	3	112	9.78e-18	75.9
N0.HOG0004202	fig|545.36.peg.2345	VFG000335(gb|WP_010869142)	gb|WP_010869142	38.4	112	60	1	114	216	238	349	9.78e-15	69.3
N0.HOG0004202	fig|545.38.peg.1740|CEP66_08425	VFG000335(gb|WP_010869142)	gb|WP_010869142	38.4	112	60	1	114	216	238	349	9.78e-15	69.3
N0.HOG0004202	fig|546.1782.peg.206|QKW62_00985	VFG000335(gb|WP_010869142)	gb|WP_010869142	38.4	112	60	1	114	216	238	349	9.78e-15	69.3
N0.HOG0014646	fig|562.68395.peg.2690|H4P50_12715	VFG003525(gb|WP_005173762)	gb|WP_005173762	35.6	674	400	15	36	689	31	690	9.78e-103	326
N0.HOG0014646	fig|61645.637.peg.3016|M5T12_14760	VFG003525(gb|WP_005173762)	gb|WP_005173762	35.2	673	404	14	36	689	31	690	9.78e-103	326
N0.HOG0004169	fig|105219.32.peg.704|G5A69_03325	VFG039077(gb|WP_011450469)	gb|WP_011450469	33.8	133	74	5	51	171	28	158	9.78e-10	52.8
N0.HOG0004169	fig|105219.63.peg.1714|TK49_08360	VFG039077(gb|WP_011450469)	gb|WP_011450469	33.8	133	74	5	51	171	28	158	9.78e-10	52.8
N0.HOG0004241	fig|2204208.3.peg.1585|FORC89_1559	VFG000935(gb|WP_001222189)	gb|WP_001222189	32.9	718	370	27	28	659	30	721	9.77e-90	292
N0.HOG0004241	fig|2204208.4.peg.1585|FORC89_1559	VFG000935(gb|WP_001222189)	gb|WP_001222189	32.9	718	370	27	28	659	30	721	9.77e-90	292
N0.HOG0003283	fig|83655.105.peg.631|EXN74_03210	VFG007484(gb|WP_000079330)	gb|WP_000079330	34.2	479	292	6	1	467	1	468	9.77e-87	271
N0.HOG0003283	fig|83655.130.peg.14|H9S86_00060	VFG007484(gb|WP_000079330)	gb|WP_000079330	34.2	479	292	6	1	467	1	468	9.77e-87	271
N0.HOG0018129	fig|40324.1714.peg.3316|IMCGPPIG_03315	VFG014694(gb|NP_253641)	gb|NP_253641	50	276	136	2	4	278	4	278	9.77e-86	255
N0.HOG0003230	fig|450.24.peg.213|A6J40_00990	VFG043345(gb|WP_011946713)	gb|WP_011946713	42.6	336	178	5	46	377	45	369	9.77e-78	246
N0.HOG0003230	fig|450.89.peg.2138|GCB94_11080	VFG043345(gb|WP_011946713)	gb|WP_011946713	42.6	336	178	5	46	377	45	369	9.77e-78	246
N0.HOG0013581	fig|1530123.57.peg.3672|IC790_17145	VFG001882(gb|WP_015444491)	gb|WP_015444491	44.3	273	149	2	15	285	13	284	9.77e-77	233
N0.HOG0011834	fig|85698.184.peg.3933|BN2910_38800	VFG001877(gb|WP_010947051)	gb|WP_010947051	30.6	705	416	14	37	726	136	782	9.77e-75	258
N0.HOG0011834	fig|85698.242.peg.4480|HPS43_22260	VFG001877(gb|WP_010947051)	gb|WP_010947051	30.6	705	416	14	37	726	136	782	9.77e-75	258
N0.HOG0006220	fig|1492.178.peg.2481|EBL75_16275	VFG006199(gb|WP_010980842)	gb|WP_010980842	39.2	319	193	1	17	334	20	338	9.77e-73	227
N0.HOG0006220	fig|1492.266.peg.2563|HNS01_12895	VFG006199(gb|WP_010980842)	gb|WP_010980842	39.2	319	193	1	17	334	20	338	9.77e-73	227
N0.HOG0010268	fig|546.1782.peg.1937|QKW62_09570	VFG038874(gb|WP_005314263)	gb|WP_005314263	36.7	409	238	8	1	402	1	395	9.77e-64	207
N0.HOG0003241	fig|95486.300.peg.3134|A8D61_19380	VFG050699(gb|WP_000840548.1)	gb|WP_000840548.1	46.3	240	122	2	161	399	153	386	9.77e-64	211
N0.HOG0003241	fig|95486.303.peg.2056|A8F32_30125	VFG050699(gb|WP_000840548.1)	gb|WP_000840548.1	46.3	240	122	2	161	399	153	386	9.77e-64	211
N0.HOG0006670	fig|28450.645.peg.7543|BOC42_36110	VFG007186(gb|WP_005463220)	gb|WP_005463220	37.5	296	180	3	135	430	123	413	9.77e-60	198
N0.HOG0006670	fig|28450.646.peg.6734|BOC47_32205	VFG007186(gb|WP_005463220)	gb|WP_005463220	37.5	296	180	3	135	430	123	413	9.77e-60	198
N0.HOG0003283	fig|2204208.3.peg.4549|FORC89_4529	VFG002085(gb|WP_000084793)	gb|WP_000084793	47.2	229	121	0	134	362	187	415	9.77e-58	196
N0.HOG0003283	fig|2204208.4.peg.4549|FORC89_4529	VFG002085(gb|WP_000084793)	gb|WP_000084793	47.2	229	121	0	134	362	187	415	9.77e-58	196
N0.HOG0003283	fig|28901.17576.peg.5105|INN77_24480	VFG002085(gb|WP_000084793)	gb|WP_000084793	47.2	229	121	0	134	362	187	415	9.77e-58	196
N0.HOG0003283	fig|28901.17583.peg.4927|INN74_23375	VFG002085(gb|WP_000084793)	gb|WP_000084793	47.2	229	121	0	134	362	187	415	9.77e-58	196
N0.HOG0003283	fig|54291.111.peg.28|EFT36_00210	VFG002085(gb|WP_000084793)	gb|WP_000084793	47.1	223	118	0	140	362	193	415	9.77e-58	196
N0.HOG0003283	fig|54291.34.peg.1261|CA210_08825	VFG002085(gb|WP_000084793)	gb|WP_000084793	47.1	223	118	0	140	362	193	415	9.77e-58	196
N0.HOG0017837	fig|562.29122.peg.3751	VFG000803(gb|WP_000627885)	gb|WP_000627885	31.9	389	240	10	79	460	184	554	9.77e-56	196
N0.HOG0004789	fig|158836.2060.peg.3676|OLI86_18065	VFG001405(gb|NP_217219)	gb|NP_217219	39.3	290	145	3	56	314	226	515	9.77e-54	181
N0.HOG0004789	fig|1639133.23.peg.971|IOMTU157_0966	VFG001405(gb|NP_217219)	gb|NP_217219	38.9	298	151	3	56	322	226	523	9.77e-54	181
N0.HOG0003262	fig|1639133.23.peg.2427|IOMTU157_2382	VFG007484(gb|WP_000079330)	gb|WP_000079330	40.1	247	141	1	207	446	130	376	9.77e-54	186
N0.HOG0003262	fig|1639133.89.peg.1975|LT989_09535	VFG007484(gb|WP_000079330)	gb|WP_000079330	40.1	247	141	1	207	446	130	376	9.77e-54	186
N0.HOG0004789	fig|1639133.89.peg.3410|LT989_16555	VFG001405(gb|NP_217219)	gb|NP_217219	38.9	298	151	3	56	322	226	523	9.77e-54	181
N0.HOG0004789	fig|1812935.133.peg.3882|OIPHN260_37850	VFG001405(gb|NP_217219)	gb|NP_217219	39.3	290	145	3	56	314	226	515	9.77e-54	181
N0.HOG0004789	fig|1812935.384.peg.3817|MUY32_18655	VFG001405(gb|NP_217219)	gb|NP_217219	39.3	290	145	3	56	314	226	515	9.77e-54	181
N0.HOG0004789	fig|2027919.296.peg.3399|K9O84_16860	VFG001405(gb|NP_217219)	gb|NP_217219	39.3	290	145	3	56	314	226	515	9.77e-54	181
N0.HOG0004789	fig|208224.408.peg.1066|KJE18_05230	VFG001405(gb|NP_217219)	gb|NP_217219	39.3	290	145	3	56	314	226	515	9.77e-54	181
N0.HOG0004789	fig|208224.79.peg.3793|FR825_18795	VFG001405(gb|NP_217219)	gb|NP_217219	39.3	290	145	3	56	314	226	515	9.77e-54	181
N0.HOG0004789	fig|2204208.3.peg.965|FORC89_950	VFG001405(gb|NP_217219)	gb|NP_217219	38.9	298	151	3	56	322	226	523	9.77e-54	181
N0.HOG0004789	fig|2204208.4.peg.965|FORC89_950	VFG001405(gb|NP_217219)	gb|NP_217219	38.9	298	151	3	56	322	226	523	9.77e-54	181
N0.HOG0004789	fig|28901.17576.peg.3870|INN77_18550	VFG001405(gb|NP_217219)	gb|NP_217219	38.9	298	151	3	56	322	226	523	9.77e-54	181
N0.HOG0004789	fig|28901.17583.peg.1032|INN74_04850	VFG001405(gb|NP_217219)	gb|NP_217219	38.9	298	151	3	56	322	226	523	9.77e-54	181
N0.HOG0004789	fig|42897.163.peg.643|P5F89_05015	VFG001405(gb|NP_217219)	gb|NP_217219	38.9	298	151	3	56	322	226	523	9.77e-54	181
N0.HOG0004789	fig|54291.111.peg.4261|EFT36_20375	VFG001405(gb|NP_217219)	gb|NP_217219	39.3	290	145	3	56	314	226	515	9.77e-54	181
N0.HOG0004789	fig|54291.34.peg.2437|CA210_14570	VFG001405(gb|NP_217219)	gb|NP_217219	39.3	290	145	3	56	314	226	515	9.77e-54	181
N0.HOG0004789	fig|545.36.peg.3153	VFG001405(gb|NP_217219)	gb|NP_217219	38.9	298	151	3	56	322	226	523	9.77e-54	181
N0.HOG0004789	fig|545.38.peg.2617|CEP66_12735	VFG001405(gb|NP_217219)	gb|NP_217219	38.9	298	151	3	56	322	226	523	9.77e-54	181
N0.HOG0004789	fig|546.1782.peg.4277|QKW62_21045	VFG001405(gb|NP_217219)	gb|NP_217219	38.9	298	151	3	56	322	226	523	9.77e-54	181
N0.HOG0004789	fig|550.1583.peg.2875|DPF84_14515	VFG001405(gb|NP_217219)	gb|NP_217219	39.3	290	145	3	56	314	226	515	9.77e-54	181
N0.HOG0004789	fig|550.2451.peg.1480	VFG001405(gb|NP_217219)	gb|NP_217219	39.3	290	145	3	56	314	226	515	9.77e-54	181
N0.HOG0004789	fig|562.29122.peg.1213	VFG001405(gb|NP_217219)	gb|NP_217219	38.9	298	151	3	56	322	226	523	9.77e-54	181
N0.HOG0004789	fig|562.68395.peg.1092|H4P50_05160	VFG001405(gb|NP_217219)	gb|NP_217219	38.9	298	151	3	56	322	226	523	9.77e-54	181
N0.HOG0004789	fig|564.45.peg.1084	VFG001405(gb|NP_217219)	gb|NP_217219	38.9	298	151	3	56	322	226	523	9.77e-54	181
N0.HOG0004789	fig|57706.158.peg.1034|K1552_05025	VFG001405(gb|NP_217219)	gb|NP_217219	38.9	298	151	3	56	322	226	523	9.77e-54	181
N0.HOG0004789	fig|57706.19.peg.4502|A6J81_22280	VFG001405(gb|NP_217219)	gb|NP_217219	38.9	298	151	3	56	322	226	523	9.77e-54	181
N0.HOG0004789	fig|61645.543.peg.978|LCD44_04785	VFG001405(gb|NP_217219)	gb|NP_217219	39.3	290	145	3	56	314	226	515	9.77e-54	181
N0.HOG0004789	fig|61645.637.peg.3957|M5T12_19435	VFG001405(gb|NP_217219)	gb|NP_217219	39.3	290	145	3	56	314	226	515	9.77e-54	181
N0.HOG0004789	fig|622.521.peg.3129|GH770_14440	VFG001405(gb|NP_217219)	gb|NP_217219	38.9	298	151	3	56	322	226	523	9.77e-54	181
N0.HOG0004789	fig|623.1852.peg.4007|MT485_18240	VFG001405(gb|NP_217219)	gb|NP_217219	38.9	298	151	3	56	322	226	523	9.77e-54	181
N0.HOG0004789	fig|624.1285.peg.889|AT852_04365	VFG001405(gb|NP_217219)	gb|NP_217219	38.9	298	151	3	56	322	226	523	9.77e-54	181
N0.HOG0004789	fig|881260.24.peg.2224|FAI37_11395	VFG001405(gb|NP_217219)	gb|NP_217219	39.3	290	145	3	56	314	226	515	9.77e-54	181
N0.HOG0004789	fig|881260.9.peg.3536	VFG001405(gb|NP_217219)	gb|NP_217219	39.3	290	145	3	56	314	226	515	9.77e-54	181
N0.HOG0003271	fig|50719.21.peg.2608|AL537_13500	VFG001248(gb|NP_249788)	gb|NP_249788	35.7	347	189	6	270	584	136	480	9.77e-53	185
N0.HOG0005025	fig|562.68395.peg.119|H4P50_00570	VFG006717(gb|NP_465159)	gb|NP_465159	33.8	382	223	7	30	382	482	862	9.77e-50	176
N0.HOG0005025	fig|621.221.peg.3758	VFG006717(gb|NP_465159)	gb|NP_465159	33.8	382	223	7	30	382	482	862	9.77e-50	176
N0.HOG0005025	fig|621.322.peg.5053	VFG006717(gb|NP_465159)	gb|NP_465159	33.8	382	223	7	30	382	482	862	9.77e-50	176
N0.HOG0013722	fig|50719.21.peg.2574|AL537_13350	VFG003516(gb|WP_011817130)	gb|WP_011817130	30.5	348	227	5	3	345	2	339	9.77e-43	149
N0.HOG0000128	fig|33010.142.peg.1075|TPCV302_10180	VFG000344(gb|WP_005693820)	gb|WP_005693820	34.2	240	153	4	1	238	11	247	9.77e-41	141
N0.HOG0003243	fig|2058152.48.peg.5435|JJJ10_26080	VFG038862(gb|WP_011898282)	gb|WP_011898282	37.7	228	131	3	202	429	152	368	9.77e-36	136
N0.HOG0003243	fig|2058152.49.peg.5265|JJJ11_27725	VFG038862(gb|WP_011898282)	gb|WP_011898282	37.7	228	131	3	202	429	152	368	9.77e-36	136
N0.HOG0003243	fig|571.731.peg.5630	VFG038862(gb|WP_011898282)	gb|WP_011898282	37.7	228	131	3	202	429	152	368	9.77e-36	136
N0.HOG0003865	fig|1117645.501.peg.866|EIY88_04105	VFG044268(gb|WP_000594530)	gb|WP_000594530	30.6	284	179	4	62	345	54	319	9.77e-35	127
N0.HOG0011684	fig|48296.217.peg.3806	VFG001382(gb|YP_177730)	gb|YP_177730	31.1	267	174	3	128	385	11	276	9.77e-35	127
N0.HOG0017671	fig|564.44.peg.2894	VFG000354(gb|WP_002227864)	gb|WP_002227864	42.5	179	82	6	4	171	14	182	9.77e-35	117
N0.HOG0000669	fig|584.1606.peg.1662|JW301_08250	VFG001386(gb|NP_215271)	gb|NP_215271	33	221	143	2	2	218	22	241	9.77e-34	119
N0.HOG0000669	fig|584.1635.peg.3014|JYQ85_13670	VFG001386(gb|NP_215271)	gb|NP_215271	33	221	143	2	2	218	22	241	9.77e-34	119
N0.HOG0016199	fig|40324.1714.peg.1197|IMCGPPIG_01193	VFG007352(gb|WP_000051920)	gb|WP_000051920	41.7	139	76	2	1	135	1	138	9.77e-32	107
N0.HOG0003623	fig|1134687.167.peg.5588|CHQ91_29760	VFG045467(gb|WP_011204972)	gb|WP_011204972	30	250	172	2	492	738	318	567	9.77e-30	122
N0.HOG0003623	fig|1134687.637.peg.1474|L3249_07100	VFG045467(gb|WP_011204972)	gb|WP_011204972	30	250	172	2	492	738	318	567	9.77e-30	122
N0.HOG0003623	fig|571.213.peg.1674|AGH21_10370	VFG045467(gb|WP_011204972)	gb|WP_011204972	30	250	172	2	492	738	318	567	9.77e-30	122
N0.HOG0022110	fig|48296.366.peg.2209|FR838_11080	VFG000153(gb|NP_252166)	gb|NP_252166	34.7	170	96	4	12	178	13	170	9.77e-27	98.2
N0.HOG0005491	fig|1639133.89.peg.2826|LT989_13655	VFG002548(gb|WP_004550042)	gb|WP_004550042	31.3	342	198	11	81	401	102	427	9.77e-26	107
N0.HOG0015340	fig|670.6485.peg.1387|NR793_15500	VFG007161(gb|WP_011105899)	gb|WP_011105899	100	321	0	0	1	321	8	328	9.77e-238	644
N0.HOG0000135	fig|753.13.peg.775|K7G89_000798	VFG005775(gb|WP_000403526)	gb|WP_000403526	30.7	290	174	10	5	282	7	281	9.77e-21	88.6
N0.HOG0006206	fig|562.68395.peg.773|H4P50_03700	VFG000182(gb|NP_251793)	gb|NP_251793	62.2	484	182	1	14	496	18	501	9.77e-202	567
N0.HOG0006219	fig|28901.17583.peg.5371|INN74_25520	VFG038590(gb|WP_043118275)	gb|WP_043118275	31.5	219	121	9	98	307	257	455	9.77e-18	82
N0.HOG0000217	fig|48296.366.peg.3728|FR838_18725	VFG000160(gb|NP_251087)	gb|NP_251087	31.3	201	120	7	21	215	356	544	9.77e-18	79.7
N0.HOG0006219	fig|564.45.peg.4634	VFG038590(gb|WP_043118275)	gb|WP_043118275	31.5	219	121	9	98	307	257	455	9.77e-18	82
N0.HOG0013062	fig|622.437.peg.3975	VFG042854(gb|WP_003021326)	gb|WP_003021326	38.4	99	61	0	18	116	311	409	9.77e-18	74.7
N0.HOG0013062	fig|622.521.peg.1259|GH770_05750	VFG042854(gb|WP_003021326)	gb|WP_003021326	38.4	99	61	0	18	116	311	409	9.77e-18	74.7
N0.HOG0006219	fig|623.1852.peg.5529|MT485_25075	VFG038590(gb|WP_043118275)	gb|WP_043118275	31.5	219	121	9	98	307	257	455	9.77e-18	82
N0.HOG0006219	fig|624.1185.peg.5588|BZ172_29220	VFG038590(gb|WP_043118275)	gb|WP_043118275	31.5	219	121	9	98	307	257	455	9.77e-18	82
N0.HOG0002656	fig|196024.107.peg.2779|LEO73_13660	VFG043366(gb|WP_000033553)	gb|WP_000033553	77.2	57	13	0	318	374	547	603	9.77e-16	76.6
N0.HOG0002656	fig|196024.168.peg.3594	VFG043366(gb|WP_000033553)	gb|WP_000033553	77.2	57	13	0	318	374	547	603	9.77e-16	76.6
N0.HOG0002672	fig|1492.178.peg.32|EBL75_04120	VFG043365(gb|WP_000843374)	gb|WP_000843374	33.1	142	95	0	126	267	502	643	9.77e-15	73.9
N0.HOG0002672	fig|1492.266.peg.34|HNS01_00210	VFG043365(gb|WP_000843374)	gb|WP_000843374	33.1	142	95	0	126	267	502	643	9.77e-15	73.9
N0.HOG0016671	fig|584.1606.peg.2437|JW301_11995	VFG038623(gb|WP_011705271)	gb|WP_011705271	39.4	99	57	1	8	103	7	105	9.77e-14	59.3
N0.HOG0016671	fig|584.1635.peg.3384|JYQ85_15470	VFG038623(gb|WP_011705271)	gb|WP_011705271	39.4	99	57	1	8	103	7	105	9.77e-14	59.3
N0.HOG0006670	fig|2204208.3.peg.996|FORC89_978	VFG038348(gb|WP_005320755)	gb|WP_005320755	46.6	423	220	4	5	426	20	437	9.77e-121	356
N0.HOG0006670	fig|2204208.4.peg.996|FORC89_978	VFG038348(gb|WP_005320755)	gb|WP_005320755	46.6	423	220	4	5	426	20	437	9.77e-121	356
N0.HOG0006670	fig|28901.17576.peg.3838|INN77_18395	VFG038348(gb|WP_005320755)	gb|WP_005320755	46.6	423	220	4	5	426	20	437	9.77e-121	356
N0.HOG0006670	fig|28901.17583.peg.1064|INN74_05005	VFG038348(gb|WP_005320755)	gb|WP_005320755	46.6	423	220	4	5	426	20	437	9.77e-121	356
N0.HOG0006679	fig|28141.673.peg.1720|DC438_08470	VFG002144(gb|NP_220188)	gb|NP_220188	46.5	456	205	9	15	453	8	441	9.77e-120	354
N0.HOG0006679	fig|28141.915.peg.3123|G4U60_15285	VFG002144(gb|NP_220188)	gb|NP_220188	46.5	456	205	9	15	453	8	441	9.77e-120	354
N0.HOG0002672	fig|69710.20.peg.1766|GWP43_07850	VFG001228(gb|NP_249102)	gb|NP_249102	41.7	96	49	1	182	270	479	574	9.77e-12	63.9
N0.HOG0014801	fig|777.185.peg.131|AYO24_00600	VFG000330(gb|WP_005694491)	gb|WP_005694491	44.7	412	225	3	9	417	3	414	9.77e-115	340
N0.HOG0014801	fig|777.186.peg.132|AYO23_00605	VFG000330(gb|WP_005694491)	gb|WP_005694491	44.7	412	225	3	9	417	3	414	9.77e-115	340
N0.HOG0011564	fig|2027919.296.peg.4077|K9O84_20190	VFG050222(gb|NP_219545)	gb|NP_219545	37.3	601	333	19	9	592	11	584	9.77e-110	343
N0.HOG0007882	fig|615.650.peg.1977|DKC05_11610	VFG032878(gb|NP_465743)	gb|NP_465743	33.8	136	82	5	295	427	141	271	9.77e-11	59.7
N0.HOG0007882	fig|615.999.peg.2952	VFG032878(gb|NP_465743)	gb|NP_465743	33.8	136	82	5	295	427	141	271	9.77e-11	59.7
N0.HOG0017585	fig|1117645.501.peg.311|EIY88_01520	VFG000157(gb|NP_249535)	gb|NP_249535	30.8	825	410	27	3	776	9	723	9.77e-106	338
N0.HOG0023786	fig|2815358.3.peg.103|JZ655_00500	VFG000140(gb|NP_253696)	gb|NP_253696	55.6	261	112	2	4	262	5	263	9.77e-100	290
N0.HOG0023786	fig|2815358.4.peg.4059|KQ929_20010	VFG000140(gb|NP_253696)	gb|NP_253696	55.6	261	112	2	4	262	5	263	9.77e-100	290
N0.HOG0009805	fig|1530123.57.peg.354|IC790_01685	VFG038476(gb|WP_016349433)	gb|WP_016349433	34.7	72	47	0	10	81	4	75	9.77e-07	43.1
N0.HOG0009793	fig|303.397.peg.700|BG030_03540	VFG038429(gb|WP_016352167)	gb|WP_016352167	31.6	133	73	4	1	130	1	118	9.77e-07	42.7
N0.HOG0014640	fig|303.397.peg.3870|BG030_19130	VFG000557(gb|NP_461817)	gb|NP_461817	32.5	699	435	13	19	705	12	685	9.76e-96	308
N0.HOG0014969	fig|158836.2060.peg.2971|OLI86_14540	VFG002016(gb|WP_010947515)	gb|WP_010947515	54.5	220	99	1	24	243	28	246	9.76e-78	232
N0.HOG0014969	fig|2027919.296.peg.2728|K9O84_13505	VFG002016(gb|WP_010947515)	gb|WP_010947515	54.5	220	99	1	24	243	28	246	9.76e-78	232
N0.HOG0014969	fig|550.1583.peg.3580|DPF84_18095	VFG002016(gb|WP_010947515)	gb|WP_010947515	54.5	220	99	1	24	243	28	246	9.76e-78	232
N0.HOG0003276	fig|199.2267.peg.852|G5B97_04275	VFG007496(gb|WP_001190986)	gb|WP_001190986	45.9	231	124	1	135	365	137	366	9.76e-63	206
N0.HOG0014983	fig|648.938.peg.250|OJY61_01240	VFG016767(gb|WP_005767758)	gb|WP_005767758	46.5	202	106	1	47	246	49	250	9.76e-59	184
N0.HOG0014983	fig|648.973.peg.1141|P5S46_05660	VFG016767(gb|WP_005767758)	gb|WP_005767758	46.5	202	106	1	47	246	49	250	9.76e-59	184
N0.HOG0017837	fig|1639133.89.peg.2066|LT989_09970	VFG013647(gb|WP_041175806)	gb|WP_041175806	30.6	432	269	7	43	468	144	550	9.76e-58	204
N0.HOG0006191	fig|777.185.peg.394|AYO24_01830	VFG002362(gb|WP_011816868)	gb|WP_011816868	31	451	274	12	21	449	7	442	9.76e-50	173
N0.HOG0006191	fig|777.186.peg.394|AYO23_01835	VFG002362(gb|WP_011816868)	gb|WP_011816868	31	451	274	12	21	449	7	442	9.76e-50	173
N0.HOG0000760	fig|303.397.peg.2424|BG030_12115	VFG001386(gb|NP_215271)	gb|NP_215271	36.9	222	138	1	4	225	23	242	9.76e-44	145
N0.HOG0000752	fig|40324.1714.peg.2881|IMCGPPIG_02877	VFG001390(gb|NP_215496)	gb|NP_215496	40.4	223	128	3	6	226	2	221	9.76e-43	142
N0.HOG0016199	fig|57975.47.peg.5881|G9462_25790	VFG001236(gb|NP_249769)	gb|NP_249769	50.7	146	64	1	1	138	1	146	9.76e-42	133
N0.HOG0001253	fig|546.1782.peg.1771|QKW62_08755	VFG000841(gb|WP_000987091)	gb|WP_000987091	32.4	287	176	4	305	573	418	704	9.76e-36	139
N0.HOG0014830	fig|1639.2421.peg.2307|BWI22_11775	VFG043017(gb|NP_252038)	gb|NP_252038	33.2	253	158	6	8	249	7	259	9.76e-34	120
N0.HOG0002054	fig|753.14.peg.1168|K7G90_001202	VFG050113(gb|WP_000590108)	gb|WP_000590108	33.1	251	146	6	269	515	2	234	9.76e-34	129
N0.HOG0004235	fig|550.1583.peg.581|DPF84_02895	VFG044334(gb|WP_015874979)	gb|WP_015874979	51.2	750	317	15	9	746	12	724	9.76e-247	700
N0.HOG0010947	fig|48296.217.peg.172	VFG037372(gb|WP_001104139)	gb|WP_001104139	98.1	322	6	0	1	322	1	322	9.76e-230	623
N0.HOG0013312	fig|303.397.peg.2323|BG030_11615	VFG000575(gb|NP_462663)	gb|NP_462663	42	119	63	2	37	155	11	123	9.76e-22	85.9
N0.HOG0004232	fig|676.30.peg.3221	VFG000264(gb|WP_002247545)	gb|WP_002247545	35.3	167	102	2	50	210	64	230	9.76e-19	88.2
N0.HOG0007560	fig|57706.19.peg.4202|A6J81_20790	VFG038409(gb|WP_011704492)	gb|WP_011704492	32.3	189	112	7	4	187	3	180	9.76e-17	71.6
N0.HOG0002598	fig|582.561.peg.1018|JW297_05250	VFG050670(gb|WP_000505931.1)	gb|WP_000505931.1	32.4	188	113	2	336	509	501	688	9.76e-17	80.5
N0.HOG0002598	fig|582.562.peg.2620|JYQ76_11930	VFG050670(gb|WP_000505931.1)	gb|WP_000505931.1	32.4	188	113	2	336	509	501	688	9.76e-17	80.5
N0.HOG0015025	fig|676.30.peg.706	VFG007400(gb|WP_000456297)	gb|WP_000456297	81.5	260	48	0	1	260	1	260	9.76e-151	418
N0.HOG0015025	fig|676.375.peg.2041|AL536_09870	VFG007400(gb|WP_000456297)	gb|WP_000456297	81.5	260	48	0	1	260	1	260	9.76e-151	418
N0.HOG0011626	fig|1685.775.peg.68|HPH06_00335	VFG047726(gb|WP_003013939)	gb|WP_003013939	32.3	164	100	5	18	179	209	363	9.76e-15	69.3
N0.HOG0016327	fig|287.3878.peg.3035|B7W87_15090	VFG002093(gb|WP_000108140)	gb|WP_000108140	40.9	474	274	4	19	488	17	488	9.76e-126	373
N0.HOG0016327	fig|287.5968.peg.1674|DCS61_08340	VFG002093(gb|WP_000108140)	gb|WP_000108140	40.9	474	274	4	19	488	17	488	9.76e-126	373
N0.HOG0010679	fig|676.375.peg.1414	VFG049916(gb|WP_000103365)	gb|WP_000103365	41.7	515	285	6	4	515	5	507	9.76e-124	391
N0.HOG0012974	fig|490.6.peg.769|A6J88_03390	VFG047256(gb|WP_003027098)	gb|WP_003027098	51.3	450	216	3	6	453	3	451	9.76e-118	350
N0.HOG0005499	fig|35814.79.peg.3071	VFG049155(gb|WP_000829570)	gb|WP_000829570	33.2	779	467	17	13	767	8	757	9.76e-108	350
N0.HOG0005499	fig|35814.81.peg.680	VFG049155(gb|WP_000829570)	gb|WP_000829570	33.2	779	467	17	13	767	8	757	9.76e-108	350
N0.HOG0006206	fig|571.213.peg.4628|AGH21_25000	VFG000112(gb|NP_253216)	gb|NP_253216	46.1	388	202	4	114	495	180	566	9.76e-108	329
N0.HOG0001940	fig|545.36.peg.4334	VFG001888(gb|WP_010947629)	gb|WP_010947629	30.4	112	72	2	9	117	678	786	9.76e-10	55.1
N0.HOG0001940	fig|545.38.peg.4037|CEP66_19380	VFG001888(gb|WP_010947629)	gb|WP_010947629	30.4	112	72	2	9	117	678	786	9.76e-10	55.1
N0.HOG0018963	fig|210.4220.peg.1182|CEP77_05740	VFG043403(gb|YP_002344724)	gb|YP_002344724	38.4	485	276	10	2	471	9	485	9.75e-91	291
N0.HOG0014655	fig|57975.30.peg.1521|A8H32_07150	VFG038707(gb|WP_016350059)	gb|WP_016350059	35.1	755	419	14	10	737	11	721	9.75e-85	281
N0.HOG0014655	fig|197.11692.peg.284|FORC46_0278	VFG001231(gb|NP_249104)	gb|NP_249104	34.7	490	299	8	289	761	1979	2464	9.75e-83	286
N0.HOG0015947	fig|633.316.peg.324|YP598_0321	VFG048771(gb|WP_004190505)	gb|WP_004190505	30.9	611	360	16	5	596	7	574	9.75e-83	268
N0.HOG0015947	fig|633.88.peg.358	VFG048771(gb|WP_004190505)	gb|WP_004190505	30.9	611	360	16	5	596	7	574	9.75e-83	268
N0.HOG0015638	fig|2204208.3.peg.2848|FORC89_2822	VFG007466(gb|WP_001030089)	gb|WP_001030089	39.5	332	199	2	1	331	18	348	9.75e-82	249
N0.HOG0015638	fig|2204208.4.peg.2848|FORC89_2822	VFG007466(gb|WP_001030089)	gb|WP_001030089	39.5	332	199	2	1	331	18	348	9.75e-82	249
N0.HOG0015638	fig|28901.17576.peg.2820|INN77_13490	VFG007466(gb|WP_001030089)	gb|WP_001030089	39.5	332	199	2	1	331	18	348	9.75e-82	249
N0.HOG0015638	fig|28901.17583.peg.2106|INN74_09970	VFG007466(gb|WP_001030089)	gb|WP_001030089	39.5	332	199	2	1	331	18	348	9.75e-82	249
N0.HOG0015638	fig|624.1185.peg.5454|BZ172_28555	VFG007466(gb|WP_001030089)	gb|WP_001030089	39.8	332	198	2	1	331	18	348	9.75e-82	249
N0.HOG0015638	fig|624.1285.peg.1922|AT852_09470	VFG007466(gb|WP_001030089)	gb|WP_001030089	39.8	332	198	2	1	331	18	348	9.75e-82	249
N0.HOG0015340	fig|648.938.peg.248|OJY61_01230	VFG038659(gb|WP_011705280)	gb|WP_011705280	97.7	131	2	1	1	131	1	130	9.75e-81	231
N0.HOG0015340	fig|648.973.peg.1139|P5S46_05650	VFG038659(gb|WP_011705280)	gb|WP_011705280	97.7	131	2	1	1	131	1	130	9.75e-81	231
N0.HOG0003283	fig|35814.79.peg.2145|FYA36_10410	VFG038764(gb|WP_017409846)	gb|WP_017409846	43.8	356	180	5	146	500	136	472	9.75e-80	254
N0.HOG0003283	fig|35814.81.peg.1590|J3Q26_07535	VFG038764(gb|WP_017409846)	gb|WP_017409846	43.8	356	180	5	146	500	136	472	9.75e-80	254
N0.HOG0014981	fig|624.1185.peg.5892|BZ172_30745	VFG002455(gb|WP_004188067)	gb|WP_004188067	57.8	223	81	2	3	214	4	224	9.75e-80	235
N0.HOG0014981	fig|624.1285.peg.5572|AT852_27450	VFG002455(gb|WP_004188067)	gb|WP_004188067	57.8	223	81	2	3	214	4	224	9.75e-80	235
N0.HOG0013282	fig|2026240.29.peg.548|LGM30_02700	VFG050157(gb|WP_001331698)	gb|WP_001331698	41.4	307	176	3	17	321	23	327	9.75e-73	225
N0.HOG0013282	fig|2026240.3.peg.536|B8P98_02730	VFG050157(gb|WP_001331698)	gb|WP_001331698	41.4	307	176	3	17	321	23	327	9.75e-73	225
N0.HOG0003235	fig|158836.2060.peg.3665|OLI86_18010	VFG000116(gb|NP_254170)	gb|NP_254170	52	227	109	0	385	611	151	377	9.75e-68	226
N0.HOG0003235	fig|54291.111.peg.4237|EFT36_20265	VFG000116(gb|NP_254170)	gb|NP_254170	41.1	353	185	6	338	684	114	449	9.75e-68	226
N0.HOG0003235	fig|54291.34.peg.2462|CA210_14680	VFG000116(gb|NP_254170)	gb|NP_254170	41.1	353	185	6	338	684	114	449	9.75e-68	226
N0.HOG0018441	fig|95486.300.peg.804|A8D61_08020	VFG002497(gb|WP_011204776)	gb|WP_011204776	50.4	490	187	16	1	455	1	469	9.75e-66	216
N0.HOG0003269	fig|545.38.peg.402|CEP66_01935	VFG050699(gb|WP_000840548.1)	gb|WP_000840548.1	41.5	294	155	4	167	460	90	366	9.75e-64	213
N0.HOG0013184	fig|158836.2060.peg.3943|OLI86_19375	VFG037664(gb|WP_001061322)	gb|WP_001061322	31.7	397	255	5	18	403	5	396	9.75e-61	211
N0.HOG0006746	fig|573.52176.peg.4102|CWQ24_20320	VFG000166(gb|NP_252916)	gb|NP_252916	35.1	507	289	13	464	957	563	1042	9.75e-59	219
N0.HOG0008527	fig|621.322.peg.3532	VFG000036(gb|WP_010929614)	gb|WP_010929614	36.3	361	207	8	20	375	21	363	9.75e-58	189
N0.HOG0002618	fig|632.705.peg.2291|S96127_2218	VFG002529(gb|WP_011205290)	gb|WP_011205290	69.6	171	52	0	345	515	346	516	9.75e-57	198
N0.HOG0002618	fig|632.861.peg.1427|LDH64_06775	VFG002529(gb|WP_011205290)	gb|WP_011205290	69.6	171	52	0	345	515	346	516	9.75e-57	198
N0.HOG0002618	fig|633.316.peg.1704|YP598_1683	VFG002529(gb|WP_011205290)	gb|WP_011205290	69.6	171	52	0	345	515	346	516	9.75e-57	198
N0.HOG0003271	fig|196024.168.peg.2093	VFG038862(gb|WP_011898282)	gb|WP_011898282	36.5	373	200	14	208	558	92	449	9.75e-47	167
N0.HOG0003861	fig|564.44.peg.4516	VFG000922(gb|WP_000910402)	gb|WP_000910402	39.8	284	162	5	55	331	47	328	9.75e-42	145
N0.HOG0003861	fig|564.44.peg.4516	VFG012627(gb|WP_000910392)	gb|WP_000910392	39.8	284	162	5	55	331	47	328	9.75e-42	145
N0.HOG0003861	fig|61645.543.peg.3625|LCD44_17675	VFG000922(gb|WP_000910402)	gb|WP_000910402	39.2	283	163	5	55	330	47	327	9.75e-42	145
N0.HOG0003861	fig|61645.543.peg.3625|LCD44_17675	VFG012627(gb|WP_000910392)	gb|WP_000910392	39.2	283	163	5	55	330	47	327	9.75e-42	145
N0.HOG0003861	fig|83655.105.peg.4129|EXN74_20670	VFG000922(gb|WP_000910402)	gb|WP_000910402	40	280	155	7	60	330	52	327	9.75e-42	145
N0.HOG0003861	fig|83655.105.peg.4129|EXN74_20670	VFG012627(gb|WP_000910392)	gb|WP_000910392	40	280	155	7	60	330	52	327	9.75e-42	145
N0.HOG0000138	fig|666.6286.peg.345|CNRVC190243H_00344	VFG000344(gb|WP_005693820)	gb|WP_005693820	38.4	219	129	3	17	230	29	246	9.75e-40	137
N0.HOG0017306	fig|676.30.peg.903	VFG043212(gb|WP_005168761)	gb|WP_005168761	30.5	305	187	5	7	305	9	294	9.75e-39	139
N0.HOG0014830	fig|158.82.peg.2184|E4N84_10695	VFG007364(gb|WP_000125387)	gb|WP_000125387	30.8	273	175	6	5	268	6	273	9.75e-38	131
N0.HOG0014983	fig|632.705.peg.3433|S96127_3322	VFG000551(gb|NP_461811)	gb|NP_461811	38.4	211	107	4	54	245	5	211	9.75e-38	129
N0.HOG0014983	fig|632.861.peg.3284|LDH64_15380	VFG000551(gb|NP_461811)	gb|NP_461811	38.4	211	107	4	54	245	5	211	9.75e-38	129
N0.HOG0014983	fig|633.88.peg.712	VFG000551(gb|NP_461811)	gb|NP_461811	38.4	211	107	4	54	245	5	211	9.75e-38	129
N0.HOG0017292	fig|364410.4.peg.2294|GbCGDNIH9_2162	VFG000269(gb|WP_000779223)	gb|WP_000779223	55	100	44	1	1	99	1	100	9.75e-34	114
N0.HOG0017292	fig|364410.6.peg.2293|GbCGDNIH8_2162	VFG000269(gb|WP_000779223)	gb|WP_000779223	55	100	44	1	1	99	1	100	9.75e-34	114
N0.HOG0017292	fig|57975.30.peg.2304|A8H32_10955	VFG000269(gb|WP_000779223)	gb|WP_000779223	59	100	40	1	1	99	1	100	9.75e-34	114
N0.HOG0016199	fig|545.36.peg.1178	VFG007352(gb|WP_000051920)	gb|WP_000051920	42.7	143	74	3	1	140	1	138	9.75e-31	105
N0.HOG0016199	fig|545.38.peg.455|CEP66_02145	VFG007352(gb|WP_000051920)	gb|WP_000051920	42.7	143	74	3	1	140	1	138	9.75e-31	105
N0.HOG0006220	fig|83655.105.peg.1350|EXN74_06920	VFG003561(gb|WP_005173823)	gb|WP_005173823	34.8	276	154	9	6	266	121	385	9.75e-31	118
N0.HOG0002391	fig|2058152.48.peg.241|JJJ10_01175	VFG001206(gb|WP_002219640)	gb|WP_002219640	35.6	216	134	4	38	253	20	230	9.75e-29	111
N0.HOG0002391	fig|571.731.peg.279	VFG001206(gb|WP_002219640)	gb|WP_002219640	35.6	216	134	4	38	253	20	230	9.75e-29	111
N0.HOG0002391	fig|881260.24.peg.1095|FAI37_05600	VFG001206(gb|WP_002219640)	gb|WP_002219640	35.2	216	135	4	38	253	20	230	9.75e-29	111
N0.HOG0002391	fig|881260.9.peg.205	VFG001206(gb|WP_002219640)	gb|WP_002219640	35.2	216	135	4	38	253	20	230	9.75e-29	111
N0.HOG0006220	fig|1134687.167.peg.4970|CHQ91_26710	VFG050757(gb|WP_001166319.1)	gb|WP_001166319.1	41.6	197	93	7	78	265	198	381	9.75e-28	110
N0.HOG0006220	fig|2058152.48.peg.927|JJJ10_04480	VFG050757(gb|WP_001166319.1)	gb|WP_001166319.1	41.6	197	93	7	78	265	198	381	9.75e-28	110
N0.HOG0006220	fig|2058152.49.peg.773|JJJ11_06115	VFG050757(gb|WP_001166319.1)	gb|WP_001166319.1	41.6	197	93	7	78	265	198	381	9.75e-28	110
N0.HOG0016674	fig|545.38.peg.4615|CEP66_22155	VFG002518(gb|WP_004200262)	gb|WP_004200262	33.7	202	130	2	1	198	1	202	9.75e-28	108
N0.HOG0006220	fig|546.1782.peg.4489|QKW62_22095	VFG050757(gb|WP_001166319.1)	gb|WP_001166319.1	42.4	172	81	6	78	239	198	361	9.75e-28	110
N0.HOG0006220	fig|571.731.peg.1666	VFG050757(gb|WP_001166319.1)	gb|WP_001166319.1	41.6	197	93	7	78	265	198	381	9.75e-28	110
N0.HOG0001914	fig|615.999.peg.939	VFG000152(gb|NP_252167)	gb|NP_252167	32.1	209	134	3	33	238	38	241	9.75e-28	103
N0.HOG0006220	fig|624.1185.peg.1253|BZ172_06505	VFG050757(gb|WP_001166319.1)	gb|WP_001166319.1	42	169	86	4	78	239	198	361	9.75e-28	110
N0.HOG0006220	fig|624.1285.peg.639|AT852_03185	VFG050757(gb|WP_001166319.1)	gb|WP_001166319.1	42	169	86	4	78	239	198	361	9.75e-28	110
N0.HOG0000135	fig|72758.23.peg.617	VFG001206(gb|WP_002219640)	gb|WP_002219640	35	200	108	5	10	197	20	209	9.75e-28	104
N0.HOG0011549	fig|714.780.peg.369	VFG013400(gb|WP_005693429)	gb|WP_005693429	80.9	345	65	1	1	345	1	344	9.75e-208	570
N0.HOG0006684	fig|670.6485.peg.1390|NR793_15515	VFG000048(gb|WP_003820061)	gb|WP_003820061	65.5	441	150	1	49	487	1	441	9.75e-200	559
N0.HOG0011837	fig|487.1302.peg.1640|A6J50_07650	VFG000184(gb|NP_251795)	gb|NP_251795	32.2	177	107	6	7	175	433	604	9.75e-20	83.2
N0.HOG0006198	fig|487.1231.peg.371|AT729_00321	VFG000112(gb|NP_253216)	gb|NP_253216	50.7	562	266	6	4	558	9	566	9.75e-181	518
N0.HOG0005499	fig|1809.14.peg.5511	VFG007857(gb|NP_217450)	gb|NP_217450	37	998	511	19	121	1107	38	928	9.75e-173	569
N0.HOG0005499	fig|1809.26.peg.5539|LH162_25240	VFG007857(gb|NP_217450)	gb|NP_217450	37	998	511	19	121	1107	38	928	9.75e-173	569
N0.HOG0000128	fig|1138383.23.peg.657|MINTM001_06460	VFG035923(gb|WP_000621745)	gb|WP_000621745	31.2	189	121	4	13	197	12	195	9.75e-17	75.5
N0.HOG0000128	fig|1767.24.peg.375|MINTMi27_03640	VFG035923(gb|WP_000621745)	gb|WP_000621745	31.2	189	121	4	13	197	12	195	9.75e-17	75.5
N0.HOG0002656	fig|1196163.3.peg.1846|A409_1831	VFG043378(gb|WP_000467802)	gb|WP_000467802	42	112	65	0	129	240	135	246	9.75e-16	74.3
N0.HOG0002656	fig|1639.2421.peg.1207|BWI22_06200	VFG043378(gb|WP_000467802)	gb|WP_000467802	42	112	65	0	129	240	135	246	9.75e-16	74.3
N0.HOG0012579	fig|1898203.4015.peg.2420|OGM16_11730	VFG043372(gb|WP_000070768)	gb|WP_000070768	30.3	109	76	0	16	124	23	131	9.75e-15	65.1
N0.HOG0014924	fig|303.397.peg.3862|BG030_19095	VFG007550(gb|WP_000985860)	gb|WP_000985860	56.9	376	151	3	1	371	1	370	9.75e-145	412
N0.HOG0015340	fig|173.431.peg.1805|FH587_12010	VFG006602(gb|WP_000004827)	gb|WP_000004827	42.9	70	40	0	274	343	41	110	9.75e-14	64.7
N0.HOG0015340	fig|173.441.peg.1643|FH598_07100	VFG006602(gb|WP_000004827)	gb|WP_000004827	42.9	70	40	0	274	343	41	110	9.75e-14	64.7
N0.HOG0006672	fig|648.973.peg.1134|P5S46_05625	VFG038348(gb|WP_005320755)	gb|WP_005320755	46.8	417	214	5	23	435	24	436	9.75e-116	343
N0.HOG0017935	fig|50719.19.peg.583|AL552_11750	VFG038836(gb|WP_011707085)	gb|WP_011707085	65.6	247	85	0	1	247	1	247	9.75e-110	314
N0.HOG0017935	fig|50719.21.peg.1525|AL537_08080	VFG038836(gb|WP_011707085)	gb|WP_011707085	65.6	247	85	0	1	247	1	247	9.75e-110	314
N0.HOG0017175	fig|588.211.peg.3582|JY390_16720	VFG045330(gb|WP_010947054)	gb|WP_010947054	33	115	74	2	50	161	41	155	9.75e-11	60.5
N0.HOG0004202	fig|1585976.13.peg.1395|P8603_06755	VFG038753(gb|WP_024944879)	gb|WP_024944879	33.3	102	67	1	111	211	180	281	9.75e-10	54.7
N0.HOG0004202	fig|1585976.7.peg.1396|DBX24_06715	VFG038753(gb|WP_024944879)	gb|WP_024944879	33.3	102	67	1	111	211	180	281	9.75e-10	54.7
N0.HOG0006198	fig|587.58.peg.27|CEQ08_00125	VFG003561(gb|WP_005173823)	gb|WP_005173823	43.8	381	196	6	97	459	112	492	9.74e-95	292
N0.HOG0003281	fig|615.999.peg.3741	VFG050699(gb|WP_000840548.1)	gb|WP_000840548.1	38.3	392	239	2	10	398	9	400	9.74e-89	275
N0.HOG0006198	fig|550.2451.peg.1087	VFG006962(gb|WP_001122154)	gb|WP_001122154	39.7	375	220	2	82	450	185	559	9.74e-85	268
N0.HOG0012974	fig|1766.91.peg.4862|OF855_24125	VFG047256(gb|WP_003027098)	gb|WP_003027098	36.6	453	275	4	7	458	5	446	9.74e-83	260
N0.HOG0016773	fig|633.316.peg.2402|YP598_2362	VFG001256(gb|NP_250134)	gb|NP_250134	43.3	312	175	2	5	316	6	315	9.74e-82	248
N0.HOG0003283	fig|550.2451.peg.4747	VFG038764(gb|WP_017409846)	gb|WP_017409846	44.2	342	178	3	140	469	129	469	9.74e-78	248
N0.HOG0010264	fig|446.637.peg.1293|EUL28_01236	VFG002348(gb|WP_005160443)	gb|WP_005160443	35.6	444	254	12	1	437	1	419	9.74e-70	224
N0.HOG0010264	fig|446.638.peg.1340|H044120014_01290	VFG002348(gb|WP_005160443)	gb|WP_005160443	35.4	444	255	12	1	437	1	419	9.74e-70	224
N0.HOG0003283	fig|29430.72.peg.1734|AhaeAN4_08410	VFG002085(gb|WP_000084793)	gb|WP_000084793	36.3	364	219	4	122	483	173	525	9.74e-61	205
N0.HOG0003283	fig|29430.76.peg.1752|AhaeINNSZ174_08515	VFG002085(gb|WP_000084793)	gb|WP_000084793	36.3	364	219	4	122	483	173	525	9.74e-61	205
N0.HOG0004799	fig|670.1228.peg.670|CHR23_003390	VFG002319(gb|WP_005160341)	gb|WP_005160341	48	221	109	2	21	237	18	236	9.74e-60	186
N0.HOG0004799	fig|670.6485.peg.835|NR793_12805	VFG002319(gb|WP_005160341)	gb|WP_005160341	48	221	109	2	21	237	18	236	9.74e-60	186
N0.HOG0003269	fig|28901.17576.peg.1155|INN77_05490	VFG043345(gb|WP_011946713)	gb|WP_011946713	38.2	317	173	8	217	527	124	423	9.74e-56	191
N0.HOG0003269	fig|28901.17583.peg.3778|INN74_17975	VFG043345(gb|WP_011946713)	gb|WP_011946713	38.2	317	173	8	217	527	124	423	9.74e-56	191
N0.HOG0010277	fig|670.1228.peg.4577|CHR23_022925	VFG002347(gb|WP_011816608)	gb|WP_011816608	35.3	249	153	2	1	241	1	249	9.74e-51	163
N0.HOG0010277	fig|670.6485.peg.3312|NR793_01290	VFG002347(gb|WP_011816608)	gb|WP_011816608	35.3	249	153	2	1	241	1	249	9.74e-51	163
N0.HOG0013722	fig|644.996.peg.4273	VFG002357(gb|WP_005164474)	gb|WP_005164474	31.9	357	228	5	4	350	8	359	9.74e-48	163
N0.HOG0000760	fig|303.750.peg.2688|PPKH_2660	VFG011626(gb|WP_002965156)	gb|WP_002965156	33.6	226	144	2	4	224	10	234	9.74e-42	139
N0.HOG0000138	fig|714.778.peg.1357	VFG001206(gb|WP_002219640)	gb|WP_002219640	40.8	196	112	1	17	208	22	217	9.74e-38	131
N0.HOG0000138	fig|714.780.peg.1487	VFG001206(gb|WP_002219640)	gb|WP_002219640	40.8	196	112	1	17	208	22	217	9.74e-38	131
N0.HOG0000138	fig|2204208.3.peg.3854|FORC89_3828	VFG001206(gb|WP_002219640)	gb|WP_002219640	38.9	216	128	1	19	230	24	239	9.74e-37	129
N0.HOG0000138	fig|2204208.4.peg.3854|FORC89_3828	VFG001206(gb|WP_002219640)	gb|WP_002219640	38.9	216	128	1	19	230	24	239	9.74e-37	129
N0.HOG0006198	fig|446.638.peg.1601|H044120014_01544	VFG017843(gb|WP_011988476)	gb|WP_011988476	30.1	345	217	9	207	533	107	445	9.74e-36	137
N0.HOG0000744	fig|571.213.peg.5216|AGH21_27900	VFG001390(gb|NP_215496)	gb|NP_215496	32.9	228	146	5	7	232	3	225	9.74e-32	113
N0.HOG0016428	fig|621.322.peg.3957	VFG049914(gb|WP_000037389)	gb|WP_000037389	38.4	164	98	2	1	161	1	164	9.74e-30	104
N0.HOG0016177	fig|622.521.peg.71|GH770_00325	VFG002510(gb|WP_011204781)	gb|WP_011204781	37	181	105	3	1	179	92	265	9.74e-25	94.7
N0.HOG0000209	fig|2702.108.peg.764|BVL65_03705	VFG002176(gb|AAM75252)	gb|AAM75252	35.6	205	101	8	33	213	487	684	9.74e-23	94
N0.HOG0018952	fig|2027919.296.peg.2761|K9O84_13665	VFG000937(gb|WP_000750139)	gb|WP_000750139	62.2	421	159	0	2	422	3	423	9.74e-193	539
N0.HOG0001987	fig|287.3878.peg.765|B7W87_03815	VFG000932(gb|WP_000026784)	gb|WP_000026784	47	525	270	5	17	537	8	528	9.74e-160	463
N0.HOG0002672	fig|106648.173.peg.552|PYR74_04585	VFG043366(gb|WP_000033553)	gb|WP_000033553	45.3	117	45	3	500	598	516	631	9.74e-16	78.2
N0.HOG0002672	fig|106648.179.peg.668	VFG043366(gb|WP_000033553)	gb|WP_000033553	45.3	117	45	3	500	598	516	631	9.74e-16	78.2
N0.HOG0025063	fig|648.973.peg.555|P5S46_02770	VFG038313(gb|WP_043118380)	gb|WP_043118380	83.7	252	40	1	1	252	1	251	9.74e-156	430
N0.HOG0000338	fig|621.322.peg.3646	VFG007568(gb|WP_000697869)	gb|WP_000697869	34.7	118	74	2	959	1073	1	118	9.74e-15	69.3
N0.HOG0003392	fig|303.750.peg.3851|PPKH_3816	VFG013368(gb|WP_005693225)	gb|WP_005693225	53.2	340	150	1	2	341	4	334	9.74e-133	380
N0.HOG0012974	fig|753.13.peg.1529|K7G89_001569	VFG047256(gb|WP_003027098)	gb|WP_003027098	51.1	454	220	2	6	458	3	455	9.74e-132	385
N0.HOG0001987	fig|83655.105.peg.4124|EXN74_20645	VFG000359(gb|WP_001088826)	gb|WP_001088826	42	512	284	6	25	529	14	519	9.74e-125	373
N0.HOG0009910	fig|57706.19.peg.1641|A6J81_07945	VFG000537(gb|NP_461796)	gb|NP_461796	32.4	102	69	0	157	258	199	300	9.74e-12	61.2
N0.HOG0014735	fig|587.514.peg.460|NTP67_02255	VFG045307(gb|WP_025862603)	gb|WP_025862603	40.9	464	243	6	52	514	49	482	9.74e-115	347
N0.HOG0016670	fig|83655.105.peg.2362|EXN74_12025	VFG002007(gb|WP_010947487)	gb|WP_010947487	36.1	72	46	0	33	104	33	104	9.74e-11	51.6
N0.HOG0016670	fig|83655.130.peg.1586|H9S86_07875	VFG002007(gb|WP_010947487)	gb|WP_010947487	36.1	72	46	0	33	104	33	104	9.74e-11	51.6
N0.HOG0006200	fig|648.938.peg.2752|OJY61_13520	VFG038277(gb|WP_016349336)	gb|WP_016349336	44.8	388	208	4	182	568	118	500	9.74e-107	327
N0.HOG0013084	fig|106654.152.peg.3439|KAN02_17280	VFG006908(gb|WP_000648511)	gb|WP_000648511	42.5	407	231	2	3	407	1	406	9.74e-104	310
N0.HOG0013084	fig|106654.196.peg.308|GD578_01615	VFG006908(gb|WP_000648511)	gb|WP_000648511	42.4	408	232	2	3	408	1	407	9.74e-104	310
N0.HOG0013084	fig|666.5228.peg.470|FDZ90_03305	VFG050470(gb|WP_000279216.1)	gb|WP_000279216.1	42.8	407	230	2	1	406	3	407	9.74e-104	310
N0.HOG0013084	fig|666.6286.peg.453|CNRVC190243H_00456	VFG050470(gb|WP_000279216.1)	gb|WP_000279216.1	42.8	407	230	2	1	406	3	407	9.74e-104	310
N0.HOG0002452	fig|615.650.peg.5234|DKC05_27360	VFG002059(gb|NP_248763)	gb|NP_248763	38.1	84	49	1	135	218	127	207	9.74e-10	55.5
N0.HOG0002452	fig|615.999.peg.1691	VFG002059(gb|NP_248763)	gb|NP_248763	38.1	84	49	1	135	218	127	207	9.74e-10	55.5
N0.HOG0003283	fig|672.1173.peg.583|F6X00_02865	VFG001214(gb|NP_253237)	gb|NP_253237	37.4	468	267	4	1	468	1	442	9.73e-98	298
N0.HOG0003283	fig|672.2012.peg.450|BWZ32_02475	VFG001214(gb|NP_253237)	gb|NP_253237	37.2	468	268	3	1	468	1	442	9.73e-98	298
N0.HOG0003283	fig|35814.79.peg.2145|FYA36_10410	VFG050699(gb|WP_000840548.1)	gb|WP_000840548.1	34	494	290	6	4	497	8	465	9.73e-88	275
N0.HOG0003283	fig|35814.81.peg.1590|J3Q26_07535	VFG050699(gb|WP_000840548.1)	gb|WP_000840548.1	34	494	290	6	4	497	8	465	9.73e-88	275
N0.HOG0010679	fig|588.211.peg.525|JY390_02625	VFG041011(gb|NP_248785)	gb|NP_248785	33.2	488	300	10	27	496	30	509	9.73e-84	276
N0.HOG0003282	fig|13373.94.peg.876|EGT61_016500	VFG011946(gb|YP_002344419)	gb|YP_002344419	34.1	446	277	7	5	446	1	433	9.73e-79	248
N0.HOG0003282	fig|28450.645.peg.3488|BOC42_16805	VFG011946(gb|YP_002344419)	gb|YP_002344419	34.1	446	277	7	5	446	1	433	9.73e-79	248
N0.HOG0003282	fig|28450.646.peg.2511|BOC47_12140	VFG011946(gb|YP_002344419)	gb|YP_002344419	34.1	446	277	7	5	446	1	433	9.73e-79	248
N0.HOG0006547	fig|87883.378.peg.5034|GY166_23075	VFG034679(gb|WP_000074207)	gb|WP_000074207	36.5	463	278	5	10	468	10	460	9.73e-75	240
N0.HOG0001258	fig|729.2137.peg.236|INP94_01165	VFG038916(gb|WP_011705263)	gb|WP_011705263	49.2	248	120	2	358	604	445	687	9.73e-64	220
N0.HOG0006220	fig|2027919.296.peg.3588|K9O84_17795	VFG006199(gb|WP_010980842)	gb|WP_010980842	33	306	201	2	16	317	20	325	9.73e-61	196
N0.HOG0003262	fig|2058152.48.peg.3342|JJJ10_15955	VFG041031(gb|NP_251049)	gb|NP_251049	36.9	320	177	4	211	505	26	345	9.73e-61	201
N0.HOG0003262	fig|2058152.49.peg.3213|JJJ11_17780	VFG041031(gb|NP_251049)	gb|NP_251049	36.9	320	177	4	211	505	26	345	9.73e-61	201
N0.HOG0003262	fig|571.731.peg.3551	VFG041031(gb|NP_251049)	gb|NP_251049	36.9	320	177	4	211	505	26	345	9.73e-61	201
N0.HOG0008237	fig|106648.179.peg.3208	VFG000875(gb|WP_000066579)	gb|WP_000066579	45.3	201	106	3	31	228	37	236	9.73e-60	186
N0.HOG0017616	fig|83655.105.peg.476|EXN74_02420	VFG000243(gb|WP_002218264)	gb|WP_002218264	37.2	285	176	3	1	284	1	283	9.73e-59	189
N0.HOG0017616	fig|83655.130.peg.4409|H9S86_21575	VFG000243(gb|WP_002218264)	gb|WP_002218264	37.2	285	176	3	1	284	1	283	9.73e-59	189
N0.HOG0003232	fig|584.1606.peg.2133|JW301_10490	VFG038862(gb|WP_011898282)	gb|WP_011898282	41.4	237	135	1	1	237	133	365	9.73e-56	185
N0.HOG0003232	fig|584.1635.peg.3751|JYQ85_17290	VFG038862(gb|WP_011898282)	gb|WP_011898282	41.4	237	135	1	1	237	133	365	9.73e-56	185
N0.HOG0003232	fig|196024.107.peg.1934|LEO73_09605	VFG041021(gb|NP_250354)	gb|NP_250354	47.2	231	119	2	8	237	195	423	9.73e-55	184
N0.HOG0000332	fig|61645.543.peg.421|LCD44_02130	VFG002045(gb|WP_010930608)	gb|WP_010930608	30.8	533	328	16	136	635	563	1087	9.73e-54	199
N0.HOG0000332	fig|61645.637.peg.4708|M5T12_23070	VFG002045(gb|WP_010930608)	gb|WP_010930608	30.8	533	328	16	136	635	563	1087	9.73e-54	199
N0.HOG0003274	fig|648.938.peg.323|OJY61_01595	VFG041021(gb|NP_250354)	gb|NP_250354	40.7	295	171	2	136	426	197	491	9.73e-54	184
N0.HOG0009802	fig|85698.184.peg.3945|BN2910_38910	VFG003563(gb|WP_005173832)	gb|WP_005173832	50.4	137	60	2	11	142	14	147	9.73e-40	128
N0.HOG0009802	fig|85698.242.peg.4492|HPS43_22315	VFG003563(gb|WP_005173832)	gb|WP_005173832	50.4	137	60	2	11	142	14	147	9.73e-40	128
N0.HOG0017746	fig|29459.333.peg.2442|BK186_11880	VFG016771(gb|WP_005767768)	gb|WP_005767768	50.4	129	64	0	30	158	23	151	9.73e-39	126
N0.HOG0017746	fig|29459.360.peg.2442|BK197_11885	VFG016771(gb|WP_005767768)	gb|WP_005767768	50.4	129	64	0	30	158	23	151	9.73e-39	126
N0.HOG0000138	fig|648.938.peg.3946|OJY61_19300	VFG000344(gb|WP_005693820)	gb|WP_005693820	35.4	240	148	3	1	233	11	250	9.73e-39	135
N0.HOG0000138	fig|648.973.peg.3402|P5S46_16595	VFG000344(gb|WP_005693820)	gb|WP_005693820	35.4	240	148	3	1	233	11	250	9.73e-39	135
N0.HOG0011683	fig|2204208.3.peg.2207|FORC89_2178	VFG001385(gb|NP_215156)	gb|NP_215156	31.3	259	159	5	119	358	24	282	9.73e-34	124
N0.HOG0011683	fig|2204208.4.peg.2207|FORC89_2178	VFG001385(gb|NP_215156)	gb|NP_215156	31.3	259	159	5	119	358	24	282	9.73e-34	124
N0.HOG0011683	fig|28141.915.peg.2382|G4U60_11760	VFG001385(gb|NP_215156)	gb|NP_215156	32	259	157	5	119	358	24	282	9.73e-34	124
N0.HOG0011683	fig|28901.17576.peg.2224|INN77_10670	VFG001385(gb|NP_215156)	gb|NP_215156	31.3	259	159	5	119	358	24	282	9.73e-34	124
N0.HOG0011683	fig|28901.17583.peg.2704|INN74_12795	VFG001385(gb|NP_215156)	gb|NP_215156	31.3	259	159	5	119	358	24	282	9.73e-34	124
N0.HOG0011683	fig|881260.9.peg.1905	VFG001385(gb|NP_215156)	gb|NP_215156	32	259	157	5	119	358	24	282	9.73e-34	124
N0.HOG0003561	fig|2058152.48.peg.834|JJJ10_04030	VFG036992(gb|WP_002224969)	gb|WP_002224969	40	1063	603	12	6	1050	4	1049	9.73e-244	716
N0.HOG0017857	fig|287.3878.peg.4483|B7W87_22200	VFG000929(gb|WP_001375021)	gb|WP_001375021	41	156	80	5	27	180	12	157	9.73e-20	81.6
N0.HOG0017857	fig|287.5968.peg.3216|DCS61_15885	VFG000929(gb|WP_001375021)	gb|WP_001375021	41	156	80	5	27	180	12	157	9.73e-20	81.6
N0.HOG0003701	fig|550.1583.peg.4725|DPF84_23685	VFG001267(gb|NP_252913)	gb|NP_252913	34	235	122	7	22	241	347	563	9.73e-20	85.5
N0.HOG0020578	fig|588.211.peg.4231|JY390_19800	VFG000218(gb|NP_250414)	gb|NP_250414	30	243	152	7	4	231	8	247	9.73e-20	82.8
N0.HOG0000296	fig|57975.30.peg.1330|A8H32_06225	VFG001213(gb|NP_253236)	gb|NP_253236	31.8	201	120	6	241	433	312	503	9.73e-17	79.7
N0.HOG0014735	fig|119857.200.peg.288|F3Y00_01255	VFG038132(gb|WP_000045495)	gb|WP_000045495	45.5	541	259	9	12	534	25	547	9.73e-144	423
N0.HOG0014735	fig|119857.376.peg.1632|NF101_07515	VFG038132(gb|WP_000045495)	gb|WP_000045495	45.5	541	259	9	12	534	25	547	9.73e-144	423
N0.HOG0006206	fig|676.30.peg.40	VFG038432(gb|WP_016352168)	gb|WP_016352168	49.1	389	192	4	117	500	179	566	9.73e-122	365
N0.HOG0009785	fig|1639133.23.peg.4034|IOMTU157_3967	VFG006896(gb|WP_000649326)	gb|WP_000649326	42	69	40	0	2	70	7	75	9.73e-12	56.6
N0.HOG0009785	fig|1639133.89.peg.178|LT989_00825	VFG006896(gb|WP_000649326)	gb|WP_000649326	42	69	40	0	2	70	7	75	9.73e-12	56.6
N0.HOG0009785	fig|546.1782.peg.818|QKW62_04090	VFG006896(gb|WP_000649326)	gb|WP_000649326	42	69	40	0	2	70	7	75	9.73e-12	56.6
N0.HOG0009793	fig|666.5228.peg.472|FDZ90_03315	VFG038429(gb|WP_016352167)	gb|WP_016352167	36.9	130	70	3	7	125	2	130	9.73e-11	53.9
N0.HOG0009793	fig|666.6286.peg.455|CNRVC190243H_00458	VFG038429(gb|WP_016352167)	gb|WP_016352167	36.9	130	70	3	7	125	2	130	9.73e-11	53.9
N0.HOG0003281	fig|2590157.11.peg.1219|LGN95_06095	VFG000119(gb|NP_253948)	gb|NP_253948	36.2	116	67	4	10	121	4	116	9.73e-10	56.2
N0.HOG0000687	fig|54291.34.peg.3574|CA210_20115	VFG011946(gb|YP_002344419)	gb|YP_002344419	31.3	112	71	4	10	120	3	109	9.73e-08	50.4
N0.HOG0010256	fig|672.1173.peg.3289|F6X00_16325	VFG002513(gb|WP_004197257)	gb|WP_004197257	50	260	129	1	1	260	1	259	9.72e-88	259
N0.HOG0010256	fig|672.2012.peg.1123|BWZ32_05830	VFG002513(gb|WP_004197257)	gb|WP_004197257	50	260	129	1	1	260	1	259	9.72e-88	259
N0.HOG0006220	fig|208224.408.peg.895|KJE18_04375	VFG042845(gb|WP_003019818)	gb|WP_003019818	43.8	320	175	2	3	317	2	321	9.72e-82	249
N0.HOG0006220	fig|208224.79.peg.3989|FR825_19735	VFG042845(gb|WP_003019818)	gb|WP_003019818	43.8	320	175	2	3	317	2	321	9.72e-82	249
N0.HOG0006220	fig|546.1782.peg.4489|QKW62_22095	VFG042845(gb|WP_003019818)	gb|WP_003019818	43.9	321	175	3	3	318	2	322	9.72e-82	249
N0.HOG0017042	fig|42897.163.peg.3798|P5F89_19610	VFG016770(gb|WP_005767766)	gb|WP_005767766	41	346	195	6	21	362	69	409	9.72e-81	250
N0.HOG0017042	fig|562.29122.peg.3901	VFG016770(gb|WP_005767766)	gb|WP_005767766	41	346	195	6	21	362	69	409	9.72e-81	250
N0.HOG0017042	fig|562.68395.peg.3308|H4P50_15680	VFG016770(gb|WP_005767766)	gb|WP_005767766	41	346	195	6	21	362	69	409	9.72e-81	250
N0.HOG0017042	fig|621.221.peg.346	VFG016770(gb|WP_005767766)	gb|WP_005767766	41	346	195	6	21	362	69	409	9.72e-81	250
N0.HOG0017042	fig|623.1852.peg.2011|MT485_09300	VFG016770(gb|WP_005767766)	gb|WP_005767766	41	346	195	6	21	362	69	409	9.72e-81	250
N0.HOG0010283	fig|545.38.peg.4621|CEP66_22185	VFG002512(gb|WP_004185014)	gb|WP_004185014	52.9	259	108	4	1	251	1	253	9.72e-78	233
N0.HOG0010283	fig|546.1782.peg.1938|QKW62_09575	VFG002512(gb|WP_004185014)	gb|WP_004185014	52.1	259	110	4	1	251	1	253	9.72e-78	233
N0.HOG0013084	fig|648.973.peg.3746|P5S46_18400	VFG002427(gb|WP_004549962)	gb|WP_004549962	36.9	396	246	2	17	412	14	405	9.72e-77	241
N0.HOG0003276	fig|210.4220.peg.91|CEP77_00410	VFG050699(gb|WP_000840548.1)	gb|WP_000840548.1	38.6	334	192	3	45	372	50	376	9.72e-71	226
N0.HOG0003233	fig|644.996.peg.923	VFG041021(gb|NP_250354)	gb|NP_250354	45.9	292	152	1	148	439	157	442	9.72e-69	226
N0.HOG0003233	fig|2026240.29.peg.1168|LGM30_05680	VFG041021(gb|NP_250354)	gb|NP_250354	42.7	330	172	4	162	491	170	482	9.72e-66	218
N0.HOG0015636	fig|38323.55.peg.497|KAE73_02240	VFG013412(gb|WP_005693459)	gb|WP_005693459	41.5	282	160	4	9	287	4	283	9.72e-66	205
N0.HOG0013600	fig|28141.673.peg.3572|DC438_17400	VFG001417(gb|NP_218119)	gb|NP_218119	44.2	269	143	4	15	282	25	287	9.72e-62	195
N0.HOG0000724	fig|83655.105.peg.2438|EXN74_12405	VFG007568(gb|WP_000697869)	gb|WP_000697869	66.4	122	41	0	6	127	1	122	9.72e-56	167
N0.HOG0000724	fig|83655.130.peg.1656|H9S86_08235	VFG007568(gb|WP_000697869)	gb|WP_000697869	66.4	122	41	0	6	127	1	122	9.72e-56	167
N0.HOG0003714	fig|1313.15789.peg.1036|C4N11_04970	VFG044172(gb|WP_000622316)	gb|WP_000622316	34.4	256	156	3	6	255	4	253	9.72e-49	159
N0.HOG0017306	fig|1507806.50.peg.234|C6B32_01190	VFG006637(gb|WP_001085308)	gb|WP_001085308	39.8	256	121	5	1	232	1	247	9.72e-48	155
N0.HOG0017306	fig|32019.101.peg.226	VFG006637(gb|WP_001085308)	gb|WP_001085308	39.8	256	121	5	1	232	1	247	9.72e-48	155
N0.HOG0002056	fig|71452.45.peg.2157|K5P74_10715	VFG007904(gb|NP_217452)	gb|NP_217452	32.1	312	202	3	1	304	6	315	9.72e-48	160
N0.HOG0002489	fig|666.5228.peg.920|FDZ90_05635	VFG044083(gb|NP_250948)	gb|NP_250948	35.2	287	183	3	18	303	13	297	9.72e-46	154
N0.HOG0013600	fig|28129.55.peg.973|J4855_04215	VFG001417(gb|NP_218119)	gb|NP_218119	44.9	185	99	2	18	201	28	210	9.72e-45	151
N0.HOG0003262	fig|676.30.peg.1317	VFG002085(gb|WP_000084793)	gb|WP_000084793	33.8	305	174	6	229	505	217	521	9.72e-44	159
N0.HOG0006206	fig|54291.111.peg.906|EFT36_04560	VFG017842(gb|WP_011988521)	gb|WP_011988521	32.5	363	209	10	104	437	85	440	9.72e-41	150
N0.HOG0006206	fig|573.52176.peg.4672|CWQ24_23130	VFG017842(gb|WP_011988521)	gb|WP_011988521	32.7	367	205	11	104	438	85	441	9.72e-41	150
N0.HOG0000209	fig|1774.130.peg.2178|PYW02_10800	VFG000344(gb|WP_005693820)	gb|WP_005693820	34.7	251	145	4	10	244	3	250	9.72e-40	138
N0.HOG0000209	fig|1774.131.peg.1409|PXJ67_07655	VFG000344(gb|WP_005693820)	gb|WP_005693820	34.7	251	145	4	10	244	3	250	9.72e-40	138
N0.HOG0000745	fig|57706.19.peg.140|A6J81_00685	VFG041119(gb|WP_004528788)	gb|WP_004528788	33.6	244	130	4	10	234	7	237	9.72e-35	122
N0.HOG0000745	fig|881260.24.peg.2812|FAI37_14355	VFG041119(gb|WP_004528788)	gb|WP_004528788	33.8	234	143	3	10	234	7	237	9.72e-35	122
N0.HOG0000745	fig|881260.9.peg.2982	VFG041119(gb|WP_004528788)	gb|WP_004528788	33.8	234	143	3	10	234	7	237	9.72e-35	122
N0.HOG0016199	fig|1491.1045.peg.3545|AGE29_19185	VFG001906(gb|YP_002343958)	gb|YP_002343958	39.9	153	72	2	10	142	9	161	9.72e-32	108
N0.HOG0016199	fig|1491.2647.peg.2844|MHI66_002741	VFG001906(gb|YP_002343958)	gb|YP_002343958	39.9	153	72	2	10	142	9	161	9.72e-32	108
N0.HOG0000127	fig|2815358.3.peg.2854|JZ655_13900	VFG007023(gb|WP_149591715)	gb|WP_149591715	34.7	216	127	7	15	223	470	678	9.72e-29	113
N0.HOG0000127	fig|2815358.4.peg.1314|KQ929_06605	VFG007023(gb|WP_149591715)	gb|WP_149591715	34.7	216	127	7	15	223	470	678	9.72e-29	113
N0.HOG0003866	fig|1463165.76.peg.4860|DKC09_28165	VFG048478(gb|WP_004147521)	gb|WP_004147521	33.7	326	199	6	12	324	5	326	9.72e-27	105
N0.HOG0013412	fig|2585118.3.peg.2636|A5CBH24_22880	VFG037028(gb|WP_002218620)	gb|WP_002218620	68.4	491	154	1	20	509	11	501	9.72e-257	707
N0.HOG0011836	fig|714.778.peg.912	VFG007103(gb|WP_000878557)	gb|WP_000878557	32.6	172	106	3	248	413	444	611	9.72e-24	101
N0.HOG0006679	fig|550.1583.peg.3587|DPF84_18130	VFG043340(gb|WP_011946712)	gb|WP_011946712	60.8	423	152	3	29	449	27	437	9.72e-171	484
N0.HOG0017174	fig|1296.381.peg.672	VFG001314(gb|WP_001225025)	gb|WP_001225025	50	516	242	7	5	513	2	508	9.72e-158	456
N0.HOG0006746	fig|546.1782.peg.1087|QKW62_05395	VFG050038(gb|WP_001133934)	gb|WP_001133934	31.5	1053	678	18	7	1042	11	1037	9.72e-157	519
N0.HOG0006198	fig|2027919.296.peg.785|K9O84_03940	VFG038432(gb|WP_016352168)	gb|WP_016352168	49.1	379	182	5	83	452	189	565	9.72e-112	338
N0.HOG0013714	fig|303.397.peg.3871|BG030_19135	VFG007394(gb|WP_000840982)	gb|WP_000840982	48.4	380	188	4	1	377	1	375	9.72e-105	311
N0.HOG0014326	fig|1717.441.peg.2968|CHUV2995_02924	VFG001407(gb|NP_217446)	gb|NP_217446	37.3	569	316	15	41	593	21	564	9.72e-102	318
N0.HOG0014960	fig|520.1140.peg.2301|C5F14_10905	VFG000550(gb|NP_461810)	gb|NP_461810	50	64	32	0	8	71	3	66	9.72e-10	48.1
N0.HOG0014960	fig|520.739.peg.2029|CBO48_09635	VFG000550(gb|NP_461810)	gb|NP_461810	50	64	32	0	8	71	3	66	9.72e-10	48.1
N0.HOG0014963	fig|615.650.peg.4865|DKC05_25650	VFG000826(gb|WP_000379425)	gb|WP_000379425	35.7	70	45	0	20	89	20	89	9.72e-10	48.1
N0.HOG0014963	fig|615.999.peg.2030	VFG000826(gb|WP_000379425)	gb|WP_000379425	35.7	70	45	0	20	89	20	89	9.72e-10	48.1
N0.HOG0000668	fig|1134687.637.peg.1680|L3249_08085	VFG002044(gb|WP_010930609)	gb|WP_010930609	31.9	116	78	1	2	116	4	119	9.72e-08	48.1
N0.HOG0015754	fig|364410.4.peg.935|GbCGDNIH9_0884	VFG037274(gb|WP_001281538)	gb|WP_001281538	31.8	179	100	7	417	581	359	529	9.72e-08	52
N0.HOG0015754	fig|364410.6.peg.936|GbCGDNIH8_0884	VFG037274(gb|WP_001281538)	gb|WP_001281538	31.8	179	100	7	417	581	359	529	9.72e-08	52
N0.HOG0018952	fig|95486.300.peg.7795|A8D61_37365	VFG000618(gb|NP_709457)	gb|NP_709457	37.5	443	259	9	20	451	3	438	9.71e-96	293
N0.HOG0018952	fig|95486.303.peg.7564|A8F32_03300	VFG000618(gb|NP_709457)	gb|NP_709457	37.5	443	259	9	20	451	3	438	9.71e-96	293
N0.HOG0000663	fig|158836.2060.peg.4209|OLI86_20690	VFG052340(gb|NP_463157.1)	gb|NP_463157.1	58.3	216	90	0	1	216	1	216	9.71e-85	248
N0.HOG0017043	fig|69823.19.peg.1841|OL236_08850	VFG016770(gb|WP_005767766)	gb|WP_005767766	43.7	348	186	6	26	367	66	409	9.71e-76	237
N0.HOG0000456	fig|196024.107.peg.2576|LEO73_12680	VFG049994(gb|WP_001048422)	gb|WP_001048422	49.6	250	120	2	16	259	5	254	9.71e-71	215
N0.HOG0003233	fig|1639133.23.peg.1024|IOMTU157_1019	VFG007484(gb|WP_000079330)	gb|WP_000079330	49.6	226	114	0	204	429	146	371	9.71e-69	225
N0.HOG0003233	fig|1639133.89.peg.3344|LT989_16225	VFG007484(gb|WP_000079330)	gb|WP_000079330	49.6	226	114	0	204	429	146	371	9.71e-69	225
N0.HOG0003230	fig|106654.196.peg.1295|GD578_06580	VFG007484(gb|WP_000079330)	gb|WP_000079330	46.7	225	120	0	253	477	138	362	9.71e-66	219
N0.HOG0004073	fig|28188.25.peg.413|D8L92_01890	VFG047529(gb|WP_003029409)	gb|WP_003029409	30.5	426	272	9	12	421	6	423	9.71e-65	211
N0.HOG0003269	fig|57975.30.peg.6979|A8H32_32385	VFG001249(gb|NP_249790)	gb|NP_249790	50.4	242	110	2	322	563	128	359	9.71e-63	214
N0.HOG0016426	fig|582.561.peg.2619|JW297_12810	VFG049914(gb|WP_000037389)	gb|WP_000037389	58.4	166	68	1	1	165	1	166	9.71e-63	188
N0.HOG0016426	fig|582.562.peg.560|JYQ76_02315	VFG049914(gb|WP_000037389)	gb|WP_000037389	58.4	166	68	1	1	165	1	166	9.71e-63	188
N0.HOG0013184	fig|95486.300.peg.6330|A8D61_01425	VFG037664(gb|WP_001061322)	gb|WP_001061322	32.9	371	232	6	48	414	39	396	9.71e-62	214
N0.HOG0013184	fig|95486.303.peg.5025|A8F32_10565	VFG037664(gb|WP_001061322)	gb|WP_001061322	32.9	371	232	6	48	414	39	396	9.71e-62	214
N0.HOG0003232	fig|1134687.637.peg.3385|L3249_16175	VFG011946(gb|YP_002344419)	gb|YP_002344419	34.1	308	181	3	22	329	145	430	9.71e-50	169
N0.HOG0003271	fig|54291.34.peg.2539|CA210_15070	VFG043345(gb|WP_011946713)	gb|WP_011946713	38	295	165	6	315	597	143	431	9.71e-50	176
N0.HOG0003232	fig|571.213.peg.5559|AGH21_29595	VFG011946(gb|YP_002344419)	gb|YP_002344419	34.1	308	181	3	22	329	145	430	9.71e-50	169
N0.HOG0016424	fig|50719.19.peg.4895|AL552_07815	VFG051056(gb|WP_001119042.1)	gb|WP_001119042.1	48.8	160	82	0	3	162	6	165	9.71e-49	153
N0.HOG0016424	fig|50719.21.peg.4433|AL537_22380	VFG051056(gb|WP_001119042.1)	gb|WP_001119042.1	48.8	160	82	0	3	162	6	165	9.71e-49	153
N0.HOG0003271	fig|571.213.peg.1846|AGH21_11220	VFG038764(gb|WP_017409846)	gb|WP_017409846	44.1	222	120	4	320	539	155	374	9.71e-49	174
N0.HOG0023466	fig|1812935.133.peg.1879|OIPHN260_18420	VFG045794(gb|WP_000992818)	gb|WP_000992818	67.9	106	34	0	1	106	1	106	9.71e-44	135
N0.HOG0023466	fig|1812935.384.peg.1698|MUY32_08405	VFG045794(gb|WP_000992818)	gb|WP_000992818	67.9	106	34	0	1	106	1	106	9.71e-44	135
N0.HOG0002560	fig|881260.24.peg.461|FAI37_02355	VFG044083(gb|NP_250948)	gb|NP_250948	33.8	293	188	4	8	297	16	305	9.71e-43	146
N0.HOG0001253	fig|54291.34.peg.4941|CA210_26515	VFG000365(gb|WP_002214412)	gb|WP_002214412	30	527	327	17	62	566	36	542	9.71e-42	155
N0.HOG0001253	fig|2590157.11.peg.3558|LGN95_17470	VFG001269(gb|WP_010929996)	gb|WP_010929996	31.9	332	215	6	241	566	374	700	9.71e-40	151
N0.HOG0013722	fig|57975.47.peg.5177|G9462_22850	VFG038860(gb|WP_005314298)	gb|WP_005314298	31.8	365	202	7	2	342	6	347	9.71e-32	120
N0.HOG0010248	fig|140.38.peg.780|K9R62_03960	VFG001891(gb|YP_002343514)	gb|YP_002343514	40.9	132	69	2	1	132	2	124	9.71e-25	100
N0.HOG0010248	fig|140.41.peg.779|K9R62_03960	VFG001891(gb|YP_002343514)	gb|YP_002343514	40.9	132	69	2	1	132	2	124	9.71e-25	100
N0.HOG0003581	fig|562.29122.peg.1698	VFG037720(gb|WP_001027056)	gb|WP_001027056	40.3	1037	603	7	2	1027	4	1035	9.71e-246	720
N0.HOG0003581	fig|562.68395.peg.1344|H4P50_06385	VFG037720(gb|WP_001027056)	gb|WP_001027056	40.3	1037	603	7	2	1027	4	1035	9.71e-246	720
N0.HOG0003581	fig|624.1185.peg.611|BZ172_03170	VFG037720(gb|WP_001027056)	gb|WP_001027056	40.3	1037	603	7	2	1027	4	1035	9.71e-246	720
N0.HOG0003581	fig|624.1285.peg.1269|AT852_06260	VFG037720(gb|WP_001027056)	gb|WP_001027056	40.3	1037	603	7	2	1027	4	1035	9.71e-246	720
N0.HOG0001941	fig|621.221.peg.5689	VFG002440(gb|WP_011204593)	gb|WP_011204593	31.7	202	133	3	8	207	9	207	9.71e-22	86.7
N0.HOG0001941	fig|621.322.peg.1734	VFG002440(gb|WP_011204593)	gb|WP_011204593	31.7	202	133	3	8	207	9	207	9.71e-22	86.7
N0.HOG0002437	fig|615.999.peg.2374	VFG038916(gb|WP_011705263)	gb|WP_011705263	33.1	260	143	10	13	264	456	692	9.71e-20	90.1
N0.HOG0015350	fig|2027919.296.peg.2605|K9O84_12890	VFG045345(gb|WP_005457104)	gb|WP_005457104	35.6	874	546	8	14	877	15	881	9.71e-191	567
N0.HOG0015350	fig|550.1583.peg.4507|DPF84_22645	VFG045345(gb|WP_005457104)	gb|WP_005457104	35.7	874	545	8	14	877	15	881	9.71e-191	567
N0.HOG0002610	fig|881260.24.peg.3348|FAI37_16970	VFG043367(gb|WP_000971620)	gb|WP_000971620	33.3	168	98	3	185	341	379	543	9.71e-17	79
N0.HOG0002610	fig|881260.9.peg.2449	VFG043367(gb|WP_000971620)	gb|WP_000971620	33.3	168	98	3	185	341	379	543	9.71e-17	79
N0.HOG0003363	fig|753.13.peg.1121|K7G89_001155	VFG002361(gb|WP_011816867)	gb|WP_011816867	64	336	119	1	1	336	1	334	9.71e-159	445
N0.HOG0001951	fig|29430.72.peg.3212|AhaeAN4_15635	VFG001226(gb|NP_249100)	gb|NP_249100	35	123	76	2	1	121	1	121	9.71e-15	65.5
N0.HOG0001951	fig|29430.76.peg.304|AhaeINNSZ174_01510	VFG001226(gb|NP_249100)	gb|NP_249100	35	123	76	2	1	121	1	121	9.71e-15	65.5
N0.HOG0001951	fig|48296.217.peg.1471	VFG001226(gb|NP_249100)	gb|NP_249100	33.3	123	78	2	1	121	1	121	9.71e-15	65.5
N0.HOG0001951	fig|48296.366.peg.2318|FR838_11660	VFG001226(gb|NP_249100)	gb|NP_249100	33.3	123	78	2	1	121	1	121	9.71e-15	65.5
N0.HOG0000724	fig|562.68395.peg.2694|H4P50_12730	VFG043374(gb|WP_000818647)	gb|WP_000818647	35.6	132	73	4	5	126	180	309	9.71e-15	66.2
N0.HOG0000337	fig|632.705.peg.952|S96127_0934	VFG002525(gb|WP_004185006)	gb|WP_004185006	38.8	116	66	3	835	946	5	119	9.71e-15	69.3
N0.HOG0000337	fig|632.861.peg.2716|LDH64_12690	VFG002525(gb|WP_004185006)	gb|WP_004185006	38.8	116	66	3	835	946	5	119	9.71e-15	69.3
N0.HOG0000337	fig|633.316.peg.2892|YP598_2825	VFG002525(gb|WP_004185006)	gb|WP_004185006	38.8	116	66	3	835	946	5	119	9.71e-15	69.3
N0.HOG0000337	fig|633.88.peg.2912	VFG002525(gb|WP_004185006)	gb|WP_004185006	38.8	116	66	3	835	946	5	119	9.71e-15	69.3
N0.HOG0016773	fig|303.397.peg.3877|BG030_19165	VFG007430(gb|WP_000130773)	gb|WP_000130773	57.7	319	133	2	5	321	3	321	9.71e-134	381
N0.HOG0014868	fig|158836.2060.peg.1595|OLI86_07820	VFG013242(gb|WP_005693863)	gb|WP_005693863	53	313	144	2	6	316	4	315	9.71e-111	322
N0.HOG0014868	fig|550.2451.peg.3448	VFG013242(gb|WP_005693863)	gb|WP_005693863	53	313	144	2	6	316	4	315	9.71e-111	322
N0.HOG0006684	fig|85698.184.peg.1262|BN2910_12510	VFG001896(gb|YP_002343653)	gb|YP_002343653	45.9	418	219	5	25	439	20	433	9.71e-110	329
N0.HOG0006684	fig|85698.242.peg.2797|HPS43_13820	VFG001896(gb|YP_002343653)	gb|YP_002343653	45.9	418	219	5	25	439	20	433	9.71e-110	329
N0.HOG0003810	fig|303.750.peg.2687|PPKH_2659	VFG049133(gb|WP_004177236)	gb|WP_004177236	47.6	368	190	2	9	374	7	373	9.71e-105	312
N0.HOG0006220	fig|1898203.4014.peg.761|OGM15_03625	VFG000232(gb|WP_002218487)	gb|WP_002218487	48	346	171	2	59	400	5	345	9.6e-99	295
N0.HOG0016111	fig|57706.19.peg.2483|A6J81_12125	VFG038864(gb|WP_073531776)	gb|WP_073531776	33.9	566	326	10	22	555	30	579	9.6e-98	306
N0.HOG0011932	fig|2815358.3.peg.2608|JZ655_12660	VFG013254(gb|WP_005694093)	gb|WP_005694093	44.2	303	167	1	8	310	14	314	9.6e-97	286
N0.HOG0011932	fig|2815358.4.peg.1559|KQ929_07845	VFG013254(gb|WP_005694093)	gb|WP_005694093	44.2	303	167	1	8	310	14	314	9.6e-97	286
N0.HOG0014655	fig|588.211.peg.1467|JY390_06965	VFG007556(gb|WP_000119661)	gb|WP_000119661	42	386	211	6	292	670	396	775	9.6e-81	270
N0.HOG0006198	fig|714.778.peg.107	VFG050757(gb|WP_001166319.1)	gb|WP_001166319.1	38.2	424	217	8	81	466	76	492	9.6e-81	256
N0.HOG0003286	fig|2026240.29.peg.5136|LGM30_25025	VFG038764(gb|WP_017409846)	gb|WP_017409846	44.5	339	151	5	141	443	129	466	9.6e-77	244
N0.HOG0003286	fig|2026240.3.peg.5337|B8P98_26295	VFG038764(gb|WP_017409846)	gb|WP_017409846	44.5	339	151	5	141	443	129	466	9.6e-77	244
N0.HOG0013581	fig|670.1228.peg.272|CHR23_001450	VFG050484(gb|WP_001152285.1)	gb|WP_001152285.1	47.8	268	135	4	16	282	20	283	9.6e-75	228
N0.HOG0014925	fig|1812935.133.peg.2951|OIPHN260_28730	VFG038711(gb|WP_016350060)	gb|WP_016350060	38.4	367	197	3	4	341	3	369	9.6e-72	225
N0.HOG0003241	fig|287.5968.peg.2694|DCS61_13315	VFG041031(gb|NP_251049)	gb|NP_251049	42.2	332	168	3	195	502	21	352	9.6e-68	219
N0.HOG0006547	fig|28450.645.peg.3893|BOC42_18755	VFG037735(gb|WP_000633124)	gb|WP_000633124	34.2	489	294	8	2	475	5	480	9.6e-61	204
N0.HOG0006547	fig|28450.646.peg.2065|BOC47_10000	VFG037735(gb|WP_000633124)	gb|WP_000633124	34.2	489	294	8	2	475	5	480	9.6e-61	204
N0.HOG0020578	fig|588.211.peg.4231|JY390_19800	VFG002468(gb|WP_004530593)	gb|WP_004530593	46.8	201	103	3	15	212	15	214	9.6e-51	166
N0.HOG0011837	fig|83655.105.peg.954|EXN74_04880	VFG038460(gb|WP_043119325)	gb|WP_043119325	46.9	192	100	2	2	192	539	729	9.6e-48	163
N0.HOG0013705	fig|562.68395.peg.2691|H4P50_12720	VFG000397(gb|WP_002212936)	gb|WP_002212936	31.6	354	216	7	5	346	2	341	9.6e-43	150
N0.HOG0003850	fig|42897.163.peg.2677|P5F89_14470	VFG000926(gb|WP_001443194)	gb|WP_001443194	32.3	337	211	7	327	660	9	331	9.6e-34	129
N0.HOG0003850	fig|623.1852.peg.925|MT485_04340	VFG000926(gb|WP_001443194)	gb|WP_001443194	32.3	337	211	7	327	660	9	331	9.6e-34	129
N0.HOG0003865	fig|85698.242.peg.895|HPS43_04445	VFG048468(gb|WP_004176917)	gb|WP_004176917	33.9	286	175	5	55	332	54	333	9.6e-34	124
N0.HOG0001251	fig|1812935.384.peg.1535|MUY32_07615	VFG038916(gb|WP_011705263)	gb|WP_011705263	30	293	202	3	295	586	399	689	9.6e-32	127
N0.HOG0011684	fig|38313.141.peg.2731|KE621_12705	VFG001382(gb|YP_177730)	gb|YP_177730	31.1	283	176	5	137	406	11	287	9.6e-32	119
N0.HOG0011684	fig|38313.144.peg.1515|KE622_07435	VFG001382(gb|YP_177730)	gb|YP_177730	31.1	283	176	5	137	406	11	287	9.6e-32	119
N0.HOG0003403	fig|76856.5.peg.144|RN84_00735	VFG002028(gb|YP_002344542)	gb|YP_002344542	32.4	333	181	11	2	321	3	304	9.6e-32	118
N0.HOG0003403	fig|860.13.peg.184|CTM78_00905	VFG002028(gb|YP_002344542)	gb|YP_002344542	32.3	334	180	12	2	321	3	304	9.6e-32	118
N0.HOG0022110	fig|57975.30.peg.5680|A8H32_26530	VFG002539(gb|WP_004528416)	gb|WP_004528416	37	181	96	4	11	182	11	182	9.6e-31	109
N0.HOG0022110	fig|57975.47.peg.5118|G9462_22580	VFG002539(gb|WP_004528416)	gb|WP_004528416	37	181	96	4	11	182	11	182	9.6e-31	109
N0.HOG0000463	fig|520.1140.peg.3058|C5F14_14475	VFG038840(gb|WP_005300916)	gb|WP_005300916	35.4	240	147	5	11	247	6	240	9.6e-29	106
N0.HOG0000463	fig|520.739.peg.1087|CBO48_05175	VFG038840(gb|WP_005300916)	gb|WP_005300916	35.4	240	147	5	11	247	6	240	9.6e-29	106
N0.HOG0008265	fig|2027919.296.peg.3696|K9O84_18320	VFG001145(gb|CAA83901)	gb|CAA83901	32.9	234	134	9	6	230	13	232	9.6e-27	101
N0.HOG0006220	fig|584.1606.peg.1070|JW301_05335	VFG050457(gb|WP_001274990.1)	gb|WP_001274990.1	30.7	306	189	10	3	293	190	487	9.6e-26	105
N0.HOG0006220	fig|584.1635.peg.2420|JYQ85_10745	VFG050457(gb|WP_001274990.1)	gb|WP_001274990.1	30.7	306	189	10	3	293	190	487	9.6e-26	105
N0.HOG0013405	fig|48296.217.peg.12	VFG015518(gb|NP_252904)	gb|NP_252904	30.9	262	155	10	9	264	7	248	9.6e-24	95.1
N0.HOG0001941	fig|485.1347.peg.1231|BZG33_05700	VFG002440(gb|WP_011204593)	gb|WP_011204593	30	210	139	4	4	210	9	213	9.6e-24	92
N0.HOG0004164	fig|303.397.peg.985|BG030_04950	VFG001269(gb|WP_010929996)	gb|WP_010929996	33.2	214	131	7	19	226	488	695	9.6e-20	85.1
N0.HOG0003861	fig|881260.9.peg.1186	VFG000926(gb|WP_001443194)	gb|WP_001443194	87	308	40	0	27	334	27	334	9.6e-181	500
N0.HOG0006198	fig|287.3878.peg.5601|B7W87_27750	VFG006902(gb|WP_000957200)	gb|WP_000957200	51.4	554	249	5	26	563	10	559	9.6e-177	508
N0.HOG0014819	fig|654.888.peg.4562	VFG013384(gb|WP_010869121)	gb|WP_010869121	61.8	377	138	1	7	377	8	384	9.6e-166	466
N0.HOG0010679	fig|38313.141.peg.3350|KE621_15450	VFG038367(gb|WP_011705045)	gb|WP_011705045	48.1	528	262	4	6	528	5	525	9.6e-162	487
N0.HOG0010679	fig|38313.144.peg.2101|KE622_10165	VFG038367(gb|WP_011705045)	gb|WP_011705045	48.1	528	262	4	6	528	5	525	9.6e-162	487
N0.HOG0001987	fig|54291.111.peg.1415|EFT36_07010	VFG000168(gb|NP_252918)	gb|NP_252918	45.6	526	280	4	7	529	17	539	9.6e-157	456
N0.HOG0003382	fig|550.1583.peg.3508|DPF84_17735	VFG013368(gb|WP_005693225)	gb|WP_005693225	63	341	114	2	1	337	2	334	9.6e-156	438
N0.HOG0021054	fig|1809.26.peg.4037|LH162_18355	VFG007991(gb|YP_178020)	gb|YP_178020	46.4	459	236	5	11	464	6	459	9.6e-139	405
N0.HOG0014969	fig|208224.408.peg.1755|KJE18_08685	VFG002338(gb|WP_042661456)	gb|WP_042661456	81.5	232	43	0	14	245	19	250	9.6e-131	367
N0.HOG0014969	fig|208224.79.peg.2930|FR825_14500	VFG002338(gb|WP_042661456)	gb|WP_042661456	81.5	232	43	0	14	245	19	250	9.6e-131	367
N0.HOG0003865	fig|545.36.peg.1769	VFG013069(gb|WP_005019013)	gb|WP_005019013	58.7	315	126	2	12	325	3	314	9.6e-119	342
N0.HOG0003865	fig|57706.19.peg.593|A6J81_02880	VFG013069(gb|WP_005019013)	gb|WP_005019013	59.5	316	124	3	12	326	3	315	9.6e-119	342
N0.HOG0011563	fig|1812935.133.peg.2474|OIPHN260_24180	VFG050222(gb|NP_219545)	gb|NP_219545	37.9	593	317	19	28	604	26	583	9.6e-118	365
N0.HOG0006672	fig|303.397.peg.3884|BG030_19200	VFG002144(gb|NP_220188)	gb|NP_220188	46.8	425	215	6	27	446	23	441	9.6e-116	344
N0.HOG0006198	fig|57706.19.peg.2625|A6J81_12855	VFG000112(gb|NP_253216)	gb|NP_253216	45.7	385	197	3	79	454	182	563	9.6e-109	330
N0.HOG0014656	fig|545.38.peg.3740|CEP66_18000	VFG043394(gb|YP_002343725)	gb|YP_002343725	33.4	683	391	9	4	676	3	631	9.6e-106	336
N0.HOG0004799	fig|196024.107.peg.1365|LEO73_06845	VFG007574(gb|WP_001030417)	gb|WP_001030417	60.4	240	92	1	1	237	1	240	9.69e-95	275
N0.HOG0004799	fig|196024.168.peg.2244	VFG007574(gb|WP_001030417)	gb|WP_001030417	60.4	240	92	1	1	237	1	240	9.69e-95	275
N0.HOG0004799	fig|644.996.peg.2226	VFG007574(gb|WP_001030417)	gb|WP_001030417	60.4	240	92	1	1	237	1	240	9.69e-95	275
N0.HOG0013084	fig|485.1347.peg.2156|BZG33_09930	VFG006908(gb|WP_000648511)	gb|WP_000648511	41.4	401	224	3	15	408	10	406	9.69e-93	282
N0.HOG0013084	fig|485.1348.peg.2147|BZG34_09955	VFG006908(gb|WP_000648511)	gb|WP_000648511	41.4	401	224	3	15	408	10	406	9.69e-93	282
N0.HOG0014983	fig|666.5228.peg.752|FDZ90_04780	VFG002016(gb|WP_010947515)	gb|WP_010947515	64.9	222	78	0	78	299	27	248	9.69e-92	270
N0.HOG0014983	fig|666.6286.peg.738|CNRVC190243H_00750	VFG002016(gb|WP_010947515)	gb|WP_010947515	64.9	222	78	0	78	299	27	248	9.69e-92	270
N0.HOG0005499	fig|95486.303.peg.733|A8F32_23725	VFG049148(gb|WP_041168941)	gb|WP_041168941	31.1	901	568	21	5	891	1087	1948	9.69e-90	325
N0.HOG0003276	fig|562.29122.peg.5204	VFG038756(gb|WP_011706626)	gb|WP_011706626	47	313	158	4	15	326	140	445	9.69e-85	260
N0.HOG0008265	fig|632.705.peg.4102|S96127_3957	VFG038417(gb|WP_016349294)	gb|WP_016349294	46.6	232	119	2	25	252	13	243	9.69e-69	209
N0.HOG0008265	fig|632.861.peg.61|LDH64_00265	VFG038417(gb|WP_016349294)	gb|WP_016349294	46.6	232	119	2	25	252	13	243	9.69e-69	209
N0.HOG0008265	fig|633.88.peg.59	VFG038417(gb|WP_016349294)	gb|WP_016349294	46.6	232	119	2	25	252	13	243	9.69e-69	209
N0.HOG0003283	fig|644.199.peg.4310|BFW41_20940	VFG038862(gb|WP_011898282)	gb|WP_011898282	39.8	334	180	4	49	382	66	378	9.69e-69	224
N0.HOG0003283	fig|644.996.peg.1102	VFG038862(gb|WP_011898282)	gb|WP_011898282	39.8	334	180	4	49	382	66	378	9.69e-69	224
N0.HOG0001258	fig|87883.378.peg.6372|GY166_29070	VFG000907(gb|WP_000376545)	gb|WP_000376545	31.7	574	373	10	26	593	146	706	9.69e-64	226
N0.HOG0003269	fig|582.561.peg.3282|JW297_15865	VFG001248(gb|NP_249788)	gb|NP_249788	47.3	243	114	4	214	456	146	374	9.69e-62	208
N0.HOG0003269	fig|582.562.peg.1221|JYQ76_05370	VFG001248(gb|NP_249788)	gb|NP_249788	47.3	243	114	4	214	456	146	374	9.69e-62	208
N0.HOG0003233	fig|644.199.peg.4468|BFW41_21715	VFG001214(gb|NP_253237)	gb|NP_253237	44.9	236	130	0	186	421	135	370	9.69e-61	203
N0.HOG0003232	fig|587.514.peg.2636|NTP67_12830	VFG043319(gb|WP_010946589)	gb|WP_010946589	43	228	128	1	8	235	137	362	9.69e-56	186
N0.HOG0013721	fig|2204208.3.peg.1003|FORC89_985	VFG038355(gb|WP_005320739)	gb|WP_005320739	33.5	358	203	7	1	338	1	343	9.69e-54	178
N0.HOG0013721	fig|2204208.4.peg.1003|FORC89_985	VFG038355(gb|WP_005320739)	gb|WP_005320739	33.5	358	203	7	1	338	1	343	9.69e-54	178
N0.HOG0013721	fig|28901.17576.peg.3831|INN77_18360	VFG038355(gb|WP_005320739)	gb|WP_005320739	33.5	358	203	7	1	338	1	343	9.69e-54	178
N0.HOG0013721	fig|28901.17583.peg.1071|INN74_05040	VFG038355(gb|WP_005320739)	gb|WP_005320739	33.5	358	203	7	1	338	1	343	9.69e-54	178
N0.HOG0008532	fig|588.211.peg.186|JY390_00985	VFG000036(gb|WP_010929614)	gb|WP_010929614	34.1	320	196	4	54	372	57	362	9.69e-46	158
[truncated: 139,937 more rows]
