# Supplementary material for: Identifying potential novel widespread determinants of bacterial pathogenicity using phylogenetic-based orthology analysis
Source: Front Microbiol. 2025 May 1;16:1494490. doi: 10.3389/fmicb.2025.1494490 (PMC12078273; doi:10.3389/fmicb.2025.1494490)
Supplement: Supplementary file 1 [file Data_Sheet_1.zip › Supplementary_Table_7_Proteins_HOGsNOTsignificantHP_domains.txt]

" Supplementary Table 7: Protein domains from the significant HOGs not matching VFDB "
Domain Protein
PF00593.30 fig|1018.121.peg.35|OLG90_00165
PF00593.30 fig|1018.121.peg.35|OLG90_00165
PF00593.30 fig|1018.121.peg.35|OLG90_00165
PF07715.20 fig|1018.121.peg.35|OLG90_00165
PF07715.20 fig|1018.121.peg.35|OLG90_00165
PF07715.20 fig|1018.121.peg.35|OLG90_00165
PF13715.12 fig|1018.121.peg.35|OLG90_00165
PF13620.12 fig|1018.121.peg.35|OLG90_00165
PF01609.27 fig|1018.121.peg.68|OLG90_00300
PF14129.11 fig|1018.121.peg.113|OLG90_00520
PF12698.13 fig|1018.121.peg.128|OLG90_00585
PF12698.13 fig|1018.121.peg.129|OLG90_00590
PF01061.29 fig|1018.121.peg.129|OLG90_00590
PF01061.29 fig|1018.121.peg.129|OLG90_00590
PF01061.29 fig|1018.121.peg.129|OLG90_00590
PF10566.15 fig|1018.121.peg.138|OLG90_00620
PF14508.12 fig|1018.121.peg.138|OLG90_00620
PF14509.12 fig|1018.121.peg.138|OLG90_00620
PF14509.12 fig|1018.121.peg.138|OLG90_00620
PF07715.20 fig|1018.121.peg.140|OLG90_00630
PF13715.12 fig|1018.121.peg.140|OLG90_00630
PF00593.30 fig|1018.121.peg.140|OLG90_00630
PF00593.30 fig|1018.121.peg.140|OLG90_00630
PF00593.30 fig|1018.121.peg.140|OLG90_00630
PF13620.12 fig|1018.121.peg.140|OLG90_00630
PF13620.12 fig|1018.121.peg.140|OLG90_00630
PF07715.20 fig|1018.121.peg.181|OLG90_00815
PF13715.12 fig|1018.121.peg.181|OLG90_00815
PF13620.12 fig|1018.121.peg.181|OLG90_00815
PF09907.14 fig|1018.121.peg.242|OLG90_01115
PF12833.13 fig|1018.121.peg.309|OLG90_01435
PF12833.13 fig|1018.121.peg.309|OLG90_01435
PF00165.29 fig|1018.121.peg.309|OLG90_01435
PF00165.29 fig|1018.121.peg.309|OLG90_01435
PF13715.12 fig|1018.121.peg.319|OLG90_01480
PF07715.20 fig|1018.121.peg.319|OLG90_01480
PF13620.12 fig|1018.121.peg.319|OLG90_01480
PF13620.12 fig|1018.121.peg.319|OLG90_01480
PF00154.27 fig|1018.121.peg.340|OLG90_01580
PF21096.2 fig|1018.121.peg.340|OLG90_01580
PF08423.17 fig|1018.121.peg.340|OLG90_01580
PF06745.19 fig|1018.121.peg.340|OLG90_01580
PF13481.12 fig|1018.121.peg.340|OLG90_01580
PF01609.27 fig|1018.121.peg.366|OLG90_01700
PF07971.18 fig|1018.121.peg.389|OLG90_01805
PF17678.7 fig|1018.121.peg.389|OLG90_01805
PF13715.12 fig|1018.121.peg.405|OLG90_01880
PF13715.12 fig|1018.121.peg.405|OLG90_01880
PF07715.20 fig|1018.121.peg.405|OLG90_01880
PF13620.12 fig|1018.121.peg.405|OLG90_01880
PF10566.15 fig|1018.121.peg.409|OLG90_01900
PF14508.12 fig|1018.121.peg.409|OLG90_01900
PF14509.12 fig|1018.121.peg.409|OLG90_01900
PF01370.27 fig|1018.121.peg.411|OLG90_01910
PF16363.11 fig|1018.121.peg.411|OLG90_01910
PF01073.25 fig|1018.121.peg.411|OLG90_01910
PF01073.25 fig|1018.121.peg.411|OLG90_01910
PF02719.21 fig|1018.121.peg.411|OLG90_01910
PF02719.21 fig|1018.121.peg.411|OLG90_01910
PF02719.21 fig|1018.121.peg.411|OLG90_01910
PF04321.23 fig|1018.121.peg.411|OLG90_01910
PF00106.31 fig|1018.121.peg.411|OLG90_01910
PF01609.27 fig|1018.121.peg.412|OLG90_01915
PF04932.20 fig|1018.121.peg.432|OLG90_02005
PF04932.20 fig|1018.121.peg.432|OLG90_02005
PF04932.20 fig|1018.121.peg.432|OLG90_02005
PF04932.20 fig|1018.121.peg.432|OLG90_02005
PF04932.20 fig|1018.121.peg.432|OLG90_02005
PF15738.11 fig|1018.121.peg.458|OLG90_02135
PF01906.23 fig|1018.121.peg.483|OLG90_02240
PF04443.18 fig|1018.121.peg.517|OLG90_02410
PF04443.18 fig|1018.121.peg.517|OLG90_02410
PF07715.20 fig|1018.121.peg.539|OLG90_02515
PF07715.20 fig|1018.121.peg.539|OLG90_02515
PF07715.20 fig|1018.121.peg.539|OLG90_02515
PF13715.12 fig|1018.121.peg.541|OLG90_02525
PF07715.20 fig|1018.121.peg.541|OLG90_02525
PF07715.20 fig|1018.121.peg.541|OLG90_02525
PF13620.12 fig|1018.121.peg.541|OLG90_02525
PF13620.12 fig|1018.121.peg.541|OLG90_02525
PF00593.30 fig|1018.121.peg.541|OLG90_02525
PF00593.30 fig|1018.121.peg.541|OLG90_02525
PF00593.30 fig|1018.121.peg.541|OLG90_02525
PF00593.30 fig|1018.121.peg.541|OLG90_02525
PF01609.27 fig|1018.121.peg.563|OLG90_02635
PF00221.24 fig|1018.121.peg.578|OLG90_02710
PF01734.27 fig|1018.121.peg.606|OLG90_02850
PF00144.29 fig|1018.121.peg.609|OLG90_02865
PF07971.18 fig|1018.121.peg.627|OLG90_02955
PF17678.7 fig|1018.121.peg.627|OLG90_02955
PF13715.12 fig|1018.121.peg.638|OLG90_03010
PF13715.12 fig|1018.121.peg.638|OLG90_03010
PF13715.12 fig|1018.121.peg.638|OLG90_03010
PF07715.20 fig|1018.121.peg.638|OLG90_03010
PF13620.12 fig|1018.121.peg.638|OLG90_03010
PF13620.12 fig|1018.121.peg.638|OLG90_03010
PF13620.12 fig|1018.121.peg.638|OLG90_03010
PF07715.20 fig|1018.121.peg.646|OLG90_03045
PF13715.12 fig|1018.121.peg.646|OLG90_03045
PF13715.12 fig|1018.121.peg.646|OLG90_03045
PF00593.30 fig|1018.121.peg.646|OLG90_03045
PF13620.12 fig|1018.121.peg.646|OLG90_03045
PF13620.12 fig|1018.121.peg.646|OLG90_03045
PF07715.20 fig|1018.121.peg.654|OLG90_03080
PF13715.12 fig|1018.121.peg.654|OLG90_03080
PF13620.12 fig|1018.121.peg.654|OLG90_03080
PF00593.30 fig|1018.121.peg.654|OLG90_03080
PF00593.30 fig|1018.121.peg.654|OLG90_03080
PF07980.17 fig|1018.121.peg.655|OLG90_03085
PF14322.12 fig|1018.121.peg.655|OLG90_03085
PF14322.12 fig|1018.121.peg.655|OLG90_03085
PF14322.12 fig|1018.121.peg.655|OLG90_03085
PF00203.26 fig|1018.121.peg.670|OLG90_03155
PF02664.20 fig|1018.121.peg.734|OLG90_03485
PF13177.12 fig|1018.121.peg.765|OLG90_03640
PF08459.17 fig|1018.121.peg.829|OLG90_03945
PF22920.2 fig|1018.121.peg.829|OLG90_03945
PF22920.2 fig|1018.121.peg.829|OLG90_03945
PF01541.30 fig|1018.121.peg.829|OLG90_03945
PF01541.30 fig|1018.121.peg.829|OLG90_03945
PF14520.12 fig|1018.121.peg.829|OLG90_03945
PF12826.13 fig|1018.121.peg.829|OLG90_03945
PF02517.21 fig|1018.121.peg.858|OLG90_04080
PF02517.21 fig|1018.121.peg.858|OLG90_04080
PF02517.21 fig|1018.121.peg.858|OLG90_04080
PF05525.19 fig|1018.121.peg.861|OLG90_04095
PF02801.28 fig|1018.121.peg.873|OLG90_04155
PF00109.32 fig|1018.121.peg.873|OLG90_04155
PF13715.12 fig|1018.121.peg.899|OLG90_04280
PF07715.20 fig|1018.121.peg.899|OLG90_04280
PF00593.30 fig|1018.121.peg.899|OLG90_04280
PF00593.30 fig|1018.121.peg.899|OLG90_04280
PF13620.12 fig|1018.121.peg.899|OLG90_04280
PF13620.12 fig|1018.121.peg.899|OLG90_04280
PF01467.32 fig|1018.121.peg.927|OLG90_04410
PF00156.33 fig|1018.121.peg.940|OLG90_04470
PF07715.20 fig|1018.121.peg.947|OLG90_04510
PF13715.12 fig|1018.121.peg.947|OLG90_04510
PF13715.12 fig|1018.121.peg.947|OLG90_04510
PF13620.12 fig|1018.121.peg.947|OLG90_04510
PF13620.12 fig|1018.121.peg.947|OLG90_04510
PF12741.13 fig|1018.121.peg.948|OLG90_04515
PF12771.13 fig|1018.121.peg.948|OLG90_04515
PF02153.23 fig|1018.121.peg.986|OLG90_04695
PF20463.3 fig|1018.121.peg.986|OLG90_04695
PF03446.21 fig|1018.121.peg.986|OLG90_04695
PF03446.21 fig|1018.121.peg.986|OLG90_04695
PF01654.22 fig|1018.121.peg.1024|OLG90_04885
PF07715.20 fig|1018.121.peg.1035|OLG90_04930
PF07715.20 fig|1018.121.peg.1035|OLG90_04930
PF07715.20 fig|1018.121.peg.1035|OLG90_04930
PF00593.30 fig|1018.121.peg.1035|OLG90_04930
PF13715.12 fig|1018.121.peg.1035|OLG90_04930
PF13620.12 fig|1018.121.peg.1035|OLG90_04930
PF13620.12 fig|1018.121.peg.1035|OLG90_04930
PF04468.17 fig|1018.121.peg.1039|OLG90_04950
PF00202.27 fig|1018.121.peg.1059|OLG90_05040
PF00561.26 fig|1018.121.peg.1090|OLG90_05210
PF00561.26 fig|1018.121.peg.1090|OLG90_05210
PF12697.13 fig|1018.121.peg.1090|OLG90_05210
PF13476.12 fig|1018.121.peg.1114|OLG90_05340
PF13558.12 fig|1018.121.peg.1114|OLG90_05340
PF13558.12 fig|1018.121.peg.1114|OLG90_05340
PF13555.12 fig|1018.121.peg.1114|OLG90_05340
PF00691.25 fig|1018.121.peg.1131|OLG90_05425
PF01761.26 fig|1018.121.peg.1163|OLG90_05580
PF24621.1 fig|1018.121.peg.1163|OLG90_05580
PF13685.12 fig|1018.121.peg.1163|OLG90_05580
PF13585.12 fig|1018.121.peg.1195|OLG90_05745
PF13585.12 fig|1018.121.peg.1195|OLG90_05745
PF13585.12 fig|1018.121.peg.1195|OLG90_05745
PF17963.7 fig|1018.121.peg.1195|OLG90_05745
PF17963.7 fig|1018.121.peg.1195|OLG90_05745
PF17963.7 fig|1018.121.peg.1195|OLG90_05745
PF17963.7 fig|1018.121.peg.1195|OLG90_05745
PF17963.7 fig|1018.121.peg.1195|OLG90_05745
PF17963.7 fig|1018.121.peg.1195|OLG90_05745
PF17963.7 fig|1018.121.peg.1195|OLG90_05745
PF17963.7 fig|1018.121.peg.1195|OLG90_05745
PF17963.7 fig|1018.121.peg.1195|OLG90_05745
PF17963.7 fig|1018.121.peg.1195|OLG90_05745
PF17963.7 fig|1018.121.peg.1195|OLG90_05745
PF17963.7 fig|1018.121.peg.1195|OLG90_05745
PF17892.7 fig|1018.121.peg.1195|OLG90_05745
PF17892.7 fig|1018.121.peg.1195|OLG90_05745
PF17892.7 fig|1018.121.peg.1195|OLG90_05745
PF17892.7 fig|1018.121.peg.1195|OLG90_05745
PF17892.7 fig|1018.121.peg.1195|OLG90_05745
PF17892.7 fig|1018.121.peg.1195|OLG90_05745
PF17892.7 fig|1018.121.peg.1195|OLG90_05745
PF17892.7 fig|1018.121.peg.1195|OLG90_05745
PF01037.27 fig|1018.121.peg.1205|OLG90_05795
PF13412.12 fig|1018.121.peg.1205|OLG90_05795
PF13404.12 fig|1018.121.peg.1205|OLG90_05795
PF01878.24 fig|1018.121.peg.1223|OLG90_05880
PF00156.33 fig|1018.121.peg.1237|OLG90_05950
PF13585.12 fig|1018.121.peg.1279|OLG90_06160
PF13585.12 fig|1018.121.peg.1279|OLG90_06160
PF00137.26 fig|1018.121.peg.1297|OLG90_06245
PF00198.28 fig|1018.121.peg.1321|OLG90_06355
PF00364.28 fig|1018.121.peg.1321|OLG90_06355
PF02817.22 fig|1018.121.peg.1321|OLG90_06355
PF02817.22 fig|1018.121.peg.1321|OLG90_06355
PF15902.11 fig|1018.121.peg.1393|OLG90_06705
PF15902.11 fig|1018.121.peg.1393|OLG90_06705
PF15902.11 fig|1018.121.peg.1393|OLG90_06705
PF15902.11 fig|1018.121.peg.1393|OLG90_06705
PF15902.11 fig|1018.121.peg.1393|OLG90_06705
PF15902.11 fig|1018.121.peg.1393|OLG90_06705
PF02012.26 fig|1018.121.peg.1393|OLG90_06705
PF02012.26 fig|1018.121.peg.1393|OLG90_06705
PF02012.26 fig|1018.121.peg.1393|OLG90_06705
PF02012.26 fig|1018.121.peg.1393|OLG90_06705
PF02012.26 fig|1018.121.peg.1393|OLG90_06705
PF02012.26 fig|1018.121.peg.1393|OLG90_06705
PF02012.26 fig|1018.121.peg.1393|OLG90_06705
PF02012.26 fig|1018.121.peg.1393|OLG90_06705
PF02012.26 fig|1018.121.peg.1393|OLG90_06705
PF02012.26 fig|1018.121.peg.1393|OLG90_06705
PF02012.26 fig|1018.121.peg.1393|OLG90_06705
PF14870.12 fig|1018.121.peg.1393|OLG90_06705
PF14870.12 fig|1018.121.peg.1393|OLG90_06705
PF14870.12 fig|1018.121.peg.1393|OLG90_06705
PF14870.12 fig|1018.121.peg.1393|OLG90_06705
PF14870.12 fig|1018.121.peg.1393|OLG90_06705
PF14870.12 fig|1018.121.peg.1393|OLG90_06705
PF14870.12 fig|1018.121.peg.1393|OLG90_06705
PF14870.12 fig|1018.121.peg.1393|OLG90_06705
PF14870.12 fig|1018.121.peg.1393|OLG90_06705
PF13088.12 fig|1018.121.peg.1393|OLG90_06705
PF13088.12 fig|1018.121.peg.1393|OLG90_06705
PF13088.12 fig|1018.121.peg.1393|OLG90_06705
PF24316.1 fig|1018.121.peg.1393|OLG90_06705
PF24316.1 fig|1018.121.peg.1393|OLG90_06705
PF24316.1 fig|1018.121.peg.1393|OLG90_06705
PF24316.1 fig|1018.121.peg.1393|OLG90_06705
PF24316.1 fig|1018.121.peg.1393|OLG90_06705
PF24316.1 fig|1018.121.peg.1393|OLG90_06705
PF24316.1 fig|1018.121.peg.1393|OLG90_06705
PF24316.1 fig|1018.121.peg.1393|OLG90_06705
PF24316.1 fig|1018.121.peg.1393|OLG90_06705
PF10502.14 fig|1018.121.peg.1399|OLG90_06730
PF10502.14 fig|1018.121.peg.1399|OLG90_06730
PF18936.5 fig|1018.121.peg.1399|OLG90_06730
PF00877.25 fig|1018.121.peg.1403|OLG90_06750
PF00877.25 fig|1018.121.peg.1403|OLG90_06750
PF18348.7 fig|1018.121.peg.1403|OLG90_06750
PF08239.17 fig|1018.121.peg.1403|OLG90_06750
PF07715.20 fig|1018.121.peg.1494|OLG90_07200
PF13715.12 fig|1018.121.peg.1494|OLG90_07200
PF13715.12 fig|1018.121.peg.1494|OLG90_07200
PF13620.12 fig|1018.121.peg.1494|OLG90_07200
PF00005.33 fig|1018.121.peg.1518|OLG90_07305
PF00005.33 fig|1018.121.peg.1518|OLG90_07305
PF00005.33 fig|1018.121.peg.1518|OLG90_07305
PF12848.13 fig|1018.121.peg.1518|OLG90_07305
PF13304.12 fig|1018.121.peg.1518|OLG90_07305
PF13304.12 fig|1018.121.peg.1518|OLG90_07305
PF13304.12 fig|1018.121.peg.1518|OLG90_07305
PF02463.25 fig|1018.121.peg.1518|OLG90_07305
PF02463.25 fig|1018.121.peg.1518|OLG90_07305
PF02463.25 fig|1018.121.peg.1518|OLG90_07305
PF01544.23 fig|1018.121.peg.1532|OLG90_07370
PF13279.12 fig|1018.121.peg.1541|OLG90_07420
PF03061.28 fig|1018.121.peg.1541|OLG90_07420
PF03061.28 fig|1018.121.peg.1541|OLG90_07420
PF01643.23 fig|1018.121.peg.1541|OLG90_07420
PF00270.35 fig|1018.121.peg.1551|OLG90_07465
PF00270.35 fig|1018.121.peg.1551|OLG90_07465
PF00270.35 fig|1018.121.peg.1551|OLG90_07465
PF21220.3 fig|1018.121.peg.1551|OLG90_07465
PF21220.3 fig|1018.121.peg.1551|OLG90_07465
PF09382.16 fig|1018.121.peg.1551|OLG90_07465
PF09382.16 fig|1018.121.peg.1551|OLG90_07465
PF09382.16 fig|1018.121.peg.1551|OLG90_07465
PF00271.37 fig|1018.121.peg.1551|OLG90_07465
PF00271.37 fig|1018.121.peg.1551|OLG90_07465
PF00271.37 fig|1018.121.peg.1551|OLG90_07465
PF00570.28 fig|1018.121.peg.1551|OLG90_07465
PF16124.10 fig|1018.121.peg.1551|OLG90_07465
PF04851.21 fig|1018.121.peg.1551|OLG90_07465
PF04851.21 fig|1018.121.peg.1551|OLG90_07465
PF05096.18 fig|1018.121.peg.1576|OLG90_07580
PF00521.25 fig|1018.121.peg.1626|OLG90_07845
PF00521.25 fig|1018.121.peg.1626|OLG90_07845
PF03989.18 fig|1018.121.peg.1626|OLG90_07845
PF03989.18 fig|1018.121.peg.1626|OLG90_07845
PF03989.18 fig|1018.121.peg.1626|OLG90_07845
PF03989.18 fig|1018.121.peg.1626|OLG90_07845
PF03989.18 fig|1018.121.peg.1626|OLG90_07845
PF03989.18 fig|1018.121.peg.1626|OLG90_07845
PF00749.27 fig|1018.121.peg.1630|OLG90_07865
PF19269.4 fig|1018.121.peg.1630|OLG90_07865
PF19269.4 fig|1018.121.peg.1630|OLG90_07865
PF01609.27 fig|1018.121.peg.1636|OLG90_07890
PF03167.24 fig|1018.121.peg.1638|OLG90_07900
PF03167.24 fig|1018.121.peg.1638|OLG90_07900
PF03631.20 fig|1018.121.peg.1640|OLG90_07910
PF19143.6 fig|1018.121.peg.1660|OLG90_08000
PF01734.27 fig|1018.121.peg.1660|OLG90_08000
PF01734.27 fig|1018.121.peg.1660|OLG90_08000
PF13715.12 fig|1018.121.peg.1671|OLG90_08050
PF07715.20 fig|1018.121.peg.1671|OLG90_08050
PF13620.12 fig|1018.121.peg.1671|OLG90_08050
PF00877.25 fig|1018.121.peg.1714|OLG90_08245
PF03772.21 fig|1018.121.peg.1715|OLG90_08250
PF03772.21 fig|1018.121.peg.1715|OLG90_08250
PF13567.11 fig|1018.121.peg.1715|OLG90_08250
PF13567.11 fig|1018.121.peg.1715|OLG90_08250
PF13567.11 fig|1018.121.peg.1715|OLG90_08250
PF13567.11 fig|1018.121.peg.1715|OLG90_08250
PF13567.11 fig|1018.121.peg.1715|OLG90_08250
PF01609.27 fig|1018.121.peg.1738|OLG90_08360
PF01555.24 fig|1018.121.peg.1770|OLG90_08505
PF00730.31 fig|1018.121.peg.1777|OLG90_08535
PF00625.27 fig|1018.121.peg.1787|OLG90_08585
PF13671.12 fig|1018.121.peg.1787|OLG90_08585
PF13671.12 fig|1018.121.peg.1787|OLG90_08585
PF18075.7 fig|1018.121.peg.1804|OLG90_08665
PF02687.26 fig|1018.121.peg.1804|OLG90_08665
PF02687.26 fig|1018.121.peg.1804|OLG90_08665
PF13905.12 fig|1018.121.peg.1812|OLG90_08705
PF13905.12 fig|1018.121.peg.1812|OLG90_08705
PF00198.28 fig|1018.121.peg.1841|OLG90_08835
PF00364.28 fig|1018.121.peg.1841|OLG90_08835
PF00364.28 fig|1018.121.peg.1841|OLG90_08835
PF02817.22 fig|1018.121.peg.1841|OLG90_08835
PF02348.25 fig|1018.121.peg.1844|OLG90_08850
PF12804.13 fig|1018.121.peg.1844|OLG90_08850
PF13605.11 fig|1018.121.peg.1887|OLG90_09060
PF13605.11 fig|1018.121.peg.1887|OLG90_09060
PF12508.14 fig|1018.121.peg.1891|OLG90_09080
PF12508.14 fig|1018.121.peg.1891|OLG90_09080
PF00293.34 fig|1018.121.peg.1973|OLG90_09475
PF22327.2 fig|1018.121.peg.1973|OLG90_09475
PF01027.25 fig|1018.121.peg.1990|OLG90_09555
PF12698.13 fig|1018.121.peg.1991|OLG90_09560
PF01061.29 fig|1018.121.peg.1991|OLG90_09560
PF01061.29 fig|1018.121.peg.1991|OLG90_09560
PF12679.13 fig|1018.121.peg.1991|OLG90_09560
PF12730.13 fig|1018.121.peg.1991|OLG90_09560
PF12730.13 fig|1018.121.peg.1991|OLG90_09560
PF12730.13 fig|1018.121.peg.1991|OLG90_09560
PF13279.12 fig|1018.121.peg.2006|OLG90_09635
PF03061.28 fig|1018.121.peg.2006|OLG90_09635
PF04892.17 fig|1018.121.peg.2059|OLG90_09895
PF13715.12 fig|1018.121.peg.2084|OLG90_10035
PF07715.20 fig|1018.121.peg.2084|OLG90_10035
PF07715.20 fig|1018.121.peg.2084|OLG90_10035
PF13620.12 fig|1018.121.peg.2084|OLG90_10035
PF13620.12 fig|1018.121.peg.2084|OLG90_10035
PF00593.30 fig|1018.121.peg.2084|OLG90_10035
PF00593.30 fig|1018.121.peg.2084|OLG90_10035
PF07980.17 fig|1018.121.peg.2085|OLG90_10040
PF07980.17 fig|1018.121.peg.2085|OLG90_10040
PF14322.12 fig|1018.121.peg.2085|OLG90_10040
PF14322.12 fig|1018.121.peg.2085|OLG90_10040
PF19515.5 fig|1018.121.peg.2101|OLG90_10110
PF07971.18 fig|1018.121.peg.2106|OLG90_10135
PF17678.7 fig|1018.121.peg.2106|OLG90_10135
PF07715.20 fig|1018.121.peg.2122|OLG90_10210
PF13715.12 fig|1018.121.peg.2122|OLG90_10210
PF13715.12 fig|1018.121.peg.2122|OLG90_10210
PF00593.30 fig|1018.121.peg.2122|OLG90_10210
PF00593.30 fig|1018.121.peg.2122|OLG90_10210
PF00593.30 fig|1018.121.peg.2122|OLG90_10210
PF13620.12 fig|1018.121.peg.2122|OLG90_10210
PF13620.12 fig|1018.121.peg.2122|OLG90_10210
PF13620.12 fig|1018.121.peg.2122|OLG90_10210
PF00255.25 fig|1018.121.peg.2136|OLG90_10270
PF00578.27 fig|1018.121.peg.2136|OLG90_10270
PF13568.12 fig|1018.121.peg.2143|OLG90_10305
PF02472.21 fig|1018.121.peg.2160|OLG90_10385
PF19519.4 fig|1018.121.peg.2167|OLG90_10425
PF07715.20 fig|1018.121.peg.2169|OLG90_10435
PF07715.20 fig|1018.121.peg.2169|OLG90_10435
PF13715.12 fig|1018.121.peg.2169|OLG90_10435
PF13715.12 fig|1018.121.peg.2169|OLG90_10435
PF13620.12 fig|1018.121.peg.2169|OLG90_10435
PF13620.12 fig|1018.121.peg.2169|OLG90_10435
PF13620.12 fig|1018.121.peg.2169|OLG90_10435
PF00117.34 fig|1018.121.peg.2175|OLG90_10460
PF00988.28 fig|1018.121.peg.2175|OLG90_10460
PF07722.19 fig|1018.121.peg.2175|OLG90_10460
PF00113.28 fig|1018.121.peg.2177|OLG90_10470
PF03952.21 fig|1018.121.peg.2177|OLG90_10470
PF13378.12 fig|1018.121.peg.2177|OLG90_10470
PF13393.11 fig|1018.121.peg.2185|OLG90_10510
PF13393.11 fig|1018.121.peg.2185|OLG90_10510
PF13393.11 fig|1018.121.peg.2185|OLG90_10510
PF03129.25 fig|1018.121.peg.2185|OLG90_10510
PF03129.25 fig|1018.121.peg.2185|OLG90_10510
PF07971.18 fig|1018.121.peg.2197|OLG90_10565
PF17678.7 fig|1018.121.peg.2197|OLG90_10565
PF14088.11 fig|1018.121.peg.2226|OLG90_10695
PF00834.25 fig|1018.121.peg.2234|OLG90_10735
PF13715.12 fig|1018.121.peg.2241|OLG90_10770
PF07715.20 fig|1018.121.peg.2241|OLG90_10770
PF07715.20 fig|1018.121.peg.2241|OLG90_10770
PF13620.12 fig|1018.121.peg.2241|OLG90_10770
PF13620.12 fig|1018.121.peg.2241|OLG90_10770
PF01609.27 fig|1018.121.peg.2246|OLG90_10795
PF17768.7 fig|1018.121.peg.2258|OLG90_10855
PF01368.26 fig|1018.121.peg.2258|OLG90_10855
PF02272.24 fig|1018.121.peg.2258|OLG90_10855
PF13585.12 fig|1018.121.peg.2273|OLG90_10930
PF04234.18 fig|1018.121.peg.2273|OLG90_10930
PF04234.18 fig|1018.121.peg.2273|OLG90_10930
PF04234.18 fig|1018.121.peg.2273|OLG90_10930
PF04234.18 fig|1018.121.peg.2273|OLG90_10930
PF04234.18 fig|1018.121.peg.2273|OLG90_10930
PF04234.18 fig|1018.121.peg.2273|OLG90_10930
PF04234.18 fig|1018.121.peg.2273|OLG90_10930
PF04234.18 fig|1018.121.peg.2273|OLG90_10930
PF04234.18 fig|1018.121.peg.2273|OLG90_10930
PF04234.18 fig|1018.121.peg.2273|OLG90_10930
PF04234.18 fig|1018.121.peg.2273|OLG90_10930
PF04234.18 fig|1018.121.peg.2273|OLG90_10930
PF04234.18 fig|1018.121.peg.2273|OLG90_10930
PF04234.18 fig|1018.121.peg.2273|OLG90_10930
PF04234.18 fig|1018.121.peg.2273|OLG90_10930
PF04234.18 fig|1018.121.peg.2273|OLG90_10930
PF04234.18 fig|1018.121.peg.2273|OLG90_10930
PF04234.18 fig|1018.121.peg.2273|OLG90_10930
PF04234.18 fig|1018.121.peg.2273|OLG90_10930
PF04234.18 fig|1018.121.peg.2273|OLG90_10930
PF04234.18 fig|1018.121.peg.2273|OLG90_10930
PF04234.18 fig|1018.121.peg.2273|OLG90_10930
PF04234.18 fig|1018.121.peg.2273|OLG90_10930
PF04234.18 fig|1018.121.peg.2273|OLG90_10930
PF04234.18 fig|1018.121.peg.2273|OLG90_10930
PF17963.7 fig|1018.121.peg.2273|OLG90_10930
PF17963.7 fig|1018.121.peg.2273|OLG90_10930
PF17963.7 fig|1018.121.peg.2273|OLG90_10930
PF17963.7 fig|1018.121.peg.2273|OLG90_10930
PF17963.7 fig|1018.121.peg.2273|OLG90_10930
PF17963.7 fig|1018.121.peg.2273|OLG90_10930
PF17963.7 fig|1018.121.peg.2273|OLG90_10930
PF17963.7 fig|1018.121.peg.2273|OLG90_10930
PF17963.7 fig|1018.121.peg.2273|OLG90_10930
PF17963.7 fig|1018.121.peg.2273|OLG90_10930
PF17963.7 fig|1018.121.peg.2273|OLG90_10930
PF17963.7 fig|1018.121.peg.2273|OLG90_10930
PF17963.7 fig|1018.121.peg.2273|OLG90_10930
PF17963.7 fig|1018.121.peg.2273|OLG90_10930
PF17963.7 fig|1018.121.peg.2273|OLG90_10930
PF17963.7 fig|1018.121.peg.2273|OLG90_10930
PF17963.7 fig|1018.121.peg.2273|OLG90_10930
PF17963.7 fig|1018.121.peg.2273|OLG90_10930
PF17963.7 fig|1018.121.peg.2273|OLG90_10930
PF17963.7 fig|1018.121.peg.2273|OLG90_10930
PF17963.7 fig|1018.121.peg.2273|OLG90_10930
PF17963.7 fig|1018.121.peg.2273|OLG90_10930
PF17963.7 fig|1018.121.peg.2273|OLG90_10930
PF17963.7 fig|1018.121.peg.2273|OLG90_10930
PF17963.7 fig|1018.121.peg.2273|OLG90_10930
PF17963.7 fig|1018.121.peg.2273|OLG90_10930
PF17963.7 fig|1018.121.peg.2273|OLG90_10930
PF17963.7 fig|1018.121.peg.2273|OLG90_10930
PF17963.7 fig|1018.121.peg.2273|OLG90_10930
PF17963.7 fig|1018.121.peg.2273|OLG90_10930
PF17963.7 fig|1018.121.peg.2273|OLG90_10930
PF17963.7 fig|1018.121.peg.2273|OLG90_10930
PF13715.12 fig|1018.121.peg.2344|OLG90_11280
PF07715.20 fig|1018.121.peg.2344|OLG90_11280
PF13620.12 fig|1018.121.peg.2344|OLG90_11280
PF13620.12 fig|1018.121.peg.2344|OLG90_11280
PF13620.12 fig|1018.121.peg.2344|OLG90_11280
PF13177.12 fig|1018.123.peg.8|OL230_00035
PF01609.27 fig|1018.123.peg.19|OL230_00090
PF02664.20 fig|1018.123.peg.35|OL230_00170
PF00203.26 fig|1018.123.peg.96|OL230_00505
PF07980.17 fig|1018.123.peg.114|OL230_00590
PF14322.12 fig|1018.123.peg.114|OL230_00590
PF14322.12 fig|1018.123.peg.114|OL230_00590
PF14322.12 fig|1018.123.peg.114|OL230_00590
PF07715.20 fig|1018.123.peg.115|OL230_00595
PF13715.12 fig|1018.123.peg.115|OL230_00595
PF13620.12 fig|1018.123.peg.115|OL230_00595
PF13620.12 fig|1018.123.peg.115|OL230_00595
PF01609.27 fig|1018.123.peg.117|OL230_00600
PF01609.27 fig|1018.123.peg.136|OL230_00695
PF07971.18 fig|1018.123.peg.137|OL230_00700
PF17678.7 fig|1018.123.peg.137|OL230_00700
PF13715.12 fig|1018.123.peg.148|OL230_00755
PF13715.12 fig|1018.123.peg.148|OL230_00755
PF07715.20 fig|1018.123.peg.148|OL230_00755
PF13620.12 fig|1018.123.peg.148|OL230_00755
PF13620.12 fig|1018.123.peg.148|OL230_00755
PF01609.27 fig|1018.123.peg.150|OL230_00765
PF13715.12 fig|1018.123.peg.158|OL230_00795
PF07715.20 fig|1018.123.peg.158|OL230_00795
PF07715.20 fig|1018.123.peg.158|OL230_00795
PF00593.30 fig|1018.123.peg.158|OL230_00795
PF13620.12 fig|1018.123.peg.158|OL230_00795
PF13620.12 fig|1018.123.peg.158|OL230_00795
PF01609.27 fig|1018.123.peg.166|OL230_00830
PF00144.29 fig|1018.123.peg.173|OL230_00865
PF01734.27 fig|1018.123.peg.176|OL230_00880
PF01609.27 fig|1018.123.peg.209|OL230_01030
PF00221.24 fig|1018.123.peg.210|OL230_01035
PF13715.12 fig|1018.123.peg.257|OL230_01265
PF07715.20 fig|1018.123.peg.257|OL230_01265
PF07715.20 fig|1018.123.peg.257|OL230_01265
PF13620.12 fig|1018.123.peg.257|OL230_01265
PF13620.12 fig|1018.123.peg.257|OL230_01265
PF00593.30 fig|1018.123.peg.257|OL230_01265
PF00593.30 fig|1018.123.peg.257|OL230_01265
PF00593.30 fig|1018.123.peg.257|OL230_01265
PF00593.30 fig|1018.123.peg.257|OL230_01265
PF07715.20 fig|1018.123.peg.259|OL230_01275
PF07715.20 fig|1018.123.peg.259|OL230_01275
PF07715.20 fig|1018.123.peg.259|OL230_01275
PF04443.18 fig|1018.123.peg.280|OL230_01370
PF15738.11 fig|1018.123.peg.285|OL230_01395
PF01609.27 fig|1018.123.peg.337|OL230_01635
PF15738.11 fig|1018.123.peg.352|OL230_01710
PF04932.20 fig|1018.123.peg.360|OL230_01745
PF04932.20 fig|1018.123.peg.360|OL230_01745
PF13715.12 fig|1018.123.peg.370|OL230_01795
PF13715.12 fig|1018.123.peg.370|OL230_01795
PF07715.20 fig|1018.123.peg.370|OL230_01795
PF13620.12 fig|1018.123.peg.370|OL230_01795
PF10566.15 fig|1018.123.peg.374|OL230_01815
PF14508.12 fig|1018.123.peg.374|OL230_01815
PF14509.12 fig|1018.123.peg.374|OL230_01815
PF16363.11 fig|1018.123.peg.378|OL230_01835
PF01370.27 fig|1018.123.peg.378|OL230_01835
PF01073.25 fig|1018.123.peg.378|OL230_01835
PF01073.25 fig|1018.123.peg.378|OL230_01835
PF02719.21 fig|1018.123.peg.378|OL230_01835
PF02719.21 fig|1018.123.peg.378|OL230_01835
PF02719.21 fig|1018.123.peg.378|OL230_01835
PF04321.23 fig|1018.123.peg.378|OL230_01835
PF00106.31 fig|1018.123.peg.378|OL230_01835
PF07971.18 fig|1018.123.peg.402|OL230_01950
PF17678.7 fig|1018.123.peg.402|OL230_01950
PF00154.27 fig|1018.123.peg.447|OL230_02165
PF21096.2 fig|1018.123.peg.447|OL230_02165
PF08423.17 fig|1018.123.peg.447|OL230_02165
PF06745.19 fig|1018.123.peg.447|OL230_02165
PF13481.12 fig|1018.123.peg.447|OL230_02165
PF13715.12 fig|1018.123.peg.472|OL230_02285
PF07715.20 fig|1018.123.peg.472|OL230_02285
PF13620.12 fig|1018.123.peg.472|OL230_02285
PF13620.12 fig|1018.123.peg.472|OL230_02285
PF12833.13 fig|1018.123.peg.482|OL230_02330
PF12833.13 fig|1018.123.peg.482|OL230_02330
PF00165.29 fig|1018.123.peg.482|OL230_02330
PF00165.29 fig|1018.123.peg.482|OL230_02330
PF09907.14 fig|1018.123.peg.541|OL230_02605
PF06468.19 fig|1018.123.peg.576|OL230_02780
PF06468.19 fig|1018.123.peg.576|OL230_02780
PF06468.19 fig|1018.123.peg.576|OL230_02780
PF01609.27 fig|1018.123.peg.595|OL230_02875
PF07715.20 fig|1018.123.peg.606|OL230_02930
PF13715.12 fig|1018.123.peg.606|OL230_02930
PF00593.30 fig|1018.123.peg.606|OL230_02930
PF00593.30 fig|1018.123.peg.606|OL230_02930
PF00593.30 fig|1018.123.peg.606|OL230_02930
PF13620.12 fig|1018.123.peg.606|OL230_02930
PF01609.27 fig|1018.123.peg.612|OL230_02955
PF10566.15 fig|1018.123.peg.615|OL230_02965
PF14508.12 fig|1018.123.peg.615|OL230_02965
PF14509.12 fig|1018.123.peg.615|OL230_02965
PF14509.12 fig|1018.123.peg.615|OL230_02965
PF07715.20 fig|1018.123.peg.616|OL230_02970
PF13715.12 fig|1018.123.peg.616|OL230_02970
PF00593.30 fig|1018.123.peg.616|OL230_02970
PF00593.30 fig|1018.123.peg.616|OL230_02970
PF00593.30 fig|1018.123.peg.616|OL230_02970
PF13620.12 fig|1018.123.peg.616|OL230_02970
PF13620.12 fig|1018.123.peg.616|OL230_02970
PF01609.27 fig|1018.123.peg.649|OL230_03125
PF12698.13 fig|1018.123.peg.657|OL230_03155
PF01061.29 fig|1018.123.peg.657|OL230_03155
PF01061.29 fig|1018.123.peg.657|OL230_03155
PF01061.29 fig|1018.123.peg.657|OL230_03155
PF12698.13 fig|1018.123.peg.658|OL230_03160
PF14129.11 fig|1018.123.peg.676|OL230_03240
PF01609.27 fig|1018.123.peg.725|OL230_03485
PF07715.20 fig|1018.123.peg.744|OL230_03575
PF13715.12 fig|1018.123.peg.744|OL230_03575
PF13715.12 fig|1018.123.peg.744|OL230_03575
PF13620.12 fig|1018.123.peg.744|OL230_03575
PF13620.12 fig|1018.123.peg.744|OL230_03575
PF01609.27 fig|1018.123.peg.804|OL230_03845
PF01609.27 fig|1018.123.peg.832|OL230_04000
PF13715.12 fig|1018.123.peg.843|OL230_04055
PF07715.20 fig|1018.123.peg.843|OL230_04055
PF13620.12 fig|1018.123.peg.843|OL230_04055
PF13620.12 fig|1018.123.peg.843|OL230_04055
PF13620.12 fig|1018.123.peg.843|OL230_04055
PF01609.27 fig|1018.123.peg.871|OL230_04180
PF13585.12 fig|1018.123.peg.929|OL230_04455
PF17963.7 fig|1018.123.peg.929|OL230_04455
PF17963.7 fig|1018.123.peg.929|OL230_04455
PF17963.7 fig|1018.123.peg.929|OL230_04455
PF17963.7 fig|1018.123.peg.929|OL230_04455
PF17963.7 fig|1018.123.peg.929|OL230_04455
PF17963.7 fig|1018.123.peg.929|OL230_04455
PF17963.7 fig|1018.123.peg.929|OL230_04455
PF17963.7 fig|1018.123.peg.929|OL230_04455
PF17963.7 fig|1018.123.peg.929|OL230_04455
PF17963.7 fig|1018.123.peg.929|OL230_04455
PF17963.7 fig|1018.123.peg.929|OL230_04455
PF17963.7 fig|1018.123.peg.929|OL230_04455
PF17963.7 fig|1018.123.peg.929|OL230_04455
PF17963.7 fig|1018.123.peg.929|OL230_04455
PF17963.7 fig|1018.123.peg.929|OL230_04455
PF17963.7 fig|1018.123.peg.929|OL230_04455
PF17963.7 fig|1018.123.peg.929|OL230_04455
PF17963.7 fig|1018.123.peg.929|OL230_04455
PF10633.15 fig|1018.123.peg.929|OL230_04455
PF10633.15 fig|1018.123.peg.929|OL230_04455
PF10633.15 fig|1018.123.peg.929|OL230_04455
PF10633.15 fig|1018.123.peg.929|OL230_04455
PF10633.15 fig|1018.123.peg.929|OL230_04455
PF10633.15 fig|1018.123.peg.929|OL230_04455
PF10633.15 fig|1018.123.peg.929|OL230_04455
PF10633.15 fig|1018.123.peg.929|OL230_04455
PF10633.15 fig|1018.123.peg.929|OL230_04455
PF10633.15 fig|1018.123.peg.929|OL230_04455
PF10633.15 fig|1018.123.peg.929|OL230_04455
PF10633.15 fig|1018.123.peg.929|OL230_04455
PF12628.13 fig|1018.123.peg.929|OL230_04455
PF12628.13 fig|1018.123.peg.929|OL230_04455
PF12628.13 fig|1018.123.peg.929|OL230_04455
PF12628.13 fig|1018.123.peg.929|OL230_04455
PF12628.13 fig|1018.123.peg.929|OL230_04455
PF12628.13 fig|1018.123.peg.929|OL230_04455
PF17768.7 fig|1018.123.peg.943|OL230_04525
PF01368.26 fig|1018.123.peg.943|OL230_04525
PF02272.24 fig|1018.123.peg.943|OL230_04525
PF07715.20 fig|1018.123.peg.959|OL230_04605
PF07715.20 fig|1018.123.peg.959|OL230_04605
PF13715.12 fig|1018.123.peg.960|OL230_04610
PF13620.12 fig|1018.123.peg.960|OL230_04610
PF00834.25 fig|1018.123.peg.967|OL230_04645
PF14088.11 fig|1018.123.peg.975|OL230_04685
PF01609.27 fig|1018.123.peg.978|OL230_04700
PF13715.12 fig|1018.123.peg.988|OL230_04750
PF07715.20 fig|1018.123.peg.988|OL230_04750
PF07715.20 fig|1018.123.peg.988|OL230_04750
PF13620.12 fig|1018.123.peg.988|OL230_04750
PF13620.12 fig|1018.123.peg.988|OL230_04750
PF12741.13 fig|1018.123.peg.989|OL230_04755
PF12771.13 fig|1018.123.peg.989|OL230_04755
PF07971.18 fig|1018.123.peg.1006|OL230_04830
PF17678.7 fig|1018.123.peg.1006|OL230_04830
PF06821.19 fig|1018.123.peg.1021|OL230_04900
PF13393.11 fig|1018.123.peg.1028|OL230_04935
PF13393.11 fig|1018.123.peg.1028|OL230_04935
PF13393.11 fig|1018.123.peg.1028|OL230_04935
PF03129.25 fig|1018.123.peg.1028|OL230_04935
PF03129.25 fig|1018.123.peg.1028|OL230_04935
PF00113.28 fig|1018.123.peg.1035|OL230_04970
PF03952.21 fig|1018.123.peg.1035|OL230_04970
PF13378.12 fig|1018.123.peg.1035|OL230_04970
PF00117.34 fig|1018.123.peg.1039|OL230_04990
PF00988.28 fig|1018.123.peg.1039|OL230_04990
PF07722.19 fig|1018.123.peg.1039|OL230_04990
PF07715.20 fig|1018.123.peg.1044|OL230_05015
PF07715.20 fig|1018.123.peg.1044|OL230_05015
PF13715.12 fig|1018.123.peg.1044|OL230_05015
PF13715.12 fig|1018.123.peg.1044|OL230_05015
PF13620.12 fig|1018.123.peg.1044|OL230_05015
PF13620.12 fig|1018.123.peg.1044|OL230_05015
PF13620.12 fig|1018.123.peg.1044|OL230_05015
PF19519.4 fig|1018.123.peg.1046|OL230_05025
PF02472.21 fig|1018.123.peg.1052|OL230_05060
PF13568.12 fig|1018.123.peg.1071|OL230_05155
PF00255.25 fig|1018.123.peg.1077|OL230_05185
PF00578.27 fig|1018.123.peg.1077|OL230_05185
PF13306.12 fig|1018.123.peg.1088|OL230_05240
PF07715.20 fig|1018.123.peg.1099|OL230_05295
PF13715.12 fig|1018.123.peg.1099|OL230_05295
PF13715.12 fig|1018.123.peg.1099|OL230_05295
PF00593.30 fig|1018.123.peg.1099|OL230_05295
PF00593.30 fig|1018.123.peg.1099|OL230_05295
PF00593.30 fig|1018.123.peg.1099|OL230_05295
PF13620.12 fig|1018.123.peg.1099|OL230_05295
PF13620.12 fig|1018.123.peg.1099|OL230_05295
PF13620.12 fig|1018.123.peg.1099|OL230_05295
PF07971.18 fig|1018.123.peg.1111|OL230_05355
PF17678.7 fig|1018.123.peg.1111|OL230_05355
PF19515.5 fig|1018.123.peg.1116|OL230_05380
PF07715.20 fig|1018.123.peg.1139|OL230_05490
PF13715.12 fig|1018.123.peg.1140|OL230_05495
PF13620.12 fig|1018.123.peg.1140|OL230_05495
PF13715.12 fig|1018.123.peg.1142|OL230_05505
PF07715.20 fig|1018.123.peg.1142|OL230_05505
PF13620.12 fig|1018.123.peg.1142|OL230_05505
PF13620.12 fig|1018.123.peg.1142|OL230_05505
PF04892.17 fig|1018.123.peg.1177|OL230_05680
PF01609.27 fig|1018.123.peg.1228|OL230_05920
PF13279.12 fig|1018.123.peg.1242|OL230_05990
PF03061.28 fig|1018.123.peg.1242|OL230_05990
PF12698.13 fig|1018.123.peg.1265|OL230_06100
PF01061.29 fig|1018.123.peg.1265|OL230_06100
PF01061.29 fig|1018.123.peg.1265|OL230_06100
PF12679.13 fig|1018.123.peg.1265|OL230_06100
PF01027.25 fig|1018.123.peg.1266|OL230_06105
PF00293.34 fig|1018.123.peg.1283|OL230_06190
PF02348.25 fig|1018.123.peg.1370|OL230_06640
PF12804.13 fig|1018.123.peg.1370|OL230_06640
PF00198.28 fig|1018.123.peg.1373|OL230_06655
PF00364.28 fig|1018.123.peg.1373|OL230_06655
PF00364.28 fig|1018.123.peg.1373|OL230_06655
PF02817.22 fig|1018.123.peg.1373|OL230_06655
PF13905.12 fig|1018.123.peg.1403|OL230_06805
PF13905.12 fig|1018.123.peg.1403|OL230_06805
PF18075.7 fig|1018.123.peg.1411|OL230_06845
PF02687.26 fig|1018.123.peg.1411|OL230_06845
PF02687.26 fig|1018.123.peg.1411|OL230_06845
PF00625.27 fig|1018.123.peg.1427|OL230_06925
PF13671.12 fig|1018.123.peg.1427|OL230_06925
PF13671.12 fig|1018.123.peg.1427|OL230_06925
PF00730.31 fig|1018.123.peg.1437|OL230_06975
PF01555.24 fig|1018.123.peg.1444|OL230_07005
PF03772.21 fig|1018.123.peg.1497|OL230_07265
PF03772.21 fig|1018.123.peg.1497|OL230_07265
PF13567.11 fig|1018.123.peg.1497|OL230_07265
PF13567.11 fig|1018.123.peg.1497|OL230_07265
PF13567.11 fig|1018.123.peg.1497|OL230_07265
PF13567.11 fig|1018.123.peg.1497|OL230_07265
PF13567.11 fig|1018.123.peg.1497|OL230_07265
PF00877.25 fig|1018.123.peg.1498|OL230_07270
PF13715.12 fig|1018.123.peg.1546|OL230_07490
PF07715.20 fig|1018.123.peg.1546|OL230_07490
PF13620.12 fig|1018.123.peg.1546|OL230_07490
PF19143.6 fig|1018.123.peg.1557|OL230_07545
PF01734.27 fig|1018.123.peg.1557|OL230_07545
PF01734.27 fig|1018.123.peg.1557|OL230_07545
PF03631.20 fig|1018.123.peg.1577|OL230_07640
PF03167.24 fig|1018.123.peg.1579|OL230_07650
PF03167.24 fig|1018.123.peg.1579|OL230_07650
PF00749.27 fig|1018.123.peg.1585|OL230_07680
PF19269.4 fig|1018.123.peg.1585|OL230_07680
PF19269.4 fig|1018.123.peg.1585|OL230_07680
PF00521.25 fig|1018.123.peg.1589|OL230_07700
PF00521.25 fig|1018.123.peg.1589|OL230_07700
PF03989.18 fig|1018.123.peg.1589|OL230_07700
PF03989.18 fig|1018.123.peg.1589|OL230_07700
PF03989.18 fig|1018.123.peg.1589|OL230_07700
PF03989.18 fig|1018.123.peg.1589|OL230_07700
PF03989.18 fig|1018.123.peg.1589|OL230_07700
PF03989.18 fig|1018.123.peg.1589|OL230_07700
PF05096.18 fig|1018.123.peg.1648|OL230_08010
PF01609.27 fig|1018.123.peg.1652|OL230_08030
PF00005.33 fig|1018.123.peg.1668|OL230_08110
PF00005.33 fig|1018.123.peg.1668|OL230_08110
PF00005.33 fig|1018.123.peg.1668|OL230_08110
PF12848.13 fig|1018.123.peg.1668|OL230_08110
PF13304.12 fig|1018.123.peg.1668|OL230_08110
PF13304.12 fig|1018.123.peg.1668|OL230_08110
PF13304.12 fig|1018.123.peg.1668|OL230_08110
PF02463.25 fig|1018.123.peg.1668|OL230_08110
PF02463.25 fig|1018.123.peg.1668|OL230_08110
PF02463.25 fig|1018.123.peg.1668|OL230_08110
PF01544.23 fig|1018.123.peg.1678|OL230_08160
PF13279.12 fig|1018.123.peg.1688|OL230_08205
PF03061.28 fig|1018.123.peg.1688|OL230_08205
PF03061.28 fig|1018.123.peg.1688|OL230_08205
PF01643.23 fig|1018.123.peg.1688|OL230_08205
PF00270.35 fig|1018.123.peg.1701|OL230_08260
PF00270.35 fig|1018.123.peg.1701|OL230_08260
PF00270.35 fig|1018.123.peg.1701|OL230_08260
PF21220.3 fig|1018.123.peg.1701|OL230_08260
PF21220.3 fig|1018.123.peg.1701|OL230_08260
PF09382.16 fig|1018.123.peg.1701|OL230_08260
PF09382.16 fig|1018.123.peg.1701|OL230_08260
PF09382.16 fig|1018.123.peg.1701|OL230_08260
PF00271.37 fig|1018.123.peg.1701|OL230_08260
PF00271.37 fig|1018.123.peg.1701|OL230_08260
PF00271.37 fig|1018.123.peg.1701|OL230_08260
PF00570.28 fig|1018.123.peg.1701|OL230_08260
PF16124.10 fig|1018.123.peg.1701|OL230_08260
PF04851.21 fig|1018.123.peg.1701|OL230_08260
PF04851.21 fig|1018.123.peg.1701|OL230_08260
PF01609.27 fig|1018.123.peg.1725|OL230_08380
PF01609.27 fig|1018.123.peg.1729|OL230_08395
PF07715.20 fig|1018.123.peg.1736|OL230_08425
PF13715.12 fig|1018.123.peg.1736|OL230_08425
PF13715.12 fig|1018.123.peg.1736|OL230_08425
PF13620.12 fig|1018.123.peg.1736|OL230_08425
PF13715.12 fig|1018.123.peg.1820|OL230_08890
PF07715.20 fig|1018.123.peg.1820|OL230_08890
PF13620.12 fig|1018.123.peg.1820|OL230_08890
PF00877.25 fig|1018.123.peg.1830|OL230_08935
PF00877.25 fig|1018.123.peg.1830|OL230_08935
PF18348.7 fig|1018.123.peg.1830|OL230_08935
PF08239.17 fig|1018.123.peg.1830|OL230_08935
PF10502.14 fig|1018.123.peg.1834|OL230_08955
PF10502.14 fig|1018.123.peg.1834|OL230_08955
PF18936.5 fig|1018.123.peg.1834|OL230_08955
PF15902.11 fig|1018.123.peg.1839|OL230_08975
PF15902.11 fig|1018.123.peg.1839|OL230_08975
PF15902.11 fig|1018.123.peg.1839|OL230_08975
PF15902.11 fig|1018.123.peg.1839|OL230_08975
PF15902.11 fig|1018.123.peg.1839|OL230_08975
PF15902.11 fig|1018.123.peg.1839|OL230_08975
PF02012.26 fig|1018.123.peg.1839|OL230_08975
PF02012.26 fig|1018.123.peg.1839|OL230_08975
PF02012.26 fig|1018.123.peg.1839|OL230_08975
PF02012.26 fig|1018.123.peg.1839|OL230_08975
PF02012.26 fig|1018.123.peg.1839|OL230_08975
PF02012.26 fig|1018.123.peg.1839|OL230_08975
PF02012.26 fig|1018.123.peg.1839|OL230_08975
PF02012.26 fig|1018.123.peg.1839|OL230_08975
PF02012.26 fig|1018.123.peg.1839|OL230_08975
PF02012.26 fig|1018.123.peg.1839|OL230_08975
PF02012.26 fig|1018.123.peg.1839|OL230_08975
PF13088.12 fig|1018.123.peg.1839|OL230_08975
PF13088.12 fig|1018.123.peg.1839|OL230_08975
PF13088.12 fig|1018.123.peg.1839|OL230_08975
PF14870.12 fig|1018.123.peg.1839|OL230_08975
PF14870.12 fig|1018.123.peg.1839|OL230_08975
PF14870.12 fig|1018.123.peg.1839|OL230_08975
PF14870.12 fig|1018.123.peg.1839|OL230_08975
PF14870.12 fig|1018.123.peg.1839|OL230_08975
PF14870.12 fig|1018.123.peg.1839|OL230_08975
PF14870.12 fig|1018.123.peg.1839|OL230_08975
PF14870.12 fig|1018.123.peg.1839|OL230_08975
PF14870.12 fig|1018.123.peg.1839|OL230_08975
PF14870.12 fig|1018.123.peg.1839|OL230_08975
PF24316.1 fig|1018.123.peg.1839|OL230_08975
PF24316.1 fig|1018.123.peg.1839|OL230_08975
PF24316.1 fig|1018.123.peg.1839|OL230_08975
PF24316.1 fig|1018.123.peg.1839|OL230_08975
PF24316.1 fig|1018.123.peg.1839|OL230_08975
PF24316.1 fig|1018.123.peg.1839|OL230_08975
PF24316.1 fig|1018.123.peg.1839|OL230_08975
PF24316.1 fig|1018.123.peg.1839|OL230_08975
PF24316.1 fig|1018.123.peg.1839|OL230_08975
PF00198.28 fig|1018.123.peg.1911|OL230_09335
PF00364.28 fig|1018.123.peg.1911|OL230_09335
PF02817.22 fig|1018.123.peg.1911|OL230_09335
PF02817.22 fig|1018.123.peg.1911|OL230_09335
PF00137.26 fig|1018.123.peg.1939|OL230_09465
PF13585.12 fig|1018.123.peg.1956|OL230_09550
PF13585.12 fig|1018.123.peg.1956|OL230_09550
PF00156.33 fig|1018.123.peg.2002|OL230_09775
PF01037.27 fig|1018.123.peg.2042|OL230_09965
PF13412.12 fig|1018.123.peg.2042|OL230_09965
PF13404.12 fig|1018.123.peg.2042|OL230_09965
PF13585.12 fig|1018.123.peg.2052|OL230_10015
PF13585.12 fig|1018.123.peg.2052|OL230_10015
PF13585.12 fig|1018.123.peg.2052|OL230_10015
PF17963.7 fig|1018.123.peg.2052|OL230_10015
PF17963.7 fig|1018.123.peg.2052|OL230_10015
PF17963.7 fig|1018.123.peg.2052|OL230_10015
PF17963.7 fig|1018.123.peg.2052|OL230_10015
PF17963.7 fig|1018.123.peg.2052|OL230_10015
PF17963.7 fig|1018.123.peg.2052|OL230_10015
PF17963.7 fig|1018.123.peg.2052|OL230_10015
PF17963.7 fig|1018.123.peg.2052|OL230_10015
PF17963.7 fig|1018.123.peg.2052|OL230_10015
PF17963.7 fig|1018.123.peg.2052|OL230_10015
PF17963.7 fig|1018.123.peg.2052|OL230_10015
PF17963.7 fig|1018.123.peg.2052|OL230_10015
PF17963.7 fig|1018.123.peg.2052|OL230_10015
PF17892.7 fig|1018.123.peg.2052|OL230_10015
PF17892.7 fig|1018.123.peg.2052|OL230_10015
PF17892.7 fig|1018.123.peg.2052|OL230_10015
PF17892.7 fig|1018.123.peg.2052|OL230_10015
PF17892.7 fig|1018.123.peg.2052|OL230_10015
PF17892.7 fig|1018.123.peg.2052|OL230_10015
PF17892.7 fig|1018.123.peg.2052|OL230_10015
PF01761.26 fig|1018.123.peg.2087|OL230_10180
PF24621.1 fig|1018.123.peg.2087|OL230_10180
PF13685.12 fig|1018.123.peg.2087|OL230_10180
PF13715.12 fig|1018.123.peg.2099|OL230_10240
PF07715.20 fig|1018.123.peg.2099|OL230_10240
PF13620.12 fig|1018.123.peg.2099|OL230_10240
PF12741.13 fig|1018.123.peg.2100|OL230_10245
PF12771.13 fig|1018.123.peg.2100|OL230_10245
PF00691.25 fig|1018.123.peg.2120|OL230_10345
PF13476.12 fig|1018.123.peg.2139|OL230_10440
PF13476.12 fig|1018.123.peg.2139|OL230_10440
PF13476.12 fig|1018.123.peg.2139|OL230_10440
PF13476.12 fig|1018.123.peg.2139|OL230_10440
PF13558.12 fig|1018.123.peg.2139|OL230_10440
PF13558.12 fig|1018.123.peg.2139|OL230_10440
PF13555.12 fig|1018.123.peg.2139|OL230_10440
PF01609.27 fig|1018.123.peg.2141|OL230_10450
PF00561.26 fig|1018.123.peg.2165|OL230_10590
PF00561.26 fig|1018.123.peg.2165|OL230_10590
PF12697.13 fig|1018.123.peg.2165|OL230_10590
PF00202.27 fig|1018.123.peg.2197|OL230_10760
PF04468.17 fig|1018.123.peg.2217|OL230_10850
PF07715.20 fig|1018.123.peg.2220|OL230_10865
PF07715.20 fig|1018.123.peg.2220|OL230_10865
PF07715.20 fig|1018.123.peg.2220|OL230_10865
PF00593.30 fig|1018.123.peg.2220|OL230_10865
PF13715.12 fig|1018.123.peg.2220|OL230_10865
PF13620.12 fig|1018.123.peg.2220|OL230_10865
PF13620.12 fig|1018.123.peg.2220|OL230_10865
PF01654.22 fig|1018.123.peg.2229|OL230_10910
PF01609.27 fig|1018.123.peg.2263|OL230_11085
PF02153.23 fig|1018.123.peg.2265|OL230_11095
PF20463.3 fig|1018.123.peg.2265|OL230_11095
PF03446.21 fig|1018.123.peg.2265|OL230_11095
PF03446.21 fig|1018.123.peg.2265|OL230_11095
PF10566.15 fig|1018.123.peg.2301|OL230_11270
PF14508.12 fig|1018.123.peg.2301|OL230_11270
PF14509.12 fig|1018.123.peg.2301|OL230_11270
PF12741.13 fig|1018.123.peg.2308|OL230_11305
PF12771.13 fig|1018.123.peg.2308|OL230_11305
PF07715.20 fig|1018.123.peg.2309|OL230_11310
PF13715.12 fig|1018.123.peg.2309|OL230_11310
PF13715.12 fig|1018.123.peg.2309|OL230_11310
PF13620.12 fig|1018.123.peg.2309|OL230_11310
PF00156.33 fig|1018.123.peg.2315|OL230_11345
PF01467.32 fig|1018.123.peg.2324|OL230_11390
PF13715.12 fig|1018.123.peg.2351|OL230_11520
PF07715.20 fig|1018.123.peg.2351|OL230_11520
PF00593.30 fig|1018.123.peg.2351|OL230_11520
PF00593.30 fig|1018.123.peg.2351|OL230_11520
PF13620.12 fig|1018.123.peg.2351|OL230_11520
PF13620.12 fig|1018.123.peg.2351|OL230_11520
PF02801.28 fig|1018.123.peg.2379|OL230_11655
PF00109.32 fig|1018.123.peg.2379|OL230_11655
PF05525.19 fig|1018.123.peg.2392|OL230_11720
PF02517.21 fig|1018.123.peg.2394|OL230_11730
PF02517.21 fig|1018.123.peg.2394|OL230_11730
PF02517.21 fig|1018.123.peg.2394|OL230_11730
PF08459.17 fig|1018.123.peg.2425|OL230_11880
PF22920.2 fig|1018.123.peg.2425|OL230_11880
PF22920.2 fig|1018.123.peg.2425|OL230_11880
PF01541.30 fig|1018.123.peg.2425|OL230_11880
PF01541.30 fig|1018.123.peg.2425|OL230_11880
PF14520.12 fig|1018.123.peg.2425|OL230_11880
PF12826.13 fig|1018.123.peg.2425|OL230_11880
PF13715.12 fig|1018.123.peg.2476
PF13715.12 fig|1018.123.peg.2476
PF07715.20 fig|1018.123.peg.2476
PF07715.20 fig|1018.123.peg.2476
PF13620.12 fig|1018.123.peg.2476
PF13620.12 fig|1018.123.peg.2476
PF13620.12 fig|1018.123.peg.2476
PF00202.27 fig|105219.32.peg.54|G5A69_00260
PF05488.18 fig|105219.32.peg.90|G5A69_00415
PF00155.27 fig|105219.32.peg.115|G5A69_00515
PF12897.13 fig|105219.32.peg.115|G5A69_00515
PF18912.6 fig|105219.32.peg.265|G5A69_01220
PF00156.33 fig|105219.32.peg.265|G5A69_01220
PF14521.12 fig|105219.32.peg.295|G5A69_01365
PF05488.18 fig|105219.32.peg.297|G5A69_01370
PF01467.32 fig|105219.32.peg.302|G5A69_01395
PF00589.27 fig|105219.32.peg.510|G5A69_02380
PF00154.27 fig|105219.32.peg.516|G5A69_02410
PF21096.2 fig|105219.32.peg.516|G5A69_02410
PF08423.17 fig|105219.32.peg.516|G5A69_02410
PF06745.19 fig|105219.32.peg.516|G5A69_02410
PF13481.12 fig|105219.32.peg.516|G5A69_02410
PF01637.24 fig|105219.32.peg.516|G5A69_02410
PF02113.20 fig|105219.32.peg.547|G5A69_02555
PF07690.21 fig|105219.32.peg.550
PF07690.21 fig|105219.32.peg.550
PF01957.24 fig|105219.32.peg.771|G5A69_03650
PF06146.17 fig|105219.32.peg.803|G5A69_03785
PF03864.21 fig|105219.32.peg.824|G5A69_03895
PF00521.25 fig|105219.32.peg.861|G5A69_04085
PF03989.18 fig|105219.32.peg.861|G5A69_04085
PF03989.18 fig|105219.32.peg.861|G5A69_04085
PF03989.18 fig|105219.32.peg.861|G5A69_04085
PF03989.18 fig|105219.32.peg.861|G5A69_04085
PF03989.18 fig|105219.32.peg.861|G5A69_04085
PF03989.18 fig|105219.32.peg.861|G5A69_04085
PF03989.18 fig|105219.32.peg.861|G5A69_04085
PF02153.23 fig|105219.32.peg.865|G5A69_04105
PF20463.3 fig|105219.32.peg.865|G5A69_04105
PF03807.23 fig|105219.32.peg.865|G5A69_04105
PF03807.23 fig|105219.32.peg.865|G5A69_04105
PF01734.27 fig|105219.32.peg.934|G5A69_04425
PF01103.29 fig|105219.32.peg.934|G5A69_04425
PF00155.27 fig|105219.32.peg.940|G5A69_04455
PF07721.20 fig|105219.32.peg.952|G5A69_04510
PF07721.20 fig|105219.32.peg.952|G5A69_04510
PF07721.20 fig|105219.32.peg.952|G5A69_04510
PF14559.12 fig|105219.32.peg.952|G5A69_04510
PF14559.12 fig|105219.32.peg.952|G5A69_04510
PF14559.12 fig|105219.32.peg.952|G5A69_04510
PF14559.12 fig|105219.32.peg.952|G5A69_04510
PF00730.31 fig|105219.32.peg.964|G5A69_04570
PF00633.29 fig|105219.32.peg.964|G5A69_04570
PF10502.14 fig|105219.32.peg.1022|G5A69_04845
PF08459.17 fig|105219.32.peg.1032|G5A69_04895
PF22920.2 fig|105219.32.peg.1032|G5A69_04895
PF22920.2 fig|105219.32.peg.1032|G5A69_04895
PF02151.25 fig|105219.32.peg.1032|G5A69_04895
PF01541.30 fig|105219.32.peg.1032|G5A69_04895
PF14520.12 fig|105219.32.peg.1032|G5A69_04895
PF14520.12 fig|105219.32.peg.1032|G5A69_04895
PF00633.29 fig|105219.32.peg.1032|G5A69_04895
PF00633.29 fig|105219.32.peg.1032|G5A69_04895
PF02272.24 fig|105219.32.peg.1050|G5A69_05005
PF01368.26 fig|105219.32.peg.1050|G5A69_05005
PF01368.26 fig|105219.32.peg.1050|G5A69_05005
PF17768.7 fig|105219.32.peg.1050|G5A69_05005
PF03772.21 fig|105219.32.peg.1055|G5A69_05030
PF03772.21 fig|105219.32.peg.1055|G5A69_05030
PF13567.11 fig|105219.32.peg.1055|G5A69_05030
PF13567.11 fig|105219.32.peg.1055|G5A69_05030
PF13567.11 fig|105219.32.peg.1055|G5A69_05030
PF13567.11 fig|105219.32.peg.1055|G5A69_05030
PF00753.33 fig|105219.32.peg.1055|G5A69_05030
PF12706.13 fig|105219.32.peg.1055|G5A69_05030
PF12706.13 fig|105219.32.peg.1055|G5A69_05030
PF00113.28 fig|105219.32.peg.1064|G5A69_05075
PF03952.21 fig|105219.32.peg.1064|G5A69_05075
PF13414.12 fig|105219.32.peg.1097|G5A69_05230
PF13414.12 fig|105219.32.peg.1097|G5A69_05230
PF13414.12 fig|105219.32.peg.1097|G5A69_05230
PF13414.12 fig|105219.32.peg.1097|G5A69_05230
PF13431.12 fig|105219.32.peg.1097|G5A69_05230
PF13431.12 fig|105219.32.peg.1097|G5A69_05230
PF13431.12 fig|105219.32.peg.1097|G5A69_05230
PF13431.12 fig|105219.32.peg.1097|G5A69_05230
PF13432.12 fig|105219.32.peg.1097|G5A69_05230
PF13432.12 fig|105219.32.peg.1097|G5A69_05230
PF13432.12 fig|105219.32.peg.1097|G5A69_05230
PF07719.23 fig|105219.32.peg.1097|G5A69_05230
PF07719.23 fig|105219.32.peg.1097|G5A69_05230
PF07719.23 fig|105219.32.peg.1097|G5A69_05230
PF07719.23 fig|105219.32.peg.1097|G5A69_05230
PF00515.34 fig|105219.32.peg.1097|G5A69_05230
PF00515.34 fig|105219.32.peg.1097|G5A69_05230
PF00515.34 fig|105219.32.peg.1097|G5A69_05230
PF00515.34 fig|105219.32.peg.1097|G5A69_05230
PF14559.12 fig|105219.32.peg.1097|G5A69_05230
PF14559.12 fig|105219.32.peg.1097|G5A69_05230
PF14559.12 fig|105219.32.peg.1097|G5A69_05230
PF01734.27 fig|105219.32.peg.1110|G5A69_05295
PF00749.27 fig|105219.32.peg.1111|G5A69_05300
PF19269.4 fig|105219.32.peg.1111|G5A69_05300
PF00528.27 fig|105219.32.peg.1134|G5A69_05425
PF00528.27 fig|105219.32.peg.1134|G5A69_05425
PF01041.23 fig|105219.32.peg.1312|G5A69_06255
PF03167.24 fig|105219.32.peg.1320|G5A69_06290
PF03576.19 fig|105219.32.peg.1378|G5A69_06550
PF02463.25 fig|105219.32.peg.1390|G5A69_06610
PF13476.12 fig|105219.32.peg.1390|G5A69_06610
PF13476.12 fig|105219.32.peg.1390|G5A69_06610
PF13476.12 fig|105219.32.peg.1390|G5A69_06610
PF13304.12 fig|105219.32.peg.1390|G5A69_06610
PF13304.12 fig|105219.32.peg.1390|G5A69_06610
PF06470.18 fig|105219.32.peg.1390|G5A69_06610
PF06470.18 fig|105219.32.peg.1390|G5A69_06610
PF00005.33 fig|105219.32.peg.1454|G5A69_06905
PF00005.33 fig|105219.32.peg.1454|G5A69_06905
PF12848.13 fig|105219.32.peg.1454|G5A69_06905
PF12848.13 fig|105219.32.peg.1454|G5A69_06905
PF13304.12 fig|105219.32.peg.1454|G5A69_06905
PF13304.12 fig|105219.32.peg.1454|G5A69_06905
PF13304.12 fig|105219.32.peg.1454|G5A69_06905
PF13304.12 fig|105219.32.peg.1454|G5A69_06905
PF13304.12 fig|105219.32.peg.1454|G5A69_06905
PF02463.25 fig|105219.32.peg.1454|G5A69_06905
PF02463.25 fig|105219.32.peg.1454|G5A69_06905
PF02463.25 fig|105219.32.peg.1454|G5A69_06905
PF13555.12 fig|105219.32.peg.1454|G5A69_06905
PF13555.12 fig|105219.32.peg.1454|G5A69_06905
PF13401.12 fig|105219.32.peg.1454|G5A69_06905
PF13401.12 fig|105219.32.peg.1454|G5A69_06905
PF13401.12 fig|105219.32.peg.1454|G5A69_06905
PF00144.29 fig|105219.32.peg.1464|G5A69_06950
PF13177.12 fig|105219.32.peg.1484|G5A69_07030
PF05762.20 fig|105219.32.peg.1549|G5A69_07325
PF13519.12 fig|105219.32.peg.1549|G5A69_07325
PF13616.12 fig|105219.32.peg.1600|G5A69_07550
PF13616.12 fig|105219.32.peg.1600|G5A69_07550
PF13145.12 fig|105219.32.peg.1600|G5A69_07550
PF00639.27 fig|105219.32.peg.1600|G5A69_07550
PF00639.27 fig|105219.32.peg.1600|G5A69_07550
PF04392.18 fig|105219.32.peg.1601|G5A69_07555
PF13407.12 fig|105219.32.peg.1601|G5A69_07555
PF13407.12 fig|105219.32.peg.1601|G5A69_07555
PF00144.29 fig|105219.32.peg.1614|G5A69_07620
PF03631.20 fig|105219.32.peg.1754
PF13643.11 fig|105219.32.peg.1777|G5A69_08420
PF18014.7 fig|105219.32.peg.1822|G5A69_08640
PF18014.7 fig|105219.32.peg.1822|G5A69_08640
PF18014.7 fig|105219.32.peg.1822|G5A69_08640
PF00583.31 fig|105219.32.peg.1822|G5A69_08640
PF00583.31 fig|105219.32.peg.1822|G5A69_08640
PF13508.13 fig|105219.32.peg.1822|G5A69_08640
PF13508.13 fig|105219.32.peg.1822|G5A69_08640
PF13673.13 fig|105219.32.peg.1822|G5A69_08640
PF13673.13 fig|105219.32.peg.1822|G5A69_08640
PF13664.11 fig|105219.32.peg.1859|G5A69_08810
PF00117.34 fig|105219.32.peg.1863|G5A69_08830
PF00988.28 fig|105219.32.peg.1863|G5A69_08830
PF00075.30 fig|105219.32.peg.1868|G5A69_08855
PF00375.23 fig|105219.32.peg.1904|G5A69_09030
PF01555.24 fig|105219.32.peg.1929|G5A69_09145
PF00180.25 fig|105219.32.peg.1936|G5A69_09180
PF10503.15 fig|105219.32.peg.2057|G5A69_09740
PF00326.27 fig|105219.32.peg.2057|G5A69_09740
PF12146.14 fig|105219.32.peg.2057|G5A69_09740
PF12146.14 fig|105219.32.peg.2057|G5A69_09740
PF00625.27 fig|105219.32.peg.2066|G5A69_09790
PF13671.12 fig|105219.32.peg.2066|G5A69_09790
PF06166.18 fig|105219.32.peg.2089|G5A69_09900
PF02142.27 fig|105219.32.peg.2101|G5A69_09960
PF07219.19 fig|105219.32.peg.2294|G5A69_10870
PF07219.19 fig|105219.32.peg.2294|G5A69_10870
PF07219.19 fig|105219.32.peg.2294|G5A69_10870
PF07219.19 fig|105219.32.peg.2294|G5A69_10870
PF07219.19 fig|105219.32.peg.2294|G5A69_10870
PF07219.19 fig|105219.32.peg.2294|G5A69_10870
PF13424.12 fig|105219.32.peg.2294|G5A69_10870
PF13424.12 fig|105219.32.peg.2294|G5A69_10870
PF13424.12 fig|105219.32.peg.2294|G5A69_10870
PF13424.12 fig|105219.32.peg.2294|G5A69_10870
PF13424.12 fig|105219.32.peg.2294|G5A69_10870
PF13458.12 fig|105219.32.peg.2385|G5A69_11310
PF01094.34 fig|105219.32.peg.2385|G5A69_11310
PF13433.12 fig|105219.32.peg.2385|G5A69_11310
PF13433.12 fig|105219.32.peg.2385|G5A69_11310
PF02401.23 fig|105219.32.peg.2387|G5A69_11320
PF03401.19 fig|105219.32.peg.2498|G5A69_11845
PF02660.20 fig|105219.32.peg.2502|G5A69_11865
PF01566.24 fig|105219.32.peg.2618|G5A69_12395
PF01566.24 fig|105219.32.peg.2618|G5A69_12395
PF00072.30 fig|105219.32.peg.2649
PF00512.31 fig|105219.32.peg.2649
PF00072.30 fig|105219.32.peg.2651|G5A69_12535
PF00701.28 fig|105219.32.peg.2683|G5A69_12685
PF00773.24 fig|105219.32.peg.2701|G5A69_12770
PF00773.24 fig|105219.32.peg.2701|G5A69_12770
PF02786.22 fig|105219.32.peg.2711|G5A69_12810
PF00289.28 fig|105219.32.peg.2711|G5A69_12810
PF02785.25 fig|105219.32.peg.2711|G5A69_12810
PF07478.18 fig|105219.32.peg.2711|G5A69_12810
PF02222.27 fig|105219.32.peg.2711|G5A69_12810
PF02518.31 fig|105219.32.peg.2736|G5A69_12920
PF02518.31 fig|105219.32.peg.2736|G5A69_12920
PF00512.31 fig|105219.32.peg.2736|G5A69_12920
PF00512.31 fig|105219.32.peg.2736|G5A69_12920
PF03401.19 fig|105219.32.peg.2789|G5A69_13165
PF03167.24 fig|105219.32.peg.2823|G5A69_13355
PF00360.26 fig|105219.32.peg.2832|G5A69_13400
PF02518.31 fig|105219.32.peg.2832|G5A69_13400
PF08446.17 fig|105219.32.peg.2832|G5A69_13400
PF00512.31 fig|105219.32.peg.2832|G5A69_13400
PF01590.32 fig|105219.32.peg.2832|G5A69_13400
PF03401.19 fig|105219.32.peg.2901|G5A69_13735
PF01797.21 fig|105219.32.peg.2904|G5A69_13750
PF01761.26 fig|105219.32.peg.2907|G5A69_13765
PF24621.1 fig|105219.32.peg.2907|G5A69_13765
PF13685.12 fig|105219.32.peg.2907|G5A69_13765
PF11741.13 fig|105219.32.peg.2910
PF00203.26 fig|105219.32.peg.2954|G5A69_13995
PF07690.21 fig|105219.32.peg.2966|G5A69_14045
PF07690.21 fig|105219.32.peg.2966|G5A69_14045
PF09382.16 fig|105219.32.peg.2968|G5A69_14055
PF00270.35 fig|105219.32.peg.2968|G5A69_14055
PF00570.28 fig|105219.32.peg.2968|G5A69_14055
PF00271.37 fig|105219.32.peg.2968|G5A69_14055
PF00271.37 fig|105219.32.peg.2968|G5A69_14055
PF00271.37 fig|105219.32.peg.2968|G5A69_14055
PF16124.10 fig|105219.32.peg.2968|G5A69_14055
PF16124.10 fig|105219.32.peg.2968|G5A69_14055
PF06672.17 fig|105219.32.peg.2976|G5A69_14085
PF03401.19 fig|105219.32.peg.3038|G5A69_14440
PF06146.17 fig|105219.32.peg.3148|G5A69_14960
PF03864.21 fig|105219.32.peg.3171|G5A69_15075
PF00999.26 fig|105219.32.peg.3256|G5A69_15475
PF13458.12 fig|105219.32.peg.3258
PF01094.34 fig|105219.32.peg.3258
PF13433.12 fig|105219.32.peg.3258
PF13433.12 fig|105219.32.peg.3258
PF00137.26 fig|105219.32.peg.3283|G5A69_15595
PF03899.21 fig|105219.32.peg.3285|G5A69_15605
PF12512.13 fig|105219.32.peg.3319|G5A69_15775
PF00155.27 fig|105219.32.peg.3369|G5A69_16010
PF00392.27 fig|105219.32.peg.3369|G5A69_16010
PF00392.27 fig|105219.32.peg.3369|G5A69_16010
PF00392.27 fig|105219.32.peg.3369|G5A69_16010
PF00171.27 fig|105219.32.peg.3401|G5A69_16145
PF00892.26 fig|105219.32.peg.3546|G5A69_16810
PF00892.26 fig|105219.32.peg.3546|G5A69_16810
PF05345.18 fig|105219.32.peg.3582|G5A69_16975
PF05345.18 fig|105219.32.peg.3582|G5A69_16975
PF02518.31 fig|105219.32.peg.3585|G5A69_16990
PF00144.29 fig|105219.32.peg.3663|G5A69_17365
PF08909.16 fig|105219.32.peg.3664|G5A69_17370
PF01566.24 fig|105219.32.peg.3703|G5A69_17535
PF14378.12 fig|105219.32.peg.3746|G5A69_17730
PF00005.33 fig|105219.32.peg.3759|G5A69_17795
PF13304.12 fig|105219.32.peg.3759|G5A69_17795
PF13304.12 fig|105219.32.peg.3759|G5A69_17795
PF00528.27 fig|105219.32.peg.3768|G5A69_17835
PF00528.27 fig|105219.32.peg.3768|G5A69_17835
PF07702.18 fig|105219.32.peg.3825|G5A69_18100
PF00392.27 fig|105219.32.peg.3825|G5A69_18100
PF13421.11 fig|105219.32.peg.3846|G5A69_18195
PF01145.30 fig|105219.32.peg.3846|G5A69_18195
PF09851.14 fig|105219.32.peg.3846|G5A69_18195
PF04198.19 fig|105219.32.peg.3865|G5A69_18285
PF12802.13 fig|105219.32.peg.3865|G5A69_18285
PF12802.13 fig|105219.32.peg.3865|G5A69_18285
PF00813.25 fig|105219.32.peg.3991|G5A69_18830
PF16697.10 fig|105219.32.peg.3997|G5A69_18860
PF23893.1 fig|105219.32.peg.3997|G5A69_18860
PF23893.1 fig|105219.32.peg.3997|G5A69_18860
PF00589.27 fig|105219.32.peg.4024|G5A69_18990
PF01627.28 fig|105219.32.peg.4076|G5A69_19235
PF02321.23 fig|105219.32.peg.4079|G5A69_19250
PF02321.23 fig|105219.32.peg.4079|G5A69_19250
PF00072.30 fig|105219.32.peg.4147|G5A69_19565
PF00486.34 fig|105219.32.peg.4147|G5A69_19565
PF00528.27 fig|105219.32.peg.4235|G5A69_19985
PF00528.27 fig|105219.32.peg.4235|G5A69_19985
PF13689.11 fig|105219.32.peg.4244|G5A69_20030
PF13689.11 fig|105219.32.peg.4244|G5A69_20030
PF03600.22 fig|105219.32.peg.4280|G5A69_20195
PF03600.22 fig|105219.32.peg.4280|G5A69_20195
PF01381.28 fig|105219.32.peg.4281|G5A69_20200
PF13560.12 fig|105219.32.peg.4281|G5A69_20200
PF01958.23 fig|105219.32.peg.4297|G5A69_20270
PF03447.22 fig|105219.32.peg.4297|G5A69_20270
PF00155.27 fig|105219.32.peg.4310|G5A69_20335
PF00005.33 fig|105219.32.peg.4318|G5A69_20370
PF13304.12 fig|105219.32.peg.4318|G5A69_20370
PF13304.12 fig|105219.32.peg.4318|G5A69_20370
PF00221.24 fig|105219.32.peg.4503|G5A69_21195
PF13279.12 fig|105219.32.peg.4504|G5A69_21200
PF03061.28 fig|105219.32.peg.4504|G5A69_21200
PF23544.1 fig|105219.32.peg.4553|G5A69_21420
PF01872.22 fig|105219.32.peg.4610|G5A69_21680
PF01872.22 fig|105219.32.peg.4610|G5A69_21680
PF02585.22 fig|105219.32.peg.4648|G5A69_21855
PF01566.24 fig|105219.32.peg.4650|G5A69_21865
PF04796.18 fig|105219.32.peg.4740|G5A69_22290
PF03631.20 fig|105219.32.peg.4759|G5A69_22375
PF01042.26 fig|105219.32.peg.4799|G5A69_22565
PF00072.30 fig|105219.32.peg.4836|G5A69_22730
PF13487.12 fig|105219.32.peg.4838|G5A69_22740
PF00072.30 fig|105219.32.peg.4838|G5A69_22740
PF00072.30 fig|105219.32.peg.4838|G5A69_22740
PF01966.28 fig|105219.32.peg.4838|G5A69_22740
PF08668.18 fig|105219.32.peg.4838|G5A69_22740
PF03167.24 fig|105219.63.peg.16|TK49_00080
PF00360.26 fig|105219.63.peg.25
PF02518.31 fig|105219.63.peg.25
PF08446.17 fig|105219.63.peg.25
PF00512.31 fig|105219.63.peg.25
PF01590.32 fig|105219.63.peg.25
PF03401.19 fig|105219.63.peg.93|TK49_00455
PF01797.21 fig|105219.63.peg.96|TK49_00470
PF01761.26 fig|105219.63.peg.99|TK49_00485
PF24621.1 fig|105219.63.peg.99|TK49_00485
PF13685.12 fig|105219.63.peg.99|TK49_00485
PF00203.26 fig|105219.63.peg.145|TK49_00715
PF07690.21 fig|105219.63.peg.155|TK49_00765
PF07690.21 fig|105219.63.peg.155|TK49_00765
PF09382.16 fig|105219.63.peg.157|TK49_00775
PF00270.35 fig|105219.63.peg.157|TK49_00775
PF00570.28 fig|105219.63.peg.157|TK49_00775
PF00271.37 fig|105219.63.peg.157|TK49_00775
PF00271.37 fig|105219.63.peg.157|TK49_00775
PF00271.37 fig|105219.63.peg.157|TK49_00775
PF16124.10 fig|105219.63.peg.157|TK49_00775
PF16124.10 fig|105219.63.peg.157|TK49_00775
PF06672.17 fig|105219.63.peg.163|TK49_00805
PF00072.30 fig|105219.63.peg.220|TK49_01125
PF00486.34 fig|105219.63.peg.220|TK49_01125
PF03401.19 fig|105219.63.peg.269|TK49_01370
PF06146.17 fig|105219.63.peg.372|TK49_01850
PF10117.15 fig|105219.63.peg.377|TK49_01875
PF00999.26 fig|105219.63.peg.460|TK49_02290
PF13458.12 fig|105219.63.peg.461|TK49_02295
PF01094.34 fig|105219.63.peg.461|TK49_02295
PF13433.12 fig|105219.63.peg.461|TK49_02295
PF13433.12 fig|105219.63.peg.461|TK49_02295
PF00137.26 fig|105219.63.peg.486|TK49_02415
PF03899.21 fig|105219.63.peg.488|TK49_02425
PF12512.13 fig|105219.63.peg.523|TK49_02595
PF00155.27 fig|105219.63.peg.569|TK49_02825
PF00392.27 fig|105219.63.peg.569|TK49_02825
PF00392.27 fig|105219.63.peg.569|TK49_02825
PF00392.27 fig|105219.63.peg.569|TK49_02825
PF00171.27 fig|105219.63.peg.597|TK49_02960
PF00202.27 fig|105219.63.peg.782|TK49_03865
PF05488.18 fig|105219.63.peg.814|TK49_04010
PF00155.27 fig|105219.63.peg.839|TK49_04125
PF12897.13 fig|105219.63.peg.839|TK49_04125
PF18912.6 fig|105219.63.peg.986|TK49_04830
PF00156.33 fig|105219.63.peg.986|TK49_04830
PF14521.12 fig|105219.63.peg.1018
PF05488.18 fig|105219.63.peg.1020|TK49_04980
PF01467.32 fig|105219.63.peg.1025|TK49_05005
PF00589.27 fig|105219.63.peg.1203|TK49_05885
PF03401.19 fig|105219.63.peg.1251|TK49_06120
PF02518.31 fig|105219.63.peg.1302|TK49_06365
PF02518.31 fig|105219.63.peg.1302|TK49_06365
PF00512.31 fig|105219.63.peg.1302|TK49_06365
PF00512.31 fig|105219.63.peg.1302|TK49_06365
PF02786.22 fig|105219.63.peg.1325|TK49_06465
PF00289.28 fig|105219.63.peg.1325|TK49_06465
PF02785.25 fig|105219.63.peg.1325|TK49_06465
PF07478.18 fig|105219.63.peg.1325|TK49_06465
PF02222.27 fig|105219.63.peg.1325|TK49_06465
PF00773.24 fig|105219.63.peg.1334|TK49_06505
PF00773.24 fig|105219.63.peg.1334|TK49_06505
PF00701.28 fig|105219.63.peg.1351|TK49_06590
PF00072.30 fig|105219.63.peg.1381|TK49_06740
PF02518.31 fig|105219.63.peg.1382|TK49_06745
PF00072.30 fig|105219.63.peg.1382|TK49_06745
PF00512.31 fig|105219.63.peg.1382|TK49_06745
PF00154.27 fig|105219.63.peg.1406|TK49_06870
PF21096.2 fig|105219.63.peg.1406|TK49_06870
PF08423.17 fig|105219.63.peg.1406|TK49_06870
PF06745.19 fig|105219.63.peg.1406|TK49_06870
PF13481.12 fig|105219.63.peg.1406|TK49_06870
PF01637.24 fig|105219.63.peg.1406|TK49_06870
PF02113.20 fig|105219.63.peg.1435|TK49_07015
PF07690.21 fig|105219.63.peg.1438|TK49_07030
PF07690.21 fig|105219.63.peg.1438|TK49_07030
PF06146.17 fig|105219.63.peg.1560|TK49_07610
PF07690.21 fig|105219.63.peg.1610|TK49_07855
PF07690.21 fig|105219.63.peg.1610|TK49_07855
PF11190.13 fig|105219.63.peg.1656|TK49_08070
PF08843.17 fig|105219.63.peg.1672|TK49_08150
PF13279.12 fig|105219.63.peg.1709|TK49_08335
PF03061.28 fig|105219.63.peg.1709|TK49_08335
PF01957.24 fig|105219.63.peg.1778|TK49_08680
PF00521.25 fig|105219.63.peg.1798|TK49_08775
PF03989.18 fig|105219.63.peg.1798|TK49_08775
PF03989.18 fig|105219.63.peg.1798|TK49_08775
PF03989.18 fig|105219.63.peg.1798|TK49_08775
PF03989.18 fig|105219.63.peg.1798|TK49_08775
PF03989.18 fig|105219.63.peg.1798|TK49_08775
PF03989.18 fig|105219.63.peg.1798|TK49_08775
PF03989.18 fig|105219.63.peg.1798|TK49_08775
PF02153.23 fig|105219.63.peg.1802|TK49_08795
PF20463.3 fig|105219.63.peg.1802|TK49_08795
PF03807.23 fig|105219.63.peg.1802|TK49_08795
PF03807.23 fig|105219.63.peg.1802|TK49_08795
PF01734.27 fig|105219.63.peg.1868|TK49_09115
PF01103.29 fig|105219.63.peg.1868|TK49_09115
PF00155.27 fig|105219.63.peg.1874|TK49_09145
PF07721.20 fig|105219.63.peg.1886|TK49_09200
PF07721.20 fig|105219.63.peg.1886|TK49_09200
PF07721.20 fig|105219.63.peg.1886|TK49_09200
PF14559.12 fig|105219.63.peg.1886|TK49_09200
PF14559.12 fig|105219.63.peg.1886|TK49_09200
PF14559.12 fig|105219.63.peg.1886|TK49_09200
PF14559.12 fig|105219.63.peg.1886|TK49_09200
PF00730.31 fig|105219.63.peg.1898|TK49_09260
PF00633.29 fig|105219.63.peg.1898|TK49_09260
PF10502.14 fig|105219.63.peg.1954|TK49_09535
PF08459.17 fig|105219.63.peg.1964|TK49_09585
PF22920.2 fig|105219.63.peg.1964|TK49_09585
PF22920.2 fig|105219.63.peg.1964|TK49_09585
PF02151.25 fig|105219.63.peg.1964|TK49_09585
PF01541.30 fig|105219.63.peg.1964|TK49_09585
PF14520.12 fig|105219.63.peg.1964|TK49_09585
PF14520.12 fig|105219.63.peg.1964|TK49_09585
PF00633.29 fig|105219.63.peg.1964|TK49_09585
PF00633.29 fig|105219.63.peg.1964|TK49_09585
PF02272.24 fig|105219.63.peg.1980|TK49_09695
PF01368.26 fig|105219.63.peg.1980|TK49_09695
PF01368.26 fig|105219.63.peg.1980|TK49_09695
PF17768.7 fig|105219.63.peg.1980|TK49_09695
PF03772.21 fig|105219.63.peg.1985|TK49_09720
PF03772.21 fig|105219.63.peg.1985|TK49_09720
PF13567.11 fig|105219.63.peg.1985|TK49_09720
PF13567.11 fig|105219.63.peg.1985|TK49_09720
PF13567.11 fig|105219.63.peg.1985|TK49_09720
PF13567.11 fig|105219.63.peg.1985|TK49_09720
PF00753.33 fig|105219.63.peg.1985|TK49_09720
PF12706.13 fig|105219.63.peg.1985|TK49_09720
PF12706.13 fig|105219.63.peg.1985|TK49_09720
PF00113.28 fig|105219.63.peg.1994|TK49_09765
PF03952.21 fig|105219.63.peg.1994|TK49_09765
PF13414.12 fig|105219.63.peg.2025|TK49_09920
PF13414.12 fig|105219.63.peg.2025|TK49_09920
PF13414.12 fig|105219.63.peg.2025|TK49_09920
PF13414.12 fig|105219.63.peg.2025|TK49_09920
PF13431.12 fig|105219.63.peg.2025|TK49_09920
PF13431.12 fig|105219.63.peg.2025|TK49_09920
PF13431.12 fig|105219.63.peg.2025|TK49_09920
PF13431.12 fig|105219.63.peg.2025|TK49_09920
PF13432.12 fig|105219.63.peg.2025|TK49_09920
PF13432.12 fig|105219.63.peg.2025|TK49_09920
PF13432.12 fig|105219.63.peg.2025|TK49_09920
PF07719.23 fig|105219.63.peg.2025|TK49_09920
PF07719.23 fig|105219.63.peg.2025|TK49_09920
PF07719.23 fig|105219.63.peg.2025|TK49_09920
PF07719.23 fig|105219.63.peg.2025|TK49_09920
PF00515.34 fig|105219.63.peg.2025|TK49_09920
PF00515.34 fig|105219.63.peg.2025|TK49_09920
PF00515.34 fig|105219.63.peg.2025|TK49_09920
PF00515.34 fig|105219.63.peg.2025|TK49_09920
PF14559.12 fig|105219.63.peg.2025|TK49_09920
PF14559.12 fig|105219.63.peg.2025|TK49_09920
PF14559.12 fig|105219.63.peg.2025|TK49_09920
PF01734.27 fig|105219.63.peg.2037|TK49_09985
PF00749.27 fig|105219.63.peg.2038|TK49_09990
PF19269.4 fig|105219.63.peg.2038|TK49_09990
PF00528.27 fig|105219.63.peg.2060|TK49_10110
PF00528.27 fig|105219.63.peg.2060|TK49_10110
PF01041.23 fig|105219.63.peg.2192|TK49_10760
PF03167.24 fig|105219.63.peg.2200|TK49_10795
PF03576.19 fig|105219.63.peg.2254|TK49_11055
PF02463.25 fig|105219.63.peg.2266|TK49_11115
PF13476.12 fig|105219.63.peg.2266|TK49_11115
PF13476.12 fig|105219.63.peg.2266|TK49_11115
PF13476.12 fig|105219.63.peg.2266|TK49_11115
PF13304.12 fig|105219.63.peg.2266|TK49_11115
PF13304.12 fig|105219.63.peg.2266|TK49_11115
PF06470.18 fig|105219.63.peg.2266|TK49_11115
PF06470.18 fig|105219.63.peg.2266|TK49_11115
PF00005.33 fig|105219.63.peg.2324|TK49_11400
PF00005.33 fig|105219.63.peg.2324|TK49_11400
PF12848.13 fig|105219.63.peg.2324|TK49_11400
PF12848.13 fig|105219.63.peg.2324|TK49_11400
PF13304.12 fig|105219.63.peg.2324|TK49_11400
PF13304.12 fig|105219.63.peg.2324|TK49_11400
PF13304.12 fig|105219.63.peg.2324|TK49_11400
PF13304.12 fig|105219.63.peg.2324|TK49_11400
PF13304.12 fig|105219.63.peg.2324|TK49_11400
PF02463.25 fig|105219.63.peg.2324|TK49_11400
PF02463.25 fig|105219.63.peg.2324|TK49_11400
PF02463.25 fig|105219.63.peg.2324|TK49_11400
PF13555.12 fig|105219.63.peg.2324|TK49_11400
PF13555.12 fig|105219.63.peg.2324|TK49_11400
PF13401.12 fig|105219.63.peg.2324|TK49_11400
PF13401.12 fig|105219.63.peg.2324|TK49_11400
PF13401.12 fig|105219.63.peg.2324|TK49_11400
PF00144.29 fig|105219.63.peg.2333|TK49_11445
PF13177.12 fig|105219.63.peg.2349|TK49_11525
PF05762.20 fig|105219.63.peg.2396|TK49_11745
PF13519.12 fig|105219.63.peg.2396|TK49_11745
PF13616.12 fig|105219.63.peg.2419|TK49_11855
PF13616.12 fig|105219.63.peg.2419|TK49_11855
PF00639.27 fig|105219.63.peg.2419|TK49_11855
PF00639.27 fig|105219.63.peg.2419|TK49_11855
PF13145.12 fig|105219.63.peg.2419|TK49_11855
PF13145.12 fig|105219.63.peg.2419|TK49_11855
PF04392.18 fig|105219.63.peg.2420|TK49_11860
PF13407.12 fig|105219.63.peg.2420|TK49_11860
PF13407.12 fig|105219.63.peg.2420|TK49_11860
PF00144.29 fig|105219.63.peg.2432|TK49_11920
PF03631.20 fig|105219.63.peg.2566|TK49_12600
PF13643.11 fig|105219.63.peg.2588|TK49_12705
PF18014.7 fig|105219.63.peg.2626|TK49_12885
PF18014.7 fig|105219.63.peg.2626|TK49_12885
PF18014.7 fig|105219.63.peg.2626|TK49_12885
PF00583.31 fig|105219.63.peg.2626|TK49_12885
PF00583.31 fig|105219.63.peg.2626|TK49_12885
PF13508.13 fig|105219.63.peg.2626|TK49_12885
PF13508.13 fig|105219.63.peg.2626|TK49_12885
PF13673.13 fig|105219.63.peg.2626|TK49_12885
PF13673.13 fig|105219.63.peg.2626|TK49_12885
PF13664.11 fig|105219.63.peg.2683|TK49_13155
PF00117.34 fig|105219.63.peg.2687|TK49_13175
PF00988.28 fig|105219.63.peg.2687|TK49_13175
PF00075.30 fig|105219.63.peg.2692|TK49_13200
PF00375.23 fig|105219.63.peg.2738|TK49_13435
PF01555.24 fig|105219.63.peg.2762|TK49_13550
PF00180.25 fig|105219.63.peg.2769|TK49_13580
PF10503.15 fig|105219.63.peg.2888|TK49_14145
PF00326.27 fig|105219.63.peg.2888|TK49_14145
PF12146.14 fig|105219.63.peg.2888|TK49_14145
PF12146.14 fig|105219.63.peg.2888|TK49_14145
PF00625.27 fig|105219.63.peg.2897|TK49_14195
PF13671.12 fig|105219.63.peg.2897|TK49_14195
PF06166.18 fig|105219.63.peg.2910|TK49_14260
PF02142.27 fig|105219.63.peg.2922|TK49_14320
PF07219.19 fig|105219.63.peg.3076|TK49_15060
PF07219.19 fig|105219.63.peg.3076|TK49_15060
PF07219.19 fig|105219.63.peg.3076|TK49_15060
PF07219.19 fig|105219.63.peg.3076|TK49_15060
PF07219.19 fig|105219.63.peg.3076|TK49_15060
PF07219.19 fig|105219.63.peg.3076|TK49_15060
PF13424.12 fig|105219.63.peg.3076|TK49_15060
PF13424.12 fig|105219.63.peg.3076|TK49_15060
PF13424.12 fig|105219.63.peg.3076|TK49_15060
PF13424.12 fig|105219.63.peg.3076|TK49_15060
PF13424.12 fig|105219.63.peg.3076|TK49_15060
PF13458.12 fig|105219.63.peg.3165|TK49_15500
PF01094.34 fig|105219.63.peg.3165|TK49_15500
PF13433.12 fig|105219.63.peg.3165|TK49_15500
PF13433.12 fig|105219.63.peg.3165|TK49_15500
PF02401.23 fig|105219.63.peg.3166|TK49_15505
PF03401.19 fig|105219.63.peg.3257|TK49_15950
PF02660.20 fig|105219.63.peg.3261|TK49_15970
PF00403.32 fig|105219.63.peg.3372|TK49_16510
PF00486.34 fig|105219.63.peg.3412|TK49_16710
PF00072.30 fig|105219.63.peg.3412|TK49_16710
PF00403.32 fig|105219.63.peg.3425|TK49_16775
PF00528.27 fig|105219.63.peg.3436|TK49_16825
PF00528.27 fig|105219.63.peg.3436|TK49_16825
PF13689.11 fig|105219.63.peg.3445|TK49_16870
PF13689.11 fig|105219.63.peg.3445|TK49_16870
PF03600.22 fig|105219.63.peg.3478|TK49_17020
PF03600.22 fig|105219.63.peg.3478|TK49_17020
PF01381.28 fig|105219.63.peg.3479|TK49_17025
PF13560.12 fig|105219.63.peg.3479|TK49_17025
PF01958.23 fig|105219.63.peg.3495|TK49_17095
PF03447.22 fig|105219.63.peg.3495|TK49_17095
PF00155.27 fig|105219.63.peg.3508|TK49_17160
PF00005.33 fig|105219.63.peg.3516|TK49_17195
PF13304.12 fig|105219.63.peg.3516|TK49_17195
PF13304.12 fig|105219.63.peg.3516|TK49_17195
PF01566.24 fig|105219.63.peg.3606|TK49_17635
PF00221.24 fig|105219.63.peg.3690|TK49_18030
PF13279.12 fig|105219.63.peg.3691|TK49_18035
PF03061.28 fig|105219.63.peg.3691|TK49_18035
PF23544.1 fig|105219.63.peg.3742|TK49_18280
PF01872.22 fig|105219.63.peg.3798|TK49_18545
PF01872.22 fig|105219.63.peg.3798|TK49_18545
PF02585.22 fig|105219.63.peg.3833|TK49_18720
PF01566.24 fig|105219.63.peg.3835|TK49_18730
PF04796.18 fig|105219.63.peg.3927|TK49_19160
PF03631.20 fig|105219.63.peg.3945|TK49_19245
PF01042.26 fig|105219.63.peg.3985|TK49_19435
PF00072.30 fig|105219.63.peg.4020|TK49_19600
PF13487.12 fig|105219.63.peg.4022
PF00072.30 fig|105219.63.peg.4022
PF00072.30 fig|105219.63.peg.4022
PF01966.28 fig|105219.63.peg.4022
PF08668.18 fig|105219.63.peg.4022
PF00892.26 fig|105219.63.peg.4033|TK49_19665
PF00892.26 fig|105219.63.peg.4033|TK49_19665
PF05345.18 fig|105219.63.peg.4066|TK49_19820
PF05345.18 fig|105219.63.peg.4066|TK49_19820
PF02518.31 fig|105219.63.peg.4069|TK49_19835
PF00144.29 fig|105219.63.peg.4145|TK49_20205
PF08909.16 fig|105219.63.peg.4146|TK49_20210
PF01566.24 fig|105219.63.peg.4180|TK49_20375
PF14378.12 fig|105219.63.peg.4223|TK49_20570
PF00005.33 fig|105219.63.peg.4236|TK49_20635
PF13304.12 fig|105219.63.peg.4236|TK49_20635
PF13304.12 fig|105219.63.peg.4236|TK49_20635
PF00528.27 fig|105219.63.peg.4244|TK49_20670
PF00528.27 fig|105219.63.peg.4244|TK49_20670
PF07702.18 fig|105219.63.peg.4298|TK49_20935
PF00392.27 fig|105219.63.peg.4298|TK49_20935
PF13421.11 fig|105219.63.peg.4318|TK49_21025
PF01145.30 fig|105219.63.peg.4318|TK49_21025
PF09851.14 fig|105219.63.peg.4318|TK49_21025
PF04198.19 fig|105219.63.peg.4336|TK49_21115
PF12802.13 fig|105219.63.peg.4336|TK49_21115
PF12802.13 fig|105219.63.peg.4336|TK49_21115
PF00813.25 fig|105219.63.peg.4455|TK49_21660
PF16697.10 fig|105219.63.peg.4461
PF23893.1 fig|105219.63.peg.4461
PF23893.1 fig|105219.63.peg.4461
PF00589.27 fig|105219.63.peg.4487|TK49_21815
PF01627.28 fig|105219.63.peg.4538|TK49_22065
PF02321.23 fig|105219.63.peg.4541|TK49_22080
PF02321.23 fig|105219.63.peg.4541|TK49_22080
PF01566.24 fig|105219.63.peg.4560|TK49_22170
PF01566.24 fig|105219.63.peg.4560|TK49_22170
PF24389.1 fig|105219.63.peg.4578|TK49_22260
PF24389.1 fig|105219.63.peg.4578|TK49_22260
PF00072.30 fig|105219.63.peg.4607|TK49_22390
PF00486.34 fig|105219.63.peg.4607|TK49_22390
PF07690.21 fig|105219.63.peg.4647|TK49_22580
PF07690.21 fig|105219.63.peg.4647|TK49_22580
PF05977.19 fig|105219.63.peg.4647|TK49_22580
PF05977.19 fig|105219.63.peg.4647|TK49_22580
PF07690.21 fig|105219.63.peg.4743|TK49_23040
PF07690.21 fig|105219.63.peg.4743|TK49_23040
PF03167.24 fig|105219.63.peg.4756|TK49_23100
PF05052.17 fig|105219.63.peg.4785|TK49_23225
PF00437.26 fig|105219.63.peg.4819|TK49_23395
PF12762.13 fig|105219.63.peg.4845|TK49_23505
PF12760.12 fig|105219.63.peg.4845|TK49_23505
PF04796.18 fig|105219.63.peg.4859|TK49_23560
PF06378.16 fig|105219.63.peg.4864
PF06378.16 fig|105219.63.peg.4864
PF04327.17 fig|105841.48.peg.9|LCQ53_00045
PF00877.25 fig|105841.48.peg.18|LCQ53_00090
PF00005.33 fig|105841.48.peg.34|LCQ53_00170
PF02463.25 fig|105841.48.peg.34|LCQ53_00170
PF03466.25 fig|105841.48.peg.46|LCQ53_00215
PF00126.33 fig|105841.48.peg.46|LCQ53_00215
PF14526.11 fig|105841.48.peg.54|LCQ53_00250
PF06445.20 fig|105841.48.peg.54|LCQ53_00250
PF00990.26 fig|105841.48.peg.77|LCQ53_00355
PF00990.26 fig|105841.48.peg.93|LCQ53_00435
PF00990.26 fig|105841.48.peg.93|LCQ53_00435
PF02743.24 fig|105841.48.peg.93|LCQ53_00435
PF02743.24 fig|105841.48.peg.93|LCQ53_00435
PF00155.27 fig|105841.48.peg.102|LCQ53_00475
PF12897.13 fig|105841.48.peg.102|LCQ53_00475
PF02517.21 fig|105841.48.peg.107|LCQ53_00495
PF02517.21 fig|105841.48.peg.107|LCQ53_00495
PF02517.21 fig|105841.48.peg.107|LCQ53_00495
PF02517.21 fig|105841.48.peg.107|LCQ53_00495
PF03829.18 fig|105841.48.peg.123|LCQ53_00570
PF00874.25 fig|105841.48.peg.127|LCQ53_00590
PF00874.25 fig|105841.48.peg.127|LCQ53_00590
PF00359.27 fig|105841.48.peg.127|LCQ53_00590
PF00359.27 fig|105841.48.peg.127|LCQ53_00590
PF08279.18 fig|105841.48.peg.127|LCQ53_00590
PF08279.18 fig|105841.48.peg.127|LCQ53_00590
PF05043.19 fig|105841.48.peg.127|LCQ53_00590
PF05043.19 fig|105841.48.peg.127|LCQ53_00590
PF08220.18 fig|105841.48.peg.127|LCQ53_00590
PF08220.18 fig|105841.48.peg.127|LCQ53_00590
PF00905.27 fig|105841.48.peg.131|LCQ53_00610
PF00905.27 fig|105841.48.peg.131|LCQ53_00610
PF21922.1 fig|105841.48.peg.131|LCQ53_00610
PF13482.12 fig|105841.48.peg.137|LCQ53_00640
PF00144.29 fig|105841.48.peg.141|LCQ53_00660
PF04014.23 fig|105841.48.peg.142|LCQ53_00670
PF04014.23 fig|105841.48.peg.142|LCQ53_00670
PF04392.18 fig|105841.48.peg.149|LCQ53_00705
PF13407.12 fig|105841.48.peg.149|LCQ53_00705
PF13407.12 fig|105841.48.peg.149|LCQ53_00705
PF13407.12 fig|105841.48.peg.149|LCQ53_00705
PF13458.12 fig|105841.48.peg.149|LCQ53_00705
PF13458.12 fig|105841.48.peg.149|LCQ53_00705
PF04392.18 fig|105841.48.peg.150|LCQ53_00710
PF13407.12 fig|105841.48.peg.150|LCQ53_00710
PF13407.12 fig|105841.48.peg.150|LCQ53_00710
PF13458.12 fig|105841.48.peg.150|LCQ53_00710
PF13458.12 fig|105841.48.peg.150|LCQ53_00710
PF01761.26 fig|105841.48.peg.156|LCQ53_00740
PF24621.1 fig|105841.48.peg.156|LCQ53_00740
PF00465.25 fig|105841.48.peg.156|LCQ53_00740
PF13685.12 fig|105841.48.peg.156|LCQ53_00740
PF02142.27 fig|105841.48.peg.164|LCQ53_00780
PF02463.25 fig|105841.48.peg.190|LCQ53_00910
PF06470.18 fig|105841.48.peg.190|LCQ53_00910
PF06470.18 fig|105841.48.peg.190|LCQ53_00910
PF13175.12 fig|105841.48.peg.190|LCQ53_00910
PF13175.12 fig|105841.48.peg.190|LCQ53_00910
PF13304.12 fig|105841.48.peg.190|LCQ53_00910
PF13304.12 fig|105841.48.peg.190|LCQ53_00910
PF13304.12 fig|105841.48.peg.190|LCQ53_00910
PF01467.32 fig|105841.48.peg.200|LCQ53_00960
PF00137.26 fig|105841.48.peg.265|LCQ53_01285
PF01371.25 fig|105841.48.peg.270|LCQ53_01345
PF12698.13 fig|105841.48.peg.272|LCQ53_01355
PF00749.27 fig|105841.48.peg.281|LCQ53_01395
PF19269.4 fig|105841.48.peg.281|LCQ53_01395
PF13091.12 fig|105841.48.peg.315|LCQ53_01555
PF13091.12 fig|105841.48.peg.315|LCQ53_01555
PF00614.28 fig|105841.48.peg.315|LCQ53_01555
PF00614.28 fig|105841.48.peg.315|LCQ53_01555
PF00005.33 fig|105841.48.peg.320|LCQ53_01580
PF13304.12 fig|105841.48.peg.320|LCQ53_01580
PF13304.12 fig|105841.48.peg.320|LCQ53_01580
PF13732.11 fig|105841.48.peg.320|LCQ53_01580
PF01980.22 fig|105841.48.peg.347|LCQ53_01705
PF00877.25 fig|105841.48.peg.355|LCQ53_01740
PF08239.17 fig|105841.48.peg.355|LCQ53_01740
PF08239.17 fig|105841.48.peg.355|LCQ53_01740
PF06347.19 fig|105841.48.peg.355|LCQ53_01740
PF06347.19 fig|105841.48.peg.355|LCQ53_01740
PF08279.18 fig|105841.48.peg.363|LCQ53_01780
PF08279.18 fig|105841.48.peg.363|LCQ53_01780
PF00359.27 fig|105841.48.peg.363|LCQ53_01780
PF05043.19 fig|105841.48.peg.363|LCQ53_01780
PF05043.19 fig|105841.48.peg.363|LCQ53_01780
PF05043.19 fig|105841.48.peg.363|LCQ53_01780
PF05043.19 fig|105841.48.peg.363|LCQ53_01780
PF05043.19 fig|105841.48.peg.363|LCQ53_01780
PF05043.19 fig|105841.48.peg.363|LCQ53_01780
PF00874.25 fig|105841.48.peg.363|LCQ53_01780
PF00874.25 fig|105841.48.peg.363|LCQ53_01780
PF00874.25 fig|105841.48.peg.363|LCQ53_01780
PF08220.18 fig|105841.48.peg.363|LCQ53_01780
PF08220.18 fig|105841.48.peg.363|LCQ53_01780
PF03829.18 fig|105841.48.peg.391|LCQ53_01920
PF04198.19 fig|105841.48.peg.398|LCQ53_01950
PF14378.12 fig|105841.48.peg.423|LCQ53_02065
PF03829.18 fig|105841.48.peg.427|LCQ53_02085
PF07739.18 fig|105841.48.peg.478|LCQ53_02330
PF13411.12 fig|105841.48.peg.478|LCQ53_02330
PF00376.29 fig|105841.48.peg.478|LCQ53_02330
PF02142.27 fig|105841.48.peg.481|LCQ53_02345
PF08478.15 fig|105841.48.peg.489|LCQ53_02380
PF08478.15 fig|105841.48.peg.489|LCQ53_02380
PF00877.25 fig|105841.48.peg.501|LCQ53_02435
PF08239.17 fig|105841.48.peg.501|LCQ53_02435
PF08239.17 fig|105841.48.peg.501|LCQ53_02435
PF06347.19 fig|105841.48.peg.501|LCQ53_02435
PF06347.19 fig|105841.48.peg.501|LCQ53_02435
PF06347.19 fig|105841.48.peg.501|LCQ53_02435
PF00988.28 fig|105841.48.peg.506|LCQ53_02460
PF00117.34 fig|105841.48.peg.506|LCQ53_02460
PF07722.19 fig|105841.48.peg.506|LCQ53_02460
PF07722.19 fig|105841.48.peg.506|LCQ53_02460
PF01906.23 fig|105841.48.peg.508|LCQ53_02470
PF03787.20 fig|105841.48.peg.517|LCQ53_02515
PF21939.1 fig|105841.48.peg.527|LCQ53_02565
PF21939.1 fig|105841.48.peg.527|LCQ53_02565
PF24608.1 fig|105841.48.peg.565|LCQ53_02760
PF13411.12 fig|105841.48.peg.590|LCQ53_02880
PF00376.29 fig|105841.48.peg.590|LCQ53_02880
PF00155.27 fig|105841.48.peg.613|LCQ53_02995
PF00392.27 fig|105841.48.peg.613|LCQ53_02995
PF02738.23 fig|105841.48.peg.637|LCQ53_03115
PF02738.23 fig|105841.48.peg.637|LCQ53_03115
PF20256.3 fig|105841.48.peg.637|LCQ53_03115
PF01315.27 fig|105841.48.peg.637|LCQ53_03115
PF00359.27 fig|105841.48.peg.719|LCQ53_03495
PF00874.25 fig|105841.48.peg.719|LCQ53_03495
PF00874.25 fig|105841.48.peg.719|LCQ53_03495
PF08279.18 fig|105841.48.peg.719|LCQ53_03495
PF08279.18 fig|105841.48.peg.719|LCQ53_03495
PF04464.20 fig|105841.48.peg.735|LCQ53_03575
PF00535.32 fig|105841.48.peg.735|LCQ53_03575
PF10111.15 fig|105841.48.peg.735|LCQ53_03575
PF10111.15 fig|105841.48.peg.735|LCQ53_03575
PF13641.12 fig|105841.48.peg.735|LCQ53_03575
PF13641.12 fig|105841.48.peg.735|LCQ53_03575
PF13641.12 fig|105841.48.peg.735|LCQ53_03575
PF01757.28 fig|105841.48.peg.736|LCQ53_03580
PF00733.27 fig|105841.48.peg.750|LCQ53_03650
PF13537.11 fig|105841.48.peg.750|LCQ53_03650
PF13522.11 fig|105841.48.peg.750|LCQ53_03650
PF13522.11 fig|105841.48.peg.750|LCQ53_03650
PF06662.19 fig|105841.48.peg.751|LCQ53_03655
PF12850.12 fig|105841.48.peg.768|LCQ53_03740
PF00149.33 fig|105841.48.peg.768|LCQ53_03740
PF01957.24 fig|105841.48.peg.782|LCQ53_03810
PF01957.24 fig|105841.48.peg.782|LCQ53_03810
PF10646.14 fig|105841.48.peg.788|LCQ53_03840
PF10646.14 fig|105841.48.peg.788|LCQ53_03840
PF00753.33 fig|105841.48.peg.791|LCQ53_03855
PF08459.17 fig|105841.48.peg.855|LCQ53_04165
PF08459.17 fig|105841.48.peg.855|LCQ53_04165
PF22920.2 fig|105841.48.peg.855|LCQ53_04165
PF22920.2 fig|105841.48.peg.855|LCQ53_04165
PF14520.12 fig|105841.48.peg.855|LCQ53_04165
PF01541.30 fig|105841.48.peg.855|LCQ53_04165
PF12826.13 fig|105841.48.peg.855|LCQ53_04165
PF00633.29 fig|105841.48.peg.855|LCQ53_04165
PF00633.29 fig|105841.48.peg.855|LCQ53_04165
PF00633.29 fig|105841.48.peg.855|LCQ53_04165
PF02151.25 fig|105841.48.peg.855|LCQ53_04165
PF02151.25 fig|105841.48.peg.855|LCQ53_04165
PF00359.27 fig|105841.48.peg.885|LCQ53_04310
PF00359.27 fig|105841.48.peg.885|LCQ53_04310
PF00874.25 fig|105841.48.peg.885|LCQ53_04310
PF00874.25 fig|105841.48.peg.885|LCQ53_04310
PF00874.25 fig|105841.48.peg.885|LCQ53_04310
PF08279.18 fig|105841.48.peg.885|LCQ53_04310
PF08279.18 fig|105841.48.peg.885|LCQ53_04310
PF03610.21 fig|105841.48.peg.897|LCQ53_04365
PF00874.25 fig|105841.48.peg.910|LCQ53_04425
PF00874.25 fig|105841.48.peg.910|LCQ53_04425
PF00359.27 fig|105841.48.peg.910|LCQ53_04425
PF08279.18 fig|105841.48.peg.910|LCQ53_04425
PF08279.18 fig|105841.48.peg.910|LCQ53_04425
PF05043.19 fig|105841.48.peg.910|LCQ53_04425
PF05043.19 fig|105841.48.peg.910|LCQ53_04425
PF05043.19 fig|105841.48.peg.910|LCQ53_04425
PF05043.19 fig|105841.48.peg.910|LCQ53_04425
PF09182.16 fig|105841.48.peg.910|LCQ53_04425
PF09182.16 fig|105841.48.peg.910|LCQ53_04425
PF09182.16 fig|105841.48.peg.910|LCQ53_04425
PF04327.17 fig|105841.48.peg.938|LCQ53_04565
PF03592.21 fig|105841.48.peg.943|LCQ53_04590
PF03592.21 fig|105841.48.peg.943|LCQ53_04590
PF10668.15 fig|105841.48.peg.943|LCQ53_04590
PF10668.15 fig|105841.48.peg.943|LCQ53_04590
PF00528.27 fig|105841.48.peg.991|LCQ53_04830
PF00528.27 fig|105841.48.peg.991|LCQ53_04830
PF00990.26 fig|105841.48.peg.992|LCQ53_04835
PF00072.30 fig|105841.48.peg.992|LCQ53_04835
PF00874.25 fig|105841.48.peg.1005|LCQ53_04900
PF00874.25 fig|105841.48.peg.1005|LCQ53_04900
PF00874.25 fig|105841.48.peg.1005|LCQ53_04900
PF08279.18 fig|105841.48.peg.1005|LCQ53_04900
PF08279.18 fig|105841.48.peg.1005|LCQ53_04900
PF05043.19 fig|105841.48.peg.1005|LCQ53_04900
PF05043.19 fig|105841.48.peg.1005|LCQ53_04900
PF05043.19 fig|105841.48.peg.1005|LCQ53_04900
PF08220.18 fig|105841.48.peg.1005|LCQ53_04900
PF08220.18 fig|105841.48.peg.1005|LCQ53_04900
PF08220.18 fig|105841.48.peg.1005|LCQ53_04900
PF08220.18 fig|105841.48.peg.1005|LCQ53_04900
PF02302.22 fig|105841.48.peg.1005|LCQ53_04900
PF02302.22 fig|105841.48.peg.1005|LCQ53_04900
PF00359.27 fig|105841.48.peg.1033|LCQ53_05030
PF05043.19 fig|105841.48.peg.1033|LCQ53_05030
PF05043.19 fig|105841.48.peg.1033|LCQ53_05030
PF08279.18 fig|105841.48.peg.1033|LCQ53_05030
PF08279.18 fig|105841.48.peg.1033|LCQ53_05030
PF00877.25 fig|105841.48.peg.1034|LCQ53_05035
PF00877.25 fig|105841.48.peg.1034|LCQ53_05035
PF00877.25 fig|105841.48.peg.1034|LCQ53_05035
PF08239.17 fig|105841.48.peg.1034|LCQ53_05035
PF08239.17 fig|105841.48.peg.1034|LCQ53_05035
PF00990.26 fig|105841.48.peg.1038|LCQ53_05055
PF00877.25 fig|105841.48.peg.1044|LCQ53_05085
PF00877.25 fig|105841.48.peg.1044|LCQ53_05085
PF08239.17 fig|105841.48.peg.1044|LCQ53_05085
PF06347.19 fig|105841.48.peg.1044|LCQ53_05085
PF15714.11 fig|105841.48.peg.1052|LCQ53_05200
PF04014.23 fig|105841.48.peg.1052|LCQ53_05200
PF02447.22 fig|105841.48.peg.1064|LCQ53_05255
PF03553.20 fig|105841.48.peg.1064|LCQ53_05255
PF03553.20 fig|105841.48.peg.1064|LCQ53_05255
PF18075.7 fig|105841.48.peg.1069|LCQ53_05280
PF02687.26 fig|105841.48.peg.1069|LCQ53_05280
PF02687.26 fig|105841.48.peg.1069|LCQ53_05280
PF03167.24 fig|105841.48.peg.1107|LCQ53_05465
PF13597.11 fig|105841.48.peg.1110|LCQ53_05480
PF13597.11 fig|105841.48.peg.1110|LCQ53_05480
PF03477.21 fig|105841.48.peg.1110|LCQ53_05480
PF03477.21 fig|105841.48.peg.1110|LCQ53_05480
PF03477.21 fig|105841.48.peg.1110|LCQ53_05480
PF03477.21 fig|105841.48.peg.1110|LCQ53_05480
PF00462.30 fig|105841.48.peg.1110|LCQ53_05480
PF00005.33 fig|105841.48.peg.1114|LCQ53_05500
PF13304.12 fig|105841.48.peg.1114|LCQ53_05500
PF13304.12 fig|105841.48.peg.1114|LCQ53_05500
PF02463.25 fig|105841.48.peg.1114|LCQ53_05500
PF00203.26 fig|105841.48.peg.1142|LCQ53_05640
PF01553.26 fig|105841.48.peg.1201|LCQ53_05915
PF00294.29 fig|105841.48.peg.1203|LCQ53_05925
PF18912.6 fig|105841.48.peg.1277|LCQ53_06265
PF00156.33 fig|105841.48.peg.1277|LCQ53_06265
PF03829.18 fig|105841.48.peg.1282|LCQ53_06290
PF03829.18 fig|105841.48.peg.1288|LCQ53_06320
PF04198.19 fig|105841.48.peg.1292|LCQ53_06340
PF13545.12 fig|105841.48.peg.1292|LCQ53_06340
PF12802.13 fig|105841.48.peg.1292|LCQ53_06340
PF12802.13 fig|105841.48.peg.1292|LCQ53_06340
PF12802.13 fig|105841.48.peg.1292|LCQ53_06340
PF00325.26 fig|105841.48.peg.1292|LCQ53_06340
PF04962.18 fig|105841.48.peg.1360|LCQ53_06630
PF03610.21 fig|105841.48.peg.1371|LCQ53_06685
PF07702.18 fig|105841.48.peg.1375|LCQ53_06700
PF00392.27 fig|105841.48.peg.1375|LCQ53_06700
PF08220.18 fig|105841.48.peg.1375|LCQ53_06700
PF07702.18 fig|105841.48.peg.1376|LCQ53_06705
PF07702.18 fig|105841.48.peg.1376|LCQ53_06705
PF00392.27 fig|105841.48.peg.1376|LCQ53_06705
PF00528.27 fig|105841.48.peg.1392|LCQ53_06780
PF08241.18 fig|105841.48.peg.1400|LCQ53_06820
PF08241.18 fig|105841.48.peg.1400|LCQ53_06820
PF13411.12 fig|105841.48.peg.1400|LCQ53_06820
PF13847.12 fig|105841.48.peg.1400|LCQ53_06820
PF13847.12 fig|105841.48.peg.1400|LCQ53_06820
PF13649.12 fig|105841.48.peg.1400|LCQ53_06820
PF00376.29 fig|105841.48.peg.1400|LCQ53_06820
PF08242.18 fig|105841.48.peg.1400|LCQ53_06820
PF13489.12 fig|105841.48.peg.1400|LCQ53_06820
PF01209.24 fig|105841.48.peg.1400|LCQ53_06820
PF00155.27 fig|105841.48.peg.1402|LCQ53_06830
PF13597.11 fig|105841.48.peg.1426|LCQ53_06945
PF03477.21 fig|105841.48.peg.1426|LCQ53_06945
PF03477.21 fig|105841.48.peg.1426|LCQ53_06945
PF02894.22 fig|105841.48.peg.1455|LCQ53_07085
PF01408.28 fig|105841.48.peg.1455|LCQ53_07085
PF22725.1 fig|105841.48.peg.1455|LCQ53_07085
PF13411.12 fig|105841.48.peg.1457|LCQ53_07095
PF13411.12 fig|105841.48.peg.1457|LCQ53_07095
PF00376.29 fig|105841.48.peg.1457|LCQ53_07095
PF07739.18 fig|105841.48.peg.1457|LCQ53_07095
PF07739.18 fig|105841.48.peg.1457|LCQ53_07095
PF00521.25 fig|105841.48.peg.1498|LCQ53_07290
PF03989.18 fig|105841.48.peg.1498|LCQ53_07290
PF03989.18 fig|105841.48.peg.1498|LCQ53_07290
PF03989.18 fig|105841.48.peg.1498|LCQ53_07290
PF03989.18 fig|105841.48.peg.1498|LCQ53_07290
PF03989.18 fig|105841.48.peg.1498|LCQ53_07290
PF03989.18 fig|105841.48.peg.1498|LCQ53_07290
PF00874.25 fig|105841.48.peg.1510|LCQ53_07400
PF00874.25 fig|105841.48.peg.1510|LCQ53_07400
PF08279.18 fig|105841.48.peg.1510|LCQ53_07400
PF08279.18 fig|105841.48.peg.1510|LCQ53_07400
PF05043.19 fig|105841.48.peg.1510|LCQ53_07400
PF05043.19 fig|105841.48.peg.1510|LCQ53_07400
PF05043.19 fig|105841.48.peg.1510|LCQ53_07400
PF02302.22 fig|105841.48.peg.1510|LCQ53_07400
PF02302.22 fig|105841.48.peg.1510|LCQ53_07400
PF08220.18 fig|105841.48.peg.1510|LCQ53_07400
PF08220.18 fig|105841.48.peg.1510|LCQ53_07400
PF08280.17 fig|105841.48.peg.1510|LCQ53_07400
PF08280.17 fig|105841.48.peg.1510|LCQ53_07400
PF01266.30 fig|105841.48.peg.1516|LCQ53_07430
PF04324.20 fig|105841.48.peg.1516|LCQ53_07430
PF04324.20 fig|105841.48.peg.1516|LCQ53_07430
PF07992.20 fig|105841.48.peg.1516|LCQ53_07430
PF07992.20 fig|105841.48.peg.1516|LCQ53_07430
PF13738.12 fig|105841.48.peg.1516|LCQ53_07430
PF13738.12 fig|105841.48.peg.1516|LCQ53_07430
PF01494.25 fig|105841.48.peg.1516|LCQ53_07430
PF01494.25 fig|105841.48.peg.1516|LCQ53_07430
PF13450.12 fig|105841.48.peg.1516|LCQ53_07430
PF00070.33 fig|105841.48.peg.1516|LCQ53_07430
PF00070.33 fig|105841.48.peg.1516|LCQ53_07430
PF04198.19 fig|105841.48.peg.1521|LCQ53_07455
PF07261.16 fig|105841.48.peg.1552|LCQ53_07610
PF07261.16 fig|105841.48.peg.1552|LCQ53_07610
PF13177.12 fig|105841.48.peg.1571|LCQ53_07740
PF13177.12 fig|105841.48.peg.1571|LCQ53_07740
PF00004.35 fig|105841.48.peg.1571|LCQ53_07740
PF00004.35 fig|105841.48.peg.1571|LCQ53_07740
PF04468.17 fig|105841.48.peg.1572|LCQ53_07745
PF04014.23 fig|105841.48.peg.1575|LCQ53_07760
PF05960.17 fig|105841.48.peg.1581|LCQ53_07790
PF04198.19 fig|105841.48.peg.1603|LCQ53_07905
PF04545.22 fig|105841.48.peg.1603|LCQ53_07905
PF01977.22 fig|105841.48.peg.1606|LCQ53_07920
PF01977.22 fig|105841.48.peg.1606|LCQ53_07920
PF20696.2 fig|105841.48.peg.1606|LCQ53_07920
PF20695.2 fig|105841.48.peg.1606|LCQ53_07920
PF00583.31 fig|105841.48.peg.1614|LCQ53_07960
PF13673.13 fig|105841.48.peg.1614|LCQ53_07960
PF13508.13 fig|105841.48.peg.1614|LCQ53_07960
PF13420.13 fig|105841.48.peg.1614|LCQ53_07960
PF13527.13 fig|105841.48.peg.1614|LCQ53_07960
PF01872.22 fig|105841.48.peg.1620|LCQ53_07990
PF00730.31 fig|105841.48.peg.1624|LCQ53_08010
PF00730.31 fig|105841.48.peg.1624|LCQ53_08010
PF00633.29 fig|105841.48.peg.1624|LCQ53_08010
PF00633.29 fig|105841.48.peg.1624|LCQ53_08010
PF00633.29 fig|105841.48.peg.1624|LCQ53_08010
PF00990.26 fig|105841.48.peg.1625|LCQ53_08015
PF02743.24 fig|105841.48.peg.1625|LCQ53_08015
PF04237.18 fig|105841.48.peg.1633|LCQ53_08055
PF07314.16 fig|105841.48.peg.1645|LCQ53_08115
PF07314.16 fig|105841.48.peg.1645|LCQ53_08115
PF00528.27 fig|105841.48.peg.1675|LCQ53_08255
PF00528.27 fig|105841.48.peg.1675|LCQ53_08255
PF09084.16 fig|105841.48.peg.1676|LCQ53_08260
PF00874.25 fig|105841.48.peg.1679|LCQ53_08275
PF00874.25 fig|105841.48.peg.1679|LCQ53_08275
PF08279.18 fig|105841.48.peg.1679|LCQ53_08275
PF08279.18 fig|105841.48.peg.1679|LCQ53_08275
PF05043.19 fig|105841.48.peg.1679|LCQ53_08275
PF05043.19 fig|105841.48.peg.1679|LCQ53_08275
PF05043.19 fig|105841.48.peg.1679|LCQ53_08275
PF05043.19 fig|105841.48.peg.1679|LCQ53_08275
PF05043.19 fig|105841.48.peg.1679|LCQ53_08275
PF01614.24 fig|105841.48.peg.1727|LCQ53_08515
PF09339.16 fig|105841.48.peg.1727|LCQ53_08515
PF06107.17 fig|105841.48.peg.1749|LCQ53_08615
PF00137.26 fig|105841.48.peg.1779|LCQ53_08765
PF00990.26 fig|105841.48.peg.1787|LCQ53_08805
PF00072.30 fig|105841.48.peg.1796|LCQ53_08845
PF12833.13 fig|105841.48.peg.1796|LCQ53_08845
PF00165.29 fig|105841.48.peg.1796|LCQ53_08845
PF00165.29 fig|105841.48.peg.1796|LCQ53_08845
PF00005.33 fig|105841.48.peg.1805|LCQ53_08890
PF13304.12 fig|105841.48.peg.1805|LCQ53_08890
PF13304.12 fig|105841.48.peg.1805|LCQ53_08890
PF13401.12 fig|105841.48.peg.1805|LCQ53_08890
PF09479.16 fig|105841.48.peg.1810|LCQ53_08905
PF09479.16 fig|105841.48.peg.1810|LCQ53_08905
PF09479.16 fig|105841.48.peg.1810|LCQ53_08905
PF09479.16 fig|105841.48.peg.1810|LCQ53_08905
PF00877.25 fig|105841.48.peg.1810|LCQ53_08905
PF02368.24 fig|105841.48.peg.1810|LCQ53_08905
PF00874.25 fig|105841.48.peg.1822|LCQ53_08965
PF00874.25 fig|105841.48.peg.1822|LCQ53_08965
PF00874.25 fig|105841.48.peg.1822|LCQ53_08965
PF00359.27 fig|105841.48.peg.1822|LCQ53_08965
PF05043.19 fig|105841.48.peg.1822|LCQ53_08965
PF05043.19 fig|105841.48.peg.1822|LCQ53_08965
PF05043.19 fig|105841.48.peg.1822|LCQ53_08965
PF08279.18 fig|105841.48.peg.1822|LCQ53_08965
PF08279.18 fig|105841.48.peg.1822|LCQ53_08965
PF02302.22 fig|105841.48.peg.1822|LCQ53_08965
PF02302.22 fig|105841.48.peg.1822|LCQ53_08965
PF02302.22 fig|105841.48.peg.1822|LCQ53_08965
PF00730.31 fig|105841.48.peg.1872|LCQ53_09225
PF00633.29 fig|105841.48.peg.1872|LCQ53_09225
PF09035.16 fig|105841.48.peg.1903|LCQ53_09370
PF12728.13 fig|105841.48.peg.1903|LCQ53_09370
PF00359.27 fig|105841.48.peg.1920|LCQ53_09450
PF00359.27 fig|105841.48.peg.1920|LCQ53_09450
PF00359.27 fig|105841.48.peg.1920|LCQ53_09450
PF00874.25 fig|105841.48.peg.1920|LCQ53_09450
PF00874.25 fig|105841.48.peg.1920|LCQ53_09450
PF00874.25 fig|105841.48.peg.1920|LCQ53_09450
PF08279.18 fig|105841.48.peg.1920|LCQ53_09450
PF08279.18 fig|105841.48.peg.1920|LCQ53_09450
PF05043.19 fig|105841.48.peg.1920|LCQ53_09450
PF05043.19 fig|105841.48.peg.1920|LCQ53_09450
PF05043.19 fig|105841.48.peg.1920|LCQ53_09450
PF05043.19 fig|105841.48.peg.1920|LCQ53_09450
PF08220.18 fig|105841.48.peg.1920|LCQ53_09450
PF08220.18 fig|105841.48.peg.1920|LCQ53_09450
PF02361.21 fig|105841.48.peg.1959|LCQ53_09635
PF04198.19 fig|105841.48.peg.1991|LCQ53_09785
PF03167.24 fig|105841.48.peg.2003|LCQ53_09830
PF03610.21 fig|105841.48.peg.2015|LCQ53_09885
PF00892.26 fig|105841.48.peg.2052|LCQ53_10065
PF00892.26 fig|105841.48.peg.2052|LCQ53_10065
PF03151.22 fig|105841.48.peg.2052|LCQ53_10065
PF03151.22 fig|105841.48.peg.2052|LCQ53_10065
PF00128.30 fig|105841.48.peg.2095
PF03829.18 fig|105841.48.peg.2105|LCQ53_10300
PF00905.27 fig|105841.48.peg.2136|LCQ53_10440
PF00905.27 fig|105841.48.peg.2136|LCQ53_10440
PF03717.20 fig|105841.48.peg.2136|LCQ53_10440
PF05223.17 fig|105841.48.peg.2136|LCQ53_10440
PF01022.26 fig|105841.48.peg.2157|LCQ53_10535
PF12840.13 fig|105841.48.peg.2157|LCQ53_10535
PF01966.28 fig|105841.48.peg.2199|LCQ53_10725
PF10502.14 fig|105841.48.peg.2205|LCQ53_10755
PF00733.27 fig|105841.48.peg.2243|LCQ53_10945
PF13537.11 fig|105841.48.peg.2243|LCQ53_10945
PF13522.11 fig|105841.48.peg.2243|LCQ53_10945
PF02368.24 fig|105841.48.peg.2247|LCQ53_10965
PF02368.24 fig|105841.48.peg.2247|LCQ53_10965
PF02368.24 fig|105841.48.peg.2247|LCQ53_10965
PF02368.24 fig|105841.48.peg.2247|LCQ53_10965
PF02368.24 fig|105841.48.peg.2247|LCQ53_10965
PF16784.11 fig|105841.48.peg.2288|LCQ53_11160
PF21939.1 fig|105841.48.peg.2328|LCQ53_11365
PF21939.1 fig|105841.48.peg.2328|LCQ53_11365
PF02687.26 fig|105841.48.peg.2343|LCQ53_11430
PF02687.26 fig|105841.48.peg.2343|LCQ53_11430
PF02687.26 fig|105841.48.peg.2343|LCQ53_11430
PF02687.26 fig|105841.48.peg.2343|LCQ53_11430
PF12670.12 fig|105841.48.peg.2374|LCQ53_11580
PF17768.7 fig|105841.48.peg.2379|LCQ53_11605
PF01368.26 fig|105841.48.peg.2379|LCQ53_11605
PF02272.24 fig|105841.48.peg.2379|LCQ53_11605
PF13476.12 fig|105841.48.peg.2382|LCQ53_11620
PF13558.12 fig|105841.48.peg.2382|LCQ53_11620
PF13555.12 fig|105841.48.peg.2382|LCQ53_11620
PF13514.12 fig|105841.48.peg.2382|LCQ53_11620
PF13514.12 fig|105841.48.peg.2382|LCQ53_11620
PF13514.12 fig|105841.48.peg.2382|LCQ53_11620
PF13514.12 fig|105841.48.peg.2382|LCQ53_11620
PF00753.33 fig|105841.48.peg.2390|LCQ53_11670
PF00753.33 fig|105841.48.peg.2390|LCQ53_11670
PF12706.13 fig|105841.48.peg.2390|LCQ53_11670
PF12706.13 fig|105841.48.peg.2390|LCQ53_11670
PF00874.25 fig|105841.48.peg.2403|LCQ53_11735
PF00874.25 fig|105841.48.peg.2403|LCQ53_11735
PF08279.18 fig|105841.48.peg.2403|LCQ53_11735
PF08279.18 fig|105841.48.peg.2403|LCQ53_11735
PF05043.19 fig|105841.48.peg.2403|LCQ53_11735
PF05043.19 fig|105841.48.peg.2403|LCQ53_11735
PF05043.19 fig|105841.48.peg.2403|LCQ53_11735
PF00753.33 fig|105841.48.peg.2408|LCQ53_11760
PF00753.33 fig|105841.48.peg.2408|LCQ53_11760
PF00113.28 fig|105841.48.peg.2428|LCQ53_11845
PF03952.21 fig|105841.48.peg.2428|LCQ53_11845
PF04198.19 fig|105841.48.peg.2474|LCQ53_12065
PF04545.22 fig|105841.48.peg.2474|LCQ53_12065
PF13412.12 fig|105841.48.peg.2474|LCQ53_12065
PF13545.12 fig|105841.48.peg.2474|LCQ53_12065
PF13545.12 fig|105841.48.peg.2474|LCQ53_12065
PF03829.18 fig|105841.48.peg.2501|LCQ53_12200
PF04962.18 fig|105841.48.peg.2545|LCQ53_12415
PF03553.20 fig|105841.48.peg.2552|LCQ53_12445
PF03553.20 fig|105841.48.peg.2552|LCQ53_12445
PF02153.23 fig|105841.48.peg.2568|LCQ53_12525
PF20463.3 fig|105841.48.peg.2568|LCQ53_12525
PF03446.21 fig|105841.48.peg.2568|LCQ53_12525
PF03446.21 fig|105841.48.peg.2568|LCQ53_12525
PF02386.22 fig|105841.48.peg.2597|LCQ53_12665
PF03631.20 fig|105841.48.peg.2670|LCQ53_13010
PF09962.14 fig|105841.48.peg.2693|LCQ53_13120
PF06445.20 fig|105841.48.peg.2695|LCQ53_13130
PF14526.11 fig|105841.48.peg.2695|LCQ53_13130
PF02401.23 fig|105841.48.peg.2701|LCQ53_13160
PF00575.29 fig|105841.48.peg.2701|LCQ53_13160
PF00575.29 fig|105841.48.peg.2701|LCQ53_13160
PF00575.29 fig|105841.48.peg.2701|LCQ53_13160
PF00575.29 fig|105841.48.peg.2701|LCQ53_13160
PF23459.1 fig|105841.48.peg.2701|LCQ53_13160
PF23459.1 fig|105841.48.peg.2701|LCQ53_13160
PF23459.1 fig|105841.48.peg.2701|LCQ53_13160
PF23459.1 fig|105841.48.peg.2701|LCQ53_13160
PF21710.3 fig|105841.48.peg.2701|LCQ53_13160
PF21710.3 fig|105841.48.peg.2701|LCQ53_13160
PF21710.3 fig|105841.48.peg.2701|LCQ53_13160
PF13509.12 fig|105841.48.peg.2701|LCQ53_13160
PF13509.12 fig|105841.48.peg.2701|LCQ53_13160
PF13509.12 fig|105841.48.peg.2701|LCQ53_13160
PF13509.12 fig|105841.48.peg.2701|LCQ53_13160
PF00574.28 fig|105841.48.peg.2703|LCQ53_13170
PF00154.27 fig|105841.48.peg.2711|LCQ53_13210
PF21096.2 fig|105841.48.peg.2711|LCQ53_13210
PF08423.17 fig|105841.48.peg.2711|LCQ53_13210
PF06745.19 fig|105841.48.peg.2711|LCQ53_13210
PF00005.33 fig|105841.48.peg.2715|LCQ53_13230
PF00005.33 fig|105841.48.peg.2715|LCQ53_13230
PF00005.33 fig|105841.48.peg.2715|LCQ53_13230
PF12848.13 fig|105841.48.peg.2715|LCQ53_13230
PF12848.13 fig|105841.48.peg.2715|LCQ53_13230
PF13304.12 fig|105841.48.peg.2715|LCQ53_13230
PF13304.12 fig|105841.48.peg.2715|LCQ53_13230
PF13304.12 fig|105841.48.peg.2715|LCQ53_13230
PF13304.12 fig|105841.48.peg.2715|LCQ53_13230
PF02463.25 fig|105841.48.peg.2715|LCQ53_13230
PF04297.20 fig|105841.48.peg.2716|LCQ53_13235
PF02664.20 fig|105841.48.peg.2726|LCQ53_13280
PF00113.28 fig|105841.48.peg.2757|LCQ53_13440
PF03952.21 fig|105841.48.peg.2757|LCQ53_13440
PF05960.17 fig|105841.48.peg.2775|LCQ53_13530
PF10502.14 fig|105841.48.peg.2779|LCQ53_13550
PF10502.14 fig|105841.48.peg.2781|LCQ53_13560
PF02660.20 fig|105841.48.peg.2786|LCQ53_13585
PF00625.27 fig|105841.48.peg.2808|LCQ53_13690
PF13238.12 fig|105841.48.peg.2808|LCQ53_13690
PF13238.12 fig|105841.48.peg.2808|LCQ53_13690
PF13671.12 fig|105841.48.peg.2808|LCQ53_13690
PF04392.18 fig|105841.48.peg.2824|LCQ53_13775
PF13407.12 fig|105841.48.peg.2824|LCQ53_13775
PF13407.12 fig|105841.48.peg.2824|LCQ53_13775
PF05167.17 fig|105841.48.peg.2866|LCQ53_13980
PF04993.18 fig|105841.48.peg.2869|LCQ53_13995
PF22505.1 fig|105841.48.peg.2897|LCQ53_14135
PF22505.1 fig|105841.48.peg.2897|LCQ53_14135
PF17770.6 fig|105841.48.peg.2897|LCQ53_14135
PF07521.17 fig|105841.48.peg.2897|LCQ53_14135
PF07521.17 fig|105841.48.peg.2897|LCQ53_14135
PF00753.33 fig|105841.48.peg.2897|LCQ53_14135
PF12706.13 fig|105841.48.peg.2897|LCQ53_14135
PF01136.24 fig|105841.48.peg.2900|LCQ53_14150
PF16325.11 fig|105841.48.peg.2900|LCQ53_14150
PF00293.34 fig|105841.48.peg.2906|LCQ53_14180
PF00903.31 fig|105841.48.peg.2922|LCQ53_14250
PF13669.12 fig|105841.48.peg.2922|LCQ53_14250
PF22677.2 fig|105841.48.peg.2922|LCQ53_14250
PF22677.2 fig|105841.48.peg.2922|LCQ53_14250
PF01487.21 fig|105841.48.peg.2927|LCQ53_14275
PF09548.15 fig|105841.48.peg.2951|LCQ53_14395
PF08769.17 fig|105841.48.peg.2970|LCQ53_14485
PF08769.17 fig|105841.48.peg.2970|LCQ53_14485
PF00072.30 fig|105841.48.peg.2970|LCQ53_14485
PF13393.11 fig|105841.48.peg.2974|LCQ53_14505
PF13597.11 fig|105841.48.peg.2995|LCQ53_14605
PF01228.26 fig|105841.48.peg.2995|LCQ53_14605
PF03477.21 fig|105841.48.peg.2995|LCQ53_14605
PF03477.21 fig|105841.48.peg.2995|LCQ53_14605
PF00990.26 fig|105841.48.peg.3020|LCQ53_14720
PF13426.13 fig|105841.48.peg.3020|LCQ53_14720
PF13426.13 fig|105841.48.peg.3020|LCQ53_14720
PF13426.13 fig|105841.48.peg.3020|LCQ53_14720
PF08447.18 fig|105841.48.peg.3020|LCQ53_14720
PF08447.18 fig|105841.48.peg.3020|LCQ53_14720
PF00990.26 fig|105841.48.peg.3034|LCQ53_14785
PF00041.27 fig|105841.48.peg.3042|LCQ53_14820
PF00005.33 fig|105841.48.peg.3048|LCQ53_14850
PF01156.24 fig|105841.48.peg.3051|LCQ53_14865
PF07690.21 fig|105841.48.peg.3056|LCQ53_14890
PF07690.21 fig|105841.48.peg.3056|LCQ53_14890
PF00005.33 fig|105841.48.peg.3067|LCQ53_14935
PF02463.25 fig|105841.48.peg.3067|LCQ53_14935
PF04131.20 fig|105841.48.peg.3070|LCQ53_14950
PF01207.23 fig|105841.48.peg.3070|LCQ53_14950
PF01207.23 fig|105841.48.peg.3070|LCQ53_14950
PF00144.29 fig|105841.48.peg.3071|LCQ53_14955
PF00874.25 fig|105841.48.peg.3074|LCQ53_14970
PF00874.25 fig|105841.48.peg.3074|LCQ53_14970
PF08279.18 fig|105841.48.peg.3074|LCQ53_14970
PF08279.18 fig|105841.48.peg.3074|LCQ53_14970
PF08220.18 fig|105841.48.peg.3074|LCQ53_14970
PF08220.18 fig|105841.48.peg.3074|LCQ53_14970
PF05043.19 fig|105841.48.peg.3074|LCQ53_14970
PF05043.19 fig|105841.48.peg.3074|LCQ53_14970
PF05043.19 fig|105841.48.peg.3074|LCQ53_14970
PF13384.12 fig|105841.48.peg.3074|LCQ53_14970
PF13384.12 fig|105841.48.peg.3074|LCQ53_14970
PF13384.12 fig|105841.48.peg.3074|LCQ53_14970
PF13384.12 fig|105841.48.peg.3074|LCQ53_14970
PF00122.25 fig|105841.48.peg.3096|LCQ53_15070
PF00122.25 fig|105841.48.peg.3096|LCQ53_15070
PF00702.32 fig|105841.48.peg.3096|LCQ53_15070
PF00702.32 fig|105841.48.peg.3096|LCQ53_15070
PF08282.18 fig|105841.48.peg.3096|LCQ53_15070
PF08282.18 fig|105841.48.peg.3096|LCQ53_15070
PF08282.18 fig|105841.48.peg.3096|LCQ53_15070
PF12710.13 fig|105841.48.peg.3096|LCQ53_15070
PF12710.13 fig|105841.48.peg.3096|LCQ53_15070
PF02687.26 fig|105841.48.peg.3143|LCQ53_15295
PF02687.26 fig|105841.48.peg.3143|LCQ53_15295
PF02687.26 fig|105841.48.peg.3143|LCQ53_15295
PF02361.21 fig|105841.48.peg.3149|LCQ53_15325
PF00171.27 fig|105841.48.peg.3169|LCQ53_15420
PF05893.19 fig|105841.48.peg.3169|LCQ53_15420
PF01248.31 fig|105841.48.peg.3198|LCQ53_15565
PF13411.12 fig|105841.48.peg.3224|LCQ53_15690
PF00376.29 fig|105841.48.peg.3224|LCQ53_15690
PF07739.18 fig|105841.48.peg.3224|LCQ53_15690
PF07739.18 fig|105841.48.peg.3224|LCQ53_15690
PF00521.25 fig|105841.48.peg.3235|LCQ53_15740
PF03989.18 fig|105841.48.peg.3235|LCQ53_15740
PF03989.18 fig|105841.48.peg.3235|LCQ53_15740
PF03989.18 fig|105841.48.peg.3235|LCQ53_15740
PF03989.18 fig|105841.48.peg.3235|LCQ53_15740
PF13411.12 fig|105841.48.peg.3262|LCQ53_15865
PF00376.29 fig|105841.48.peg.3262|LCQ53_15865
PF09278.17 fig|105841.48.peg.3262|LCQ53_15865
PF09278.17 fig|105841.48.peg.3262|LCQ53_15865
PF00465.25 fig|105841.48.peg.3274|LCQ53_15920
PF13685.12 fig|105841.48.peg.3274|LCQ53_15920
PF13685.12 fig|105841.48.peg.3274|LCQ53_15920
PF00132.30 fig|105841.48.peg.3282|LCQ53_15960
PF00132.30 fig|105841.48.peg.3282|LCQ53_15960
PF00132.30 fig|105841.48.peg.3282|LCQ53_15960
PF00132.30 fig|105841.48.peg.3282|LCQ53_15960
PF02589.21 fig|105841.48.peg.3284|LCQ53_15970
PF13393.11 fig|105841.48.peg.3304|LCQ53_16060
PF00587.30 fig|105841.48.peg.3304|LCQ53_16060
PF03129.25 fig|105841.48.peg.3304|LCQ53_16060
PF03129.25 fig|105841.48.peg.3304|LCQ53_16060
PF13286.11 fig|105841.48.peg.3321|LCQ53_16140
PF13286.11 fig|105841.48.peg.3321|LCQ53_16140
PF06750.18 fig|105841.48.peg.3343|LCQ53_16250
PF01478.23 fig|105841.48.peg.3343|LCQ53_16250
PF01478.23 fig|105841.48.peg.3343|LCQ53_16250
PF01478.23 fig|105841.48.peg.3343|LCQ53_16250
PF01478.23 fig|105841.48.peg.3343|LCQ53_16250
PF13279.12 fig|105841.48.peg.3350|LCQ53_16285
PF03061.28 fig|105841.48.peg.3350|LCQ53_16285
PF13411.12 fig|105841.48.peg.3352|LCQ53_16295
PF00376.29 fig|105841.48.peg.3352|LCQ53_16295
PF09278.17 fig|105841.48.peg.3352|LCQ53_16295
PF06445.20 fig|105841.48.peg.3352|LCQ53_16295
PF00535.32 fig|105841.48.peg.3370|LCQ53_16385
PF13641.12 fig|105841.48.peg.3370|LCQ53_16385
PF12804.13 fig|105841.48.peg.3382|LCQ53_16445
PF03772.21 fig|105841.48.peg.3383|LCQ53_16450
PF03772.21 fig|105841.48.peg.3383|LCQ53_16450
PF00753.33 fig|105841.48.peg.3383|LCQ53_16450
PF00753.33 fig|105841.48.peg.3383|LCQ53_16450
PF13567.11 fig|105841.48.peg.3383|LCQ53_16450
PF13567.11 fig|105841.48.peg.3383|LCQ53_16450
PF13567.11 fig|105841.48.peg.3383|LCQ53_16450
PF13567.11 fig|105841.48.peg.3383|LCQ53_16450
PF00202.27 fig|105841.48.peg.3389|LCQ53_16480
PF00180.25 fig|105841.48.peg.3408|LCQ53_16575
PF01476.26 fig|105841.48.peg.3414|LCQ53_16600
PF00313.28 fig|106648.173.peg.5152|PYR74_00195
PF05901.16 fig|106648.173.peg.5152|PYR74_00195
PF02332.24 fig|106648.173.peg.5243|PYR74_00615
PF02332.24 fig|106648.173.peg.5243|PYR74_00615
PF04945.19 fig|106648.173.peg.5243|PYR74_00615
PF04945.19 fig|106648.173.peg.5243|PYR74_00615
PF03243.20 fig|106648.173.peg.5254|PYR74_00655
PF12324.14 fig|106648.173.peg.5254|PYR74_00655
PF12324.14 fig|106648.173.peg.5254|PYR74_00655
PF00171.27 fig|106648.173.peg.5293|PYR74_00830
PF07690.21 fig|106648.173.peg.5343|PYR74_01035
PF07690.21 fig|106648.173.peg.5343|PYR74_01035
PF00872.24 fig|106648.173.peg.5507|PYR74_01790
PF10551.15 fig|106648.173.peg.5507|PYR74_01790
PF01609.27 fig|106648.173.peg.5519|PYR74_01850
PF02086.21 fig|106648.173.peg.69|PYR74_02465
PF00749.27 fig|106648.173.peg.127|PYR74_02745
PF19269.4 fig|106648.173.peg.127|PYR74_02745
PF01761.26 fig|106648.173.peg.150
PF24621.1 fig|106648.173.peg.150
PF14691.11 fig|106648.173.peg.154|PYR74_02855
PF07992.20 fig|106648.173.peg.154|PYR74_02855
PF00070.33 fig|106648.173.peg.154|PYR74_02855
PF00070.33 fig|106648.173.peg.154|PYR74_02855
PF13738.12 fig|106648.173.peg.154|PYR74_02855
PF13738.12 fig|106648.173.peg.154|PYR74_02855
PF13450.12 fig|106648.173.peg.154|PYR74_02855
PF12831.13 fig|106648.173.peg.154|PYR74_02855
PF12831.13 fig|106648.173.peg.154|PYR74_02855
PF12831.13 fig|106648.173.peg.154|PYR74_02855
PF01609.27 fig|106648.173.peg.204
PF00156.33 fig|106648.173.peg.284|PYR74_03360
PF00203.26 fig|106648.173.peg.307|PYR74_03455
PF00528.27 fig|106648.173.peg.354|PYR74_03680
PF03631.20 fig|106648.173.peg.371|PYR74_03770
PF00577.26 fig|106648.173.peg.562|PYR74_04630
PF13954.11 fig|106648.173.peg.562|PYR74_04630
PF13953.12 fig|106648.173.peg.563|PYR74_04635
PF01420.25 fig|106648.173.peg.590|PYR74_04760
PF01420.25 fig|106648.173.peg.590|PYR74_04760
PF06114.19 fig|106648.173.peg.593|PYR74_04775
PF05117.17 fig|106648.173.peg.606|PYR74_04820
PF05117.17 fig|106648.173.peg.606|PYR74_04820
PF07690.21 fig|106648.173.peg.626
PF05977.19 fig|106648.173.peg.626
PF04909.20 fig|106648.173.peg.670|PYR74_05125
PF03721.20 fig|106648.173.peg.728|PYR74_05415
PF00984.24 fig|106648.173.peg.728|PYR74_05415
PF03720.21 fig|106648.173.peg.728|PYR74_05415
PF03720.21 fig|106648.173.peg.728|PYR74_05415
PF02737.24 fig|106648.173.peg.728|PYR74_05415
PF02737.24 fig|106648.173.peg.728|PYR74_05415
PF13803.12 fig|106648.173.peg.747|PYR74_05500
PF00882.24 fig|106648.173.peg.747|PYR74_05500
PF00313.28 fig|106648.173.peg.843|PYR74_05950
PF13476.12 fig|106648.173.peg.901|PYR74_06210
PF13476.12 fig|106648.173.peg.901|PYR74_06210
PF13476.12 fig|106648.173.peg.901|PYR74_06210
PF13476.12 fig|106648.173.peg.901|PYR74_06210
PF13476.12 fig|106648.173.peg.901|PYR74_06210
PF13476.12 fig|106648.173.peg.901|PYR74_06210
PF02463.25 fig|106648.173.peg.901|PYR74_06210
PF02463.25 fig|106648.173.peg.901|PYR74_06210
PF02463.25 fig|106648.173.peg.901|PYR74_06210
PF13558.12 fig|106648.173.peg.901|PYR74_06210
PF13555.12 fig|106648.173.peg.901|PYR74_06210
PF01734.27 fig|106648.173.peg.915|PYR74_06275
PF01609.27 fig|106648.173.peg.950
PF01734.27 fig|106648.173.peg.968|PYR74_06480
PF00072.30 fig|106648.173.peg.972|PYR74_06500
PF00486.34 fig|106648.173.peg.972|PYR74_06500
PF00486.34 fig|106648.173.peg.972|PYR74_06500
PF01906.23 fig|106648.173.peg.993|PYR74_06590
PF09925.14 fig|106648.173.peg.1031|PYR74_06755
PF09925.14 fig|106648.173.peg.1031|PYR74_06755
PF09925.14 fig|106648.173.peg.1031|PYR74_06755
PF09925.14 fig|106648.173.peg.1031|PYR74_06755
PF09925.14 fig|106648.173.peg.1031|PYR74_06755
PF09925.14 fig|106648.173.peg.1031|PYR74_06755
PF14351.11 fig|106648.173.peg.1031|PYR74_06755
PF14351.11 fig|106648.173.peg.1031|PYR74_06755
PF14351.11 fig|106648.173.peg.1031|PYR74_06755
PF01467.32 fig|106648.173.peg.1051|PYR74_06865
PF08218.17 fig|106648.173.peg.1051|PYR74_06865
PF08218.17 fig|106648.173.peg.1051|PYR74_06865
PF06271.17 fig|106648.173.peg.1055|PYR74_06895
PF06271.17 fig|106648.173.peg.1055|PYR74_06895
PF14305.11 fig|106648.173.peg.1067|PYR74_06965
PF19582.4 fig|106648.173.peg.1149|PYR74_07345
PF05488.18 fig|106648.173.peg.1150|PYR74_07350
PF02036.22 fig|106648.173.peg.1168|PYR74_07450
PF01609.27 fig|106648.173.peg.1178
PF01487.21 fig|106648.173.peg.1256|PYR74_07805
PF00075.30 fig|106648.173.peg.1338
PF07690.21 fig|106648.173.peg.1359|PYR74_08225
PF07690.21 fig|106648.173.peg.1359|PYR74_08225
PF01980.22 fig|106648.173.peg.1419|PYR74_08470
PF18389.7 fig|106648.173.peg.1419|PYR74_08470
PF04909.20 fig|106648.173.peg.1426|PYR74_08505
PF04909.20 fig|106648.173.peg.1426|PYR74_08505
PF01958.23 fig|106648.173.peg.1464|PYR74_08690
PF03447.22 fig|106648.173.peg.1464|PYR74_08690
PF01408.28 fig|106648.173.peg.1464|PYR74_08690
PF01113.26 fig|106648.173.peg.1464|PYR74_08690
PF07690.21 fig|106648.173.peg.1469|PYR74_08715
PF07690.21 fig|106648.173.peg.1469|PYR74_08715
PF03772.21 fig|106648.173.peg.1544|PYR74_09020
PF03772.21 fig|106648.173.peg.1544|PYR74_09020
PF13567.11 fig|106648.173.peg.1544|PYR74_09020
PF13567.11 fig|106648.173.peg.1544|PYR74_09020
PF13567.11 fig|106648.173.peg.1544|PYR74_09020
PF13567.11 fig|106648.173.peg.1544|PYR74_09020
PF00753.33 fig|106648.173.peg.1545|PYR74_09025
PF00753.33 fig|106648.173.peg.1545|PYR74_09025
PF05816.16 fig|106648.173.peg.1557|PYR74_09080
PF01136.24 fig|106648.173.peg.1564|PYR74_09115
PF16325.11 fig|106648.173.peg.1564|PYR74_09115
PF02447.22 fig|106648.173.peg.1672
PF01609.27 fig|106648.173.peg.1735
PF05866.16 fig|106648.173.peg.1796|PYR74_10075
PF19821.5 fig|106648.173.peg.1809|PYR74_10135
PF00583.31 fig|106648.173.peg.1814|PYR74_10150
PF13508.13 fig|106648.173.peg.1814|PYR74_10150
PF13508.13 fig|106648.173.peg.1814|PYR74_10150
PF13356.12 fig|106648.173.peg.1960|PYR74_10755
PF00589.27 fig|106648.173.peg.1960|PYR74_10755
PF00589.27 fig|106648.173.peg.1960|PYR74_10755
PF00589.27 fig|106648.173.peg.1960|PYR74_10755
PF14659.12 fig|106648.173.peg.1960|PYR74_10755
PF14659.12 fig|106648.173.peg.1960|PYR74_10755
PF00710.25 fig|106648.173.peg.2047|PYR74_11105
PF17763.6 fig|106648.173.peg.2047|PYR74_11105
PF17763.6 fig|106648.173.peg.2047|PYR74_11105
PF17763.6 fig|106648.173.peg.2047|PYR74_11105
PF00313.28 fig|106648.173.peg.2058|PYR74_11150
PF05901.16 fig|106648.173.peg.2058|PYR74_11150
PF01609.27 fig|106648.173.peg.2115
PF02348.25 fig|106648.173.peg.2155|PYR74_11530
PF12804.13 fig|106648.173.peg.2155|PYR74_11530
PF13177.12 fig|106648.173.peg.2156|PYR74_11535
PF07963.17 fig|106648.173.peg.2160|PYR74_11555
PF03167.24 fig|106648.173.peg.2165|PYR74_11580
PF03956.18 fig|106648.173.peg.2177|PYR74_11640
PF03956.18 fig|106648.173.peg.2177|PYR74_11640
PF07804.18 fig|106648.173.peg.2364|PYR74_12465
PF00892.26 fig|106648.173.peg.2392|PYR74_12590
PF00892.26 fig|106648.173.peg.2392|PYR74_12590
PF15563.11 fig|106648.173.peg.2570|PYR74_13275
PF00113.28 fig|106648.173.peg.2575|PYR74_13300
PF22741.1 fig|106648.173.peg.2647|PYR74_13590
PF00154.27 fig|106648.173.peg.2660|PYR74_13645
PF21096.2 fig|106648.173.peg.2660|PYR74_13645
PF08423.17 fig|106648.173.peg.2660|PYR74_13645
PF06745.19 fig|106648.173.peg.2660|PYR74_13645
PF05525.19 fig|106648.173.peg.2735|PYR74_13980
PF11042.13 fig|106648.173.peg.2755|PYR74_14060
PF13308.11 fig|106648.173.peg.2770|PYR74_14130
PF06821.19 fig|106648.173.peg.2931|PYR74_14840
PF01734.27 fig|106648.173.peg.2942
PF11815.13 fig|106648.173.peg.2943
PF12697.13 fig|106648.173.peg.2949|PYR74_14925
PF05731.16 fig|106648.173.peg.2960|PYR74_14980
PF05731.16 fig|106648.173.peg.2960|PYR74_14980
PF12698.13 fig|106648.173.peg.3025|PYR74_15245
PF12698.13 fig|106648.173.peg.3026|PYR74_15250
PF01061.29 fig|106648.173.peg.3026|PYR74_15250
PF01061.29 fig|106648.173.peg.3026|PYR74_15250
PF01061.29 fig|106648.173.peg.3026|PYR74_15250
PF13279.12 fig|106648.173.peg.3047|PYR74_15335
PF03061.28 fig|106648.173.peg.3047|PYR74_15335
PF03061.28 fig|106648.173.peg.3047|PYR74_15335
PF08753.17 fig|106648.173.peg.3131|PYR74_15720
PF08753.17 fig|106648.173.peg.3131|PYR74_15720
PF00593.30 fig|106648.173.peg.3160|PYR74_15845
PF07715.20 fig|106648.173.peg.3160|PYR74_15845
PF07715.20 fig|106648.173.peg.3160|PYR74_15845
PF00892.26 fig|106648.173.peg.3192|PYR74_15980
PF00892.26 fig|106648.173.peg.3192|PYR74_15980
PF03466.25 fig|106648.173.peg.3194|PYR74_15985
PF00126.33 fig|106648.173.peg.3194|PYR74_15985
PF01042.26 fig|106648.173.peg.3249|PYR74_16225
PF20487.3 fig|106648.173.peg.3255|PYR74_16255
PF10502.14 fig|106648.173.peg.3259|PYR74_16275
PF00521.25 fig|106648.173.peg.3305|PYR74_16495
PF03989.18 fig|106648.173.peg.3305|PYR74_16495
PF03989.18 fig|106648.173.peg.3305|PYR74_16495
PF03989.18 fig|106648.173.peg.3305|PYR74_16495
PF03989.18 fig|106648.173.peg.3305|PYR74_16495
PF03989.18 fig|106648.173.peg.3305|PYR74_16495
PF03989.18 fig|106648.173.peg.3305|PYR74_16495
PF00730.31 fig|106648.173.peg.3331|PYR74_16605
PF00633.29 fig|106648.173.peg.3331|PYR74_16605
PF10576.14 fig|106648.173.peg.3331|PYR74_16605
PF00117.34 fig|106648.173.peg.3379|PYR74_16825
PF00988.28 fig|106648.173.peg.3379|PYR74_16825
PF05488.18 fig|106648.173.peg.3424|PYR74_17010
PF19582.4 fig|106648.173.peg.3467|PYR74_17180
PF19582.4 fig|106648.173.peg.3467|PYR74_17180
PF02332.24 fig|106648.173.peg.3489|PYR74_17285
PF04945.19 fig|106648.173.peg.3489|PYR74_17285
PF00577.26 fig|106648.173.peg.3506|PYR74_17365
PF13954.11 fig|106648.173.peg.3506|PYR74_17365
PF13954.11 fig|106648.173.peg.3506|PYR74_17365
PF13953.12 fig|106648.173.peg.3506|PYR74_17365
PF00577.26 fig|106648.173.peg.3522|PYR74_17440
PF13954.11 fig|106648.173.peg.3522|PYR74_17440
PF13953.12 fig|106648.173.peg.3522|PYR74_17440
PF13279.12 fig|106648.173.peg.3570|PYR74_17650
PF00221.24 fig|106648.173.peg.3571|PYR74_17655
PF00155.27 fig|106648.173.peg.3621|PYR74_17860
PF00392.27 fig|106648.173.peg.3621|PYR74_17860
PF13730.12 fig|106648.173.peg.3621|PYR74_17860
PF00593.30 fig|106648.173.peg.3679|PYR74_18100
PF00593.30 fig|106648.173.peg.3679|PYR74_18100
PF07715.20 fig|106648.173.peg.3679|PYR74_18100
PF00155.27 fig|106648.173.peg.3685|PYR74_18120
PF02384.22 fig|106648.173.peg.3729|PYR74_18305
PF12161.13 fig|106648.173.peg.3729|PYR74_18305
PF12161.13 fig|106648.173.peg.3729|PYR74_18305
PF07669.17 fig|106648.173.peg.3729|PYR74_18305
PF01170.24 fig|106648.173.peg.3729|PYR74_18305
PF01609.27 fig|106648.173.peg.3757
PF03544.19 fig|106648.173.peg.3794|PYR74_18590
PF00542.24 fig|106648.173.peg.3803|PYR74_18635
PF00542.24 fig|106648.173.peg.3803|PYR74_18635
PF14305.11 fig|106648.173.peg.3823|PYR74_18715
PF01609.27 fig|106648.173.peg.3889
PF09832.14 fig|106648.173.peg.4032|PYR74_19690
PF09832.14 fig|106648.173.peg.4032|PYR74_19690
PF09832.14 fig|106648.173.peg.4033|PYR74_19695
PF09832.14 fig|106648.173.peg.4033|PYR74_19695
PF09832.14 fig|106648.173.peg.4033|PYR74_19695
PF01609.27 fig|106648.173.peg.4068
PF01609.27 fig|106648.173.peg.4118
PF02463.25 fig|106648.173.peg.4138|PYR74_20195
PF02463.25 fig|106648.173.peg.4138|PYR74_20195
PF13476.12 fig|106648.173.peg.4138|PYR74_20195
PF13476.12 fig|106648.173.peg.4138|PYR74_20195
PF13476.12 fig|106648.173.peg.4138|PYR74_20195
PF13304.12 fig|106648.173.peg.4138|PYR74_20195
PF13304.12 fig|106648.173.peg.4138|PYR74_20195
PF13175.12 fig|106648.173.peg.4138|PYR74_20195
PF13175.12 fig|106648.173.peg.4138|PYR74_20195
PF13555.12 fig|106648.173.peg.4138|PYR74_20195
PF07661.19 fig|106648.173.peg.4143|PYR74_20220
PF07661.19 fig|106648.173.peg.4143|PYR74_20220
PF07661.19 fig|106648.173.peg.4143|PYR74_20220
PF07661.19 fig|106648.173.peg.4143|PYR74_20220
PF07661.19 fig|106648.173.peg.4143|PYR74_20220
PF06821.19 fig|106648.173.peg.4144|PYR74_20225
PF07287.17 fig|106648.173.peg.4185|PYR74_20410
PF23544.1 fig|106648.173.peg.4185|PYR74_20410
PF00171.27 fig|106648.173.peg.4227|PYR74_20630
PF05893.19 fig|106648.173.peg.4227|PYR74_20630
PF05488.18 fig|106648.173.peg.4259|PYR74_20780
PF00180.25 fig|106648.173.peg.4278|PYR74_20865
PF13781.11 fig|106648.173.peg.4298|PYR74_20955
PF02401.23 fig|106648.173.peg.4403|PYR74_21435
PF02401.23 fig|106648.173.peg.4404
PF00625.27 fig|106648.173.peg.4405|PYR74_21440
PF00106.31 fig|106648.173.peg.4438|PYR74_21605
PF13561.12 fig|106648.173.peg.4438|PYR74_21605
PF02518.31 fig|106648.173.peg.4458|PYR74_21700
PF00512.31 fig|106648.173.peg.4458|PYR74_21700
PF08459.17 fig|106648.173.peg.4473|PYR74_21770
PF08459.17 fig|106648.173.peg.4473|PYR74_21770
PF22920.2 fig|106648.173.peg.4473|PYR74_21770
PF22920.2 fig|106648.173.peg.4473|PYR74_21770
PF01541.30 fig|106648.173.peg.4473|PYR74_21770
PF01541.30 fig|106648.173.peg.4473|PYR74_21770
PF01541.30 fig|106648.173.peg.4473|PYR74_21770
PF02151.25 fig|106648.173.peg.4473|PYR74_21770
PF02151.25 fig|106648.173.peg.4473|PYR74_21770
PF14520.12 fig|106648.173.peg.4473|PYR74_21770
PF01609.27 fig|106648.173.peg.4498
PF01368.26 fig|106648.173.peg.4602|PYR74_22365
PF02272.24 fig|106648.173.peg.4602|PYR74_22365
PF02272.24 fig|106648.173.peg.4602|PYR74_22365
PF17768.7 fig|106648.173.peg.4602|PYR74_22365
PF02482.25 fig|106648.173.peg.4637|PYR74_22535
PF01545.26 fig|106648.173.peg.4749|PYR74_23020
PF01609.27 fig|106648.173.peg.4902
PF12796.13 fig|106648.173.peg.4906|PYR74_23750
PF00023.36 fig|106648.173.peg.4906|PYR74_23750
PF00023.36 fig|106648.173.peg.4906|PYR74_23750
PF00023.36 fig|106648.173.peg.4906|PYR74_23750
PF13637.12 fig|106648.173.peg.4906|PYR74_23750
PF13637.12 fig|106648.173.peg.4906|PYR74_23750
PF13606.12 fig|106648.173.peg.4906|PYR74_23750
PF13606.12 fig|106648.173.peg.4906|PYR74_23750
PF13606.12 fig|106648.173.peg.4906|PYR74_23750
PF13857.12 fig|106648.173.peg.4906|PYR74_23750
PF13807.11 fig|106648.173.peg.4970
PF13807.11 fig|106648.173.peg.4970
PF13807.11 fig|106648.173.peg.4970
PF02706.20 fig|106648.173.peg.4970
PF02706.20 fig|106648.173.peg.4970
PF02706.20 fig|106648.173.peg.4970
PF02706.20 fig|106648.173.peg.4970
PF23607.1 fig|106648.173.peg.4970
PF03949.21 fig|106648.173.peg.5060|PYR74_24430
PF00390.24 fig|106648.173.peg.5060|PYR74_24430
PF00137.26 fig|106648.173.peg.5080|PYR74_24520
PF00137.26 fig|106648.173.peg.5080|PYR74_24520
PF00255.25 fig|106648.173.peg.5093
PF12796.13 fig|106648.179.peg.18
PF13637.12 fig|106648.179.peg.18
PF13637.12 fig|106648.179.peg.18
PF00023.36 fig|106648.179.peg.18
PF00023.36 fig|106648.179.peg.18
PF00023.36 fig|106648.179.peg.18
PF13606.12 fig|106648.179.peg.18
PF13606.12 fig|106648.179.peg.18
PF13606.12 fig|106648.179.peg.18
PF13807.11 fig|106648.179.peg.73
PF13807.11 fig|106648.179.peg.73
PF02706.20 fig|106648.179.peg.73
PF02706.20 fig|106648.179.peg.73
PF02706.20 fig|106648.179.peg.73
PF02706.20 fig|106648.179.peg.73
PF13614.12 fig|106648.179.peg.73
PF13614.12 fig|106648.179.peg.73
PF23607.1 fig|106648.179.peg.73
PF01656.29 fig|106648.179.peg.73
PF01656.29 fig|106648.179.peg.73
PF01656.29 fig|106648.179.peg.73
PF03949.21 fig|106648.179.peg.142
PF00390.24 fig|106648.179.peg.142
PF00137.26 fig|106648.179.peg.160
PF00137.26 fig|106648.179.peg.160
PF02086.21 fig|106648.179.peg.254
PF00749.27 fig|106648.179.peg.315
PF19269.4 fig|106648.179.peg.315
PF24621.1 fig|106648.179.peg.334
PF01761.26 fig|106648.179.peg.334
PF14691.11 fig|106648.179.peg.337
PF07992.20 fig|106648.179.peg.337
PF00070.33 fig|106648.179.peg.337
PF00070.33 fig|106648.179.peg.337
PF13738.12 fig|106648.179.peg.337
PF13738.12 fig|106648.179.peg.337
PF13450.12 fig|106648.179.peg.337
PF12831.13 fig|106648.179.peg.337
PF12831.13 fig|106648.179.peg.337
PF12831.13 fig|106648.179.peg.337
PF00156.33 fig|106648.179.peg.444
PF00203.26 fig|106648.179.peg.463
PF00528.27 fig|106648.179.peg.506
PF00528.27 fig|106648.179.peg.506
PF03631.20 fig|106648.179.peg.523
PF00577.26 fig|106648.179.peg.675
PF13954.11 fig|106648.179.peg.675
PF13953.12 fig|106648.179.peg.675
PF05117.17 fig|106648.179.peg.686
PF05117.17 fig|106648.179.peg.686
PF04909.20 fig|106648.179.peg.701
PF01425.26 fig|106648.179.peg.720
PF03721.20 fig|106648.179.peg.780
PF00984.24 fig|106648.179.peg.780
PF03720.21 fig|106648.179.peg.780
PF03720.21 fig|106648.179.peg.780
PF02737.24 fig|106648.179.peg.780
PF02737.24 fig|106648.179.peg.780
PF13803.12 fig|106648.179.peg.793
PF00882.24 fig|106648.179.peg.793
PF00313.28 fig|106648.179.peg.878
PF13476.12 fig|106648.179.peg.935
PF13476.12 fig|106648.179.peg.935
PF13476.12 fig|106648.179.peg.935
PF13476.12 fig|106648.179.peg.935
PF13558.12 fig|106648.179.peg.935
PF13555.12 fig|106648.179.peg.935
PF01734.27 fig|106648.179.peg.947
PF01734.27 fig|106648.179.peg.1008
PF00072.30 fig|106648.179.peg.1012
PF00486.34 fig|106648.179.peg.1012
PF00486.34 fig|106648.179.peg.1012
PF01906.23 fig|106648.179.peg.1029
PF01906.23 fig|106648.179.peg.1030
PF09925.14 fig|106648.179.peg.1065
PF09925.14 fig|106648.179.peg.1065
PF09925.14 fig|106648.179.peg.1065
PF09925.14 fig|106648.179.peg.1065
PF09925.14 fig|106648.179.peg.1065
PF09925.14 fig|106648.179.peg.1065
PF14351.11 fig|106648.179.peg.1065
PF14351.11 fig|106648.179.peg.1065
PF14351.11 fig|106648.179.peg.1065
PF01467.32 fig|106648.179.peg.1084
PF08218.17 fig|106648.179.peg.1084
PF08218.17 fig|106648.179.peg.1084
PF06271.17 fig|106648.179.peg.1086
PF06271.17 fig|106648.179.peg.1086
PF14305.11 fig|106648.179.peg.1097
PF19582.4 fig|106648.179.peg.1125
PF05488.18 fig|106648.179.peg.1126
PF02036.22 fig|106648.179.peg.1145
PF01487.21 fig|106648.179.peg.1228
PF00075.30 fig|106648.179.peg.1293
PF00075.30 fig|106648.179.peg.1293
PF00929.30 fig|106648.179.peg.1293
PF07690.21 fig|106648.179.peg.1313
PF07690.21 fig|106648.179.peg.1313
PF01980.22 fig|106648.179.peg.1424
PF18389.7 fig|106648.179.peg.1424
PF04909.20 fig|106648.179.peg.1431
PF04909.20 fig|106648.179.peg.1431
PF03772.21 fig|106648.179.peg.1500
PF03772.21 fig|106648.179.peg.1500
PF00753.33 fig|106648.179.peg.1500
PF00753.33 fig|106648.179.peg.1500
PF13567.11 fig|106648.179.peg.1500
PF13567.11 fig|106648.179.peg.1500
PF13567.11 fig|106648.179.peg.1500
PF13567.11 fig|106648.179.peg.1500
PF13567.11 fig|106648.179.peg.1500
PF05816.16 fig|106648.179.peg.1511
PF01136.24 fig|106648.179.peg.1518
PF16325.11 fig|106648.179.peg.1518
PF00577.26 fig|106648.179.peg.1568
PF13954.11 fig|106648.179.peg.1568
PF13953.12 fig|106648.179.peg.1568
PF02447.22 fig|106648.179.peg.1606
PF01958.23 fig|106648.179.peg.1645
PF03447.22 fig|106648.179.peg.1645
PF00589.27 fig|106648.179.peg.1713
PF13356.12 fig|106648.179.peg.1713
PF00710.25 fig|106648.179.peg.1829
PF17763.6 fig|106648.179.peg.1829
PF17763.6 fig|106648.179.peg.1829
PF17763.6 fig|106648.179.peg.1829
PF00313.28 fig|106648.179.peg.1838
PF05901.16 fig|106648.179.peg.1838
PF02348.25 fig|106648.179.peg.1917
PF12804.13 fig|106648.179.peg.1917
PF13177.12 fig|106648.179.peg.1918
PF07963.17 fig|106648.179.peg.1922
PF03167.24 fig|106648.179.peg.1927
PF03956.18 fig|106648.179.peg.1939
PF03956.18 fig|106648.179.peg.1939
PF07804.18 fig|106648.179.peg.2119
PF00892.26 fig|106648.179.peg.2137
PF00892.26 fig|106648.179.peg.2137
PF13643.11 fig|106648.179.peg.2199
PF15563.11 fig|106648.179.peg.2249
PF00113.28 fig|106648.179.peg.2254
PF03952.21 fig|106648.179.peg.2254
PF22741.1 fig|106648.179.peg.2322
PF22785.1 fig|106648.179.peg.2322
PF00154.27 fig|106648.179.peg.2330
PF21096.2 fig|106648.179.peg.2330
PF08423.17 fig|106648.179.peg.2330
PF06745.19 fig|106648.179.peg.2330
PF03595.22 fig|106648.179.peg.2369
PF02026.21 fig|106648.179.peg.2386
PF10065.14 fig|106648.179.peg.2413
PF05525.19 fig|106648.179.peg.2461
PF11042.13 fig|106648.179.peg.2479
PF13308.11 fig|106648.179.peg.2493
PF06821.19 fig|106648.179.peg.2638
PF11815.13 fig|106648.179.peg.2650
PF01734.27 fig|106648.179.peg.2650
PF12697.13 fig|106648.179.peg.2656
PF05731.16 fig|106648.179.peg.2667
PF05731.16 fig|106648.179.peg.2667
PF12698.13 fig|106648.179.peg.2726
PF12698.13 fig|106648.179.peg.2727
PF01061.29 fig|106648.179.peg.2727
PF01061.29 fig|106648.179.peg.2727
PF01061.29 fig|106648.179.peg.2727
PF13279.12 fig|106648.179.peg.2752
PF03061.28 fig|106648.179.peg.2752
PF03061.28 fig|106648.179.peg.2752
PF08753.17 fig|106648.179.peg.2825
PF08753.17 fig|106648.179.peg.2825
PF00593.30 fig|106648.179.peg.2855
PF07715.20 fig|106648.179.peg.2855
PF07715.20 fig|106648.179.peg.2855
PF04829.18 fig|106648.179.peg.2900
PF04829.18 fig|106648.179.peg.2900
PF04829.18 fig|106648.179.peg.2902
PF04829.18 fig|106648.179.peg.2902
PF04829.18 fig|106648.179.peg.2902
PF20283.3 fig|106648.179.peg.2915
PF07690.21 fig|106648.179.peg.2922
PF07690.21 fig|106648.179.peg.2922
PF00083.30 fig|106648.179.peg.2922
PF00083.30 fig|106648.179.peg.2922
PF00083.30 fig|106648.179.peg.2922
PF03466.25 fig|106648.179.peg.2943
PF00126.33 fig|106648.179.peg.2943
PF01042.26 fig|106648.179.peg.2991
PF20487.3 fig|106648.179.peg.2997
PF10502.14 fig|106648.179.peg.3001
PF00521.25 fig|106648.179.peg.3045
PF03989.18 fig|106648.179.peg.3045
PF03989.18 fig|106648.179.peg.3045
PF03989.18 fig|106648.179.peg.3045
PF03989.18 fig|106648.179.peg.3045
PF03989.18 fig|106648.179.peg.3045
PF03989.18 fig|106648.179.peg.3045
PF00730.31 fig|106648.179.peg.3066
PF00633.29 fig|106648.179.peg.3066
PF10576.14 fig|106648.179.peg.3066
PF00117.34 fig|106648.179.peg.3111
PF00988.28 fig|106648.179.peg.3111
PF02332.24 fig|106648.179.peg.3193
PF04945.19 fig|106648.179.peg.3193
PF00577.26 fig|106648.179.peg.3209
PF13954.11 fig|106648.179.peg.3209
PF13953.12 fig|106648.179.peg.3209
PF00577.26 fig|106648.179.peg.3218
PF13954.11 fig|106648.179.peg.3218
PF13953.12 fig|106648.179.peg.3218
PF00593.30 fig|106648.179.peg.3311
PF00593.30 fig|106648.179.peg.3311
PF07715.20 fig|106648.179.peg.3311
PF00155.27 fig|106648.179.peg.3314
PF03544.19 fig|106648.179.peg.3393
PF00542.24 fig|106648.179.peg.3402
PF00542.24 fig|106648.179.peg.3402
PF13372.12 fig|106648.179.peg.3476
PF09832.14 fig|106648.179.peg.3611
PF09832.14 fig|106648.179.peg.3612
PF09832.14 fig|106648.179.peg.3612
PF02463.25 fig|106648.179.peg.3704
PF02463.25 fig|106648.179.peg.3704
PF13476.12 fig|106648.179.peg.3704
PF13476.12 fig|106648.179.peg.3704
PF13476.12 fig|106648.179.peg.3704
PF13476.12 fig|106648.179.peg.3704
PF13476.12 fig|106648.179.peg.3704
PF13175.12 fig|106648.179.peg.3704
PF13175.12 fig|106648.179.peg.3704
PF13175.12 fig|106648.179.peg.3704
PF13304.12 fig|106648.179.peg.3704
PF13304.12 fig|106648.179.peg.3704
PF13555.12 fig|106648.179.peg.3704
PF06821.19 fig|106648.179.peg.3710
PF12710.13 fig|106648.179.peg.3786
PF00171.27 fig|106648.179.peg.3793
PF05893.19 fig|106648.179.peg.3793
PF05488.18 fig|106648.179.peg.3823
PF00180.25 fig|106648.179.peg.3839
PF13781.11 fig|106648.179.peg.3858
PF02401.23 fig|106648.179.peg.3943
PF00625.27 fig|106648.179.peg.3944
PF00106.31 fig|106648.179.peg.3976
PF13561.12 fig|106648.179.peg.3976
PF02518.31 fig|106648.179.peg.3993
PF00512.31 fig|106648.179.peg.3993
PF08459.17 fig|106648.179.peg.4008
PF08459.17 fig|106648.179.peg.4008
PF22920.2 fig|106648.179.peg.4008
PF22920.2 fig|106648.179.peg.4008
PF01541.30 fig|106648.179.peg.4008
PF01541.30 fig|106648.179.peg.4008
PF01541.30 fig|106648.179.peg.4008
PF02151.25 fig|106648.179.peg.4008
PF02151.25 fig|106648.179.peg.4008
PF14520.12 fig|106648.179.peg.4008
PF01368.26 fig|106648.179.peg.4105
PF02272.24 fig|106648.179.peg.4105
PF02272.24 fig|106648.179.peg.4105
PF17768.7 fig|106648.179.peg.4105
PF02482.25 fig|106648.179.peg.4144
PF01872.22 fig|106648.179.peg.4162
PF01545.26 fig|106648.179.peg.4212
PF07996.16 fig|106648.179.peg.4360
PF04986.18 fig|106648.179.peg.4384
PF01609.27 fig|106648.179.peg.4388
PF08843.17 fig|106648.179.peg.4410
PF04986.18 fig|106648.179.peg.4443
PF14319.11 fig|106648.179.peg.4443
PF14319.11 fig|106648.179.peg.4443
PF07751.16 fig|106648.179.peg.4448
PF05960.17 fig|106654.152.peg.76|KAN02_00410
PF02482.25 fig|106654.152.peg.137|KAN02_00700
PF01368.26 fig|106654.152.peg.169|KAN02_00860
PF02272.24 fig|106654.152.peg.169|KAN02_00860
PF17768.7 fig|106654.152.peg.169|KAN02_00860
PF06094.17 fig|106654.152.peg.235|KAN02_01185
PF00749.27 fig|106654.152.peg.318|KAN02_01620
PF19269.4 fig|106654.152.peg.318|KAN02_01620
PF24621.1 fig|106654.152.peg.337|KAN02_01710
PF01761.26 fig|106654.152.peg.337|KAN02_01710
PF14691.11 fig|106654.152.peg.340|KAN02_01725
PF07992.20 fig|106654.152.peg.340|KAN02_01725
PF00070.33 fig|106654.152.peg.340|KAN02_01725
PF00070.33 fig|106654.152.peg.340|KAN02_01725
PF13738.12 fig|106654.152.peg.340|KAN02_01725
PF13738.12 fig|106654.152.peg.340|KAN02_01725
PF13450.12 fig|106654.152.peg.340|KAN02_01725
PF12831.13 fig|106654.152.peg.340|KAN02_01725
PF12831.13 fig|106654.152.peg.340|KAN02_01725
PF01266.30 fig|106654.152.peg.340|KAN02_01725
PF01266.30 fig|106654.152.peg.340|KAN02_01725
PF00625.27 fig|106654.152.peg.355|KAN02_01795
PF02401.23 fig|106654.152.peg.356|KAN02_01800
PF00156.33 fig|106654.152.peg.435|KAN02_02185
PF00203.26 fig|106654.152.peg.455|KAN02_02280
PF03631.20 fig|106654.152.peg.497|KAN02_02505
PF03259.23 fig|106654.152.peg.528|KAN02_02685
PF13803.12 fig|106654.152.peg.602|KAN02_03070
PF00882.24 fig|106654.152.peg.602|KAN02_03070
PF06094.17 fig|106654.152.peg.661|KAN02_03360
PF01734.27 fig|106654.152.peg.700|KAN02_03585
PF01734.27 fig|106654.152.peg.745|KAN02_03810
PF00072.30 fig|106654.152.peg.750|KAN02_03835
PF00486.34 fig|106654.152.peg.750|KAN02_03835
PF01906.23 fig|106654.152.peg.765|KAN02_03910
PF01906.23 fig|106654.152.peg.766|KAN02_03915
PF00117.34 fig|106654.152.peg.823|KAN02_04190
PF00988.28 fig|106654.152.peg.823|KAN02_04190
PF02036.22 fig|106654.152.peg.854|KAN02_04365
PF12833.13 fig|106654.152.peg.890|KAN02_04540
PF00521.25 fig|106654.152.peg.892|KAN02_04550
PF03989.18 fig|106654.152.peg.892|KAN02_04550
PF03989.18 fig|106654.152.peg.892|KAN02_04550
PF03989.18 fig|106654.152.peg.892|KAN02_04550
PF03989.18 fig|106654.152.peg.892|KAN02_04550
PF03989.18 fig|106654.152.peg.892|KAN02_04550
PF03989.18 fig|106654.152.peg.892|KAN02_04550
PF12698.13 fig|106654.152.peg.897|KAN02_04575
PF01061.29 fig|106654.152.peg.897|KAN02_04575
PF01061.29 fig|106654.152.peg.897|KAN02_04575
PF01061.29 fig|106654.152.peg.897|KAN02_04575
PF01061.29 fig|106654.152.peg.897|KAN02_04575
PF12698.13 fig|106654.152.peg.898|KAN02_04580
PF03772.21 fig|106654.152.peg.908|KAN02_04625
PF03772.21 fig|106654.152.peg.908|KAN02_04625
PF00753.33 fig|106654.152.peg.908|KAN02_04625
PF13567.11 fig|106654.152.peg.908|KAN02_04625
PF13567.11 fig|106654.152.peg.908|KAN02_04625
PF13567.11 fig|106654.152.peg.908|KAN02_04625
PF13567.11 fig|106654.152.peg.908|KAN02_04625
PF13567.11 fig|106654.152.peg.908|KAN02_04625
PF13279.12 fig|106654.152.peg.930|KAN02_04730
PF03061.28 fig|106654.152.peg.930|KAN02_04730
PF03061.28 fig|106654.152.peg.930|KAN02_04730
PF10502.14 fig|106654.152.peg.965|KAN02_04900
PF03466.25 fig|106654.152.peg.1018|KAN02_05160
PF00126.33 fig|106654.152.peg.1018|KAN02_05160
PF00171.27 fig|106654.152.peg.1040|KAN02_05270
PF07690.21 fig|106654.152.peg.1084|KAN02_05495
PF07690.21 fig|106654.152.peg.1084|KAN02_05495
PF14464.11 fig|106654.152.peg.1181|KAN02_05960
PF00877.25 fig|106654.152.peg.1181|KAN02_05960
PF08774.17 fig|106654.152.peg.1219|KAN02_06130
PF04586.22 fig|106654.152.peg.1233|KAN02_06210
PF14464.11 fig|106654.152.peg.1249|KAN02_06285
PF00877.25 fig|106654.152.peg.1249|KAN02_06285
PF01136.24 fig|106654.152.peg.1273|KAN02_06400
PF16325.11 fig|106654.152.peg.1273|KAN02_06400
PF16325.11 fig|106654.152.peg.1273|KAN02_06400
PF01980.22 fig|106654.152.peg.1277|KAN02_06420
PF18389.7 fig|106654.152.peg.1277|KAN02_06420
PF11815.13 fig|106654.152.peg.1329|KAN02_06680
PF11815.13 fig|106654.152.peg.1329|KAN02_06680
PF11815.13 fig|106654.152.peg.1329|KAN02_06680
PF01734.27 fig|106654.152.peg.1329|KAN02_06680
PF05401.17 fig|106654.152.peg.1362|KAN02_06940
PF08242.18 fig|106654.152.peg.1362|KAN02_06940
PF13649.12 fig|106654.152.peg.1362|KAN02_06940
PF13847.12 fig|106654.152.peg.1362|KAN02_06940
PF08241.18 fig|106654.152.peg.1362|KAN02_06940
PF13489.12 fig|106654.152.peg.1362|KAN02_06940
PF05175.20 fig|106654.152.peg.1362|KAN02_06940
PF02353.26 fig|106654.152.peg.1362|KAN02_06940
PF03848.20 fig|106654.152.peg.1362|KAN02_06940
PF03848.20 fig|106654.152.peg.1362|KAN02_06940
PF10604.15 fig|106654.152.peg.1372|KAN02_06990
PF03364.25 fig|106654.152.peg.1372|KAN02_06990
PF13781.11 fig|106654.152.peg.1375|KAN02_07005
PF00155.27 fig|106654.152.peg.1391|KAN02_07085
PF00892.26 fig|106654.152.peg.1415|KAN02_07205
PF00892.26 fig|106654.152.peg.1415|KAN02_07205
PF22785.1 fig|106654.152.peg.1650|KAN02_08355
PF00154.27 fig|106654.152.peg.1670|KAN02_08460
PF21096.2 fig|106654.152.peg.1670|KAN02_08460
PF08423.17 fig|106654.152.peg.1670|KAN02_08460
PF06745.19 fig|106654.152.peg.1670|KAN02_08460
PF05525.19 fig|106654.152.peg.1696|KAN02_08585
PF11042.13 fig|106654.152.peg.1704|KAN02_08620
PF00113.28 fig|106654.152.peg.1745|KAN02_08825
PF03952.21 fig|106654.152.peg.1745|KAN02_08825
PF01925.25 fig|106654.152.peg.1747|KAN02_08835
PF01487.21 fig|106654.152.peg.1759|KAN02_08895
PF01872.22 fig|106654.152.peg.1807|KAN02_09135
PF13437.12 fig|106654.152.peg.1837|KAN02_09285
PF13437.12 fig|106654.152.peg.1837|KAN02_09285
PF13437.12 fig|106654.152.peg.1837|KAN02_09285
PF13437.12 fig|106654.152.peg.1837|KAN02_09285
PF16576.10 fig|106654.152.peg.1837|KAN02_09285
PF13533.12 fig|106654.152.peg.1837|KAN02_09285
PF13533.12 fig|106654.152.peg.1837|KAN02_09285
PF13533.12 fig|106654.152.peg.1837|KAN02_09285
PF19582.4 fig|106654.152.peg.1889|KAN02_09520
PF19582.4 fig|106654.152.peg.1889|KAN02_09520
PF07702.18 fig|106654.152.peg.1984|KAN02_09980
PF00392.27 fig|106654.152.peg.1984|KAN02_09980
PF00392.27 fig|106654.152.peg.1984|KAN02_09980
PF13308.11 fig|106654.152.peg.2026|KAN02_10190
PF12698.13 fig|106654.152.peg.2032|KAN02_10220
PF01061.29 fig|106654.152.peg.2032|KAN02_10220
PF01061.29 fig|106654.152.peg.2032|KAN02_10220
PF12679.13 fig|106654.152.peg.2032|KAN02_10220
PF03956.18 fig|106654.152.peg.2103|KAN02_10570
PF03956.18 fig|106654.152.peg.2103|KAN02_10570
PF03167.24 fig|106654.152.peg.2112|KAN02_10615
PF07963.17 fig|106654.152.peg.2117|KAN02_10640
PF13177.12 fig|106654.152.peg.2121|KAN02_10660
PF02348.25 fig|106654.152.peg.2122|KAN02_10665
PF12804.13 fig|106654.152.peg.2122|KAN02_10665
PF00375.23 fig|106654.152.peg.2225|KAN02_11175
PF00710.25 fig|106654.152.peg.2226|KAN02_11180
PF17763.6 fig|106654.152.peg.2226|KAN02_11180
PF17763.6 fig|106654.152.peg.2226|KAN02_11180
PF17763.6 fig|106654.152.peg.2226|KAN02_11180
PF12697.13 fig|106654.152.peg.2231|KAN02_11205
PF00528.27 fig|106654.152.peg.2284|KAN02_11470
PF00528.27 fig|106654.152.peg.2284|KAN02_11470
PF10685.14 fig|106654.152.peg.2300|KAN02_11540
PF10685.14 fig|106654.152.peg.2300|KAN02_11540
PF10685.14 fig|106654.152.peg.2300|KAN02_11540
PF10685.14 fig|106654.152.peg.2300|KAN02_11540
PF13411.12 fig|106654.152.peg.2423|KAN02_12130
PF13411.12 fig|106654.152.peg.2423|KAN02_12130
PF13411.12 fig|106654.152.peg.2423|KAN02_12130
PF00376.29 fig|106654.152.peg.2423|KAN02_12130
PF00376.29 fig|106654.152.peg.2423|KAN02_12130
PF07739.18 fig|106654.152.peg.2423|KAN02_12130
PF07739.18 fig|106654.152.peg.2423|KAN02_12130
PF09278.17 fig|106654.152.peg.2423|KAN02_12130
PF09278.17 fig|106654.152.peg.2423|KAN02_12130
PF09278.17 fig|106654.152.peg.2423|KAN02_12130
PF09278.17 fig|106654.152.peg.2423|KAN02_12130
PF02332.24 fig|106654.152.peg.2506|KAN02_12550
PF04945.19 fig|106654.152.peg.2506|KAN02_12550
PF00171.27 fig|106654.152.peg.2599|KAN02_13010
PF00171.27 fig|106654.152.peg.2604|KAN02_13035
PF00075.30 fig|106654.152.peg.2637|KAN02_13195
PF00075.30 fig|106654.152.peg.2637|KAN02_13195
PF00929.30 fig|106654.152.peg.2637|KAN02_13195
PF00730.31 fig|106654.152.peg.2672|KAN02_13365
PF00633.29 fig|106654.152.peg.2672|KAN02_13365
PF01958.23 fig|106654.152.peg.2740|KAN02_13705
PF03447.22 fig|106654.152.peg.2740|KAN02_13705
PF12697.13 fig|106654.152.peg.2776|KAN02_13885
PF07819.19 fig|106654.152.peg.2776|KAN02_13885
PF07819.19 fig|106654.152.peg.2776|KAN02_13885
PF05057.20 fig|106654.152.peg.2776|KAN02_13885
PF05488.18 fig|106654.152.peg.2789|KAN02_13945
PF13476.12 fig|106654.152.peg.2811|KAN02_14060
PF13476.12 fig|106654.152.peg.2811|KAN02_14060
PF13476.12 fig|106654.152.peg.2811|KAN02_14060
PF13558.12 fig|106654.152.peg.2811|KAN02_14060
PF13558.12 fig|106654.152.peg.2811|KAN02_14060
PF13555.12 fig|106654.152.peg.2811|KAN02_14060
PF01467.32 fig|106654.152.peg.2862|KAN02_14335
PF14464.11 fig|106654.152.peg.2871|KAN02_14380
PF00877.25 fig|106654.152.peg.2871|KAN02_14380
PF04586.22 fig|106654.152.peg.2887|KAN02_14455
PF08774.17 fig|106654.152.peg.2902|KAN02_14550
PF05930.18 fig|106654.152.peg.2927|KAN02_14665
PF09925.14 fig|106654.152.peg.2943|KAN02_14765
PF09925.14 fig|106654.152.peg.2943|KAN02_14765
PF09925.14 fig|106654.152.peg.2943|KAN02_14765
PF09925.14 fig|106654.152.peg.2943|KAN02_14765
PF09925.14 fig|106654.152.peg.2943|KAN02_14765
PF14351.11 fig|106654.152.peg.2943|KAN02_14765
PF14351.11 fig|106654.152.peg.2943|KAN02_14765
PF14351.11 fig|106654.152.peg.2943|KAN02_14765
PF07690.21 fig|106654.152.peg.2965|KAN02_14875
PF07690.21 fig|106654.152.peg.2965|KAN02_14875
PF02463.25 fig|106654.152.peg.2969|KAN02_14895
PF13476.12 fig|106654.152.peg.2969|KAN02_14895
PF13476.12 fig|106654.152.peg.2969|KAN02_14895
PF13476.12 fig|106654.152.peg.2969|KAN02_14895
PF13476.12 fig|106654.152.peg.2969|KAN02_14895
PF13304.12 fig|106654.152.peg.2969|KAN02_14895
PF13304.12 fig|106654.152.peg.2969|KAN02_14895
PF13175.12 fig|106654.152.peg.2969|KAN02_14895
PF13175.12 fig|106654.152.peg.2969|KAN02_14895
PF13175.12 fig|106654.152.peg.2969|KAN02_14895
PF13555.12 fig|106654.152.peg.2969|KAN02_14895
PF00313.28 fig|106654.152.peg.3007|KAN02_15080
PF00313.28 fig|106654.152.peg.3007|KAN02_15080
PF08282.18 fig|106654.152.peg.3068|KAN02_15400
PF05116.19 fig|106654.152.peg.3068|KAN02_15400
PF05116.19 fig|106654.152.peg.3068|KAN02_15400
PF00702.32 fig|106654.152.peg.3068|KAN02_15400
PF06114.19 fig|106654.152.peg.3156|KAN02_15860
PF01381.28 fig|106654.152.peg.3156|KAN02_15860
PF01381.28 fig|106654.152.peg.3156|KAN02_15860
PF06114.19 fig|106654.152.peg.3209|KAN02_16125
PF01420.25 fig|106654.152.peg.3211|KAN02_16135
PF01420.25 fig|106654.152.peg.3211|KAN02_16135
PF09832.14 fig|106654.152.peg.3279|KAN02_16465
PF09832.14 fig|106654.152.peg.3279|KAN02_16465
PF00171.27 fig|106654.152.peg.3312|KAN02_16625
PF00180.25 fig|106654.152.peg.3345|KAN02_16790
PF08459.17 fig|106654.152.peg.3457|KAN02_17370
PF08459.17 fig|106654.152.peg.3457|KAN02_17370
PF22920.2 fig|106654.152.peg.3457|KAN02_17370
PF22920.2 fig|106654.152.peg.3457|KAN02_17370
PF01541.30 fig|106654.152.peg.3457|KAN02_17370
PF01541.30 fig|106654.152.peg.3457|KAN02_17370
PF02151.25 fig|106654.152.peg.3457|KAN02_17370
PF00633.29 fig|106654.152.peg.3457|KAN02_17370
PF00633.29 fig|106654.152.peg.3457|KAN02_17370
PF00633.29 fig|106654.152.peg.3457|KAN02_17370
PF14520.12 fig|106654.152.peg.3457|KAN02_17370
PF06821.19 fig|106654.152.peg.3467|KAN02_17420
PF02518.31 fig|106654.152.peg.3528|KAN02_17750
PF00512.31 fig|106654.152.peg.3528|KAN02_17750
PF00512.31 fig|106654.152.peg.3528|KAN02_17750
PF02086.21 fig|106654.152.peg.3539|KAN02_17805
PF00137.26 fig|106654.152.peg.3598|KAN02_18115
PF00137.26 fig|106654.152.peg.3598|KAN02_18115
PF03949.21 fig|106654.152.peg.3607|KAN02_18160
PF00390.24 fig|106654.152.peg.3607|KAN02_18160
PF00483.29 fig|106654.152.peg.3697|KAN02_18605
PF12804.13 fig|106654.152.peg.3697|KAN02_18605
PF13807.11 fig|106654.152.peg.3702|KAN02_18630
PF13807.11 fig|106654.152.peg.3702|KAN02_18630
PF02706.20 fig|106654.152.peg.3702|KAN02_18630
PF02706.20 fig|106654.152.peg.3702|KAN02_18630
PF13614.12 fig|106654.152.peg.3702|KAN02_18630
PF13614.12 fig|106654.152.peg.3702|KAN02_18630
PF01656.29 fig|106654.152.peg.3702|KAN02_18630
PF01656.29 fig|106654.152.peg.3702|KAN02_18630
PF23607.1 fig|106654.152.peg.3702|KAN02_18630
PF10609.15 fig|106654.152.peg.3702|KAN02_18630
PF12796.13 fig|106654.152.peg.3736|KAN02_18795
PF00023.36 fig|106654.152.peg.3736|KAN02_18795
PF00023.36 fig|106654.152.peg.3736|KAN02_18795
PF00023.36 fig|106654.152.peg.3736|KAN02_18795
PF13637.12 fig|106654.152.peg.3736|KAN02_18795
PF13637.12 fig|106654.152.peg.3736|KAN02_18795
PF13606.12 fig|106654.152.peg.3736|KAN02_18795
PF13606.12 fig|106654.152.peg.3736|KAN02_18795
PF13606.12 fig|106654.152.peg.3736|KAN02_18795
PF13857.12 fig|106654.152.peg.3736|KAN02_18795
PF13857.12 fig|106654.152.peg.3736|KAN02_18795
PF12796.13 fig|106654.196.peg.1|GD578_00030
PF00023.36 fig|106654.196.peg.1|GD578_00030
PF00023.36 fig|106654.196.peg.1|GD578_00030
PF00023.36 fig|106654.196.peg.1|GD578_00030
PF13637.12 fig|106654.196.peg.1|GD578_00030
PF13637.12 fig|106654.196.peg.1|GD578_00030
PF13606.12 fig|106654.196.peg.1|GD578_00030
PF13606.12 fig|106654.196.peg.1|GD578_00030
PF13606.12 fig|106654.196.peg.1|GD578_00030
PF13857.12 fig|106654.196.peg.1|GD578_00030
PF13857.12 fig|106654.196.peg.1|GD578_00030
PF13807.11 fig|106654.196.peg.35|GD578_00195
PF13807.11 fig|106654.196.peg.35|GD578_00195
PF02706.20 fig|106654.196.peg.35|GD578_00195
PF02706.20 fig|106654.196.peg.35|GD578_00195
PF13614.12 fig|106654.196.peg.35|GD578_00195
PF13614.12 fig|106654.196.peg.35|GD578_00195
PF13614.12 fig|106654.196.peg.35|GD578_00195
PF01656.29 fig|106654.196.peg.35|GD578_00195
PF10609.15 fig|106654.196.peg.35|GD578_00195
PF09140.17 fig|106654.196.peg.35|GD578_00195
PF09140.17 fig|106654.196.peg.35|GD578_00195
PF23607.1 fig|106654.196.peg.35|GD578_00195
PF03949.21 fig|106654.196.peg.131|GD578_00680
PF00390.24 fig|106654.196.peg.131|GD578_00680
PF00137.26 fig|106654.196.peg.141|GD578_00730
PF00137.26 fig|106654.196.peg.141|GD578_00730
PF02086.21 fig|106654.196.peg.211|GD578_01095
PF02518.31 fig|106654.196.peg.222|GD578_01150
PF00512.31 fig|106654.196.peg.222|GD578_01150
PF00512.31 fig|106654.196.peg.222|GD578_01150
PF06821.19 fig|106654.196.peg.283|GD578_01485
PF08459.17 fig|106654.196.peg.290|GD578_01525
PF08459.17 fig|106654.196.peg.290|GD578_01525
PF22920.2 fig|106654.196.peg.290|GD578_01525
PF22920.2 fig|106654.196.peg.290|GD578_01525
PF01541.30 fig|106654.196.peg.290|GD578_01525
PF01541.30 fig|106654.196.peg.290|GD578_01525
PF02151.25 fig|106654.196.peg.290|GD578_01525
PF00633.29 fig|106654.196.peg.290|GD578_01525
PF00633.29 fig|106654.196.peg.290|GD578_01525
PF00633.29 fig|106654.196.peg.290|GD578_01525
PF14520.12 fig|106654.196.peg.290|GD578_01525
PF00180.25 fig|106654.196.peg.400|GD578_02095
PF00171.27 fig|106654.196.peg.432|GD578_02255
PF09832.14 fig|106654.196.peg.464|GD578_02415
PF09832.14 fig|106654.196.peg.464|GD578_02415
PF01420.25 fig|106654.196.peg.535|GD578_02755
PF01420.25 fig|106654.196.peg.535|GD578_02755
PF06114.19 fig|106654.196.peg.537|GD578_02765
PF06114.19 fig|106654.196.peg.615|GD578_03135
PF01381.28 fig|106654.196.peg.615|GD578_03135
PF01381.28 fig|106654.196.peg.615|GD578_03135
PF00872.24 fig|106654.196.peg.667|GD578_03395
PF10551.15 fig|106654.196.peg.667|GD578_03395
PF08282.18 fig|106654.196.peg.702|GD578_03595
PF05116.19 fig|106654.196.peg.702|GD578_03595
PF05116.19 fig|106654.196.peg.702|GD578_03595
PF00702.32 fig|106654.196.peg.702|GD578_03595
PF13419.12 fig|106654.196.peg.702|GD578_03595
PF13419.12 fig|106654.196.peg.702|GD578_03595
PF05929.16 fig|106654.196.peg.715|GD578_03675
PF00872.24 fig|106654.196.peg.785|GD578_04025
PF10551.15 fig|106654.196.peg.785|GD578_04025
PF00872.24 fig|106654.196.peg.798|GD578_04085
PF10551.15 fig|106654.196.peg.798|GD578_04085
PF00313.28 fig|106654.196.peg.823|GD578_04210
PF00313.28 fig|106654.196.peg.823|GD578_04210
PF02463.25 fig|106654.196.peg.861|GD578_04395
PF02463.25 fig|106654.196.peg.861|GD578_04395
PF02463.25 fig|106654.196.peg.861|GD578_04395
PF13476.12 fig|106654.196.peg.861|GD578_04395
PF13476.12 fig|106654.196.peg.861|GD578_04395
PF13476.12 fig|106654.196.peg.861|GD578_04395
PF13476.12 fig|106654.196.peg.861|GD578_04395
PF13304.12 fig|106654.196.peg.861|GD578_04395
PF13304.12 fig|106654.196.peg.861|GD578_04395
PF13175.12 fig|106654.196.peg.861|GD578_04395
PF13175.12 fig|106654.196.peg.861|GD578_04395
PF13175.12 fig|106654.196.peg.861|GD578_04395
PF13555.12 fig|106654.196.peg.861|GD578_04395
PF07690.21 fig|106654.196.peg.865|GD578_04415
PF07690.21 fig|106654.196.peg.865|GD578_04415
PF09925.14 fig|106654.196.peg.887|GD578_04525
PF09925.14 fig|106654.196.peg.887|GD578_04525
PF09925.14 fig|106654.196.peg.887|GD578_04525
PF09925.14 fig|106654.196.peg.887|GD578_04525
PF09925.14 fig|106654.196.peg.887|GD578_04525
PF14351.11 fig|106654.196.peg.887|GD578_04525
PF14351.11 fig|106654.196.peg.887|GD578_04525
PF14351.11 fig|106654.196.peg.887|GD578_04525
PF01467.32 fig|106654.196.peg.904|GD578_04630
PF01609.27 fig|106654.196.peg.911|GD578_04680
PF13476.12 fig|106654.196.peg.952|GD578_04880
PF13476.12 fig|106654.196.peg.952|GD578_04880
PF13476.12 fig|106654.196.peg.952|GD578_04880
PF13558.12 fig|106654.196.peg.952|GD578_04880
PF13558.12 fig|106654.196.peg.952|GD578_04880
PF13555.12 fig|106654.196.peg.952|GD578_04880
PF00589.27 fig|106654.196.peg.964|GD578_04945
PF13356.12 fig|106654.196.peg.964|GD578_04945
PF22022.2 fig|106654.196.peg.964|GD578_04945
PF12697.13 fig|106654.196.peg.969|GD578_04975
PF07819.19 fig|106654.196.peg.969|GD578_04975
PF07819.19 fig|106654.196.peg.969|GD578_04975
PF07819.19 fig|106654.196.peg.969|GD578_04975
PF05057.20 fig|106654.196.peg.969|GD578_04975
PF01958.23 fig|106654.196.peg.996|GD578_05110
PF03447.22 fig|106654.196.peg.996|GD578_05110
PF14294.11 fig|106654.196.peg.1045|GD578_05345
PF14294.11 fig|106654.196.peg.1045|GD578_05345
PF01609.27 fig|106654.196.peg.1045|GD578_05345
PF01609.27 fig|106654.196.peg.1045|GD578_05345
PF00730.31 fig|106654.196.peg.1065|GD578_05450
PF00633.29 fig|106654.196.peg.1065|GD578_05450
PF00075.30 fig|106654.196.peg.1101|GD578_05625
PF00075.30 fig|106654.196.peg.1101|GD578_05625
PF00929.30 fig|106654.196.peg.1101|GD578_05625
PF00171.27 fig|106654.196.peg.1150|GD578_05870
PF00171.27 fig|106654.196.peg.1155|GD578_05895
PF15919.11 fig|106654.196.peg.1223|GD578_06225
PF14464.11 fig|106654.196.peg.1236|GD578_06290
PF00877.25 fig|106654.196.peg.1236|GD578_06290
PF02332.24 fig|106654.196.peg.1291|GD578_06555
PF04945.19 fig|106654.196.peg.1291|GD578_06555
PF14294.11 fig|106654.196.peg.1302|GD578_06610
PF14294.11 fig|106654.196.peg.1302|GD578_06610
PF01609.27 fig|106654.196.peg.1302|GD578_06610
PF01609.27 fig|106654.196.peg.1302|GD578_06610
PF10065.14 fig|106654.196.peg.1337|GD578_06785
PF03592.21 fig|106654.196.peg.1349|GD578_06840
PF13411.12 fig|106654.196.peg.1416|GD578_07180
PF13411.12 fig|106654.196.peg.1416|GD578_07180
PF13411.12 fig|106654.196.peg.1416|GD578_07180
PF00376.29 fig|106654.196.peg.1416|GD578_07180
PF00376.29 fig|106654.196.peg.1416|GD578_07180
PF07739.18 fig|106654.196.peg.1416|GD578_07180
PF07739.18 fig|106654.196.peg.1416|GD578_07180
PF09278.17 fig|106654.196.peg.1416|GD578_07180
PF09278.17 fig|106654.196.peg.1416|GD578_07180
PF09278.17 fig|106654.196.peg.1416|GD578_07180
PF09278.17 fig|106654.196.peg.1416|GD578_07180
PF18593.6 fig|106654.196.peg.1430|GD578_07250
PF10685.14 fig|106654.196.peg.1540|GD578_07780
PF10685.14 fig|106654.196.peg.1540|GD578_07780
PF10685.14 fig|106654.196.peg.1540|GD578_07780
PF10685.14 fig|106654.196.peg.1540|GD578_07780
PF00528.27 fig|106654.196.peg.1557|GD578_07855
PF00528.27 fig|106654.196.peg.1557|GD578_07855
PF12697.13 fig|106654.196.peg.1620|GD578_08160
PF00710.25 fig|106654.196.peg.1625|GD578_08185
PF17763.6 fig|106654.196.peg.1625|GD578_08185
PF17763.6 fig|106654.196.peg.1625|GD578_08185
PF17763.6 fig|106654.196.peg.1625|GD578_08185
PF00375.23 fig|106654.196.peg.1626|GD578_08190
PF02348.25 fig|106654.196.peg.1732|GD578_08720
PF12804.13 fig|106654.196.peg.1732|GD578_08720
PF13177.12 fig|106654.196.peg.1733|GD578_08725
PF07963.17 fig|106654.196.peg.1737|GD578_08745
PF03167.24 fig|106654.196.peg.1742|GD578_08770
PF03956.18 fig|106654.196.peg.1751|GD578_08815
PF03956.18 fig|106654.196.peg.1751|GD578_08815
PF12698.13 fig|106654.196.peg.1822|GD578_09165
PF01061.29 fig|106654.196.peg.1822|GD578_09165
PF01061.29 fig|106654.196.peg.1822|GD578_09165
PF12679.13 fig|106654.196.peg.1822|GD578_09165
PF13308.11 fig|106654.196.peg.1828|GD578_09195
PF07702.18 fig|106654.196.peg.1871|GD578_09400
PF00392.27 fig|106654.196.peg.1871|GD578_09400
PF00392.27 fig|106654.196.peg.1871|GD578_09400
PF19582.4 fig|106654.196.peg.1968|GD578_09875
PF19582.4 fig|106654.196.peg.1968|GD578_09875
PF01872.22 fig|106654.196.peg.1990|GD578_09975
PF01487.21 fig|106654.196.peg.2041|GD578_10220
PF01925.25 fig|106654.196.peg.2053|GD578_10280
PF00113.28 fig|106654.196.peg.2055|GD578_10290
PF03952.21 fig|106654.196.peg.2055|GD578_10290
PF11042.13 fig|106654.196.peg.2095|GD578_10495
PF05525.19 fig|106654.196.peg.2103|GD578_10530
PF00154.27 fig|106654.196.peg.2129|GD578_10660
PF21096.2 fig|106654.196.peg.2129|GD578_10660
PF08423.17 fig|106654.196.peg.2129|GD578_10660
PF06745.19 fig|106654.196.peg.2129|GD578_10660
PF22785.1 fig|106654.196.peg.2149|GD578_10765
PF10065.14 fig|106654.196.peg.2376|GD578_11865
PF00892.26 fig|106654.196.peg.2456|GD578_12265
PF00892.26 fig|106654.196.peg.2456|GD578_12265
PF00155.27 fig|106654.196.peg.2480|GD578_12385
PF13781.11 fig|106654.196.peg.2494|GD578_12455
PF05401.17 fig|106654.196.peg.2523|GD578_12590
PF08242.18 fig|106654.196.peg.2523|GD578_12590
PF13649.12 fig|106654.196.peg.2523|GD578_12590
PF13847.12 fig|106654.196.peg.2523|GD578_12590
PF08241.18 fig|106654.196.peg.2523|GD578_12590
PF13489.12 fig|106654.196.peg.2523|GD578_12590
PF05175.20 fig|106654.196.peg.2523|GD578_12590
PF02353.26 fig|106654.196.peg.2523|GD578_12590
PF03848.20 fig|106654.196.peg.2523|GD578_12590
PF03848.20 fig|106654.196.peg.2523|GD578_12590
PF11815.13 fig|106654.196.peg.2546|GD578_12715
PF11815.13 fig|106654.196.peg.2546|GD578_12715
PF11815.13 fig|106654.196.peg.2546|GD578_12715
PF01734.27 fig|106654.196.peg.2546|GD578_12715
PF01980.22 fig|106654.196.peg.2598|GD578_12970
PF18389.7 fig|106654.196.peg.2598|GD578_12970
PF01136.24 fig|106654.196.peg.2602|GD578_12990
PF16325.11 fig|106654.196.peg.2602|GD578_12990
PF16325.11 fig|106654.196.peg.2602|GD578_12990
PF14464.11 fig|106654.196.peg.2624|GD578_13105
PF00877.25 fig|106654.196.peg.2624|GD578_13105
PF00171.27 fig|106654.196.peg.2799|GD578_13965
PF03466.25 fig|106654.196.peg.2822|GD578_14075
PF00126.33 fig|106654.196.peg.2822|GD578_14075
PF10502.14 fig|106654.196.peg.2872|GD578_14325
PF13279.12 fig|106654.196.peg.2907|GD578_14490
PF03061.28 fig|106654.196.peg.2907|GD578_14490
PF03061.28 fig|106654.196.peg.2907|GD578_14490
PF03772.21 fig|106654.196.peg.2928|GD578_14595
PF03772.21 fig|106654.196.peg.2928|GD578_14595
PF00753.33 fig|106654.196.peg.2928|GD578_14595
PF13567.11 fig|106654.196.peg.2928|GD578_14595
PF13567.11 fig|106654.196.peg.2928|GD578_14595
PF13567.11 fig|106654.196.peg.2928|GD578_14595
PF13567.11 fig|106654.196.peg.2928|GD578_14595
PF12698.13 fig|106654.196.peg.2938|GD578_14640
PF12698.13 fig|106654.196.peg.2939|GD578_14645
PF01061.29 fig|106654.196.peg.2939|GD578_14645
PF01061.29 fig|106654.196.peg.2939|GD578_14645
PF01061.29 fig|106654.196.peg.2939|GD578_14645
PF01061.29 fig|106654.196.peg.2939|GD578_14645
PF00521.25 fig|106654.196.peg.2944|GD578_14670
PF03989.18 fig|106654.196.peg.2944|GD578_14670
PF03989.18 fig|106654.196.peg.2944|GD578_14670
PF03989.18 fig|106654.196.peg.2944|GD578_14670
PF03989.18 fig|106654.196.peg.2944|GD578_14670
PF03989.18 fig|106654.196.peg.2944|GD578_14670
PF03989.18 fig|106654.196.peg.2944|GD578_14670
PF12833.13 fig|106654.196.peg.2946|GD578_14680
PF02036.22 fig|106654.196.peg.2992|GD578_14905
PF07690.21 fig|106654.196.peg.3009|GD578_14985
PF07690.21 fig|106654.196.peg.3009|GD578_14985
PF00083.30 fig|106654.196.peg.3009|GD578_14985
PF00083.30 fig|106654.196.peg.3009|GD578_14985
PF00117.34 fig|106654.196.peg.3071|GD578_15315
PF00988.28 fig|106654.196.peg.3071|GD578_15315
PF01906.23 fig|106654.196.peg.3127|GD578_15590
PF01906.23 fig|106654.196.peg.3128|GD578_15595
PF00072.30 fig|106654.196.peg.3141|GD578_15660
PF00486.34 fig|106654.196.peg.3141|GD578_15660
PF01734.27 fig|106654.196.peg.3147|GD578_15685
PF01734.27 fig|106654.196.peg.3188|GD578_15895
PF06094.17 fig|106654.196.peg.3227|GD578_16120
PF13803.12 fig|106654.196.peg.3286|GD578_16410
PF00882.24 fig|106654.196.peg.3286|GD578_16410
PF03259.23 fig|106654.196.peg.3345|GD578_16735
PF03631.20 fig|106654.196.peg.3373|GD578_16900
PF00203.26 fig|106654.196.peg.3415|GD578_17125
PF00156.33 fig|106654.196.peg.3434|GD578_17220
PF02401.23 fig|106654.196.peg.3512|GD578_17610
PF00625.27 fig|106654.196.peg.3513|GD578_17615
PF14691.11 fig|106654.196.peg.3528|GD578_17690
PF07992.20 fig|106654.196.peg.3528|GD578_17690
PF00070.33 fig|106654.196.peg.3528|GD578_17690
PF00070.33 fig|106654.196.peg.3528|GD578_17690
PF13738.12 fig|106654.196.peg.3528|GD578_17690
PF13738.12 fig|106654.196.peg.3528|GD578_17690
PF13450.12 fig|106654.196.peg.3528|GD578_17690
PF12831.13 fig|106654.196.peg.3528|GD578_17690
PF12831.13 fig|106654.196.peg.3528|GD578_17690
PF01266.30 fig|106654.196.peg.3528|GD578_17690
PF01266.30 fig|106654.196.peg.3528|GD578_17690
PF24621.1 fig|106654.196.peg.3531|GD578_17705
PF01761.26 fig|106654.196.peg.3531|GD578_17705
PF00749.27 fig|106654.196.peg.3549|GD578_17795
PF19269.4 fig|106654.196.peg.3549|GD578_17795
PF06094.17 fig|106654.196.peg.3618|GD578_18170
PF13166.12 fig|106654.196.peg.3632|GD578_18245
PF01368.26 fig|106654.196.peg.3672|GD578_18435
PF02272.24 fig|106654.196.peg.3672|GD578_18435
PF17768.7 fig|106654.196.peg.3672|GD578_18435
PF02482.25 fig|106654.196.peg.3704|GD578_18595
PF01476.26 fig|106654.196.peg.3726|GD578_18700
PF05960.17 fig|106654.196.peg.3763|GD578_18880
PF13671.12 fig|106654.196.peg.3884|GD578_19500
PF13238.12 fig|106654.196.peg.3884|GD578_19500
PF13238.12 fig|106654.196.peg.3884|GD578_19500
PF01609.27 fig|106654.196.peg.3892|GD578_19535
PF00171.27 fig|106654.196.peg.3938|GD578_19765
PF04986.18 fig|106654.196.peg.3954|GD578_19845
PF14319.11 fig|106654.196.peg.3954|GD578_19845
PF14319.11 fig|106654.196.peg.3954|GD578_19845
PF06414.18 fig|106654.196.peg.3981|GD578_19990
PF01609.27 fig|106654.196.peg.4017|GD578_20170
PF00496.27 fig|109328.5.peg.48|JMUB3935_0045
PF00496.27 fig|109328.5.peg.49|JMUB3935_0046
PF00496.27 fig|109328.5.peg.50|JMUB3935_0047
PF00496.27 fig|109328.5.peg.51|JMUB3935_0048
PF00072.30 fig|109328.5.peg.96|JMUB3935_0093
PF00753.33 fig|109328.5.peg.101|JMUB3935_0098
PF19583.5 fig|109328.5.peg.101|JMUB3935_0098
PF12706.13 fig|109328.5.peg.101|JMUB3935_0098
PF06821.19 fig|109328.5.peg.104|JMUB3935_0100
PF00561.26 fig|109328.5.peg.104|JMUB3935_0100
PF00561.26 fig|109328.5.peg.104|JMUB3935_0100
PF03706.18 fig|109328.5.peg.127|JMUB3935_0121
PF01370.27 fig|109328.5.peg.129|JMUB3935_0123
PF16363.11 fig|109328.5.peg.129|JMUB3935_0123
PF04321.23 fig|109328.5.peg.129|JMUB3935_0123
PF02719.21 fig|109328.5.peg.129|JMUB3935_0123
PF01073.25 fig|109328.5.peg.129|JMUB3935_0123
PF07993.18 fig|109328.5.peg.129|JMUB3935_0123
PF07993.18 fig|109328.5.peg.129|JMUB3935_0123
PF07993.18 fig|109328.5.peg.129|JMUB3935_0123
PF00106.31 fig|109328.5.peg.129|JMUB3935_0123
PF04297.20 fig|109328.5.peg.163|JMUB3935_0163
PF04468.17 fig|109328.5.peg.169|JMUB3935_0169
PF00877.25 fig|109328.5.peg.265|JMUB3935_0271
PF05708.18 fig|109328.5.peg.265|JMUB3935_0271
PF05708.18 fig|109328.5.peg.265|JMUB3935_0271
PF01625.26 fig|109328.5.peg.369|JMUB3935_0374
PF13597.11 fig|109328.5.peg.423|JMUB3935_0423
PF01368.26 fig|109328.5.peg.431|JMUB3935_0431
PF17768.7 fig|109328.5.peg.431|JMUB3935_0431
PF17768.7 fig|109328.5.peg.431|JMUB3935_0431
PF02272.24 fig|109328.5.peg.431|JMUB3935_0431
PF02272.24 fig|109328.5.peg.431|JMUB3935_0431
PF02272.24 fig|109328.5.peg.431|JMUB3935_0431
PF02272.24 fig|109328.5.peg.431|JMUB3935_0431
PF02272.24 fig|109328.5.peg.431|JMUB3935_0431
PF01906.23 fig|109328.5.peg.437|JMUB3935_0436
PF02153.23 fig|109328.5.peg.440|JMUB3935_0439
PF20463.3 fig|109328.5.peg.440|JMUB3935_0439
PF02826.25 fig|109328.5.peg.440|JMUB3935_0439
PF07991.18 fig|109328.5.peg.440|JMUB3935_0439
PF01761.26 fig|109328.5.peg.442|JMUB3935_0441
PF24621.1 fig|109328.5.peg.442|JMUB3935_0441
PF13685.12 fig|109328.5.peg.442|JMUB3935_0441
PF00465.25 fig|109328.5.peg.442|JMUB3935_0441
PF02386.22 fig|109328.5.peg.482|JMUB3935_0479
PF00730.31 fig|109328.5.peg.508|JMUB3935_0506
PF00633.29 fig|109328.5.peg.508|JMUB3935_0506
PF02348.25 fig|109328.5.peg.510|JMUB3935_0508
PF12804.13 fig|109328.5.peg.510|JMUB3935_0508
PF07719.23 fig|109328.5.peg.517|JMUB3935_0515
PF07719.23 fig|109328.5.peg.517|JMUB3935_0515
PF07719.23 fig|109328.5.peg.517|JMUB3935_0515
PF07719.23 fig|109328.5.peg.517|JMUB3935_0515
PF07719.23 fig|109328.5.peg.517|JMUB3935_0515
PF07719.23 fig|109328.5.peg.517|JMUB3935_0515
PF00515.34 fig|109328.5.peg.517|JMUB3935_0515
PF00515.34 fig|109328.5.peg.517|JMUB3935_0515
PF00515.34 fig|109328.5.peg.517|JMUB3935_0515
PF00515.34 fig|109328.5.peg.517|JMUB3935_0515
PF00515.34 fig|109328.5.peg.517|JMUB3935_0515
PF00515.34 fig|109328.5.peg.517|JMUB3935_0515
PF13431.12 fig|109328.5.peg.517|JMUB3935_0515
PF13431.12 fig|109328.5.peg.517|JMUB3935_0515
PF13431.12 fig|109328.5.peg.517|JMUB3935_0515
PF13431.12 fig|109328.5.peg.517|JMUB3935_0515
PF13181.12 fig|109328.5.peg.517|JMUB3935_0515
PF13181.12 fig|109328.5.peg.517|JMUB3935_0515
PF13181.12 fig|109328.5.peg.517|JMUB3935_0515
PF13181.12 fig|109328.5.peg.517|JMUB3935_0515
PF13181.12 fig|109328.5.peg.517|JMUB3935_0515
PF13181.12 fig|109328.5.peg.517|JMUB3935_0515
PF13181.12 fig|109328.5.peg.517|JMUB3935_0515
PF13414.12 fig|109328.5.peg.517|JMUB3935_0515
PF13414.12 fig|109328.5.peg.517|JMUB3935_0515
PF13414.12 fig|109328.5.peg.517|JMUB3935_0515
PF13414.12 fig|109328.5.peg.517|JMUB3935_0515
PF13414.12 fig|109328.5.peg.517|JMUB3935_0515
PF13414.12 fig|109328.5.peg.517|JMUB3935_0515
PF13428.12 fig|109328.5.peg.517|JMUB3935_0515
PF13428.12 fig|109328.5.peg.517|JMUB3935_0515
PF13428.12 fig|109328.5.peg.517|JMUB3935_0515
PF13428.12 fig|109328.5.peg.517|JMUB3935_0515
PF13428.12 fig|109328.5.peg.517|JMUB3935_0515
PF14559.12 fig|109328.5.peg.517|JMUB3935_0515
PF14559.12 fig|109328.5.peg.517|JMUB3935_0515
PF14559.12 fig|109328.5.peg.517|JMUB3935_0515
PF14559.12 fig|109328.5.peg.517|JMUB3935_0515
PF13424.12 fig|109328.5.peg.517|JMUB3935_0515
PF13424.12 fig|109328.5.peg.517|JMUB3935_0515
PF13424.12 fig|109328.5.peg.517|JMUB3935_0515
PF13424.12 fig|109328.5.peg.517|JMUB3935_0515
PF13174.12 fig|109328.5.peg.517|JMUB3935_0515
PF13174.12 fig|109328.5.peg.517|JMUB3935_0515
PF13174.12 fig|109328.5.peg.517|JMUB3935_0515
PF13174.12 fig|109328.5.peg.517|JMUB3935_0515
PF13174.12 fig|109328.5.peg.517|JMUB3935_0515
PF13393.11 fig|109328.5.peg.596|JMUB3935_0594
PF03129.25 fig|109328.5.peg.596|JMUB3935_0594
PF00587.30 fig|109328.5.peg.596|JMUB3935_0594
PF00587.30 fig|109328.5.peg.596|JMUB3935_0594
PF13421.11 fig|109328.5.peg.617|JMUB3935_0616
PF04357.18 fig|109328.5.peg.688|JMUB3935_0689
PF04357.18 fig|109328.5.peg.688|JMUB3935_0689
PF04357.18 fig|109328.5.peg.688|JMUB3935_0689
PF04357.18 fig|109328.5.peg.688|JMUB3935_0689
PF04357.18 fig|109328.5.peg.688|JMUB3935_0689
PF04357.18 fig|109328.5.peg.688|JMUB3935_0689
PF04357.18 fig|109328.5.peg.688|JMUB3935_0689
PF04357.18 fig|109328.5.peg.688|JMUB3935_0689
PF02664.20 fig|109328.5.peg.695|JMUB3935_0697
PF10020.14 fig|109328.5.peg.773|JMUB3935_0775
PF07661.19 fig|109328.5.peg.773|JMUB3935_0775
PF07661.19 fig|109328.5.peg.773|JMUB3935_0775
PF15738.11 fig|109328.5.peg.781|JMUB3935_0782
PF05016.21 fig|109328.5.peg.781|JMUB3935_0782
PF00180.25 fig|109328.5.peg.782|JMUB3935_0783
PF00126.33 fig|109328.5.peg.819|JMUB3935_0819
PF03466.25 fig|109328.5.peg.819|JMUB3935_0819
PF18956.5 fig|109328.5.peg.836|JMUB3935_0836
PF18956.5 fig|109328.5.peg.836|JMUB3935_0836
PF03432.20 fig|109328.5.peg.863|JMUB3935_0861
PF03432.20 fig|109328.5.peg.863|JMUB3935_0861
PF03432.20 fig|109328.5.peg.863|JMUB3935_0861
PF03797.25 fig|109328.5.peg.908|JMUB3935_0902
PF03797.25 fig|109328.5.peg.908|JMUB3935_0902
PF03772.21 fig|109328.5.peg.928|JMUB3935_0922
PF10502.14 fig|109328.5.peg.938|JMUB3935_0931
PF10502.14 fig|109328.5.peg.938|JMUB3935_0931
PF01467.32 fig|109328.5.peg.944|JMUB3935_0937
PF03797.25 fig|109328.5.peg.950|JMUB3935_0942
PF03797.25 fig|109328.5.peg.950|JMUB3935_0942
PF03797.25 fig|109328.5.peg.950|JMUB3935_0942
PF03797.25 fig|109328.5.peg.950|JMUB3935_0942
PF03797.25 fig|109328.5.peg.950|JMUB3935_0942
PF03797.25 fig|109328.5.peg.951|JMUB3935_0943
PF03797.25 fig|109328.5.peg.951|JMUB3935_0943
PF03797.25 fig|109328.5.peg.951|JMUB3935_0943
PF03797.25 fig|109328.5.peg.951|JMUB3935_0943
PF03167.24 fig|109328.5.peg.961|JMUB3935_0952
PF04392.18 fig|109328.5.peg.979|JMUB3935_0970
PF13407.12 fig|109328.5.peg.979|JMUB3935_0970
PF04392.18 fig|109328.5.peg.980|JMUB3935_0971
PF03797.25 fig|109328.5.peg.984|JMUB3935_0975
PF03797.25 fig|109328.5.peg.984|JMUB3935_0975
PF03797.25 fig|109328.5.peg.984|JMUB3935_0975
PF03797.25 fig|109328.5.peg.984|JMUB3935_0975
PF03797.25 fig|109328.5.peg.984|JMUB3935_0975
PF03797.25 fig|109328.5.peg.984|JMUB3935_0975
PF03797.25 fig|109328.5.peg.984|JMUB3935_0975
PF07719.23 fig|109328.5.peg.998|JMUB3935_0989
PF07719.23 fig|109328.5.peg.998|JMUB3935_0989
PF07719.23 fig|109328.5.peg.998|JMUB3935_0989
PF07719.23 fig|109328.5.peg.998|JMUB3935_0989
PF00515.34 fig|109328.5.peg.998|JMUB3935_0989
PF00515.34 fig|109328.5.peg.998|JMUB3935_0989
PF00515.34 fig|109328.5.peg.998|JMUB3935_0989
PF00515.34 fig|109328.5.peg.998|JMUB3935_0989
PF13181.12 fig|109328.5.peg.998|JMUB3935_0989
PF13181.12 fig|109328.5.peg.998|JMUB3935_0989
PF13181.12 fig|109328.5.peg.998|JMUB3935_0989
PF13181.12 fig|109328.5.peg.998|JMUB3935_0989
PF13424.12 fig|109328.5.peg.998|JMUB3935_0989
PF13424.12 fig|109328.5.peg.998|JMUB3935_0989
PF13424.12 fig|109328.5.peg.998|JMUB3935_0989
PF13424.12 fig|109328.5.peg.998|JMUB3935_0989
PF13414.12 fig|109328.5.peg.998|JMUB3935_0989
PF13414.12 fig|109328.5.peg.998|JMUB3935_0989
PF13414.12 fig|109328.5.peg.998|JMUB3935_0989
PF13414.12 fig|109328.5.peg.998|JMUB3935_0989
PF13428.12 fig|109328.5.peg.998|JMUB3935_0989
PF13428.12 fig|109328.5.peg.998|JMUB3935_0989
PF13428.12 fig|109328.5.peg.998|JMUB3935_0989
PF13428.12 fig|109328.5.peg.998|JMUB3935_0989
PF14559.12 fig|109328.5.peg.998|JMUB3935_0989
PF14559.12 fig|109328.5.peg.998|JMUB3935_0989
PF14559.12 fig|109328.5.peg.998|JMUB3935_0989
PF14559.12 fig|109328.5.peg.998|JMUB3935_0989
PF13176.12 fig|109328.5.peg.998|JMUB3935_0989
PF13176.12 fig|109328.5.peg.998|JMUB3935_0989
PF13176.12 fig|109328.5.peg.998|JMUB3935_0989
PF13176.12 fig|109328.5.peg.998|JMUB3935_0989
PF13431.12 fig|109328.5.peg.998|JMUB3935_0989
PF13431.12 fig|109328.5.peg.998|JMUB3935_0989
PF13431.12 fig|109328.5.peg.998|JMUB3935_0989
PF13431.12 fig|109328.5.peg.998|JMUB3935_0989
PF13432.12 fig|109328.5.peg.998|JMUB3935_0989
PF13432.12 fig|109328.5.peg.998|JMUB3935_0989
PF13432.12 fig|109328.5.peg.998|JMUB3935_0989
PF13371.12 fig|109328.5.peg.998|JMUB3935_0989
PF13371.12 fig|109328.5.peg.998|JMUB3935_0989
PF13174.12 fig|109328.5.peg.998|JMUB3935_0989
PF13174.12 fig|109328.5.peg.998|JMUB3935_0989
PF13174.12 fig|109328.5.peg.998|JMUB3935_0989
PF13174.12 fig|109328.5.peg.998|JMUB3935_0989
PF23914.1 fig|109328.5.peg.998|JMUB3935_0989
PF23914.1 fig|109328.5.peg.998|JMUB3935_0989
PF23914.1 fig|109328.5.peg.998|JMUB3935_0989
PF23914.1 fig|109328.5.peg.998|JMUB3935_0989
PF13374.12 fig|109328.5.peg.998|JMUB3935_0989
PF13374.12 fig|109328.5.peg.998|JMUB3935_0989
PF13374.12 fig|109328.5.peg.998|JMUB3935_0989
PF13374.12 fig|109328.5.peg.998|JMUB3935_0989
PF13429.12 fig|109328.5.peg.998|JMUB3935_0989
PF13429.12 fig|109328.5.peg.998|JMUB3935_0989
PF13429.12 fig|109328.5.peg.998|JMUB3935_0989
PF24575.1 fig|109328.5.peg.998|JMUB3935_0989
PF24575.1 fig|109328.5.peg.998|JMUB3935_0989
PF24575.1 fig|109328.5.peg.998|JMUB3935_0989
PF07720.18 fig|109328.5.peg.998|JMUB3935_0989
PF07720.18 fig|109328.5.peg.998|JMUB3935_0989
PF07720.18 fig|109328.5.peg.998|JMUB3935_0989
PF02463.25 fig|109328.5.peg.1012|JMUB3935_1003
PF13476.12 fig|109328.5.peg.1012|JMUB3935_1003
PF13476.12 fig|109328.5.peg.1012|JMUB3935_1003
PF13476.12 fig|109328.5.peg.1012|JMUB3935_1003
PF13476.12 fig|109328.5.peg.1012|JMUB3935_1003
PF13476.12 fig|109328.5.peg.1012|JMUB3935_1003
PF06470.18 fig|109328.5.peg.1012|JMUB3935_1003
PF06470.18 fig|109328.5.peg.1012|JMUB3935_1003
PF13304.12 fig|109328.5.peg.1012|JMUB3935_1003
PF13304.12 fig|109328.5.peg.1012|JMUB3935_1003
PF13304.12 fig|109328.5.peg.1012|JMUB3935_1003
PF13304.12 fig|109328.5.peg.1012|JMUB3935_1003
PF13555.12 fig|109328.5.peg.1012|JMUB3935_1003
PF13175.12 fig|109328.5.peg.1012|JMUB3935_1003
PF13175.12 fig|109328.5.peg.1012|JMUB3935_1003
PF13175.12 fig|109328.5.peg.1012|JMUB3935_1003
PF13175.12 fig|109328.5.peg.1012|JMUB3935_1003
PF13175.12 fig|109328.5.peg.1012|JMUB3935_1003
PF24390.1 fig|109328.5.peg.1047|JMUB3935_1039
PF24390.1 fig|109328.5.peg.1047|JMUB3935_1039
PF00156.33 fig|109328.5.peg.1047|JMUB3935_1039
PF00988.28 fig|109328.5.peg.1060|JMUB3935_1051
PF00117.34 fig|109328.5.peg.1060|JMUB3935_1051
PF07722.19 fig|109328.5.peg.1060|JMUB3935_1051
PF09511.15 fig|109328.5.peg.1109|JMUB3935_1099
PF13671.12 fig|109328.5.peg.1109|JMUB3935_1099
PF00149.33 fig|109328.5.peg.1109|JMUB3935_1099
PF00149.33 fig|109328.5.peg.1109|JMUB3935_1099
PF00149.33 fig|109328.5.peg.1109|JMUB3935_1099
PF00156.33 fig|109328.5.peg.1182|JMUB3935_1171
PF08020.16 fig|109328.5.peg.1199|JMUB3935_1188
PF02378.23 fig|109328.5.peg.1205|JMUB3935_1194
PF02378.23 fig|109328.5.peg.1205|JMUB3935_1194
PF00367.25 fig|109328.5.peg.1205|JMUB3935_1194
PF03797.25 fig|109328.5.peg.1232|JMUB3935_1222
PF03797.25 fig|109328.5.peg.1234|JMUB3935_1224
PF03797.25 fig|109328.5.peg.1234|JMUB3935_1224
PF03797.25 fig|109328.5.peg.1239|JMUB3935_1227
PF03797.25 fig|109328.5.peg.1239|JMUB3935_1227
PF03797.25 fig|109328.5.peg.1239|JMUB3935_1227
PF01368.26 fig|109328.5.peg.1266|JMUB3935_1253
PF17768.7 fig|109328.5.peg.1266|JMUB3935_1253
PF17768.7 fig|109328.5.peg.1266|JMUB3935_1253
PF02272.24 fig|109328.5.peg.1266|JMUB3935_1253
PF02272.24 fig|109328.5.peg.1266|JMUB3935_1253
PF00877.25 fig|109328.5.peg.1271|JMUB3935_1258
PF05382.19 fig|109328.5.peg.1271|JMUB3935_1258
PF05382.19 fig|109328.5.peg.1271|JMUB3935_1258
PF00877.25 fig|109328.5.peg.1352|JMUB3935_1339
PF00877.25 fig|109328.5.peg.1352|JMUB3935_1339
PF05708.18 fig|109328.5.peg.1352|JMUB3935_1339
PF05708.18 fig|109328.5.peg.1352|JMUB3935_1339
PF06414.18 fig|109328.5.peg.1359|JMUB3935_1346
PF04327.17 fig|109328.5.peg.1380|JMUB3935_1367
PF02660.20 fig|109328.5.peg.1403|JMUB3935_1389
PF00717.28 fig|109328.5.peg.1482|JMUB3935_1467
PF01381.28 fig|109328.5.peg.1482|JMUB3935_1467
PF12844.13 fig|109328.5.peg.1482|JMUB3935_1467
PF03797.25 fig|109328.5.peg.1486|JMUB3935_1470
PF21882.2 fig|109328.5.peg.1498|JMUB3935_1481
PF21882.2 fig|109328.5.peg.1498|JMUB3935_1481
PF12571.13 fig|109328.5.peg.1498|JMUB3935_1481
PF16784.11 fig|109328.5.peg.1542|JMUB3935_1526
PF15738.11 fig|109328.5.peg.1579|JMUB3935_1566
PF05016.21 fig|109328.5.peg.1579|JMUB3935_1566
PF00749.27 fig|109328.5.peg.1590|JMUB3935_1577
PF00749.27 fig|109328.5.peg.1590|JMUB3935_1577
PF19269.4 fig|109328.5.peg.1590|JMUB3935_1577
PF04993.18 fig|109328.5.peg.1597|JMUB3935_1584
PF13279.12 fig|109328.5.peg.1605|JMUB3935_1592
PF03061.28 fig|109328.5.peg.1605|JMUB3935_1592
PF01926.29 fig|109328.5.peg.1617|JMUB3935_1604
PF01926.29 fig|109328.5.peg.1617|JMUB3935_1604
PF21516.2 fig|109328.5.peg.1617|JMUB3935_1604
PF03193.22 fig|109328.5.peg.1617|JMUB3935_1604
PF00009.33 fig|109328.5.peg.1617|JMUB3935_1604
PF00009.33 fig|109328.5.peg.1617|JMUB3935_1604
PF02421.24 fig|109328.5.peg.1617|JMUB3935_1604
PF15738.11 fig|109328.5.peg.1643|JMUB3935_1627
PF05016.21 fig|109328.5.peg.1643|JMUB3935_1627
PF00005.33 fig|109328.5.peg.1674|JMUB3935_1658
PF00005.33 fig|109328.5.peg.1674|JMUB3935_1658
PF00005.33 fig|109328.5.peg.1674|JMUB3935_1658
PF12848.13 fig|109328.5.peg.1674|JMUB3935_1658
PF13304.12 fig|109328.5.peg.1674|JMUB3935_1658
PF13304.12 fig|109328.5.peg.1674|JMUB3935_1658
PF13304.12 fig|109328.5.peg.1674|JMUB3935_1658
PF13304.12 fig|109328.5.peg.1674|JMUB3935_1658
PF02463.25 fig|109328.5.peg.1674|JMUB3935_1658
PF02463.25 fig|109328.5.peg.1674|JMUB3935_1658
PF02463.25 fig|109328.5.peg.1674|JMUB3935_1658
PF17815.7 fig|109328.5.peg.1680|JMUB3935_1664
PF13365.12 fig|109328.5.peg.1680|JMUB3935_1664
PF00089.32 fig|109328.5.peg.1680|JMUB3935_1664
PF13180.12 fig|109328.5.peg.1680|JMUB3935_1664
PF13180.12 fig|109328.5.peg.1680|JMUB3935_1664
PF00122.25 fig|109328.5.peg.1709|JMUB3935_1693
PF00122.25 fig|109328.5.peg.1709|JMUB3935_1693
PF00702.32 fig|109328.5.peg.1709|JMUB3935_1693
PF00403.32 fig|109328.5.peg.1709|JMUB3935_1693
PF00403.32 fig|109328.5.peg.1709|JMUB3935_1693
PF00403.32 fig|109328.5.peg.1709|JMUB3935_1693
PF05343.19 fig|109328.5.peg.1745|JMUB3935_1729
PF02127.20 fig|109328.5.peg.1745|JMUB3935_1729
PF02127.20 fig|109328.5.peg.1745|JMUB3935_1729
PF09084.16 fig|109328.5.peg.1819|JMUB3935_1801
PF00528.27 fig|109328.5.peg.1820|JMUB3935_1802
PF00528.27 fig|109328.5.peg.1820|JMUB3935_1802
PF00137.26 fig|109328.5.peg.1914|JMUB3935_1893
PF00874.25 fig|109328.5.peg.1934|JMUB3935_1912
PF00874.25 fig|109328.5.peg.1934|JMUB3935_1912
PF00874.25 fig|109328.5.peg.1934|JMUB3935_1912
PF00874.25 fig|109328.5.peg.1934|JMUB3935_1912
PF00359.27 fig|109328.5.peg.1934|JMUB3935_1912
PF00359.27 fig|109328.5.peg.1934|JMUB3935_1912
PF00359.27 fig|109328.5.peg.1934|JMUB3935_1912
PF08279.18 fig|109328.5.peg.1934|JMUB3935_1912
PF08279.18 fig|109328.5.peg.1934|JMUB3935_1912
PF08220.18 fig|109328.5.peg.1934|JMUB3935_1912
PF08220.18 fig|109328.5.peg.1934|JMUB3935_1912
PF05043.19 fig|109328.5.peg.1934|JMUB3935_1912
PF05043.19 fig|109328.5.peg.1934|JMUB3935_1912
PF05043.19 fig|109328.5.peg.1934|JMUB3935_1912
PF05043.19 fig|109328.5.peg.1934|JMUB3935_1912
PF08280.17 fig|109328.5.peg.1934|JMUB3935_1912
PF08280.17 fig|109328.5.peg.1934|JMUB3935_1912
PF08280.17 fig|109328.5.peg.1934|JMUB3935_1912
PF08280.17 fig|109328.5.peg.1934|JMUB3935_1912
PF01734.27 fig|109328.5.peg.1947|JMUB3935_1922
PF01734.27 fig|109328.5.peg.1947|JMUB3935_1922
PF08459.17 fig|109328.5.peg.1983|JMUB3935_1958
PF08459.17 fig|109328.5.peg.1983|JMUB3935_1958
PF22920.2 fig|109328.5.peg.1983|JMUB3935_1958
PF22920.2 fig|109328.5.peg.1983|JMUB3935_1958
PF22920.2 fig|109328.5.peg.1983|JMUB3935_1958
PF01541.30 fig|109328.5.peg.1983|JMUB3935_1958
PF01541.30 fig|109328.5.peg.1983|JMUB3935_1958
PF01541.30 fig|109328.5.peg.1983|JMUB3935_1958
PF01541.30 fig|109328.5.peg.1983|JMUB3935_1958
PF03797.25 fig|109328.5.peg.1995|JMUB3935_1969
PF03797.25 fig|109328.5.peg.1995|JMUB3935_1969
PF03797.25 fig|109328.5.peg.1995|JMUB3935_1969
PF03797.25 fig|109328.5.peg.1995|JMUB3935_1969
PF03797.25 fig|109328.5.peg.1995|JMUB3935_1969
PF03797.25 fig|109328.5.peg.1995|JMUB3935_1969
PF04392.18 fig|109328.5.peg.2010|JMUB3935_1984
PF13431.12 fig|109328.5.peg.2043|JMUB3935_2017
PF13431.12 fig|109328.5.peg.2043|JMUB3935_2017
PF13431.12 fig|109328.5.peg.2043|JMUB3935_2017
PF13428.12 fig|109328.5.peg.2043|JMUB3935_2017
PF13428.12 fig|109328.5.peg.2043|JMUB3935_2017
PF13428.12 fig|109328.5.peg.2043|JMUB3935_2017
PF13428.12 fig|109328.5.peg.2043|JMUB3935_2017
PF01553.26 fig|109328.5.peg.2053|JMUB3935_2026
PF00154.27 fig|109328.5.peg.2055|JMUB3935_2028
PF21096.2 fig|109328.5.peg.2055|JMUB3935_2028
PF08423.17 fig|109328.5.peg.2055|JMUB3935_2028
PF06745.19 fig|109328.5.peg.2055|JMUB3935_2028
PF00593.30 fig|109328.5.peg.2084|JMUB3935_2059
PF00593.30 fig|109328.5.peg.2084|JMUB3935_2059
PF07715.20 fig|109328.5.peg.2084|JMUB3935_2059
PF03797.25 fig|109328.5.peg.2099|JMUB3935_2074
PF03797.25 fig|109328.5.peg.2099|JMUB3935_2074
PF01136.24 fig|109328.5.peg.2113|JMUB3935_2088
PF16325.11 fig|109328.5.peg.2113|JMUB3935_2088
PF16325.11 fig|109328.5.peg.2113|JMUB3935_2088
PF04131.20 fig|109328.5.peg.2139|JMUB3935_2112
PF00478.31 fig|109328.5.peg.2139|JMUB3935_2112
PF00478.31 fig|109328.5.peg.2139|JMUB3935_2112
PF03060.21 fig|109328.5.peg.2139|JMUB3935_2112
PF01207.23 fig|109328.5.peg.2139|JMUB3935_2112
PF01207.23 fig|109328.5.peg.2139|JMUB3935_2112
PF01957.24 fig|109328.5.peg.2141|JMUB3935_2114
PF01957.24 fig|109328.5.peg.2141|JMUB3935_2114
PF03631.20 fig|109328.5.peg.2211|JMUB3935_2184
PF05167.17 fig|109328.5.peg.2216|JMUB3935_2189
PF00625.27 fig|109328.5.peg.2229|JMUB3935_2202
PF13671.12 fig|109328.5.peg.2229|JMUB3935_2202
PF13347.12 fig|109328.5.peg.2269|JMUB3935_2242
PF07690.21 fig|109328.5.peg.2269|JMUB3935_2242
PF07690.21 fig|109328.5.peg.2269|JMUB3935_2242
PF21882.2 fig|109328.5.peg.2358|JMUB3935_2326
PF16784.11 fig|109328.5.peg.2393|JMUB3935_2361
PF06378.16 fig|109328.5.peg.2421|JMUB3935_2391
PF11026.13 fig|109328.5.peg.2438|JMUB3935_2414
PF00005.33 fig|109328.5.peg.2477|JMUB3935_2453
PF13175.12 fig|109328.5.peg.2477|JMUB3935_2453
PF13175.12 fig|109328.5.peg.2477|JMUB3935_2453
PF13177.12 fig|109328.5.peg.2491|JMUB3935_2466
PF00528.27 fig|109328.5.peg.2501|JMUB3935_2476
PF00113.28 fig|109328.5.peg.2507|JMUB3935_2482
PF03952.21 fig|109328.5.peg.2507|JMUB3935_2482
PF13378.12 fig|109328.5.peg.2507|JMUB3935_2482
PF13378.12 fig|109328.5.peg.2507|JMUB3935_2482
PF22505.1 fig|109328.5.peg.2530|JMUB3935_2503
PF17770.6 fig|109328.5.peg.2530|JMUB3935_2503
PF17770.6 fig|109328.5.peg.2530|JMUB3935_2503
PF00753.33 fig|109328.5.peg.2530|JMUB3935_2503
PF00753.33 fig|109328.5.peg.2530|JMUB3935_2503
PF07521.17 fig|109328.5.peg.2530|JMUB3935_2503
PF07521.17 fig|109328.5.peg.2530|JMUB3935_2503
PF00072.30 fig|109328.5.peg.2550|JMUB3935_2522
PF00072.30 fig|109328.5.peg.2550|JMUB3935_2522
PF12833.13 fig|109328.5.peg.2550|JMUB3935_2522
PF00165.29 fig|109328.5.peg.2550|JMUB3935_2522
PF00165.29 fig|109328.5.peg.2550|JMUB3935_2522
PF00203.26 fig|109328.5.peg.2603|JMUB3935_2582
PF02361.21 fig|109328.5.peg.2689|JMUB3935_2670
PF02361.21 fig|109328.5.peg.2689|JMUB3935_2670
PF00126.33 fig|109328.5.peg.2714|JMUB3935_2695
PF03466.25 fig|109328.5.peg.2714|JMUB3935_2695
PF00496.27 fig|109328.5.peg.2726|JMUB3935_2706
PF00521.25 fig|109328.5.peg.2760|JMUB3935_2740
PF00521.25 fig|109328.5.peg.2760|JMUB3935_2740
PF00521.25 fig|109328.5.peg.2760|JMUB3935_2740
PF03989.18 fig|109328.5.peg.2760|JMUB3935_2740
PF03989.18 fig|109328.5.peg.2760|JMUB3935_2740
PF03989.18 fig|109328.5.peg.2760|JMUB3935_2740
PF03989.18 fig|109328.5.peg.2760|JMUB3935_2740
PF03989.18 fig|109328.5.peg.2760|JMUB3935_2740
PF03989.18 fig|109328.5.peg.2760|JMUB3935_2740
PF03989.18 fig|109328.5.peg.2760|JMUB3935_2740
PF00496.27 fig|109328.6.peg.47|JMUB4039_0045
PF00496.27 fig|109328.6.peg.48|JMUB4039_0046
PF00496.27 fig|109328.6.peg.49|JMUB4039_0047
PF00496.27 fig|109328.6.peg.50|JMUB4039_0048
PF00072.30 fig|109328.6.peg.78|JMUB4039_0078
PF00753.33 fig|109328.6.peg.83|JMUB4039_0083
PF19583.5 fig|109328.6.peg.83|JMUB4039_0083
PF12706.13 fig|109328.6.peg.83|JMUB4039_0083
PF06821.19 fig|109328.6.peg.86|JMUB4039_0086
PF00561.26 fig|109328.6.peg.86|JMUB4039_0086
PF00561.26 fig|109328.6.peg.86|JMUB4039_0086
PF03706.18 fig|109328.6.peg.106|JMUB4039_0106
PF01370.27 fig|109328.6.peg.108|JMUB4039_0108
PF16363.11 fig|109328.6.peg.108|JMUB4039_0108
PF04321.23 fig|109328.6.peg.108|JMUB4039_0108
PF02719.21 fig|109328.6.peg.108|JMUB4039_0108
PF01073.25 fig|109328.6.peg.108|JMUB4039_0108
PF07993.18 fig|109328.6.peg.108|JMUB4039_0108
PF07993.18 fig|109328.6.peg.108|JMUB4039_0108
PF07993.18 fig|109328.6.peg.108|JMUB4039_0108
PF00106.31 fig|109328.6.peg.108|JMUB4039_0108
PF04297.20 fig|109328.6.peg.152|JMUB4039_0154
PF04468.17 fig|109328.6.peg.158|JMUB4039_0160
PF01555.24 fig|109328.6.peg.171|JMUB4039_0175
PF01555.24 fig|109328.6.peg.171|JMUB4039_0175
PF01625.26 fig|109328.6.peg.270|JMUB4039_0282
PF13597.11 fig|109328.6.peg.325|JMUB4039_0333
PF01368.26 fig|109328.6.peg.332|JMUB4039_0340
PF17768.7 fig|109328.6.peg.332|JMUB4039_0340
PF17768.7 fig|109328.6.peg.332|JMUB4039_0340
PF02272.24 fig|109328.6.peg.332|JMUB4039_0340
PF02272.24 fig|109328.6.peg.332|JMUB4039_0340
PF02272.24 fig|109328.6.peg.332|JMUB4039_0340
PF02272.24 fig|109328.6.peg.332|JMUB4039_0340
PF02272.24 fig|109328.6.peg.332|JMUB4039_0340
PF01906.23 fig|109328.6.peg.338|JMUB4039_0345
PF02153.23 fig|109328.6.peg.341|JMUB4039_0348
PF20463.3 fig|109328.6.peg.341|JMUB4039_0348
PF02826.25 fig|109328.6.peg.341|JMUB4039_0348
PF07991.18 fig|109328.6.peg.341|JMUB4039_0348
PF01761.26 fig|109328.6.peg.343|JMUB4039_0350
PF24621.1 fig|109328.6.peg.343|JMUB4039_0350
PF13685.12 fig|109328.6.peg.343|JMUB4039_0350
PF00465.25 fig|109328.6.peg.343|JMUB4039_0350
PF02386.22 fig|109328.6.peg.376|JMUB4039_0381
PF00730.31 fig|109328.6.peg.404|JMUB4039_0410
PF00633.29 fig|109328.6.peg.404|JMUB4039_0410
PF02348.25 fig|109328.6.peg.406|JMUB4039_0412
PF12804.13 fig|109328.6.peg.406|JMUB4039_0412
PF13393.11 fig|109328.6.peg.507|JMUB4039_0514
PF03129.25 fig|109328.6.peg.507|JMUB4039_0514
PF00587.30 fig|109328.6.peg.507|JMUB4039_0514
PF00587.30 fig|109328.6.peg.507|JMUB4039_0514
PF13421.11 fig|109328.6.peg.527|JMUB4039_0535
PF04357.18 fig|109328.6.peg.609|JMUB4039_0615
PF04357.18 fig|109328.6.peg.609|JMUB4039_0615
PF04357.18 fig|109328.6.peg.609|JMUB4039_0615
PF04357.18 fig|109328.6.peg.609|JMUB4039_0615
PF04357.18 fig|109328.6.peg.609|JMUB4039_0615
PF04357.18 fig|109328.6.peg.609|JMUB4039_0615
PF04357.18 fig|109328.6.peg.609|JMUB4039_0615
PF04357.18 fig|109328.6.peg.609|JMUB4039_0615
PF02664.20 fig|109328.6.peg.624|JMUB4039_0631
PF10020.14 fig|109328.6.peg.699|JMUB4039_0703
PF15738.11 fig|109328.6.peg.706|JMUB4039_0710
PF05016.21 fig|109328.6.peg.706|JMUB4039_0710
PF00180.25 fig|109328.6.peg.707|JMUB4039_0711
PF01420.25 fig|109328.6.peg.729|JMUB4039_0734
PF00126.33 fig|109328.6.peg.744|JMUB4039_0749
PF03466.25 fig|109328.6.peg.744|JMUB4039_0749
PF18956.5 fig|109328.6.peg.764|JMUB4039_0767
PF18956.5 fig|109328.6.peg.764|JMUB4039_0767
PF03432.20 fig|109328.6.peg.800|JMUB4039_0802
PF03432.20 fig|109328.6.peg.800|JMUB4039_0802
PF03432.20 fig|109328.6.peg.800|JMUB4039_0802
PF24241.1 fig|109328.6.peg.824|JMUB4039_0821
PF03797.25 fig|109328.6.peg.851|JMUB4039_0847
PF03797.25 fig|109328.6.peg.851|JMUB4039_0847
PF03772.21 fig|109328.6.peg.871|JMUB4039_0867
PF10502.14 fig|109328.6.peg.880|JMUB4039_0876
PF10502.14 fig|109328.6.peg.880|JMUB4039_0876
PF01467.32 fig|109328.6.peg.886|JMUB4039_0882
PF03797.25 fig|109328.6.peg.892|JMUB4039_0888
PF03797.25 fig|109328.6.peg.892|JMUB4039_0888
PF03797.25 fig|109328.6.peg.892|JMUB4039_0888
PF03797.25 fig|109328.6.peg.892|JMUB4039_0888
PF03167.24 fig|109328.6.peg.901|JMUB4039_0897
PF04392.18 fig|109328.6.peg.919|JMUB4039_0914
PF13407.12 fig|109328.6.peg.919|JMUB4039_0914
PF04392.18 fig|109328.6.peg.920|JMUB4039_0915
PF03797.25 fig|109328.6.peg.924|JMUB4039_0919
PF03797.25 fig|109328.6.peg.924|JMUB4039_0919
PF03797.25 fig|109328.6.peg.924|JMUB4039_0919
PF03797.25 fig|109328.6.peg.924|JMUB4039_0919
PF03797.25 fig|109328.6.peg.924|JMUB4039_0919
PF03797.25 fig|109328.6.peg.924|JMUB4039_0919
PF03797.25 fig|109328.6.peg.924|JMUB4039_0919
PF03797.25 fig|109328.6.peg.924|JMUB4039_0919
PF03797.25 fig|109328.6.peg.926|JMUB4039_0921
PF07719.23 fig|109328.6.peg.938|JMUB4039_0933
PF07719.23 fig|109328.6.peg.938|JMUB4039_0933
PF07719.23 fig|109328.6.peg.938|JMUB4039_0933
PF07719.23 fig|109328.6.peg.938|JMUB4039_0933
PF00515.34 fig|109328.6.peg.938|JMUB4039_0933
PF00515.34 fig|109328.6.peg.938|JMUB4039_0933
PF00515.34 fig|109328.6.peg.938|JMUB4039_0933
PF00515.34 fig|109328.6.peg.938|JMUB4039_0933
PF13181.12 fig|109328.6.peg.938|JMUB4039_0933
PF13181.12 fig|109328.6.peg.938|JMUB4039_0933
PF13181.12 fig|109328.6.peg.938|JMUB4039_0933
PF13181.12 fig|109328.6.peg.938|JMUB4039_0933
PF13424.12 fig|109328.6.peg.938|JMUB4039_0933
PF13424.12 fig|109328.6.peg.938|JMUB4039_0933
PF13424.12 fig|109328.6.peg.938|JMUB4039_0933
PF13424.12 fig|109328.6.peg.938|JMUB4039_0933
PF13414.12 fig|109328.6.peg.938|JMUB4039_0933
PF13414.12 fig|109328.6.peg.938|JMUB4039_0933
PF13414.12 fig|109328.6.peg.938|JMUB4039_0933
PF13414.12 fig|109328.6.peg.938|JMUB4039_0933
PF13428.12 fig|109328.6.peg.938|JMUB4039_0933
PF13428.12 fig|109328.6.peg.938|JMUB4039_0933
PF13428.12 fig|109328.6.peg.938|JMUB4039_0933
PF13428.12 fig|109328.6.peg.938|JMUB4039_0933
PF14559.12 fig|109328.6.peg.938|JMUB4039_0933
PF14559.12 fig|109328.6.peg.938|JMUB4039_0933
PF14559.12 fig|109328.6.peg.938|JMUB4039_0933
PF14559.12 fig|109328.6.peg.938|JMUB4039_0933
PF13176.12 fig|109328.6.peg.938|JMUB4039_0933
PF13176.12 fig|109328.6.peg.938|JMUB4039_0933
PF13176.12 fig|109328.6.peg.938|JMUB4039_0933
PF13176.12 fig|109328.6.peg.938|JMUB4039_0933
PF13431.12 fig|109328.6.peg.938|JMUB4039_0933
PF13431.12 fig|109328.6.peg.938|JMUB4039_0933
PF13431.12 fig|109328.6.peg.938|JMUB4039_0933
PF13431.12 fig|109328.6.peg.938|JMUB4039_0933
PF13432.12 fig|109328.6.peg.938|JMUB4039_0933
PF13432.12 fig|109328.6.peg.938|JMUB4039_0933
PF13432.12 fig|109328.6.peg.938|JMUB4039_0933
PF13371.12 fig|109328.6.peg.938|JMUB4039_0933
PF13371.12 fig|109328.6.peg.938|JMUB4039_0933
PF13174.12 fig|109328.6.peg.938|JMUB4039_0933
PF13174.12 fig|109328.6.peg.938|JMUB4039_0933
PF13174.12 fig|109328.6.peg.938|JMUB4039_0933
PF13174.12 fig|109328.6.peg.938|JMUB4039_0933
PF23914.1 fig|109328.6.peg.938|JMUB4039_0933
PF23914.1 fig|109328.6.peg.938|JMUB4039_0933
PF23914.1 fig|109328.6.peg.938|JMUB4039_0933
PF23914.1 fig|109328.6.peg.938|JMUB4039_0933
PF13374.12 fig|109328.6.peg.938|JMUB4039_0933
PF13374.12 fig|109328.6.peg.938|JMUB4039_0933
PF13374.12 fig|109328.6.peg.938|JMUB4039_0933
PF13374.12 fig|109328.6.peg.938|JMUB4039_0933
PF13429.12 fig|109328.6.peg.938|JMUB4039_0933
PF13429.12 fig|109328.6.peg.938|JMUB4039_0933
PF13429.12 fig|109328.6.peg.938|JMUB4039_0933
PF24575.1 fig|109328.6.peg.938|JMUB4039_0933
PF24575.1 fig|109328.6.peg.938|JMUB4039_0933
PF24575.1 fig|109328.6.peg.938|JMUB4039_0933
PF07720.18 fig|109328.6.peg.938|JMUB4039_0933
PF07720.18 fig|109328.6.peg.938|JMUB4039_0933
PF07720.18 fig|109328.6.peg.938|JMUB4039_0933
PF02463.25 fig|109328.6.peg.951|JMUB4039_0946
PF06470.18 fig|109328.6.peg.951|JMUB4039_0946
PF06470.18 fig|109328.6.peg.951|JMUB4039_0946
PF13476.12 fig|109328.6.peg.951|JMUB4039_0946
PF13476.12 fig|109328.6.peg.951|JMUB4039_0946
PF13476.12 fig|109328.6.peg.951|JMUB4039_0946
PF13476.12 fig|109328.6.peg.951|JMUB4039_0946
PF13476.12 fig|109328.6.peg.951|JMUB4039_0946
PF13304.12 fig|109328.6.peg.951|JMUB4039_0946
PF13304.12 fig|109328.6.peg.951|JMUB4039_0946
PF13304.12 fig|109328.6.peg.951|JMUB4039_0946
PF13304.12 fig|109328.6.peg.951|JMUB4039_0946
PF13555.12 fig|109328.6.peg.951|JMUB4039_0946
PF13175.12 fig|109328.6.peg.951|JMUB4039_0946
PF13175.12 fig|109328.6.peg.951|JMUB4039_0946
PF13175.12 fig|109328.6.peg.951|JMUB4039_0946
PF13175.12 fig|109328.6.peg.951|JMUB4039_0946
PF13175.12 fig|109328.6.peg.951|JMUB4039_0946
PF00156.33 fig|109328.6.peg.985|JMUB4039_0977
PF24390.1 fig|109328.6.peg.985|JMUB4039_0977
PF00988.28 fig|109328.6.peg.998|JMUB4039_0989
PF00117.34 fig|109328.6.peg.998|JMUB4039_0989
PF07722.19 fig|109328.6.peg.998|JMUB4039_0989
PF09511.15 fig|109328.6.peg.1060|JMUB4039_1048
PF13671.12 fig|109328.6.peg.1060|JMUB4039_1048
PF00149.33 fig|109328.6.peg.1060|JMUB4039_1048
PF00149.33 fig|109328.6.peg.1060|JMUB4039_1048
PF00149.33 fig|109328.6.peg.1060|JMUB4039_1048
PF00156.33 fig|109328.6.peg.1141|JMUB4039_1127
PF08020.16 fig|109328.6.peg.1161|JMUB4039_1147
PF02378.23 fig|109328.6.peg.1165|JMUB4039_1151
PF02378.23 fig|109328.6.peg.1165|JMUB4039_1151
PF00367.25 fig|109328.6.peg.1165|JMUB4039_1151
PF03797.25 fig|109328.6.peg.1196|JMUB4039_1180
PF03797.25 fig|109328.6.peg.1196|JMUB4039_1180
PF01368.26 fig|109328.6.peg.1222|JMUB4039_1206
PF17768.7 fig|109328.6.peg.1222|JMUB4039_1206
PF17768.7 fig|109328.6.peg.1222|JMUB4039_1206
PF02272.24 fig|109328.6.peg.1222|JMUB4039_1206
PF02272.24 fig|109328.6.peg.1222|JMUB4039_1206
PF00877.25 fig|109328.6.peg.1227|JMUB4039_1211
PF05382.19 fig|109328.6.peg.1227|JMUB4039_1211
PF05382.19 fig|109328.6.peg.1227|JMUB4039_1211
PF04327.17 fig|109328.6.peg.1276|JMUB4039_1261
PF03797.25 fig|109328.6.peg.1278|JMUB4039_1263
PF03797.25 fig|109328.6.peg.1278|JMUB4039_1263
PF03797.25 fig|109328.6.peg.1278|JMUB4039_1263
PF03797.25 fig|109328.6.peg.1278|JMUB4039_1263
PF03797.25 fig|109328.6.peg.1278|JMUB4039_1263
PF02660.20 fig|109328.6.peg.1303|JMUB4039_1283
PF00717.28 fig|109328.6.peg.1385|JMUB4039_1364
PF01381.28 fig|109328.6.peg.1385|JMUB4039_1364
PF12844.13 fig|109328.6.peg.1385|JMUB4039_1364
PF03797.25 fig|109328.6.peg.1388|JMUB4039_1367
PF03797.25 fig|109328.6.peg.1388|JMUB4039_1367
PF03797.25 fig|109328.6.peg.1388|JMUB4039_1367
PF03797.25 fig|109328.6.peg.1388|JMUB4039_1367
PF03797.25 fig|109328.6.peg.1388|JMUB4039_1367
PF03797.25 fig|109328.6.peg.1388|JMUB4039_1367
PF00749.27 fig|109328.6.peg.1407|JMUB4039_1385
PF00749.27 fig|109328.6.peg.1407|JMUB4039_1385
PF19269.4 fig|109328.6.peg.1407|JMUB4039_1385
PF04993.18 fig|109328.6.peg.1414|JMUB4039_1392
PF13279.12 fig|109328.6.peg.1422|JMUB4039_1399
PF03061.28 fig|109328.6.peg.1422|JMUB4039_1399
PF01926.29 fig|109328.6.peg.1434|JMUB4039_1411
PF01926.29 fig|109328.6.peg.1434|JMUB4039_1411
PF21516.2 fig|109328.6.peg.1434|JMUB4039_1411
PF03193.22 fig|109328.6.peg.1434|JMUB4039_1411
PF00009.33 fig|109328.6.peg.1434|JMUB4039_1411
PF00009.33 fig|109328.6.peg.1434|JMUB4039_1411
PF00009.33 fig|109328.6.peg.1434|JMUB4039_1411
PF02421.24 fig|109328.6.peg.1434|JMUB4039_1411
PF15738.11 fig|109328.6.peg.1454|JMUB4039_1428
PF05016.21 fig|109328.6.peg.1454|JMUB4039_1428
PF00005.33 fig|109328.6.peg.1486|JMUB4039_1459
PF00005.33 fig|109328.6.peg.1486|JMUB4039_1459
PF00005.33 fig|109328.6.peg.1486|JMUB4039_1459
PF12848.13 fig|109328.6.peg.1486|JMUB4039_1459
PF13304.12 fig|109328.6.peg.1486|JMUB4039_1459
PF13304.12 fig|109328.6.peg.1486|JMUB4039_1459
PF13304.12 fig|109328.6.peg.1486|JMUB4039_1459
PF13304.12 fig|109328.6.peg.1486|JMUB4039_1459
PF02463.25 fig|109328.6.peg.1486|JMUB4039_1459
PF02463.25 fig|109328.6.peg.1486|JMUB4039_1459
PF02463.25 fig|109328.6.peg.1486|JMUB4039_1459
PF17815.7 fig|109328.6.peg.1493|JMUB4039_1465
PF13365.12 fig|109328.6.peg.1493|JMUB4039_1465
PF00089.32 fig|109328.6.peg.1493|JMUB4039_1465
PF13180.12 fig|109328.6.peg.1493|JMUB4039_1465
PF13180.12 fig|109328.6.peg.1493|JMUB4039_1465
PF00122.25 fig|109328.6.peg.1523|JMUB4039_1495
PF00122.25 fig|109328.6.peg.1523|JMUB4039_1495
PF00702.32 fig|109328.6.peg.1523|JMUB4039_1495
PF00403.32 fig|109328.6.peg.1523|JMUB4039_1495
PF00403.32 fig|109328.6.peg.1523|JMUB4039_1495
PF00403.32 fig|109328.6.peg.1523|JMUB4039_1495
PF05343.19 fig|109328.6.peg.1553|JMUB4039_1523
PF02127.20 fig|109328.6.peg.1553|JMUB4039_1523
PF02127.20 fig|109328.6.peg.1553|JMUB4039_1523
PF09084.16 fig|109328.6.peg.1625|JMUB4039_1593
PF00528.27 fig|109328.6.peg.1626|JMUB4039_1594
PF00528.27 fig|109328.6.peg.1626|JMUB4039_1594
PF00137.26 fig|109328.6.peg.1724|JMUB4039_1688
PF00874.25 fig|109328.6.peg.1745|JMUB4039_1708
PF00874.25 fig|109328.6.peg.1745|JMUB4039_1708
PF00874.25 fig|109328.6.peg.1745|JMUB4039_1708
PF00874.25 fig|109328.6.peg.1745|JMUB4039_1708
PF00359.27 fig|109328.6.peg.1745|JMUB4039_1708
PF00359.27 fig|109328.6.peg.1745|JMUB4039_1708
PF00359.27 fig|109328.6.peg.1745|JMUB4039_1708
PF08279.18 fig|109328.6.peg.1745|JMUB4039_1708
PF08279.18 fig|109328.6.peg.1745|JMUB4039_1708
PF08220.18 fig|109328.6.peg.1745|JMUB4039_1708
PF08220.18 fig|109328.6.peg.1745|JMUB4039_1708
PF05043.19 fig|109328.6.peg.1745|JMUB4039_1708
PF05043.19 fig|109328.6.peg.1745|JMUB4039_1708
PF05043.19 fig|109328.6.peg.1745|JMUB4039_1708
PF05043.19 fig|109328.6.peg.1745|JMUB4039_1708
PF08280.17 fig|109328.6.peg.1745|JMUB4039_1708
PF08280.17 fig|109328.6.peg.1745|JMUB4039_1708
PF08280.17 fig|109328.6.peg.1745|JMUB4039_1708
PF08280.17 fig|109328.6.peg.1745|JMUB4039_1708
PF01734.27 fig|109328.6.peg.1758|JMUB4039_1718
PF01734.27 fig|109328.6.peg.1758|JMUB4039_1718
PF08459.17 fig|109328.6.peg.1795|JMUB4039_1754
PF08459.17 fig|109328.6.peg.1795|JMUB4039_1754
PF22920.2 fig|109328.6.peg.1795|JMUB4039_1754
PF22920.2 fig|109328.6.peg.1795|JMUB4039_1754
PF22920.2 fig|109328.6.peg.1795|JMUB4039_1754
PF01541.30 fig|109328.6.peg.1795|JMUB4039_1754
PF01541.30 fig|109328.6.peg.1795|JMUB4039_1754
PF01541.30 fig|109328.6.peg.1795|JMUB4039_1754
PF01541.30 fig|109328.6.peg.1795|JMUB4039_1754
PF03797.25 fig|109328.6.peg.1806|JMUB4039_1765
PF03797.25 fig|109328.6.peg.1806|JMUB4039_1765
PF03797.25 fig|109328.6.peg.1806|JMUB4039_1765
PF03797.25 fig|109328.6.peg.1806|JMUB4039_1765
PF03797.25 fig|109328.6.peg.1806|JMUB4039_1765
PF03797.25 fig|109328.6.peg.1806|JMUB4039_1765
PF04392.18 fig|109328.6.peg.1822|JMUB4039_1778
PF13431.12 fig|109328.6.peg.1858|JMUB4039_1810
PF13431.12 fig|109328.6.peg.1858|JMUB4039_1810
PF13431.12 fig|109328.6.peg.1858|JMUB4039_1810
PF13431.12 fig|109328.6.peg.1858|JMUB4039_1810
PF01553.26 fig|109328.6.peg.1865|JMUB4039_1817
PF00154.27 fig|109328.6.peg.1867|JMUB4039_1819
PF21096.2 fig|109328.6.peg.1867|JMUB4039_1819
PF08423.17 fig|109328.6.peg.1867|JMUB4039_1819
PF06745.19 fig|109328.6.peg.1867|JMUB4039_1819
PF00593.30 fig|109328.6.peg.1897|JMUB4039_1850
PF00593.30 fig|109328.6.peg.1897|JMUB4039_1850
PF07715.20 fig|109328.6.peg.1897|JMUB4039_1850
PF03797.25 fig|109328.6.peg.1911|JMUB4039_1864
PF03797.25 fig|109328.6.peg.1911|JMUB4039_1864
PF03797.25 fig|109328.6.peg.1911|JMUB4039_1864
PF03797.25 fig|109328.6.peg.1911|JMUB4039_1864
PF01136.24 fig|109328.6.peg.1925|JMUB4039_1878
PF16325.11 fig|109328.6.peg.1925|JMUB4039_1878
PF16325.11 fig|109328.6.peg.1925|JMUB4039_1878
PF04131.20 fig|109328.6.peg.1950|JMUB4039_1902
PF03060.21 fig|109328.6.peg.1950|JMUB4039_1902
PF03060.21 fig|109328.6.peg.1950|JMUB4039_1902
PF00478.31 fig|109328.6.peg.1950|JMUB4039_1902
PF00478.31 fig|109328.6.peg.1950|JMUB4039_1902
PF01207.23 fig|109328.6.peg.1950|JMUB4039_1902
PF01207.23 fig|109328.6.peg.1950|JMUB4039_1902
PF01957.24 fig|109328.6.peg.1952|JMUB4039_1904
PF01957.24 fig|109328.6.peg.1952|JMUB4039_1904
PF03631.20 fig|109328.6.peg.2022|JMUB4039_1974
PF05167.17 fig|109328.6.peg.2027|JMUB4039_1979
PF00625.27 fig|109328.6.peg.2041|JMUB4039_1993
PF13347.12 fig|109328.6.peg.2078|JMUB4039_2030
PF07690.21 fig|109328.6.peg.2078|JMUB4039_2030
PF07690.21 fig|109328.6.peg.2078|JMUB4039_2030
PF11026.13 fig|109328.6.peg.2166|JMUB4039_2125
PF00005.33 fig|109328.6.peg.2205|JMUB4039_2165
PF13175.12 fig|109328.6.peg.2205|JMUB4039_2165
PF13175.12 fig|109328.6.peg.2205|JMUB4039_2165
PF13177.12 fig|109328.6.peg.2219|JMUB4039_2176
PF00528.27 fig|109328.6.peg.2229|JMUB4039_2186
PF00113.28 fig|109328.6.peg.2235|JMUB4039_2192
PF03952.21 fig|109328.6.peg.2235|JMUB4039_2192
PF13378.12 fig|109328.6.peg.2235|JMUB4039_2192
PF13378.12 fig|109328.6.peg.2235|JMUB4039_2192
PF22505.1 fig|109328.6.peg.2258|JMUB4039_2213
PF17770.6 fig|109328.6.peg.2258|JMUB4039_2213
PF17770.6 fig|109328.6.peg.2258|JMUB4039_2213
PF00753.33 fig|109328.6.peg.2258|JMUB4039_2213
PF07521.17 fig|109328.6.peg.2258|JMUB4039_2213
PF07521.17 fig|109328.6.peg.2258|JMUB4039_2213
PF00072.30 fig|109328.6.peg.2278|JMUB4039_2232
PF00072.30 fig|109328.6.peg.2278|JMUB4039_2232
PF12833.13 fig|109328.6.peg.2278|JMUB4039_2232
PF00165.29 fig|109328.6.peg.2278|JMUB4039_2232
PF00165.29 fig|109328.6.peg.2278|JMUB4039_2232
PF00203.26 fig|109328.6.peg.2334|JMUB4039_2294
PF02361.21 fig|109328.6.peg.2423|JMUB4039_2381
PF00496.27 fig|109328.6.peg.2455|JMUB4039_2410
PF00521.25 fig|109328.6.peg.2487|JMUB4039_2442
PF00521.25 fig|109328.6.peg.2487|JMUB4039_2442
PF00521.25 fig|109328.6.peg.2487|JMUB4039_2442
PF03989.18 fig|109328.6.peg.2487|JMUB4039_2442
PF03989.18 fig|109328.6.peg.2487|JMUB4039_2442
PF03989.18 fig|109328.6.peg.2487|JMUB4039_2442
PF03989.18 fig|109328.6.peg.2487|JMUB4039_2442
PF03989.18 fig|109328.6.peg.2487|JMUB4039_2442
PF03989.18 fig|109328.6.peg.2487|JMUB4039_2442
PF03989.18 fig|109328.6.peg.2487|JMUB4039_2442
PF02687.26 fig|1117645.406.peg.19|JUNP353_0019
PF02687.26 fig|1117645.406.peg.19|JUNP353_0019
PF18075.7 fig|1117645.406.peg.19|JUNP353_0019
PF00106.31 fig|1117645.406.peg.48|JUNP353_0047
PF13561.12 fig|1117645.406.peg.48|JUNP353_0047
PF08659.16 fig|1117645.406.peg.48|JUNP353_0047
PF03825.22 fig|1117645.406.peg.52|JUNP353_0051
PF12832.13 fig|1117645.406.peg.52|JUNP353_0051
PF07690.21 fig|1117645.406.peg.52|JUNP353_0051
PF07690.21 fig|1117645.406.peg.52|JUNP353_0051
PF07690.21 fig|1117645.406.peg.52|JUNP353_0051
PF07690.21 fig|1117645.406.peg.52|JUNP353_0051
PF01306.25 fig|1117645.406.peg.52|JUNP353_0051
PF07715.20 fig|1117645.406.peg.57|JUNP353_0056
PF00834.25 fig|1117645.406.peg.70|JUNP353_0068
PF01884.23 fig|1117645.406.peg.70|JUNP353_0068
PF01884.23 fig|1117645.406.peg.70|JUNP353_0068
PF02142.27 fig|1117645.406.peg.77|JUNP353_0075
PF14088.11 fig|1117645.406.peg.91|JUNP353_0089
PF00521.25 fig|1117645.406.peg.190|JUNP353_0185
PF03989.18 fig|1117645.406.peg.190|JUNP353_0185
PF03989.18 fig|1117645.406.peg.190|JUNP353_0185
PF03989.18 fig|1117645.406.peg.190|JUNP353_0185
PF03989.18 fig|1117645.406.peg.190|JUNP353_0185
PF03989.18 fig|1117645.406.peg.190|JUNP353_0185
PF03989.18 fig|1117645.406.peg.190|JUNP353_0185
PF01734.27 fig|1117645.406.peg.199|JUNP353_0194
PF02113.20 fig|1117645.406.peg.215|JUNP353_0210
PF02113.20 fig|1117645.406.peg.215|JUNP353_0210
PF01761.26 fig|1117645.406.peg.218|JUNP353_0213
PF24621.1 fig|1117645.406.peg.218|JUNP353_0213
PF13685.12 fig|1117645.406.peg.218|JUNP353_0213
PF00198.28 fig|1117645.406.peg.257|JUNP353_0250
PF00364.28 fig|1117645.406.peg.257|JUNP353_0250
PF02817.22 fig|1117645.406.peg.257|JUNP353_0250
PF02817.22 fig|1117645.406.peg.257|JUNP353_0250
PF02817.22 fig|1117645.406.peg.257|JUNP353_0250
PF02113.20 fig|1117645.406.peg.282|JUNP353_0269
PF07715.20 fig|1117645.406.peg.298|JUNP353_0285
PF00370.27 fig|1117645.406.peg.301|JUNP353_0288
PF02782.22 fig|1117645.406.peg.301|JUNP353_0288
PF02782.22 fig|1117645.406.peg.301|JUNP353_0288
PF13393.11 fig|1117645.406.peg.311|JUNP353_0298
PF13393.11 fig|1117645.406.peg.311|JUNP353_0298
PF03129.25 fig|1117645.406.peg.311|JUNP353_0298
PF03129.25 fig|1117645.406.peg.311|JUNP353_0298
PF01202.28 fig|1117645.406.peg.338|JUNP353_0324
PF03741.22 fig|1117645.406.peg.340|JUNP353_0326
PF03741.22 fig|1117645.406.peg.340|JUNP353_0326
PF01925.25 fig|1117645.406.peg.340|JUNP353_0326
PF01925.25 fig|1117645.406.peg.340|JUNP353_0326
PF01925.25 fig|1117645.406.peg.340|JUNP353_0326
PF00180.25 fig|1117645.406.peg.369|JUNP353_0353
PF00270.35 fig|1117645.406.peg.394|JUNP353_0378
PF00270.35 fig|1117645.406.peg.394|JUNP353_0378
PF21220.3 fig|1117645.406.peg.394|JUNP353_0378
PF00271.37 fig|1117645.406.peg.394|JUNP353_0378
PF00271.37 fig|1117645.406.peg.394|JUNP353_0378
PF00271.37 fig|1117645.406.peg.394|JUNP353_0378
PF09382.16 fig|1117645.406.peg.394|JUNP353_0378
PF09382.16 fig|1117645.406.peg.394|JUNP353_0378
PF00570.28 fig|1117645.406.peg.394|JUNP353_0378
PF00570.28 fig|1117645.406.peg.394|JUNP353_0378
PF16124.10 fig|1117645.406.peg.394|JUNP353_0378
PF04851.21 fig|1117645.406.peg.394|JUNP353_0378
PF04851.21 fig|1117645.406.peg.394|JUNP353_0378
PF00255.25 fig|1117645.406.peg.419|JUNP353_0404
PF02348.25 fig|1117645.406.peg.421|JUNP353_0406
PF10988.14 fig|1117645.406.peg.425|JUNP353_0410
PF05096.18 fig|1117645.406.peg.465|JUNP353_0448
PF12698.13 fig|1117645.406.peg.469|JUNP353_0452
PF01061.29 fig|1117645.406.peg.469|JUNP353_0452
PF01061.29 fig|1117645.406.peg.469|JUNP353_0452
PF01061.29 fig|1117645.406.peg.469|JUNP353_0452
PF07715.20 fig|1117645.406.peg.482|JUNP353_0462
PF07715.20 fig|1117645.406.peg.482|JUNP353_0462
PF00593.30 fig|1117645.406.peg.482|JUNP353_0462
PF00593.30 fig|1117645.406.peg.482|JUNP353_0462
PF03372.29 fig|1117645.406.peg.484|JUNP353_0464
PF01566.24 fig|1117645.406.peg.538|JUNP353_0517
PF01566.24 fig|1117645.406.peg.538|JUNP353_0517
PF07980.17 fig|1117645.406.peg.606|JUNP353_0581
PF07980.17 fig|1117645.406.peg.606|JUNP353_0581
PF14322.12 fig|1117645.406.peg.606|JUNP353_0581
PF12771.13 fig|1117645.406.peg.606|JUNP353_0581
PF12771.13 fig|1117645.406.peg.606|JUNP353_0581
PF07715.20 fig|1117645.406.peg.607|JUNP353_0582
PF00593.30 fig|1117645.406.peg.607|JUNP353_0582
PF00593.30 fig|1117645.406.peg.607|JUNP353_0582
PF00593.30 fig|1117645.406.peg.607|JUNP353_0582
PF00122.25 fig|1117645.406.peg.630|JUNP353_0604
PF00122.25 fig|1117645.406.peg.630|JUNP353_0604
PF00122.25 fig|1117645.406.peg.630|JUNP353_0604
PF00689.26 fig|1117645.406.peg.630|JUNP353_0604
PF00689.26 fig|1117645.406.peg.630|JUNP353_0604
PF00689.26 fig|1117645.406.peg.630|JUNP353_0604
PF00690.31 fig|1117645.406.peg.630|JUNP353_0604
PF00702.32 fig|1117645.406.peg.630|JUNP353_0604
PF00702.32 fig|1117645.406.peg.630|JUNP353_0604
PF13246.12 fig|1117645.406.peg.630|JUNP353_0604
PF02153.23 fig|1117645.406.peg.660|JUNP353_0632
PF20463.3 fig|1117645.406.peg.660|JUNP353_0632
PF03807.23 fig|1117645.406.peg.660|JUNP353_0632
PF03807.23 fig|1117645.406.peg.660|JUNP353_0632
PF02254.24 fig|1117645.406.peg.660|JUNP353_0632
PF03446.21 fig|1117645.406.peg.660|JUNP353_0632
PF03446.21 fig|1117645.406.peg.660|JUNP353_0632
PF07991.18 fig|1117645.406.peg.660|JUNP353_0632
PF03721.20 fig|1117645.406.peg.660|JUNP353_0632
PF03721.20 fig|1117645.406.peg.660|JUNP353_0632
PF06718.16 fig|1117645.406.peg.661|JUNP353_0633
PF13605.11 fig|1117645.406.peg.707|JUNP353_0679
PF13605.11 fig|1117645.406.peg.707|JUNP353_0679
PF12508.14 fig|1117645.406.peg.711|JUNP353_0682
PF12508.14 fig|1117645.406.peg.711|JUNP353_0682
PF00313.28 fig|1117645.406.peg.727|JUNP353_0697
PF01872.22 fig|1117645.406.peg.795|JUNP353_0763
PF07715.20 fig|1117645.406.peg.796|JUNP353_0764
PF12771.13 fig|1117645.406.peg.797|JUNP353_0765
PF12741.13 fig|1117645.406.peg.797|JUNP353_0765
PF12741.13 fig|1117645.406.peg.797|JUNP353_0765
PF00903.31 fig|1117645.406.peg.930|JUNP353_0887
PF13669.12 fig|1117645.406.peg.930|JUNP353_0887
PF06414.18 fig|1117645.406.peg.946|JUNP353_0903
PF03167.24 fig|1117645.406.peg.948|JUNP353_0905
PF01501.26 fig|1117645.406.peg.1115|JUNP353_1069
PF07715.20 fig|1117645.406.peg.1148|JUNP353_1100
PF07715.20 fig|1117645.406.peg.1148|JUNP353_1100
PF07715.20 fig|1117645.406.peg.1148|JUNP353_1100
PF07715.20 fig|1117645.406.peg.1148|JUNP353_1100
PF14025.11 fig|1117645.406.peg.1154|JUNP353_1105
PF01734.27 fig|1117645.406.peg.1178|JUNP353_1130
PF19143.6 fig|1117645.406.peg.1178|JUNP353_1130
PF01467.32 fig|1117645.406.peg.1188|JUNP353_1140
PF07715.20 fig|1117645.406.peg.1201|JUNP353_1153
PF12741.13 fig|1117645.406.peg.1203|JUNP353_1155
PF12741.13 fig|1117645.406.peg.1203|JUNP353_1155
PF12771.13 fig|1117645.406.peg.1203|JUNP353_1155
PF12771.13 fig|1117645.406.peg.1203|JUNP353_1155
PF07715.20 fig|1117645.406.peg.1204|JUNP353_1156
PF07715.20 fig|1117645.406.peg.1204|JUNP353_1156
PF07971.18 fig|1117645.406.peg.1269|JUNP353_1214
PF17678.7 fig|1117645.406.peg.1269|JUNP353_1214
PF07690.21 fig|1117645.406.peg.1328|JUNP353_1267
PF07690.21 fig|1117645.406.peg.1328|JUNP353_1267
PF05977.19 fig|1117645.406.peg.1328|JUNP353_1267
PF13605.11 fig|1117645.406.peg.1357|JUNP353_1293
PF13605.11 fig|1117645.406.peg.1357|JUNP353_1293
PF12508.14 fig|1117645.406.peg.1362|JUNP353_1298
PF07690.21 fig|1117645.406.peg.1389|JUNP353_1324
PF07690.21 fig|1117645.406.peg.1389|JUNP353_1324
PF07715.20 fig|1117645.406.peg.1407|JUNP353_1342
PF07715.20 fig|1117645.406.peg.1407|JUNP353_1342
PF13715.12 fig|1117645.406.peg.1407|JUNP353_1342
PF13620.12 fig|1117645.406.peg.1407|JUNP353_1342
PF12741.13 fig|1117645.406.peg.1408|JUNP353_1343
PF12771.13 fig|1117645.406.peg.1408|JUNP353_1343
PF07980.17 fig|1117645.406.peg.1435|JUNP353_1361
PF07980.17 fig|1117645.406.peg.1435|JUNP353_1361
PF14322.12 fig|1117645.406.peg.1435|JUNP353_1361
PF12771.13 fig|1117645.406.peg.1435|JUNP353_1361
PF12771.13 fig|1117645.406.peg.1435|JUNP353_1361
PF07715.20 fig|1117645.406.peg.1436|JUNP353_1362
PF00593.30 fig|1117645.406.peg.1436|JUNP353_1362
PF00593.30 fig|1117645.406.peg.1436|JUNP353_1362
PF01381.28 fig|1117645.406.peg.1437|JUNP353_1363
PF07883.17 fig|1117645.406.peg.1437|JUNP353_1363
PF13560.12 fig|1117645.406.peg.1437|JUNP353_1363
PF12844.13 fig|1117645.406.peg.1437|JUNP353_1363
PF04909.20 fig|1117645.406.peg.1454|JUNP353_1380
PF00005.33 fig|1117645.406.peg.1489|JUNP353_1415
PF00005.33 fig|1117645.406.peg.1489|JUNP353_1415
PF00005.33 fig|1117645.406.peg.1489|JUNP353_1415
PF12848.13 fig|1117645.406.peg.1489|JUNP353_1415
PF12848.13 fig|1117645.406.peg.1489|JUNP353_1415
PF13304.12 fig|1117645.406.peg.1489|JUNP353_1415
PF13304.12 fig|1117645.406.peg.1489|JUNP353_1415
PF13304.12 fig|1117645.406.peg.1489|JUNP353_1415
PF13304.12 fig|1117645.406.peg.1489|JUNP353_1415
PF02463.25 fig|1117645.406.peg.1489|JUNP353_1415
PF02463.25 fig|1117645.406.peg.1489|JUNP353_1415
PF01368.26 fig|1117645.406.peg.1491|JUNP353_1417
PF01368.26 fig|1117645.406.peg.1491|JUNP353_1417
PF17768.7 fig|1117645.406.peg.1491|JUNP353_1417
PF02272.24 fig|1117645.406.peg.1491|JUNP353_1417
PF02272.24 fig|1117645.406.peg.1491|JUNP353_1417
PF00113.28 fig|1117645.406.peg.1499|JUNP353_1425
PF03952.21 fig|1117645.406.peg.1499|JUNP353_1425
PF00203.26 fig|1117645.406.peg.1526|JUNP353_1451
PF03795.20 fig|1117645.406.peg.1553|JUNP353_1479
PF07715.20 fig|1117645.406.peg.1564|JUNP353_1490
PF04002.20 fig|1117645.406.peg.1572|JUNP353_1498
PF04002.20 fig|1117645.406.peg.1572|JUNP353_1498
PF04002.20 fig|1117645.406.peg.1572|JUNP353_1498
PF13437.12 fig|1117645.406.peg.1594|JUNP353_1518
PF08818.16 fig|1117645.406.peg.1606|JUNP353_1528
PF04986.18 fig|1117645.406.peg.1635|JUNP353_1552
PF12762.13 fig|1117645.406.peg.1638|JUNP353_1555
PF12760.12 fig|1117645.406.peg.1638|JUNP353_1555
PF07715.20 fig|1117645.406.peg.1654|JUNP353_1568
PF07715.20 fig|1117645.406.peg.1663|JUNP353_1577
PF07715.20 fig|1117645.406.peg.1669|JUNP353_1582
PF07715.20 fig|1117645.406.peg.1669|JUNP353_1582
PF07715.20 fig|1117645.406.peg.1669|JUNP353_1582
PF00593.30 fig|1117645.406.peg.1669|JUNP353_1582
PF00593.30 fig|1117645.406.peg.1669|JUNP353_1582
PF07715.20 fig|1117645.406.peg.1673|JUNP353_1585
PF12762.13 fig|1117645.406.peg.1674|JUNP353_1586
PF12760.12 fig|1117645.406.peg.1674|JUNP353_1586
PF07715.20 fig|1117645.406.peg.1677|JUNP353_1589
PF07715.20 fig|1117645.406.peg.1677|JUNP353_1589
PF07715.20 fig|1117645.406.peg.1677|JUNP353_1589
PF00593.30 fig|1117645.406.peg.1677|JUNP353_1589
PF00593.30 fig|1117645.406.peg.1677|JUNP353_1589
PF07715.20 fig|1117645.406.peg.1679|JUNP353_1591
PF07715.20 fig|1117645.406.peg.1679|JUNP353_1591
PF07715.20 fig|1117645.406.peg.1679|JUNP353_1591
PF07715.20 fig|1117645.406.peg.1679|JUNP353_1591
PF10566.15 fig|1117645.406.peg.1684|JUNP353_1595
PF14508.12 fig|1117645.406.peg.1684|JUNP353_1595
PF14509.12 fig|1117645.406.peg.1684|JUNP353_1595
PF00075.30 fig|1117645.406.peg.1695|JUNP353_1606
PF20420.3 fig|1117645.406.peg.1709|JUNP353_1620
PF07715.20 fig|1117645.406.peg.1715|JUNP353_1626
PF07715.20 fig|1117645.406.peg.1715|JUNP353_1626
PF00593.30 fig|1117645.406.peg.1715|JUNP353_1626
PF00593.30 fig|1117645.406.peg.1715|JUNP353_1626
PF00593.30 fig|1117645.406.peg.1715|JUNP353_1626
PF00293.34 fig|1117645.406.peg.1725|JUNP353_1635
PF01037.27 fig|1117645.406.peg.1749|JUNP353_1658
PF13412.12 fig|1117645.406.peg.1749|JUNP353_1658
PF13404.12 fig|1117645.406.peg.1749|JUNP353_1658
PF00202.27 fig|1117645.406.peg.1754|JUNP353_1663
PF00730.31 fig|1117645.406.peg.1835|JUNP353_1740
PF00730.31 fig|1117645.406.peg.1835|JUNP353_1740
PF00633.29 fig|1117645.406.peg.1835|JUNP353_1740
PF05960.17 fig|1117645.406.peg.1837|JUNP353_1742
PF04468.17 fig|1117645.406.peg.1841|JUNP353_1746
PF03349.22 fig|1117645.406.peg.1843|JUNP353_1747
PF13505.12 fig|1117645.406.peg.1843|JUNP353_1747
PF13505.12 fig|1117645.406.peg.1843|JUNP353_1747
PF13505.12 fig|1117645.406.peg.1843|JUNP353_1747
PF01906.23 fig|1117645.406.peg.1866|JUNP353_1770
PF07715.20 fig|1117645.406.peg.1878|JUNP353_1782
PF07715.20 fig|1117645.406.peg.1878|JUNP353_1782
PF12741.13 fig|1117645.406.peg.1879|JUNP353_1783
PF12771.13 fig|1117645.406.peg.1879|JUNP353_1783
PF00877.25 fig|1117645.406.peg.1910|JUNP353_1813
PF05257.22 fig|1117645.406.peg.1910|JUNP353_1813
PF01145.30 fig|1117645.406.peg.1939|JUNP353_1840
PF01145.30 fig|1117645.406.peg.1939|JUNP353_1840
PF19143.6 fig|1117645.406.peg.1963|JUNP353_1864
PF01734.27 fig|1117645.406.peg.1963|JUNP353_1864
PF00144.29 fig|1117645.406.peg.2099|JUNP353_1994
PF13562.11 fig|1117645.406.peg.2189|JUNP353_2077
PF05525.19 fig|1117645.406.peg.2190|JUNP353_2078
PF00749.27 fig|1117645.406.peg.2273|JUNP353_2160
PF19269.4 fig|1117645.406.peg.2273|JUNP353_2160
PF00202.27 fig|1117645.406.peg.2284|JUNP353_2170
PF00877.25 fig|1117645.406.peg.2302|JUNP353_2187
PF18348.7 fig|1117645.406.peg.2302|JUNP353_2187
PF08239.17 fig|1117645.406.peg.2302|JUNP353_2187
PF07715.20 fig|1117645.406.peg.2317|JUNP353_2202
PF13715.12 fig|1117645.406.peg.2317|JUNP353_2202
PF03572.23 fig|1117645.406.peg.2326|JUNP353_2211
PF03772.21 fig|1117645.406.peg.2332|JUNP353_2217
PF03772.21 fig|1117645.406.peg.2332|JUNP353_2217
PF13567.11 fig|1117645.406.peg.2332|JUNP353_2217
PF13567.11 fig|1117645.406.peg.2332|JUNP353_2217
PF13567.11 fig|1117645.406.peg.2332|JUNP353_2217
PF13567.11 fig|1117645.406.peg.2332|JUNP353_2217
PF13567.11 fig|1117645.406.peg.2332|JUNP353_2217
PF00753.33 fig|1117645.406.peg.2341|JUNP353_2226
PF08459.17 fig|1117645.406.peg.2369|JUNP353_2254
PF22920.2 fig|1117645.406.peg.2369|JUNP353_2254
PF22920.2 fig|1117645.406.peg.2369|JUNP353_2254
PF01541.30 fig|1117645.406.peg.2369|JUNP353_2254
PF01541.30 fig|1117645.406.peg.2369|JUNP353_2254
PF14520.12 fig|1117645.406.peg.2369|JUNP353_2254
PF00625.27 fig|1117645.406.peg.2391|JUNP353_2274
PF07971.18 fig|1117645.406.peg.2420|JUNP353_2303
PF17678.7 fig|1117645.406.peg.2420|JUNP353_2303
PF01042.26 fig|1117645.406.peg.2425|JUNP353_2308
PF06114.19 fig|1117645.406.peg.2508|JUNP353_2390
PF07715.20 fig|1117645.406.peg.2526|JUNP353_2407
PF12771.13 fig|1117645.406.peg.2527|JUNP353_2408
PF12741.13 fig|1117645.406.peg.2527|JUNP353_2408
PF12741.13 fig|1117645.406.peg.2527|JUNP353_2408
PF12741.13 fig|1117645.406.peg.2527|JUNP353_2408
PF07715.20 fig|1117645.406.peg.2528|JUNP353_2409
PF12771.13 fig|1117645.406.peg.2529|JUNP353_2410
PF12741.13 fig|1117645.406.peg.2529|JUNP353_2410
PF12741.13 fig|1117645.406.peg.2529|JUNP353_2410
PF00593.30 fig|1117645.406.peg.2530|JUNP353_2411
PF00593.30 fig|1117645.406.peg.2530|JUNP353_2411
PF00593.30 fig|1117645.406.peg.2530|JUNP353_2411
PF07715.20 fig|1117645.406.peg.2530|JUNP353_2411
PF07715.20 fig|1117645.406.peg.2530|JUNP353_2411
PF12771.13 fig|1117645.406.peg.2531|JUNP353_2412
PF12741.13 fig|1117645.406.peg.2531|JUNP353_2412
PF12741.13 fig|1117645.406.peg.2531|JUNP353_2412
PF00154.27 fig|1117645.406.peg.2551|JUNP353_2431
PF21096.2 fig|1117645.406.peg.2551|JUNP353_2431
PF06745.19 fig|1117645.406.peg.2551|JUNP353_2431
PF06745.19 fig|1117645.406.peg.2551|JUNP353_2431
PF08423.17 fig|1117645.406.peg.2551|JUNP353_2431
PF13479.12 fig|1117645.406.peg.2551|JUNP353_2431
PF18912.6 fig|1117645.406.peg.2595|JUNP353_2473
PF04443.18 fig|1117645.406.peg.2600|JUNP353_2478
PF04443.18 fig|1117645.406.peg.2600|JUNP353_2478
PF07715.20 fig|1117645.406.peg.2606|JUNP353_2484
PF07980.17 fig|1117645.406.peg.2607|JUNP353_2485
PF07980.17 fig|1117645.406.peg.2607|JUNP353_2485
PF14322.12 fig|1117645.406.peg.2607|JUNP353_2485
PF14322.12 fig|1117645.406.peg.2607|JUNP353_2485
PF01872.22 fig|1117645.406.peg.2698|JUNP353_2572
PF00137.26 fig|1117645.406.peg.2746|JUNP353_2619
PF14025.11 fig|1117645.406.peg.2766|JUNP353_2638
PF07715.20 fig|1117645.406.peg.2768|JUNP353_2640
PF07715.20 fig|1117645.406.peg.2768|JUNP353_2640
PF07715.20 fig|1117645.406.peg.2768|JUNP353_2640
PF12771.13 fig|1117645.406.peg.2769|JUNP353_2641
PF12741.13 fig|1117645.406.peg.2769|JUNP353_2641
PF12741.13 fig|1117645.406.peg.2769|JUNP353_2641
PF03631.20 fig|1117645.406.peg.2812|JUNP353_2683
PF01872.22 fig|1117645.406.peg.2824|JUNP353_2695
PF05069.18 fig|1117645.406.peg.2872|JUNP353_2741
PF01381.28 fig|1117645.406.peg.2898|JUNP353_2765
PF12844.13 fig|1117645.406.peg.2898|JUNP353_2765
PF13443.12 fig|1117645.406.peg.2898|JUNP353_2765
PF13443.12 fig|1117645.406.peg.2898|JUNP353_2765
PF05731.16 fig|1117645.406.peg.2905|JUNP353_2771
PF05731.16 fig|1117645.406.peg.2905|JUNP353_2771
PF00916.26 fig|1117645.406.peg.2930|JUNP353_2795
PF00916.26 fig|1117645.406.peg.2930|JUNP353_2795
PF01740.26 fig|1117645.406.peg.2930|JUNP353_2795
PF16819.11 fig|1117645.406.peg.2931|JUNP353_2796
PF16819.11 fig|1117645.406.peg.2931|JUNP353_2796
PF00593.30 fig|1117645.406.peg.2977|JUNP353_2841
PF00593.30 fig|1117645.406.peg.2977|JUNP353_2841
PF07715.20 fig|1117645.406.peg.2977|JUNP353_2841
PF07715.20 fig|1117645.406.peg.2977|JUNP353_2841
PF07715.20 fig|1117645.406.peg.2977|JUNP353_2841
PF13715.12 fig|1117645.406.peg.2977|JUNP353_2841
PF13620.12 fig|1117645.406.peg.2977|JUNP353_2841
PF13620.12 fig|1117645.406.peg.2977|JUNP353_2841
PF12771.13 fig|1117645.406.peg.2978|JUNP353_2842
PF12741.13 fig|1117645.406.peg.2978|JUNP353_2842
PF13437.12 fig|1117645.406.peg.2991|JUNP353_2853
PF13437.12 fig|1117645.406.peg.2991|JUNP353_2853
PF13533.12 fig|1117645.406.peg.2991|JUNP353_2853
PF13533.12 fig|1117645.406.peg.2991|JUNP353_2853
PF13533.12 fig|1117645.406.peg.2991|JUNP353_2853
PF01037.27 fig|1117645.406.peg.3041|JUNP353_2900
PF13412.12 fig|1117645.406.peg.3041|JUNP353_2900
PF13404.12 fig|1117645.406.peg.3041|JUNP353_2900
PF01047.28 fig|1117645.406.peg.3041|JUNP353_2900
PF01022.26 fig|1117645.406.peg.3041|JUNP353_2900
PF01925.25 fig|1117645.406.peg.3048|JUNP353_2907
PF00122.25 fig|1117645.406.peg.3155|JUNP353_3000
PF00122.25 fig|1117645.406.peg.3155|JUNP353_3000
PF00122.25 fig|1117645.406.peg.3155|JUNP353_3000
PF00702.32 fig|1117645.406.peg.3155|JUNP353_3000
PF00106.31 fig|1117645.406.peg.3166|JUNP353_3011
PF13561.12 fig|1117645.406.peg.3166|JUNP353_3011
PF08659.16 fig|1117645.406.peg.3166|JUNP353_3011
PF00128.30 fig|1117645.406.peg.3248|JUNP353_3091
PF00128.30 fig|1117645.406.peg.3248|JUNP353_3091
PF00128.30 fig|1117645.406.peg.3248|JUNP353_3091
PF14701.12 fig|1117645.406.peg.3248|JUNP353_3091
PF16657.11 fig|1117645.406.peg.3248|JUNP353_3091
PF07676.18 fig|1117645.406.peg.3339|JUNP353_3178
PF07676.18 fig|1117645.406.peg.3339|JUNP353_3178
PF07676.18 fig|1117645.406.peg.3339|JUNP353_3178
PF07676.18 fig|1117645.406.peg.3339|JUNP353_3178
PF07676.18 fig|1117645.406.peg.3339|JUNP353_3178
PF07676.18 fig|1117645.406.peg.3339|JUNP353_3178
PF07676.18 fig|1117645.406.peg.3339|JUNP353_3178
PF07676.18 fig|1117645.406.peg.3339|JUNP353_3178
PF07676.18 fig|1117645.406.peg.3339|JUNP353_3178
PF07676.18 fig|1117645.406.peg.3339|JUNP353_3178
PF07676.18 fig|1117645.406.peg.3339|JUNP353_3178
PF07676.18 fig|1117645.406.peg.3339|JUNP353_3178
PF07676.18 fig|1117645.406.peg.3339|JUNP353_3178
PF07676.18 fig|1117645.406.peg.3339|JUNP353_3178
PF03572.23 fig|1117645.406.peg.3339|JUNP353_3178
PF14684.11 fig|1117645.406.peg.3339|JUNP353_3178
PF00930.27 fig|1117645.406.peg.3339|JUNP353_3178
PF00930.27 fig|1117645.406.peg.3339|JUNP353_3178
PF00930.27 fig|1117645.406.peg.3339|JUNP353_3178
PF00930.27 fig|1117645.406.peg.3339|JUNP353_3178
PF00930.27 fig|1117645.406.peg.3339|JUNP353_3178
PF00930.27 fig|1117645.406.peg.3339|JUNP353_3178
PF00930.27 fig|1117645.406.peg.3339|JUNP353_3178
PF00930.27 fig|1117645.406.peg.3339|JUNP353_3178
PF00930.27 fig|1117645.406.peg.3339|JUNP353_3178
PF13180.12 fig|1117645.406.peg.3339|JUNP353_3178
PF10502.14 fig|1117645.406.peg.3456|JUNP353_3289
PF10502.14 fig|1117645.406.peg.3456|JUNP353_3289
PF10502.14 fig|1117645.406.peg.3456|JUNP353_3289
PF18936.5 fig|1117645.406.peg.3456|JUNP353_3289
PF18936.5 fig|1117645.406.peg.3456|JUNP353_3289
PF18936.5 fig|1117645.406.peg.3456|JUNP353_3289
PF10502.14 fig|1117645.406.peg.3467|JUNP353_3300
PF00717.28 fig|1117645.406.peg.3467|JUNP353_3300
PF07715.20 fig|1117645.406.peg.3492|JUNP353_3322
PF07715.20 fig|1117645.406.peg.3492|JUNP353_3322
PF13715.12 fig|1117645.406.peg.3492|JUNP353_3322
PF13715.12 fig|1117645.406.peg.3492|JUNP353_3322
PF13715.12 fig|1117645.406.peg.3492|JUNP353_3322
PF13620.12 fig|1117645.406.peg.3492|JUNP353_3322
PF00753.33 fig|1117645.406.peg.3630|JUNP353_3448
PF00724.26 fig|1117645.406.peg.3644|JUNP353_3462
PF13568.12 fig|1117645.406.peg.3697|JUNP353_3509
PF13568.12 fig|1117645.406.peg.3701|JUNP353_3511
PF00313.28 fig|1117645.406.peg.3703|JUNP353_3513
PF00702.32 fig|1117645.406.peg.3786|JUNP353_3589
PF13419.12 fig|1117645.406.peg.3786|JUNP353_3589
PF13419.12 fig|1117645.406.peg.3786|JUNP353_3589
PF08020.16 fig|1117645.406.peg.3790|JUNP353_3593
PF13177.12 fig|1117645.406.peg.3819|JUNP353_3621
PF07971.18 fig|1117645.406.peg.3822|JUNP353_3624
PF07971.18 fig|1117645.406.peg.3822|JUNP353_3624
PF17678.7 fig|1117645.406.peg.3822|JUNP353_3624
PF00198.28 fig|1117645.406.peg.3837|JUNP353_3639
PF00364.28 fig|1117645.406.peg.3837|JUNP353_3639
PF02817.22 fig|1117645.406.peg.3837|JUNP353_3639
PF02817.22 fig|1117645.406.peg.3837|JUNP353_3639
PF13533.12 fig|1117645.406.peg.3837|JUNP353_3639
PF13533.12 fig|1117645.406.peg.3837|JUNP353_3639
PF13533.12 fig|1117645.406.peg.3837|JUNP353_3639
PF00593.30 fig|1117645.406.peg.3854|JUNP353_3656
PF00593.30 fig|1117645.406.peg.3854|JUNP353_3656
PF07715.20 fig|1117645.406.peg.3854|JUNP353_3656
PF10566.15 fig|1117645.406.peg.3858|JUNP353_3660
PF14508.12 fig|1117645.406.peg.3858|JUNP353_3660
PF14509.12 fig|1117645.406.peg.3858|JUNP353_3660
PF14509.12 fig|1117645.406.peg.3858|JUNP353_3660
PF01734.27 fig|1117645.406.peg.3870|JUNP353_3671
PF16363.11 fig|1117645.406.peg.3886|JUNP353_3686
PF01370.27 fig|1117645.406.peg.3886|JUNP353_3686
PF01073.25 fig|1117645.406.peg.3886|JUNP353_3686
PF01073.25 fig|1117645.406.peg.3886|JUNP353_3686
PF02719.21 fig|1117645.406.peg.3886|JUNP353_3686
PF02719.21 fig|1117645.406.peg.3886|JUNP353_3686
PF04321.23 fig|1117645.406.peg.3886|JUNP353_3686
PF05343.19 fig|1117645.406.peg.3915|JUNP353_3714
PF00117.34 fig|1117645.406.peg.3946|JUNP353_3745
PF00988.28 fig|1117645.406.peg.3946|JUNP353_3745
PF00877.25 fig|1117645.406.peg.3986|JUNP353_3783
PF05708.18 fig|1117645.406.peg.3986|JUNP353_3783
PF05708.18 fig|1117645.406.peg.3986|JUNP353_3783
PF19808.4 fig|1117645.406.peg.4062|JUNP353_3857
PF24832.1 fig|1117645.406.peg.4115|JUNP353_3906
PF03631.20 fig|1117645.406.peg.4133|JUNP353_3925
PF07715.20 fig|1117645.406.peg.4137|JUNP353_3929
PF12771.13 fig|1117645.406.peg.4138|JUNP353_3930
PF12741.13 fig|1117645.406.peg.4138|JUNP353_3930
PF13279.12 fig|1117645.406.peg.4158|JUNP353_3950
PF03061.28 fig|1117645.406.peg.4158|JUNP353_3950
PF01643.23 fig|1117645.406.peg.4158|JUNP353_3950
PF02687.26 fig|1117645.501.peg.19|EIY88_00095
PF02687.26 fig|1117645.501.peg.19|EIY88_00095
PF18075.7 fig|1117645.501.peg.19|EIY88_00095
PF00106.31 fig|1117645.501.peg.52|EIY88_00255
PF13561.12 fig|1117645.501.peg.52|EIY88_00255
PF08659.16 fig|1117645.501.peg.52|EIY88_00255
PF03825.22 fig|1117645.501.peg.56|EIY88_00275
PF12832.13 fig|1117645.501.peg.56|EIY88_00275
PF07690.21 fig|1117645.501.peg.56|EIY88_00275
PF07690.21 fig|1117645.501.peg.56|EIY88_00275
PF07690.21 fig|1117645.501.peg.56|EIY88_00275
PF07690.21 fig|1117645.501.peg.56|EIY88_00275
PF01306.25 fig|1117645.501.peg.56|EIY88_00275
PF00593.30 fig|1117645.501.peg.62|EIY88_00305
PF00593.30 fig|1117645.501.peg.62|EIY88_00305
PF07715.20 fig|1117645.501.peg.62|EIY88_00305
PF00834.25 fig|1117645.501.peg.72|EIY88_00355
PF02142.27 fig|1117645.501.peg.79|EIY88_00390
PF14088.11 fig|1117645.501.peg.93|EIY88_00460
PF00521.25 fig|1117645.501.peg.204|EIY88_01000
PF03989.18 fig|1117645.501.peg.204|EIY88_01000
PF03989.18 fig|1117645.501.peg.204|EIY88_01000
PF03989.18 fig|1117645.501.peg.204|EIY88_01000
PF03989.18 fig|1117645.501.peg.204|EIY88_01000
PF03989.18 fig|1117645.501.peg.204|EIY88_01000
PF03989.18 fig|1117645.501.peg.204|EIY88_01000
PF01734.27 fig|1117645.501.peg.213|EIY88_01045
PF02113.20 fig|1117645.501.peg.229|EIY88_01125
PF02113.20 fig|1117645.501.peg.229|EIY88_01125
PF01761.26 fig|1117645.501.peg.232|EIY88_01140
PF24621.1 fig|1117645.501.peg.232|EIY88_01140
PF13685.12 fig|1117645.501.peg.232|EIY88_01140
PF00198.28 fig|1117645.501.peg.269|EIY88_01320
PF00364.28 fig|1117645.501.peg.269|EIY88_01320
PF02817.22 fig|1117645.501.peg.269|EIY88_01320
PF02817.22 fig|1117645.501.peg.269|EIY88_01320
PF02817.22 fig|1117645.501.peg.269|EIY88_01320
PF02113.20 fig|1117645.501.peg.298|EIY88_01455
PF07715.20 fig|1117645.501.peg.314|EIY88_01535
PF00370.27 fig|1117645.501.peg.317|EIY88_01550
PF02782.22 fig|1117645.501.peg.317|EIY88_01550
PF02782.22 fig|1117645.501.peg.317|EIY88_01550
PF13393.11 fig|1117645.501.peg.327|EIY88_01600
PF13393.11 fig|1117645.501.peg.327|EIY88_01600
PF03129.25 fig|1117645.501.peg.327|EIY88_01600
PF03129.25 fig|1117645.501.peg.327|EIY88_01600
PF01202.28 fig|1117645.501.peg.354|EIY88_01730
PF03741.22 fig|1117645.501.peg.356|EIY88_01740
PF03741.22 fig|1117645.501.peg.356|EIY88_01740
PF01925.25 fig|1117645.501.peg.356|EIY88_01740
PF01925.25 fig|1117645.501.peg.356|EIY88_01740
PF01925.25 fig|1117645.501.peg.356|EIY88_01740
PF00180.25 fig|1117645.501.peg.389|EIY88_01890
PF00270.35 fig|1117645.501.peg.414|EIY88_02015
PF00270.35 fig|1117645.501.peg.414|EIY88_02015
PF21220.3 fig|1117645.501.peg.414|EIY88_02015
PF00271.37 fig|1117645.501.peg.414|EIY88_02015
PF00271.37 fig|1117645.501.peg.414|EIY88_02015
PF00271.37 fig|1117645.501.peg.414|EIY88_02015
PF09382.16 fig|1117645.501.peg.414|EIY88_02015
PF09382.16 fig|1117645.501.peg.414|EIY88_02015
PF00570.28 fig|1117645.501.peg.414|EIY88_02015
PF00570.28 fig|1117645.501.peg.414|EIY88_02015
PF16124.10 fig|1117645.501.peg.414|EIY88_02015
PF04851.21 fig|1117645.501.peg.414|EIY88_02015
PF04851.21 fig|1117645.501.peg.414|EIY88_02015
PF00255.25 fig|1117645.501.peg.440|EIY88_02140
PF02348.25 fig|1117645.501.peg.442|EIY88_02150
PF10988.14 fig|1117645.501.peg.446|EIY88_02170
PF05096.18 fig|1117645.501.peg.486|EIY88_02365
PF12698.13 fig|1117645.501.peg.490|EIY88_02385
PF01061.29 fig|1117645.501.peg.490|EIY88_02385
PF01061.29 fig|1117645.501.peg.490|EIY88_02385
PF01061.29 fig|1117645.501.peg.490|EIY88_02385
PF07715.20 fig|1117645.501.peg.504|EIY88_02445
PF00593.30 fig|1117645.501.peg.504|EIY88_02445
PF00593.30 fig|1117645.501.peg.504|EIY88_02445
PF03372.29 fig|1117645.501.peg.506|EIY88_02455
PF04002.20 fig|1117645.501.peg.594|EIY88_02875
PF04002.20 fig|1117645.501.peg.594|EIY88_02875
PF04002.20 fig|1117645.501.peg.594|EIY88_02875
PF12762.13 fig|1117645.501.peg.633|EIY88_03055
PF01566.24 fig|1117645.501.peg.653|EIY88_03140
PF01566.24 fig|1117645.501.peg.653|EIY88_03140
PF07980.17 fig|1117645.501.peg.722|EIY88_03460
PF07980.17 fig|1117645.501.peg.722|EIY88_03460
PF14322.12 fig|1117645.501.peg.722|EIY88_03460
PF12771.13 fig|1117645.501.peg.722|EIY88_03460
PF12771.13 fig|1117645.501.peg.722|EIY88_03460
PF07715.20 fig|1117645.501.peg.723|EIY88_03465
PF00593.30 fig|1117645.501.peg.723|EIY88_03465
PF00593.30 fig|1117645.501.peg.723|EIY88_03465
PF00122.25 fig|1117645.501.peg.747|EIY88_03580
PF00122.25 fig|1117645.501.peg.747|EIY88_03580
PF00122.25 fig|1117645.501.peg.747|EIY88_03580
PF00689.26 fig|1117645.501.peg.747|EIY88_03580
PF00689.26 fig|1117645.501.peg.747|EIY88_03580
PF00689.26 fig|1117645.501.peg.747|EIY88_03580
PF00690.31 fig|1117645.501.peg.747|EIY88_03580
PF00702.32 fig|1117645.501.peg.747|EIY88_03580
PF00702.32 fig|1117645.501.peg.747|EIY88_03580
PF13246.12 fig|1117645.501.peg.747|EIY88_03580
PF02153.23 fig|1117645.501.peg.777|EIY88_03720
PF20463.3 fig|1117645.501.peg.777|EIY88_03720
PF03807.23 fig|1117645.501.peg.777|EIY88_03720
PF03807.23 fig|1117645.501.peg.777|EIY88_03720
PF02254.24 fig|1117645.501.peg.777|EIY88_03720
PF03446.21 fig|1117645.501.peg.777|EIY88_03720
PF03446.21 fig|1117645.501.peg.777|EIY88_03720
PF07991.18 fig|1117645.501.peg.777|EIY88_03720
PF03721.20 fig|1117645.501.peg.777|EIY88_03720
PF03721.20 fig|1117645.501.peg.777|EIY88_03720
PF06718.16 fig|1117645.501.peg.778|EIY88_03725
PF07715.20 fig|1117645.501.peg.833|EIY88_03960
PF00593.30 fig|1117645.501.peg.833|EIY88_03960
PF00593.30 fig|1117645.501.peg.833|EIY88_03960
PF01872.22 fig|1117645.501.peg.883|EIY88_04190
PF07715.20 fig|1117645.501.peg.884|EIY88_04195
PF12771.13 fig|1117645.501.peg.885|EIY88_04200
PF12741.13 fig|1117645.501.peg.885|EIY88_04200
PF12741.13 fig|1117645.501.peg.885|EIY88_04200
PF00903.31 fig|1117645.501.peg.1021|EIY88_04800
PF13669.12 fig|1117645.501.peg.1021|EIY88_04800
PF06414.18 fig|1117645.501.peg.1037|EIY88_04880
PF03167.24 fig|1117645.501.peg.1039|EIY88_04885
PF01501.26 fig|1117645.501.peg.1194|EIY88_05625
PF07715.20 fig|1117645.501.peg.1225|EIY88_05780
PF07715.20 fig|1117645.501.peg.1225|EIY88_05780
PF07715.20 fig|1117645.501.peg.1225|EIY88_05780
PF07715.20 fig|1117645.501.peg.1225|EIY88_05780
PF14025.11 fig|1117645.501.peg.1231|EIY88_05805
PF01734.27 fig|1117645.501.peg.1256|EIY88_05935
PF19143.6 fig|1117645.501.peg.1256|EIY88_05935
PF01467.32 fig|1117645.501.peg.1266|EIY88_05985
PF12741.13 fig|1117645.501.peg.1278|EIY88_06045
PF12741.13 fig|1117645.501.peg.1278|EIY88_06045
PF12771.13 fig|1117645.501.peg.1278|EIY88_06045
PF12771.13 fig|1117645.501.peg.1278|EIY88_06045
PF07715.20 fig|1117645.501.peg.1279|EIY88_06050
PF07715.20 fig|1117645.501.peg.1279|EIY88_06050
PF07971.18 fig|1117645.501.peg.1346|EIY88_06385
PF17678.7 fig|1117645.501.peg.1346|EIY88_06385
PF07690.21 fig|1117645.501.peg.1415|EIY88_06700
PF07690.21 fig|1117645.501.peg.1415|EIY88_06700
PF07715.20 fig|1117645.501.peg.1433|EIY88_06785
PF07715.20 fig|1117645.501.peg.1433|EIY88_06785
PF13715.12 fig|1117645.501.peg.1433|EIY88_06785
PF13620.12 fig|1117645.501.peg.1433|EIY88_06785
PF12741.13 fig|1117645.501.peg.1434|EIY88_06790
PF12771.13 fig|1117645.501.peg.1434|EIY88_06790
PF07980.17 fig|1117645.501.peg.1459|EIY88_06925
PF07980.17 fig|1117645.501.peg.1459|EIY88_06925
PF14322.12 fig|1117645.501.peg.1459|EIY88_06925
PF12771.13 fig|1117645.501.peg.1459|EIY88_06925
PF12771.13 fig|1117645.501.peg.1459|EIY88_06925
PF07715.20 fig|1117645.501.peg.1460|EIY88_06930
PF00593.30 fig|1117645.501.peg.1460|EIY88_06930
PF00593.30 fig|1117645.501.peg.1460|EIY88_06930
PF01381.28 fig|1117645.501.peg.1461|EIY88_06935
PF07883.17 fig|1117645.501.peg.1461|EIY88_06935
PF13560.12 fig|1117645.501.peg.1461|EIY88_06935
PF12844.13 fig|1117645.501.peg.1461|EIY88_06935
PF04909.20 fig|1117645.501.peg.1477|EIY88_07010
PF00005.33 fig|1117645.501.peg.1515|EIY88_07195
PF00005.33 fig|1117645.501.peg.1515|EIY88_07195
PF00005.33 fig|1117645.501.peg.1515|EIY88_07195
PF12848.13 fig|1117645.501.peg.1515|EIY88_07195
PF12848.13 fig|1117645.501.peg.1515|EIY88_07195
PF13304.12 fig|1117645.501.peg.1515|EIY88_07195
PF13304.12 fig|1117645.501.peg.1515|EIY88_07195
PF13304.12 fig|1117645.501.peg.1515|EIY88_07195
PF13304.12 fig|1117645.501.peg.1515|EIY88_07195
PF02463.25 fig|1117645.501.peg.1515|EIY88_07195
PF02463.25 fig|1117645.501.peg.1515|EIY88_07195
PF01368.26 fig|1117645.501.peg.1517|EIY88_07205
PF01368.26 fig|1117645.501.peg.1517|EIY88_07205
PF17768.7 fig|1117645.501.peg.1517|EIY88_07205
PF02272.24 fig|1117645.501.peg.1517|EIY88_07205
PF02272.24 fig|1117645.501.peg.1517|EIY88_07205
PF00113.28 fig|1117645.501.peg.1525|EIY88_07245
PF03952.21 fig|1117645.501.peg.1525|EIY88_07245
PF00203.26 fig|1117645.501.peg.1551|EIY88_07370
PF03795.20 fig|1117645.501.peg.1577|EIY88_07500
PF07715.20 fig|1117645.501.peg.1589|EIY88_07565
PF07715.20 fig|1117645.501.peg.1589|EIY88_07565
PF07715.20 fig|1117645.501.peg.1667|EIY88_07930
PF07715.20 fig|1117645.501.peg.1676|EIY88_07975
PF07715.20 fig|1117645.501.peg.1683|EIY88_08000
PF07715.20 fig|1117645.501.peg.1683|EIY88_08000
PF00593.30 fig|1117645.501.peg.1683|EIY88_08000
PF00593.30 fig|1117645.501.peg.1683|EIY88_08000
PF07715.20 fig|1117645.501.peg.1686|EIY88_08010
PF07715.20 fig|1117645.501.peg.1690|EIY88_08030
PF07715.20 fig|1117645.501.peg.1690|EIY88_08030
PF00593.30 fig|1117645.501.peg.1690|EIY88_08030
PF00593.30 fig|1117645.501.peg.1690|EIY88_08030
PF07715.20 fig|1117645.501.peg.1692|EIY88_08040
PF07715.20 fig|1117645.501.peg.1692|EIY88_08040
PF07715.20 fig|1117645.501.peg.1692|EIY88_08040
PF07715.20 fig|1117645.501.peg.1692|EIY88_08040
PF10566.15 fig|1117645.501.peg.1697|EIY88_08060
PF14508.12 fig|1117645.501.peg.1697|EIY88_08060
PF14509.12 fig|1117645.501.peg.1697|EIY88_08060
PF00075.30 fig|1117645.501.peg.1709|EIY88_08120
PF20420.3 fig|1117645.501.peg.1732|EIY88_08235
PF07715.20 fig|1117645.501.peg.1738|EIY88_08265
PF07715.20 fig|1117645.501.peg.1738|EIY88_08265
PF00593.30 fig|1117645.501.peg.1738|EIY88_08265
PF00593.30 fig|1117645.501.peg.1738|EIY88_08265
PF00593.30 fig|1117645.501.peg.1738|EIY88_08265
PF00293.34 fig|1117645.501.peg.1748|EIY88_08315
PF01037.27 fig|1117645.501.peg.1773|EIY88_08435
PF13412.12 fig|1117645.501.peg.1773|EIY88_08435
PF13404.12 fig|1117645.501.peg.1773|EIY88_08435
PF00202.27 fig|1117645.501.peg.1778|EIY88_08460
PF00730.31 fig|1117645.501.peg.1857|EIY88_08850
PF00730.31 fig|1117645.501.peg.1857|EIY88_08850
PF00633.29 fig|1117645.501.peg.1857|EIY88_08850
PF05960.17 fig|1117645.501.peg.1859|EIY88_08860
PF04468.17 fig|1117645.501.peg.1863|EIY88_08880
PF03349.22 fig|1117645.501.peg.1865|EIY88_08885
PF13505.12 fig|1117645.501.peg.1865|EIY88_08885
PF13505.12 fig|1117645.501.peg.1865|EIY88_08885
PF13505.12 fig|1117645.501.peg.1865|EIY88_08885
PF01906.23 fig|1117645.501.peg.1888|EIY88_09000
PF07715.20 fig|1117645.501.peg.1900|EIY88_09055
PF07715.20 fig|1117645.501.peg.1900|EIY88_09055
PF12741.13 fig|1117645.501.peg.1901|EIY88_09060
PF12771.13 fig|1117645.501.peg.1901|EIY88_09060
PF00877.25 fig|1117645.501.peg.1931|EIY88_09220
PF05257.22 fig|1117645.501.peg.1931|EIY88_09220
PF19143.6 fig|1117645.501.peg.1964|EIY88_09385
PF01734.27 fig|1117645.501.peg.1964|EIY88_09385
PF01734.27 fig|1117645.501.peg.1964|EIY88_09385
PF00144.29 fig|1117645.501.peg.2097|EIY88_10055
PF13562.11 fig|1117645.501.peg.2186|EIY88_10500
PF05525.19 fig|1117645.501.peg.2187|EIY88_10505
PF00749.27 fig|1117645.501.peg.2220|EIY88_10670
PF19269.4 fig|1117645.501.peg.2220|EIY88_10670
PF00202.27 fig|1117645.501.peg.2230|EIY88_10720
PF00877.25 fig|1117645.501.peg.2248|EIY88_10810
PF18348.7 fig|1117645.501.peg.2248|EIY88_10810
PF08239.17 fig|1117645.501.peg.2248|EIY88_10810
PF07715.20 fig|1117645.501.peg.2263|EIY88_10890
PF13715.12 fig|1117645.501.peg.2263|EIY88_10890
PF03572.23 fig|1117645.501.peg.2272|EIY88_10935
PF03772.21 fig|1117645.501.peg.2278|EIY88_10965
PF03772.21 fig|1117645.501.peg.2278|EIY88_10965
PF13567.11 fig|1117645.501.peg.2278|EIY88_10965
PF13567.11 fig|1117645.501.peg.2278|EIY88_10965
PF13567.11 fig|1117645.501.peg.2278|EIY88_10965
PF13567.11 fig|1117645.501.peg.2278|EIY88_10965
PF13567.11 fig|1117645.501.peg.2278|EIY88_10965
PF00753.33 fig|1117645.501.peg.2289|EIY88_11020
PF08459.17 fig|1117645.501.peg.2314|EIY88_11145
PF22920.2 fig|1117645.501.peg.2314|EIY88_11145
PF22920.2 fig|1117645.501.peg.2314|EIY88_11145
PF01541.30 fig|1117645.501.peg.2314|EIY88_11145
PF01541.30 fig|1117645.501.peg.2314|EIY88_11145
PF14520.12 fig|1117645.501.peg.2314|EIY88_11145
PF00625.27 fig|1117645.501.peg.2335|EIY88_11270
PF07971.18 fig|1117645.501.peg.2361|EIY88_11405
PF17678.7 fig|1117645.501.peg.2361|EIY88_11405
PF01042.26 fig|1117645.501.peg.2366|EIY88_11430
PF07715.20 fig|1117645.501.peg.2465|EIY88_11920
PF12771.13 fig|1117645.501.peg.2466|EIY88_11925
PF12741.13 fig|1117645.501.peg.2466|EIY88_11925
PF12741.13 fig|1117645.501.peg.2466|EIY88_11925
PF07715.20 fig|1117645.501.peg.2467|EIY88_11930
PF12771.13 fig|1117645.501.peg.2468|EIY88_11935
PF12741.13 fig|1117645.501.peg.2468|EIY88_11935
PF12741.13 fig|1117645.501.peg.2468|EIY88_11935
PF00593.30 fig|1117645.501.peg.2469|EIY88_11940
PF00593.30 fig|1117645.501.peg.2469|EIY88_11940
PF00593.30 fig|1117645.501.peg.2469|EIY88_11940
PF07715.20 fig|1117645.501.peg.2469|EIY88_11940
PF07715.20 fig|1117645.501.peg.2469|EIY88_11940
PF12771.13 fig|1117645.501.peg.2470|EIY88_11945
PF12741.13 fig|1117645.501.peg.2470|EIY88_11945
PF12741.13 fig|1117645.501.peg.2470|EIY88_11945
PF00154.27 fig|1117645.501.peg.2495|EIY88_12060
PF21096.2 fig|1117645.501.peg.2495|EIY88_12060
PF06745.19 fig|1117645.501.peg.2495|EIY88_12060
PF06745.19 fig|1117645.501.peg.2495|EIY88_12060
PF08423.17 fig|1117645.501.peg.2495|EIY88_12060
PF13479.12 fig|1117645.501.peg.2495|EIY88_12060
PF18912.6 fig|1117645.501.peg.2540|EIY88_12280
PF04443.18 fig|1117645.501.peg.2545|EIY88_12305
PF04443.18 fig|1117645.501.peg.2545|EIY88_12305
PF07715.20 fig|1117645.501.peg.2551|EIY88_12335
PF07980.17 fig|1117645.501.peg.2552|EIY88_12340
PF07980.17 fig|1117645.501.peg.2552|EIY88_12340
PF14322.12 fig|1117645.501.peg.2552|EIY88_12340
PF01872.22 fig|1117645.501.peg.2596|EIY88_12570
PF00137.26 fig|1117645.501.peg.2644|EIY88_12800
PF14025.11 fig|1117645.501.peg.2664|EIY88_12900
PF07715.20 fig|1117645.501.peg.2667|EIY88_12910
PF07715.20 fig|1117645.501.peg.2667|EIY88_12910
PF07715.20 fig|1117645.501.peg.2667|EIY88_12910
PF12771.13 fig|1117645.501.peg.2668|EIY88_12915
PF12741.13 fig|1117645.501.peg.2668|EIY88_12915
PF12741.13 fig|1117645.501.peg.2668|EIY88_12915
PF03631.20 fig|1117645.501.peg.2708|EIY88_13105
PF01872.22 fig|1117645.501.peg.2720|EIY88_13165
PF05731.16 fig|1117645.501.peg.2752|EIY88_13315
PF05731.16 fig|1117645.501.peg.2752|EIY88_13315
PF00916.26 fig|1117645.501.peg.2777|EIY88_13435
PF00916.26 fig|1117645.501.peg.2777|EIY88_13435
PF01740.26 fig|1117645.501.peg.2777|EIY88_13435
PF16819.11 fig|1117645.501.peg.2778|EIY88_13440
PF16819.11 fig|1117645.501.peg.2778|EIY88_13440
PF00593.30 fig|1117645.501.peg.2817|EIY88_13630
PF00593.30 fig|1117645.501.peg.2817|EIY88_13630
PF07715.20 fig|1117645.501.peg.2817|EIY88_13630
PF07715.20 fig|1117645.501.peg.2817|EIY88_13630
PF07715.20 fig|1117645.501.peg.2817|EIY88_13630
PF13715.12 fig|1117645.501.peg.2817|EIY88_13630
PF13620.12 fig|1117645.501.peg.2817|EIY88_13630
PF13620.12 fig|1117645.501.peg.2817|EIY88_13630
PF12771.13 fig|1117645.501.peg.2818|EIY88_13635
PF12741.13 fig|1117645.501.peg.2818|EIY88_13635
PF13437.12 fig|1117645.501.peg.2831|EIY88_13695
PF13437.12 fig|1117645.501.peg.2831|EIY88_13695
PF13533.12 fig|1117645.501.peg.2831|EIY88_13695
PF13533.12 fig|1117645.501.peg.2831|EIY88_13695
PF13533.12 fig|1117645.501.peg.2831|EIY88_13695
PF01037.27 fig|1117645.501.peg.2861|EIY88_13840
PF13412.12 fig|1117645.501.peg.2861|EIY88_13840
PF13404.12 fig|1117645.501.peg.2861|EIY88_13840
PF01047.28 fig|1117645.501.peg.2861|EIY88_13840
PF01022.26 fig|1117645.501.peg.2861|EIY88_13840
PF01925.25 fig|1117645.501.peg.2868|EIY88_13875
PF00122.25 fig|1117645.501.peg.2966|EIY88_14350
PF00122.25 fig|1117645.501.peg.2966|EIY88_14350
PF00122.25 fig|1117645.501.peg.2966|EIY88_14350
PF00702.32 fig|1117645.501.peg.2966|EIY88_14350
PF00106.31 fig|1117645.501.peg.2977|EIY88_14405
PF13561.12 fig|1117645.501.peg.2977|EIY88_14405
PF08659.16 fig|1117645.501.peg.2977|EIY88_14405
PF00128.30 fig|1117645.501.peg.3062|EIY88_14820
PF00128.30 fig|1117645.501.peg.3062|EIY88_14820
PF00128.30 fig|1117645.501.peg.3062|EIY88_14820
PF14701.12 fig|1117645.501.peg.3062|EIY88_14820
PF16657.11 fig|1117645.501.peg.3062|EIY88_14820
PF07676.18 fig|1117645.501.peg.3196|EIY88_15455
PF07676.18 fig|1117645.501.peg.3196|EIY88_15455
PF07676.18 fig|1117645.501.peg.3196|EIY88_15455
PF07676.18 fig|1117645.501.peg.3196|EIY88_15455
PF07676.18 fig|1117645.501.peg.3196|EIY88_15455
PF07676.18 fig|1117645.501.peg.3196|EIY88_15455
PF07676.18 fig|1117645.501.peg.3196|EIY88_15455
PF07676.18 fig|1117645.501.peg.3196|EIY88_15455
PF07676.18 fig|1117645.501.peg.3196|EIY88_15455
PF07676.18 fig|1117645.501.peg.3196|EIY88_15455
PF07676.18 fig|1117645.501.peg.3196|EIY88_15455
PF07676.18 fig|1117645.501.peg.3196|EIY88_15455
PF07676.18 fig|1117645.501.peg.3196|EIY88_15455
PF07676.18 fig|1117645.501.peg.3196|EIY88_15455
PF03572.23 fig|1117645.501.peg.3196|EIY88_15455
PF03572.23 fig|1117645.501.peg.3196|EIY88_15455
PF14684.11 fig|1117645.501.peg.3196|EIY88_15455
PF00930.27 fig|1117645.501.peg.3196|EIY88_15455
PF00930.27 fig|1117645.501.peg.3196|EIY88_15455
PF00930.27 fig|1117645.501.peg.3196|EIY88_15455
PF00930.27 fig|1117645.501.peg.3196|EIY88_15455
PF00930.27 fig|1117645.501.peg.3196|EIY88_15455
PF00930.27 fig|1117645.501.peg.3196|EIY88_15455
PF00930.27 fig|1117645.501.peg.3196|EIY88_15455
PF00930.27 fig|1117645.501.peg.3196|EIY88_15455
PF13180.12 fig|1117645.501.peg.3196|EIY88_15455
PF10502.14 fig|1117645.501.peg.3304|EIY88_15975
PF10502.14 fig|1117645.501.peg.3304|EIY88_15975
PF10502.14 fig|1117645.501.peg.3304|EIY88_15975
PF18936.5 fig|1117645.501.peg.3304|EIY88_15975
PF18936.5 fig|1117645.501.peg.3304|EIY88_15975
PF18936.5 fig|1117645.501.peg.3304|EIY88_15975
PF00753.33 fig|1117645.501.peg.3376|EIY88_16340
PF00724.26 fig|1117645.501.peg.3395|EIY88_16435
PF13568.12 fig|1117645.501.peg.3449|EIY88_16670
PF13568.12 fig|1117645.501.peg.3453|EIY88_16680
PF00313.28 fig|1117645.501.peg.3455|EIY88_16690
PF10117.15 fig|1117645.501.peg.3482|EIY88_16810
PF13605.11 fig|1117645.501.peg.3536|EIY88_17060
PF13605.11 fig|1117645.501.peg.3536|EIY88_17060
PF12508.14 fig|1117645.501.peg.3541|EIY88_17085
PF12508.14 fig|1117645.501.peg.3541|EIY88_17085
PF19781.4 fig|1117645.501.peg.3591|EIY88_17325
PF00702.32 fig|1117645.501.peg.3649|EIY88_17565
PF13419.12 fig|1117645.501.peg.3649|EIY88_17565
PF13419.12 fig|1117645.501.peg.3649|EIY88_17565
PF08020.16 fig|1117645.501.peg.3652|EIY88_17580
PF13177.12 fig|1117645.501.peg.3682|EIY88_17730
PF07971.18 fig|1117645.501.peg.3686|EIY88_17750
PF07971.18 fig|1117645.501.peg.3686|EIY88_17750
PF17678.7 fig|1117645.501.peg.3686|EIY88_17750
PF00198.28 fig|1117645.501.peg.3702|EIY88_17830
PF00364.28 fig|1117645.501.peg.3702|EIY88_17830
PF02817.22 fig|1117645.501.peg.3702|EIY88_17830
PF02817.22 fig|1117645.501.peg.3702|EIY88_17830
PF13533.12 fig|1117645.501.peg.3702|EIY88_17830
PF13533.12 fig|1117645.501.peg.3702|EIY88_17830
PF13533.12 fig|1117645.501.peg.3702|EIY88_17830
PF00593.30 fig|1117645.501.peg.3718|EIY88_17910
PF00593.30 fig|1117645.501.peg.3718|EIY88_17910
PF07715.20 fig|1117645.501.peg.3718|EIY88_17910
PF10566.15 fig|1117645.501.peg.3722|EIY88_17930
PF14508.12 fig|1117645.501.peg.3722|EIY88_17930
PF14509.12 fig|1117645.501.peg.3722|EIY88_17930
PF14509.12 fig|1117645.501.peg.3722|EIY88_17930
PF01734.27 fig|1117645.501.peg.3734|EIY88_17990
PF16363.11 fig|1117645.501.peg.3748|EIY88_18050
PF01370.27 fig|1117645.501.peg.3748|EIY88_18050
PF01073.25 fig|1117645.501.peg.3748|EIY88_18050
PF01073.25 fig|1117645.501.peg.3748|EIY88_18050
PF02719.21 fig|1117645.501.peg.3748|EIY88_18050
PF02719.21 fig|1117645.501.peg.3748|EIY88_18050
PF04321.23 fig|1117645.501.peg.3748|EIY88_18050
PF05343.19 fig|1117645.501.peg.3780|EIY88_18195
PF00117.34 fig|1117645.501.peg.3812|EIY88_18355
PF00988.28 fig|1117645.501.peg.3812|EIY88_18355
PF18593.6 fig|1117645.501.peg.3833|EIY88_18455
PF00877.25 fig|1117645.501.peg.3852|EIY88_18540
PF05708.18 fig|1117645.501.peg.3852|EIY88_18540
PF05708.18 fig|1117645.501.peg.3852|EIY88_18540
PF19808.4 fig|1117645.501.peg.3924|EIY88_18900
PF19808.4 fig|1117645.501.peg.3924|EIY88_18900
PF24832.1 fig|1117645.501.peg.3972|EIY88_19130
PF03631.20 fig|1117645.501.peg.3989|EIY88_19220
PF07715.20 fig|1117645.501.peg.3993|EIY88_19240
PF12771.13 fig|1117645.501.peg.3994|EIY88_19245
PF12741.13 fig|1117645.501.peg.3994|EIY88_19245
PF13279.12 fig|1117645.501.peg.4014|EIY88_19345
PF03061.28 fig|1117645.501.peg.4014|EIY88_19345
PF01643.23 fig|1117645.501.peg.4014|EIY88_19345
PF13671.12 fig|1134687.167.peg.5798|CHQ91_00405
PF13238.12 fig|1134687.167.peg.5798|CHQ91_00405
PF13238.12 fig|1134687.167.peg.5798|CHQ91_00405
PF11130.13 fig|1134687.167.peg.5848|CHQ91_00650
PF19044.6 fig|1134687.167.peg.5848|CHQ91_00650
PF19357.4 fig|1134687.167.peg.5848|CHQ91_00650
PF19357.4 fig|1134687.167.peg.5848|CHQ91_00650
PF12846.13 fig|1134687.167.peg.5848|CHQ91_00650
PF01935.23 fig|1134687.167.peg.5848|CHQ91_00650
PF09673.15 fig|1134687.167.peg.5851
PF23552.1 fig|1134687.167.peg.6004|CHQ91_01325
PF00216.26 fig|1134687.167.peg.6008|CHQ91_01345
PF18291.6 fig|1134687.167.peg.6008|CHQ91_01345
PF18175.6 fig|1134687.167.peg.6008|CHQ91_01345
PF07296.16 fig|1134687.167.peg.6180
PF03050.20 fig|1134687.167.peg.6222|CHQ91_02310
PF03050.20 fig|1134687.167.peg.6222|CHQ91_02310
PF13817.11 fig|1134687.167.peg.6222|CHQ91_02310
PF13007.12 fig|1134687.167.peg.6222|CHQ91_02310
PF13007.12 fig|1134687.167.peg.6222|CHQ91_02310
PF13005.12 fig|1134687.167.peg.6222|CHQ91_02310
PF13005.12 fig|1134687.167.peg.6222|CHQ91_02310
PF01923.23 fig|1134687.167.peg.6229|CHQ91_02340
PF15892.11 fig|1134687.167.peg.7|CHQ91_02660
PF01381.28 fig|1134687.167.peg.20|CHQ91_02730
PF13560.12 fig|1134687.167.peg.20|CHQ91_02730
PF12844.13 fig|1134687.167.peg.20|CHQ91_02730
PF04586.22 fig|1134687.167.peg.43|CHQ91_02845
PF15892.11 fig|1134687.167.peg.59
PF15892.11 fig|1134687.167.peg.59
PF00521.25 fig|1134687.167.peg.182|CHQ91_03515
PF03989.18 fig|1134687.167.peg.182|CHQ91_03515
PF03989.18 fig|1134687.167.peg.182|CHQ91_03515
PF03989.18 fig|1134687.167.peg.182|CHQ91_03515
PF03989.18 fig|1134687.167.peg.182|CHQ91_03515
PF03989.18 fig|1134687.167.peg.182|CHQ91_03515
PF03989.18 fig|1134687.167.peg.182|CHQ91_03515
PF03692.20 fig|1134687.167.peg.220|CHQ91_03695
PF04198.19 fig|1134687.167.peg.297|CHQ91_04060
PF00486.34 fig|1134687.167.peg.308|CHQ91_04115
PF01136.24 fig|1134687.167.peg.312|CHQ91_04130
PF16325.11 fig|1134687.167.peg.312|CHQ91_04130
PF16325.11 fig|1134687.167.peg.312|CHQ91_04130
PF22461.2 fig|1134687.167.peg.353|CHQ91_04310
PF22461.2 fig|1134687.167.peg.353|CHQ91_04310
PF02563.21 fig|1134687.167.peg.353|CHQ91_04310
PF02563.21 fig|1134687.167.peg.353|CHQ91_04310
PF18412.6 fig|1134687.167.peg.353|CHQ91_04310
PF10531.15 fig|1134687.167.peg.353|CHQ91_04310
PF10531.15 fig|1134687.167.peg.353|CHQ91_04310
PF13807.11 fig|1134687.167.peg.355|CHQ91_04320
PF02706.20 fig|1134687.167.peg.355|CHQ91_04320
PF02706.20 fig|1134687.167.peg.355|CHQ91_04320
PF23607.1 fig|1134687.167.peg.355|CHQ91_04320
PF13614.12 fig|1134687.167.peg.355|CHQ91_04320
PF13614.12 fig|1134687.167.peg.355|CHQ91_04320
PF13614.12 fig|1134687.167.peg.355|CHQ91_04320
PF01656.29 fig|1134687.167.peg.355|CHQ91_04320
PF01656.29 fig|1134687.167.peg.355|CHQ91_04320
PF03721.20 fig|1134687.167.peg.372|CHQ91_04405
PF00984.24 fig|1134687.167.peg.372|CHQ91_04405
PF03720.21 fig|1134687.167.peg.372|CHQ91_04405
PF03720.21 fig|1134687.167.peg.372|CHQ91_04405
PF00535.32 fig|1134687.167.peg.385|CHQ91_04445
PF10111.15 fig|1134687.167.peg.385|CHQ91_04445
PF13641.12 fig|1134687.167.peg.385|CHQ91_04445
PF00815.25 fig|1134687.167.peg.392|CHQ91_04480
PF02579.22 fig|1134687.167.peg.409|CHQ91_04560
PF08956.15 fig|1134687.167.peg.443|CHQ91_04725
PF08956.15 fig|1134687.167.peg.443|CHQ91_04725
PF00577.26 fig|1134687.167.peg.451|CHQ91_04765
PF13954.11 fig|1134687.167.peg.451|CHQ91_04765
PF13953.12 fig|1134687.167.peg.451|CHQ91_04765
PF08459.17 fig|1134687.167.peg.529|CHQ91_05150
PF22920.2 fig|1134687.167.peg.529|CHQ91_05150
PF22920.2 fig|1134687.167.peg.529|CHQ91_05150
PF01541.30 fig|1134687.167.peg.529|CHQ91_05150
PF02151.25 fig|1134687.167.peg.529|CHQ91_05150
PF00633.29 fig|1134687.167.peg.529|CHQ91_05150
PF00633.29 fig|1134687.167.peg.529|CHQ91_05150
PF14520.12 fig|1134687.167.peg.529|CHQ91_05150
PF10964.13 fig|1134687.167.peg.540|CHQ91_05215
PF14082.12 fig|1134687.167.peg.568|CHQ91_05345
PF14082.12 fig|1134687.167.peg.568|CHQ91_05345
PF13347.12 fig|1134687.167.peg.677|CHQ91_05870
PF07690.21 fig|1134687.167.peg.677|CHQ91_05870
PF07690.21 fig|1134687.167.peg.677|CHQ91_05870
PF12804.13 fig|1134687.167.peg.716|CHQ91_06040
PF13411.12 fig|1134687.167.peg.737|CHQ91_06135
PF13411.12 fig|1134687.167.peg.737|CHQ91_06135
PF00376.29 fig|1134687.167.peg.737|CHQ91_06135
PF00376.29 fig|1134687.167.peg.737|CHQ91_06135
PF07739.18 fig|1134687.167.peg.737|CHQ91_06135
PF07739.18 fig|1134687.167.peg.737|CHQ91_06135
PF01734.27 fig|1134687.167.peg.773|CHQ91_06345
PF15977.11 fig|1134687.167.peg.827|CHQ91_06590
PF07690.21 fig|1134687.167.peg.845|CHQ91_06680
PF07690.21 fig|1134687.167.peg.845|CHQ91_06680
PF02900.23 fig|1134687.167.peg.854|CHQ91_06720
PF00528.27 fig|1134687.167.peg.870|CHQ91_06795
PF00313.28 fig|1134687.167.peg.895|CHQ91_06905
PF13005.12 fig|1134687.167.peg.943
PF00730.31 fig|1134687.167.peg.1012|CHQ91_07455
PF00633.29 fig|1134687.167.peg.1012|CHQ91_07455
PF02653.21 fig|1134687.167.peg.1220|CHQ91_08430
PF00005.33 fig|1134687.167.peg.1221|CHQ91_08435
PF13304.12 fig|1134687.167.peg.1221|CHQ91_08435
PF13304.12 fig|1134687.167.peg.1221|CHQ91_08435
PF12399.14 fig|1134687.167.peg.1221|CHQ91_08435
PF02463.25 fig|1134687.167.peg.1221|CHQ91_08435
PF00753.33 fig|1134687.167.peg.1245|CHQ91_08555
PF12706.13 fig|1134687.167.peg.1245|CHQ91_08555
PF00005.33 fig|1134687.167.peg.1276|CHQ91_08720
PF13304.12 fig|1134687.167.peg.1276|CHQ91_08720
PF13304.12 fig|1134687.167.peg.1276|CHQ91_08720
PF02463.25 fig|1134687.167.peg.1276|CHQ91_08720
PF13191.12 fig|1134687.167.peg.1276|CHQ91_08720
PF01032.23 fig|1134687.167.peg.1278|CHQ91_08730
PF19480.5 fig|1134687.167.peg.1280|CHQ91_08740
PF19480.5 fig|1134687.167.peg.1280|CHQ91_08740
PF01791.15 fig|1134687.167.peg.1288|CHQ91_08775
PF07690.21 fig|1134687.167.peg.1354|CHQ91_09095
PF07690.21 fig|1134687.167.peg.1354|CHQ91_09095
PF02894.22 fig|1134687.167.peg.1412|CHQ91_09365
PF01408.28 fig|1134687.167.peg.1412|CHQ91_09365
PF22725.1 fig|1134687.167.peg.1412|CHQ91_09365
PF00528.27 fig|1134687.167.peg.1415|CHQ91_09380
PF09084.16 fig|1134687.167.peg.1416|CHQ91_09385
PF02626.20 fig|1134687.167.peg.1425|CHQ91_09425
PF02786.22 fig|1134687.167.peg.1425|CHQ91_09425
PF00289.28 fig|1134687.167.peg.1425|CHQ91_09425
PF00289.28 fig|1134687.167.peg.1425|CHQ91_09425
PF02682.21 fig|1134687.167.peg.1425|CHQ91_09425
PF02785.25 fig|1134687.167.peg.1425|CHQ91_09425
PF02785.25 fig|1134687.167.peg.1425|CHQ91_09425
PF02785.25 fig|1134687.167.peg.1425|CHQ91_09425
PF00364.28 fig|1134687.167.peg.1425|CHQ91_09425
PF07478.18 fig|1134687.167.peg.1425|CHQ91_09425
PF13437.12 fig|1134687.167.peg.1425|CHQ91_09425
PF13437.12 fig|1134687.167.peg.1425|CHQ91_09425
PF00005.33 fig|1134687.167.peg.1428|CHQ91_09440
PF13304.12 fig|1134687.167.peg.1428|CHQ91_09440
PF13304.12 fig|1134687.167.peg.1428|CHQ91_09440
PF00528.27 fig|1134687.167.peg.1429|CHQ91_09445
PF00528.27 fig|1134687.167.peg.1429|CHQ91_09445
PF00122.25 fig|1134687.167.peg.1440
PF00122.25 fig|1134687.167.peg.1440
PF00689.26 fig|1134687.167.peg.1440
PF00689.26 fig|1134687.167.peg.1440
PF00689.26 fig|1134687.167.peg.1440
PF00690.31 fig|1134687.167.peg.1440
PF00702.32 fig|1134687.167.peg.1440
PF00702.32 fig|1134687.167.peg.1440
PF00561.26 fig|1134687.167.peg.1540|CHQ91_09960
PF00561.26 fig|1134687.167.peg.1540|CHQ91_09960
PF12697.13 fig|1134687.167.peg.1540|CHQ91_09960
PF12146.14 fig|1134687.167.peg.1540|CHQ91_09960
PF01654.22 fig|1134687.167.peg.1553|CHQ91_10020
PF06183.18 fig|1134687.167.peg.1585|CHQ91_10170
PF02800.25 fig|1134687.167.peg.1635|CHQ91_10415
PF00044.30 fig|1134687.167.peg.1635|CHQ91_10415
PF00044.30 fig|1134687.167.peg.1635|CHQ91_10415
PF13432.12 fig|1134687.167.peg.1642|CHQ91_10450
PF13432.12 fig|1134687.167.peg.1642|CHQ91_10450
PF07719.23 fig|1134687.167.peg.1642|CHQ91_10450
PF07719.23 fig|1134687.167.peg.1642|CHQ91_10450
PF07719.23 fig|1134687.167.peg.1642|CHQ91_10450
PF00515.34 fig|1134687.167.peg.1642|CHQ91_10450
PF00515.34 fig|1134687.167.peg.1642|CHQ91_10450
PF00515.34 fig|1134687.167.peg.1642|CHQ91_10450
PF00515.34 fig|1134687.167.peg.1642|CHQ91_10450
PF14559.12 fig|1134687.167.peg.1642|CHQ91_10450
PF14559.12 fig|1134687.167.peg.1642|CHQ91_10450
PF13428.12 fig|1134687.167.peg.1642|CHQ91_10450
PF13428.12 fig|1134687.167.peg.1642|CHQ91_10450
PF13428.12 fig|1134687.167.peg.1642|CHQ91_10450
PF13431.12 fig|1134687.167.peg.1642|CHQ91_10450
PF13431.12 fig|1134687.167.peg.1642|CHQ91_10450
PF13431.12 fig|1134687.167.peg.1642|CHQ91_10450
PF12833.13 fig|1134687.167.peg.1649|CHQ91_10485
PF00165.29 fig|1134687.167.peg.1649|CHQ91_10485
PF00165.29 fig|1134687.167.peg.1649|CHQ91_10485
PF01872.22 fig|1134687.167.peg.1659|CHQ91_10525
PF06291.16 fig|1134687.167.peg.1694|CHQ91_10675
PF11319.13 fig|1134687.167.peg.1886|CHQ91_11570
PF11319.13 fig|1134687.167.peg.1886|CHQ91_11570
PF11319.13 fig|1134687.167.peg.1886|CHQ91_11570
PF15892.11 fig|1134687.167.peg.1898|CHQ91_11630
PF15892.11 fig|1134687.167.peg.1898|CHQ91_11630
PF15946.10 fig|1134687.167.peg.1928|CHQ91_11755
PF10743.14 fig|1134687.167.peg.1930|CHQ91_11765
PF05433.20 fig|1134687.167.peg.1974|CHQ91_11970
PF05433.20 fig|1134687.167.peg.1974|CHQ91_11970
PF13177.12 fig|1134687.167.peg.1987|CHQ91_12035
PF09115.15 fig|1134687.167.peg.1987|CHQ91_12035
PF21500.3 fig|1134687.167.peg.1987|CHQ91_12035
PF21500.3 fig|1134687.167.peg.1987|CHQ91_12035
PF21500.3 fig|1134687.167.peg.1987|CHQ91_12035
PF06183.18 fig|1134687.167.peg.2016|CHQ91_12175
PF03239.20 fig|1134687.167.peg.2050|CHQ91_12355
PF10685.14 fig|1134687.167.peg.2065|CHQ91_12430
PF10685.14 fig|1134687.167.peg.2065|CHQ91_12430
PF06094.17 fig|1134687.167.peg.2137|CHQ91_12765
PF14305.11 fig|1134687.167.peg.2140|CHQ91_12780
PF00313.28 fig|1134687.167.peg.2149|CHQ91_12815
PF00664.28 fig|1134687.167.peg.2207|CHQ91_13085
PF00005.33 fig|1134687.167.peg.2207|CHQ91_13085
PF02142.27 fig|1134687.167.peg.2216|CHQ91_13110
PF01418.23 fig|1134687.167.peg.2272|CHQ91_13390
PF01418.23 fig|1134687.167.peg.2272|CHQ91_13390
PF01380.27 fig|1134687.167.peg.2272|CHQ91_13390
PF03956.18 fig|1134687.167.peg.2301|CHQ91_13535
PF03956.18 fig|1134687.167.peg.2301|CHQ91_13535
PF01906.23 fig|1134687.167.peg.2310|CHQ91_13580
PF23025.1 fig|1134687.167.peg.2310|CHQ91_13580
PF02518.31 fig|1134687.167.peg.2317|CHQ91_13615
PF00512.31 fig|1134687.167.peg.2317|CHQ91_13615
PF13581.12 fig|1134687.167.peg.2317|CHQ91_13615
PF06892.16 fig|1134687.167.peg.2335|CHQ91_13700
PF01569.27 fig|1134687.167.peg.2346|CHQ91_13750
PF14378.12 fig|1134687.167.peg.2346|CHQ91_13750
PF00005.33 fig|1134687.167.peg.2370|CHQ91_13865
PF00005.33 fig|1134687.167.peg.2370|CHQ91_13865
PF12848.13 fig|1134687.167.peg.2370|CHQ91_13865
PF12848.13 fig|1134687.167.peg.2370|CHQ91_13865
PF13304.12 fig|1134687.167.peg.2370|CHQ91_13865
PF13304.12 fig|1134687.167.peg.2370|CHQ91_13865
PF13304.12 fig|1134687.167.peg.2370|CHQ91_13865
PF13304.12 fig|1134687.167.peg.2370|CHQ91_13865
PF13304.12 fig|1134687.167.peg.2370|CHQ91_13865
PF02463.25 fig|1134687.167.peg.2370|CHQ91_13865
PF02463.25 fig|1134687.167.peg.2370|CHQ91_13865
PF02463.25 fig|1134687.167.peg.2370|CHQ91_13865
PF02463.25 fig|1134687.167.peg.2370|CHQ91_13865
PF13555.12 fig|1134687.167.peg.2370|CHQ91_13865
PF13555.12 fig|1134687.167.peg.2370|CHQ91_13865
PF03600.22 fig|1134687.167.peg.2376|CHQ91_13895
PF03600.22 fig|1134687.167.peg.2376|CHQ91_13895
PF00884.28 fig|1134687.167.peg.2379|CHQ91_13910
PF13505.12 fig|1134687.167.peg.2380|CHQ91_13915
PF06316.17 fig|1134687.167.peg.2380|CHQ91_13915
PF06316.17 fig|1134687.167.peg.2380|CHQ91_13915
PF12698.13 fig|1134687.167.peg.2411|CHQ91_14050
PF01061.29 fig|1134687.167.peg.2411|CHQ91_14050
PF01061.29 fig|1134687.167.peg.2411|CHQ91_14050
PF12679.13 fig|1134687.167.peg.2411|CHQ91_14050
PF02310.24 fig|1134687.167.peg.2483|CHQ91_14425
PF06166.18 fig|1134687.167.peg.2508|CHQ91_14550
PF13407.12 fig|1134687.167.peg.2619|CHQ91_15130
PF00532.27 fig|1134687.167.peg.2619|CHQ91_15130
PF13561.12 fig|1134687.167.peg.2656|CHQ91_15310
PF00106.31 fig|1134687.167.peg.2656|CHQ91_15310
PF08659.16 fig|1134687.167.peg.2656|CHQ91_15310
PF23441.1 fig|1134687.167.peg.2656|CHQ91_15310
PF13377.12 fig|1134687.167.peg.2699|CHQ91_15520
PF00532.27 fig|1134687.167.peg.2699|CHQ91_15520
PF13407.12 fig|1134687.167.peg.2699|CHQ91_15520
PF00356.27 fig|1134687.167.peg.2699|CHQ91_15520
PF00232.24 fig|1134687.167.peg.2728|CHQ91_15660
PF13973.12 fig|1134687.167.peg.2778|CHQ91_15890
PF13302.13 fig|1134687.167.peg.2843|CHQ91_16210
PF00528.27 fig|1134687.167.peg.2851|CHQ91_16250
PF00528.27 fig|1134687.167.peg.2851|CHQ91_16250
PF02894.22 fig|1134687.167.peg.2920|CHQ91_16585
PF01408.28 fig|1134687.167.peg.2920|CHQ91_16585
PF22725.1 fig|1134687.167.peg.2920|CHQ91_16585
PF00557.29 fig|1134687.167.peg.2940|CHQ91_16685
PF00857.25 fig|1134687.167.peg.2952|CHQ91_16745
PF05525.19 fig|1134687.167.peg.2956|CHQ91_16765
PF13476.12 fig|1134687.167.peg.2960|CHQ91_16785
PF13558.12 fig|1134687.167.peg.2960|CHQ91_16785
PF13558.12 fig|1134687.167.peg.2960|CHQ91_16785
PF02463.25 fig|1134687.167.peg.2960|CHQ91_16785
PF02463.25 fig|1134687.167.peg.2960|CHQ91_16785
PF13555.12 fig|1134687.167.peg.2960|CHQ91_16785
PF18649.7 fig|1134687.167.peg.3021|CHQ91_17075
PF18649.7 fig|1134687.167.peg.3021|CHQ91_17075
PF00221.24 fig|1134687.167.peg.3054|CHQ91_17220
PF00171.27 fig|1134687.167.peg.3076|CHQ91_17315
PF00075.30 fig|1134687.167.peg.3113|CHQ91_17495
PF00482.28 fig|1134687.167.peg.3185|CHQ91_17880
PF00482.28 fig|1134687.167.peg.3185|CHQ91_17880
PF00180.25 fig|1134687.167.peg.3271|CHQ91_18310
PF01487.21 fig|1134687.167.peg.3277|CHQ91_18340
PF07690.21 fig|1134687.167.peg.3279|CHQ91_18350
PF07690.21 fig|1134687.167.peg.3279|CHQ91_18350
PF00083.30 fig|1134687.167.peg.3279|CHQ91_18350
PF00083.30 fig|1134687.167.peg.3279|CHQ91_18350
PF00083.30 fig|1134687.167.peg.3279|CHQ91_18350
PF00117.34 fig|1134687.167.peg.3315|CHQ91_18510
PF00988.28 fig|1134687.167.peg.3315|CHQ91_18510
PF07722.19 fig|1134687.167.peg.3315|CHQ91_18510
PF01874.21 fig|1134687.167.peg.3319|CHQ91_18520
PF00939.25 fig|1134687.167.peg.3336
PF02401.23 fig|1134687.167.peg.3341|CHQ91_18615
PF01791.15 fig|1134687.167.peg.3392|CHQ91_18870
PF03610.21 fig|1134687.167.peg.3426|CHQ91_19045
PF00155.27 fig|1134687.167.peg.3481|CHQ91_19310
PF00392.27 fig|1134687.167.peg.3481|CHQ91_19310
PF12897.13 fig|1134687.167.peg.3481|CHQ91_19310
PF00005.33 fig|1134687.167.peg.3516|CHQ91_19475
PF00005.33 fig|1134687.167.peg.3516|CHQ91_19475
PF12698.13 fig|1134687.167.peg.3516|CHQ91_19475
PF13304.12 fig|1134687.167.peg.3516|CHQ91_19475
PF13304.12 fig|1134687.167.peg.3516|CHQ91_19475
PF13304.12 fig|1134687.167.peg.3516|CHQ91_19475
PF13304.12 fig|1134687.167.peg.3516|CHQ91_19475
PF01061.29 fig|1134687.167.peg.3516|CHQ91_19475
PF01061.29 fig|1134687.167.peg.3516|CHQ91_19475
PF12679.13 fig|1134687.167.peg.3516|CHQ91_19475
PF04962.18 fig|1134687.167.peg.3573|CHQ91_19770
PF13597.11 fig|1134687.167.peg.3610|CHQ91_19950
PF01228.26 fig|1134687.167.peg.3610|CHQ91_19950
PF03477.21 fig|1134687.167.peg.3610|CHQ91_19950
PF03477.21 fig|1134687.167.peg.3610|CHQ91_19950
PF00874.25 fig|1134687.167.peg.3612|CHQ91_19960
PF00874.25 fig|1134687.167.peg.3612|CHQ91_19960
PF00874.25 fig|1134687.167.peg.3612|CHQ91_19960
PF00359.27 fig|1134687.167.peg.3612|CHQ91_19960
PF00359.27 fig|1134687.167.peg.3612|CHQ91_19960
PF08279.18 fig|1134687.167.peg.3612|CHQ91_19960
PF08279.18 fig|1134687.167.peg.3612|CHQ91_19960
PF08279.18 fig|1134687.167.peg.3612|CHQ91_19960
PF05043.19 fig|1134687.167.peg.3612|CHQ91_19960
PF05043.19 fig|1134687.167.peg.3612|CHQ91_19960
PF05043.19 fig|1134687.167.peg.3612|CHQ91_19960
PF14189.11 fig|1134687.167.peg.3619|CHQ91_19995
PF00892.26 fig|1134687.167.peg.3659|CHQ91_20185
PF00892.26 fig|1134687.167.peg.3659|CHQ91_20185
PF00419.26 fig|1134687.167.peg.3712|CHQ91_20470
PF00419.26 fig|1134687.167.peg.3772|CHQ91_20765
PF00577.26 fig|1134687.167.peg.3773|CHQ91_20770
PF00577.26 fig|1134687.167.peg.3773|CHQ91_20770
PF13954.11 fig|1134687.167.peg.3773|CHQ91_20770
PF13953.12 fig|1134687.167.peg.3773|CHQ91_20770
PF13953.12 fig|1134687.167.peg.3773|CHQ91_20770
PF13953.12 fig|1134687.167.peg.3773|CHQ91_20770
PF13953.12 fig|1134687.167.peg.3773|CHQ91_20770
PF00990.26 fig|1134687.167.peg.3884|CHQ91_21330
PF02743.24 fig|1134687.167.peg.3884|CHQ91_21330
PF00005.33 fig|1134687.167.peg.4045|CHQ91_22195
PF00005.33 fig|1134687.167.peg.4045|CHQ91_22195
PF02653.21 fig|1134687.167.peg.4046|CHQ91_22200
PF03631.20 fig|1134687.167.peg.4110|CHQ91_22500
PF00137.26 fig|1134687.167.peg.4148|CHQ91_22715
PF00308.24 fig|1134687.167.peg.4191|CHQ91_22905
PF08299.17 fig|1134687.167.peg.4191|CHQ91_22905
PF08299.17 fig|1134687.167.peg.4191|CHQ91_22905
PF11638.13 fig|1134687.167.peg.4191|CHQ91_22905
PF01695.23 fig|1134687.167.peg.4191|CHQ91_22905
PF00004.35 fig|1134687.167.peg.4191|CHQ91_22905
PF00004.35 fig|1134687.167.peg.4191|CHQ91_22905
PF22688.2 fig|1134687.167.peg.4191|CHQ91_22905
PF22688.2 fig|1134687.167.peg.4191|CHQ91_22905
PF02321.23 fig|1134687.167.peg.4254|CHQ91_23195
PF02321.23 fig|1134687.167.peg.4254|CHQ91_23195
PF00293.34 fig|1134687.167.peg.4265|CHQ91_23250
PF13310.11 fig|1134687.167.peg.4273|CHQ91_23285
PF00874.25 fig|1134687.167.peg.4278|CHQ91_23315
PF00874.25 fig|1134687.167.peg.4278|CHQ91_23315
PF08279.18 fig|1134687.167.peg.4278|CHQ91_23315
PF08279.18 fig|1134687.167.peg.4278|CHQ91_23315
PF05043.19 fig|1134687.167.peg.4278|CHQ91_23315
PF05043.19 fig|1134687.167.peg.4278|CHQ91_23315
PF08220.18 fig|1134687.167.peg.4278|CHQ91_23315
PF08220.18 fig|1134687.167.peg.4278|CHQ91_23315
PF09182.16 fig|1134687.167.peg.4278|CHQ91_23315
PF09182.16 fig|1134687.167.peg.4278|CHQ91_23315
PF00359.27 fig|1134687.167.peg.4279|CHQ91_23320
PF00625.27 fig|1134687.167.peg.4309|CHQ91_23460
PF01467.32 fig|1134687.167.peg.4325|CHQ91_23535
PF08218.17 fig|1134687.167.peg.4325|CHQ91_23535
PF08218.17 fig|1134687.167.peg.4325|CHQ91_23535
PF06808.18 fig|1134687.167.peg.4372|CHQ91_23770
PF03600.22 fig|1134687.167.peg.4372|CHQ91_23770
PF03600.22 fig|1134687.167.peg.4372|CHQ91_23770
PF01614.24 fig|1134687.167.peg.4378|CHQ91_23795
PF09339.16 fig|1134687.167.peg.4378|CHQ91_23795
PF00156.33 fig|1134687.167.peg.4469|CHQ91_24250
PF18912.6 fig|1134687.167.peg.4469|CHQ91_24250
PF08753.17 fig|1134687.167.peg.4487|CHQ91_24335
PF01402.27 fig|1134687.167.peg.4487|CHQ91_24335
PF18075.7 fig|1134687.167.peg.4517|CHQ91_24470
PF02687.26 fig|1134687.167.peg.4517|CHQ91_24470
PF02687.26 fig|1134687.167.peg.4517|CHQ91_24470
PF00293.34 fig|1134687.167.peg.4572|CHQ91_24730
PF24621.1 fig|1134687.167.peg.4582|CHQ91_24775
PF01761.26 fig|1134687.167.peg.4582|CHQ91_24775
PF13685.12 fig|1134687.167.peg.4582|CHQ91_24775
PF00203.26 fig|1134687.167.peg.4633|CHQ91_25050
PF02113.20 fig|1134687.167.peg.4757|CHQ91_25690
PF13354.11 fig|1134687.167.peg.4757|CHQ91_25690
PF13354.11 fig|1134687.167.peg.4757|CHQ91_25690
PF15977.11 fig|1134687.167.peg.4768|CHQ91_25750
PF13347.12 fig|1134687.167.peg.4843|CHQ91_26110
PF02660.20 fig|1134687.167.peg.4890|CHQ91_26345
PF00155.27 fig|1134687.167.peg.4940|CHQ91_26575
PF12897.13 fig|1134687.167.peg.4940|CHQ91_26575
PF03480.18 fig|1134687.167.peg.4963|CHQ91_26680
PF01958.23 fig|1134687.167.peg.4998|CHQ91_26840
PF03447.22 fig|1134687.167.peg.4998|CHQ91_26840
PF03447.22 fig|1134687.167.peg.4998|CHQ91_26840
PF00005.33 fig|1134687.167.peg.5003|CHQ91_26865
PF13304.12 fig|1134687.167.peg.5003|CHQ91_26865
PF13304.12 fig|1134687.167.peg.5003|CHQ91_26865
PF02272.24 fig|1134687.167.peg.5054|CHQ91_27110
PF01368.26 fig|1134687.167.peg.5054|CHQ91_27110
PF17768.7 fig|1134687.167.peg.5054|CHQ91_27110
PF00419.26 fig|1134687.167.peg.5066|CHQ91_27170
PF00577.26 fig|1134687.167.peg.5102|CHQ91_27340
PF13954.11 fig|1134687.167.peg.5102|CHQ91_27340
PF13953.12 fig|1134687.167.peg.5102|CHQ91_27340
PF00589.27 fig|1134687.167.peg.5109|CHQ91_27365
PF00563.25 fig|1134687.167.peg.5123|CHQ91_27430
PF00936.24 fig|1134687.167.peg.5186|CHQ91_27735
PF00590.25 fig|1134687.167.peg.5216|CHQ91_27875
PF02361.21 fig|1134687.167.peg.5222|CHQ91_27905
PF13561.12 fig|1134687.167.peg.5271|CHQ91_28160
PF00106.31 fig|1134687.167.peg.5271|CHQ91_28160
PF08659.16 fig|1134687.167.peg.5271|CHQ91_28160
PF00488.27 fig|1134687.167.peg.5306|CHQ91_28340
PF05192.23 fig|1134687.167.peg.5306|CHQ91_28340
PF01624.25 fig|1134687.167.peg.5306|CHQ91_28340
PF01624.25 fig|1134687.167.peg.5306|CHQ91_28340
PF05188.22 fig|1134687.167.peg.5306|CHQ91_28340
PF05190.23 fig|1134687.167.peg.5306|CHQ91_28340
PF11756.13 fig|1134687.167.peg.5346|CHQ91_28530
PF16990.11 fig|1134687.167.peg.5358|CHQ91_28590
PF00154.27 fig|1134687.167.peg.5400|CHQ91_28800
PF21096.2 fig|1134687.167.peg.5400|CHQ91_28800
PF06745.19 fig|1134687.167.peg.5400|CHQ91_28800
PF08423.17 fig|1134687.167.peg.5400|CHQ91_28800
PF13479.12 fig|1134687.167.peg.5400|CHQ91_28800
PF02664.20 fig|1134687.167.peg.5408|CHQ91_28865
PF00419.26 fig|1134687.167.peg.5441|CHQ91_29025
PF00419.26 fig|1134687.167.peg.5441|CHQ91_29025
PF03466.25 fig|1134687.167.peg.5444|CHQ91_29040
PF03466.25 fig|1134687.167.peg.5444|CHQ91_29040
PF00126.33 fig|1134687.167.peg.5444|CHQ91_29040
PF13561.12 fig|1134687.167.peg.5445|CHQ91_29045
PF00106.31 fig|1134687.167.peg.5445|CHQ91_29045
PF23441.1 fig|1134687.167.peg.5445|CHQ91_29045
PF08659.16 fig|1134687.167.peg.5445|CHQ91_29045
PF01261.30 fig|1134687.167.peg.5461|CHQ91_29125
PF03167.24 fig|1134687.167.peg.5508|CHQ91_29370
PF10502.14 fig|1134687.167.peg.5518|CHQ91_29420
PF10502.14 fig|1134687.167.peg.5518|CHQ91_29420
PF00155.27 fig|1134687.167.peg.5658|CHQ91_30100
PF00392.27 fig|1134687.167.peg.5658|CHQ91_30100
PF00392.27 fig|1134687.167.peg.5658|CHQ91_30100
PF03825.22 fig|1134687.167.peg.5673|CHQ91_30170
PF12832.13 fig|1134687.167.peg.5673|CHQ91_30170
PF07690.21 fig|1134687.167.peg.5673|CHQ91_30170
PF07690.21 fig|1134687.167.peg.5673|CHQ91_30170
PF01306.25 fig|1134687.167.peg.5673|CHQ91_30170
PF00749.27 fig|1134687.167.peg.5675|CHQ91_30200
PF19269.4 fig|1134687.167.peg.5675|CHQ91_30200
PF01566.24 fig|1134687.167.peg.5680
PF01381.28 fig|1134687.167.peg.5706|CHQ91_30355
PF13560.12 fig|1134687.167.peg.5706|CHQ91_30355
PF12844.13 fig|1134687.167.peg.5706|CHQ91_30355
PF00308.24 fig|1134687.637.peg.1|L3249_00005
PF08299.17 fig|1134687.637.peg.1|L3249_00005
PF08299.17 fig|1134687.637.peg.1|L3249_00005
PF11638.13 fig|1134687.637.peg.1|L3249_00005
PF01695.23 fig|1134687.637.peg.1|L3249_00005
PF00004.35 fig|1134687.637.peg.1|L3249_00005
PF00004.35 fig|1134687.637.peg.1|L3249_00005
PF22688.2 fig|1134687.637.peg.1|L3249_00005
PF22688.2 fig|1134687.637.peg.1|L3249_00005
PF02321.23 fig|1134687.637.peg.74|L3249_00350
PF02321.23 fig|1134687.637.peg.74|L3249_00350
PF00293.34 fig|1134687.637.peg.85|L3249_00405
PF13310.11 fig|1134687.637.peg.94|L3249_00445
PF00874.25 fig|1134687.637.peg.100|L3249_00480
PF00874.25 fig|1134687.637.peg.100|L3249_00480
PF08279.18 fig|1134687.637.peg.100|L3249_00480
PF08279.18 fig|1134687.637.peg.100|L3249_00480
PF05043.19 fig|1134687.637.peg.100|L3249_00480
PF05043.19 fig|1134687.637.peg.100|L3249_00480
PF08220.18 fig|1134687.637.peg.100|L3249_00480
PF08220.18 fig|1134687.637.peg.100|L3249_00480
PF09182.16 fig|1134687.637.peg.100|L3249_00480
PF09182.16 fig|1134687.637.peg.100|L3249_00480
PF00359.27 fig|1134687.637.peg.101|L3249_00485
PF00625.27 fig|1134687.637.peg.129|L3249_00625
PF01467.32 fig|1134687.637.peg.145|L3249_00700
PF08218.17 fig|1134687.637.peg.145|L3249_00700
PF08218.17 fig|1134687.637.peg.145|L3249_00700
PF01614.24 fig|1134687.637.peg.196|L3249_00950
PF09339.16 fig|1134687.637.peg.196|L3249_00950
PF00665.32 fig|1134687.637.peg.213|L3249_01030
PF13333.12 fig|1134687.637.peg.213|L3249_01030
PF13276.12 fig|1134687.637.peg.213|L3249_01030
PF13276.12 fig|1134687.637.peg.213|L3249_01030
PF13276.12 fig|1134687.637.peg.213|L3249_01030
PF13683.12 fig|1134687.637.peg.213|L3249_01030
PF00156.33 fig|1134687.637.peg.288|L3249_01405
PF18912.6 fig|1134687.637.peg.288|L3249_01405
PF08753.17 fig|1134687.637.peg.308|L3249_01500
PF01402.27 fig|1134687.637.peg.308|L3249_01500
PF13279.12 fig|1134687.637.peg.336|L3249_01615
PF03061.28 fig|1134687.637.peg.336|L3249_01615
PF18075.7 fig|1134687.637.peg.359|L3249_01730
PF02687.26 fig|1134687.637.peg.359|L3249_01730
PF02687.26 fig|1134687.637.peg.359|L3249_01730
PF00293.34 fig|1134687.637.peg.414|L3249_01975
PF24621.1 fig|1134687.637.peg.423|L3249_02015
PF01761.26 fig|1134687.637.peg.423|L3249_02015
PF13685.12 fig|1134687.637.peg.423|L3249_02015
PF00203.26 fig|1134687.637.peg.474|L3249_02260
PF02113.20 fig|1134687.637.peg.609|L3249_02925
PF13354.11 fig|1134687.637.peg.609|L3249_02925
PF13354.11 fig|1134687.637.peg.609|L3249_02925
PF13347.12 fig|1134687.637.peg.700|L3249_03370
PF07690.21 fig|1134687.637.peg.700|L3249_03370
PF07690.21 fig|1134687.637.peg.700|L3249_03370
PF02660.20 fig|1134687.637.peg.754|L3249_03635
PF00155.27 fig|1134687.637.peg.805|L3249_03880
PF12897.13 fig|1134687.637.peg.805|L3249_03880
PF08843.17 fig|1134687.637.peg.817|L3249_03930
PF03480.18 fig|1134687.637.peg.832|L3249_04015
PF00005.33 fig|1134687.637.peg.856|L3249_04125
PF13304.12 fig|1134687.637.peg.856|L3249_04125
PF13304.12 fig|1134687.637.peg.856|L3249_04125
PF02272.24 fig|1134687.637.peg.906|L3249_04365
PF01368.26 fig|1134687.637.peg.906|L3249_04365
PF17768.7 fig|1134687.637.peg.906|L3249_04365
PF12697.13 fig|1134687.637.peg.950|L3249_04575
PF07690.21 fig|1134687.637.peg.972|L3249_04685
PF07690.21 fig|1134687.637.peg.972|L3249_04685
PF00563.25 fig|1134687.637.peg.1013|L3249_04865
PF00936.24 fig|1134687.637.peg.1080|L3249_05170
PF00590.25 fig|1134687.637.peg.1109|L3249_05310
PF02361.21 fig|1134687.637.peg.1115|L3249_05340
PF00488.27 fig|1134687.637.peg.1195|L3249_05720
PF05192.23 fig|1134687.637.peg.1195|L3249_05720
PF01624.25 fig|1134687.637.peg.1195|L3249_05720
PF01624.25 fig|1134687.637.peg.1195|L3249_05720
PF05188.22 fig|1134687.637.peg.1195|L3249_05720
PF05190.23 fig|1134687.637.peg.1195|L3249_05720
PF11756.13 fig|1134687.637.peg.1233|L3249_05905
PF16990.11 fig|1134687.637.peg.1245|L3249_05965
PF00154.27 fig|1134687.637.peg.1286|L3249_06165
PF21096.2 fig|1134687.637.peg.1286|L3249_06165
PF06745.19 fig|1134687.637.peg.1286|L3249_06165
PF08423.17 fig|1134687.637.peg.1286|L3249_06165
PF13479.12 fig|1134687.637.peg.1286|L3249_06165
PF02664.20 fig|1134687.637.peg.1294|L3249_06230
PF00419.26 fig|1134687.637.peg.1328|L3249_06375
PF00419.26 fig|1134687.637.peg.1328|L3249_06375
PF03466.25 fig|1134687.637.peg.1331|L3249_06390
PF03466.25 fig|1134687.637.peg.1331|L3249_06390
PF00126.33 fig|1134687.637.peg.1331|L3249_06390
PF13561.12 fig|1134687.637.peg.1332|L3249_06395
PF00106.31 fig|1134687.637.peg.1332|L3249_06395
PF23441.1 fig|1134687.637.peg.1332|L3249_06395
PF08659.16 fig|1134687.637.peg.1332|L3249_06395
PF01261.30 fig|1134687.637.peg.1348|L3249_06475
PF03167.24 fig|1134687.637.peg.1394|L3249_06730
PF10502.14 fig|1134687.637.peg.1404|L3249_06780
PF10502.14 fig|1134687.637.peg.1404|L3249_06780
PF04932.20 fig|1134687.637.peg.1461|L3249_07045
PF04932.20 fig|1134687.637.peg.1461|L3249_07045
PF04932.20 fig|1134687.637.peg.1461|L3249_07045
PF04932.20 fig|1134687.637.peg.1461|L3249_07045
PF00155.27 fig|1134687.637.peg.1544|L3249_07425
PF00392.27 fig|1134687.637.peg.1544|L3249_07425
PF03825.22 fig|1134687.637.peg.1560|L3249_07495
PF12832.13 fig|1134687.637.peg.1560|L3249_07495
PF12832.13 fig|1134687.637.peg.1560|L3249_07495
PF07690.21 fig|1134687.637.peg.1560|L3249_07495
PF07690.21 fig|1134687.637.peg.1560|L3249_07495
PF01306.25 fig|1134687.637.peg.1560|L3249_07495
PF00749.27 fig|1134687.637.peg.1562|L3249_07525
PF19269.4 fig|1134687.637.peg.1562|L3249_07525
PF01566.24 fig|1134687.637.peg.1567|L3249_07560
PF00521.25 fig|1134687.637.peg.1702|L3249_08195
PF03989.18 fig|1134687.637.peg.1702|L3249_08195
PF03989.18 fig|1134687.637.peg.1702|L3249_08195
PF03989.18 fig|1134687.637.peg.1702|L3249_08195
PF03989.18 fig|1134687.637.peg.1702|L3249_08195
PF03989.18 fig|1134687.637.peg.1702|L3249_08195
PF03989.18 fig|1134687.637.peg.1702|L3249_08195
PF03692.20 fig|1134687.637.peg.1768|L3249_08505
PF04198.19 fig|1134687.637.peg.1843|L3249_08855
PF00486.34 fig|1134687.637.peg.1854|L3249_08910
PF01136.24 fig|1134687.637.peg.1857|L3249_08925
PF16325.11 fig|1134687.637.peg.1857|L3249_08925
PF16325.11 fig|1134687.637.peg.1857|L3249_08925
PF22461.2 fig|1134687.637.peg.1898|L3249_09105
PF22461.2 fig|1134687.637.peg.1898|L3249_09105
PF02563.21 fig|1134687.637.peg.1898|L3249_09105
PF02563.21 fig|1134687.637.peg.1898|L3249_09105
PF18412.6 fig|1134687.637.peg.1898|L3249_09105
PF10531.15 fig|1134687.637.peg.1898|L3249_09105
PF10531.15 fig|1134687.637.peg.1898|L3249_09105
PF13807.11 fig|1134687.637.peg.1900|L3249_09115
PF02706.20 fig|1134687.637.peg.1900|L3249_09115
PF02706.20 fig|1134687.637.peg.1900|L3249_09115
PF23607.1 fig|1134687.637.peg.1900|L3249_09115
PF13614.12 fig|1134687.637.peg.1900|L3249_09115
PF13614.12 fig|1134687.637.peg.1900|L3249_09115
PF01656.29 fig|1134687.637.peg.1900|L3249_09115
PF01656.29 fig|1134687.637.peg.1900|L3249_09115
PF13704.12 fig|1134687.637.peg.1908|L3249_09155
PF00535.32 fig|1134687.637.peg.1908|L3249_09155
PF03721.20 fig|1134687.637.peg.1917|L3249_09200
PF00984.24 fig|1134687.637.peg.1917|L3249_09200
PF03720.21 fig|1134687.637.peg.1917|L3249_09200
PF03720.21 fig|1134687.637.peg.1917|L3249_09200
PF00535.32 fig|1134687.637.peg.1930|L3249_09245
PF10111.15 fig|1134687.637.peg.1930|L3249_09245
PF13641.12 fig|1134687.637.peg.1930|L3249_09245
PF00815.25 fig|1134687.637.peg.1937|L3249_09280
PF02579.22 fig|1134687.637.peg.1954|L3249_09365
PF08956.15 fig|1134687.637.peg.1989|L3249_09535
PF08956.15 fig|1134687.637.peg.1989|L3249_09535
PF00577.26 fig|1134687.637.peg.1997|L3249_09575
PF13954.11 fig|1134687.637.peg.1997|L3249_09575
PF13953.12 fig|1134687.637.peg.1997|L3249_09575
PF21713.2 fig|1134687.637.peg.2048|L3249_09820
PF21654.3 fig|1134687.637.peg.2048|L3249_09820
PF21654.3 fig|1134687.637.peg.2048|L3249_09820
PF03135.19 fig|1134687.637.peg.2068|L3249_09920
PF05101.18 fig|1134687.637.peg.2068|L3249_09920
PF19044.6 fig|1134687.637.peg.2068|L3249_09920
PF12833.13 fig|1134687.637.peg.2091|L3249_10030
PF12833.13 fig|1134687.637.peg.2091|L3249_10030
PF00165.29 fig|1134687.637.peg.2091|L3249_10030
PF00165.29 fig|1134687.637.peg.2091|L3249_10030
PF22200.2 fig|1134687.637.peg.2091|L3249_10030
PF08459.17 fig|1134687.637.peg.2146|L3249_10295
PF22920.2 fig|1134687.637.peg.2146|L3249_10295
PF22920.2 fig|1134687.637.peg.2146|L3249_10295
PF01541.30 fig|1134687.637.peg.2146|L3249_10295
PF02151.25 fig|1134687.637.peg.2146|L3249_10295
PF00633.29 fig|1134687.637.peg.2146|L3249_10295
PF00633.29 fig|1134687.637.peg.2146|L3249_10295
PF14520.12 fig|1134687.637.peg.2146|L3249_10295
PF10964.13 fig|1134687.637.peg.2157|L3249_10360
PF13347.12 fig|1134687.637.peg.2280|L3249_10945
PF07690.21 fig|1134687.637.peg.2280|L3249_10945
PF07690.21 fig|1134687.637.peg.2280|L3249_10945
PF12804.13 fig|1134687.637.peg.2308|L3249_11080
PF13411.12 fig|1134687.637.peg.2332|L3249_11180
PF13411.12 fig|1134687.637.peg.2332|L3249_11180
PF00376.29 fig|1134687.637.peg.2332|L3249_11180
PF00376.29 fig|1134687.637.peg.2332|L3249_11180
PF07739.18 fig|1134687.637.peg.2332|L3249_11180
PF07739.18 fig|1134687.637.peg.2332|L3249_11180
PF01734.27 fig|1134687.637.peg.2365|L3249_11365
PF15977.11 fig|1134687.637.peg.2417|L3249_11610
PF07690.21 fig|1134687.637.peg.2437|L3249_11700
PF07690.21 fig|1134687.637.peg.2437|L3249_11700
PF02900.23 fig|1134687.637.peg.2445|L3249_11740
PF00528.27 fig|1134687.637.peg.2460|L3249_11815
PF00528.27 fig|1134687.637.peg.2460|L3249_11815
PF05947.17 fig|1134687.637.peg.2502|L3249_12010
PF00313.28 fig|1134687.637.peg.2513|L3249_12060
PF00730.31 fig|1134687.637.peg.2588|L3249_12440
PF00633.29 fig|1134687.637.peg.2588|L3249_12440
PF02653.21 fig|1134687.637.peg.2738|L3249_13095
PF00005.33 fig|1134687.637.peg.2739|L3249_13100
PF13304.12 fig|1134687.637.peg.2739|L3249_13100
PF13304.12 fig|1134687.637.peg.2739|L3249_13100
PF12399.14 fig|1134687.637.peg.2739|L3249_13100
PF02463.25 fig|1134687.637.peg.2739|L3249_13100
PF00753.33 fig|1134687.637.peg.2764|L3249_13215
PF12706.13 fig|1134687.637.peg.2764|L3249_13215
PF00005.33 fig|1134687.637.peg.2801|L3249_13395
PF13304.12 fig|1134687.637.peg.2801|L3249_13395
PF13304.12 fig|1134687.637.peg.2801|L3249_13395
PF02463.25 fig|1134687.637.peg.2801|L3249_13395
PF13191.12 fig|1134687.637.peg.2801|L3249_13395
PF01032.23 fig|1134687.637.peg.2803|L3249_13405
PF01791.15 fig|1134687.637.peg.2813|L3249_13450
PF12974.12 fig|1134687.637.peg.2857|L3249_13660
PF02518.31 fig|1134687.637.peg.2857|L3249_13660
PF02518.31 fig|1134687.637.peg.2857|L3249_13660
PF02518.31 fig|1134687.637.peg.2857|L3249_13660
PF02894.22 fig|1134687.637.peg.2943|L3249_14075
PF01408.28 fig|1134687.637.peg.2943|L3249_14075
PF22725.1 fig|1134687.637.peg.2943|L3249_14075
PF00528.27 fig|1134687.637.peg.2946|L3249_14090
PF09084.16 fig|1134687.637.peg.2947|L3249_14095
PF02626.20 fig|1134687.637.peg.2956|L3249_14135
PF02786.22 fig|1134687.637.peg.2956|L3249_14135
PF00289.28 fig|1134687.637.peg.2956|L3249_14135
PF00289.28 fig|1134687.637.peg.2956|L3249_14135
PF02682.21 fig|1134687.637.peg.2956|L3249_14135
PF02785.25 fig|1134687.637.peg.2956|L3249_14135
PF02785.25 fig|1134687.637.peg.2956|L3249_14135
PF02785.25 fig|1134687.637.peg.2956|L3249_14135
PF00364.28 fig|1134687.637.peg.2956|L3249_14135
PF07478.18 fig|1134687.637.peg.2956|L3249_14135
PF13437.12 fig|1134687.637.peg.2956|L3249_14135
PF13437.12 fig|1134687.637.peg.2956|L3249_14135
PF00005.33 fig|1134687.637.peg.2960|L3249_14150
PF13304.12 fig|1134687.637.peg.2960|L3249_14150
PF13304.12 fig|1134687.637.peg.2960|L3249_14150
PF00528.27 fig|1134687.637.peg.2961|L3249_14155
PF00528.27 fig|1134687.637.peg.2961|L3249_14155
PF00122.25 fig|1134687.637.peg.2971|L3249_14205
PF00122.25 fig|1134687.637.peg.2971|L3249_14205
PF00689.26 fig|1134687.637.peg.2971|L3249_14205
PF00689.26 fig|1134687.637.peg.2971|L3249_14205
PF00689.26 fig|1134687.637.peg.2971|L3249_14205
PF00690.31 fig|1134687.637.peg.2971|L3249_14205
PF00702.32 fig|1134687.637.peg.2971|L3249_14205
PF00702.32 fig|1134687.637.peg.2971|L3249_14205
PF12697.13 fig|1134687.637.peg.3063|L3249_14645
PF00561.26 fig|1134687.637.peg.3063|L3249_14645
PF00561.26 fig|1134687.637.peg.3063|L3249_14645
PF12146.14 fig|1134687.637.peg.3063|L3249_14645
PF01654.22 fig|1134687.637.peg.3076|L3249_14700
PF06183.18 fig|1134687.637.peg.3104|L3249_14835
PF02800.25 fig|1134687.637.peg.3149|L3249_15055
PF00044.30 fig|1134687.637.peg.3149|L3249_15055
PF00044.30 fig|1134687.637.peg.3149|L3249_15055
PF07719.23 fig|1134687.637.peg.3154|L3249_15080
PF07719.23 fig|1134687.637.peg.3154|L3249_15080
PF07719.23 fig|1134687.637.peg.3154|L3249_15080
PF13432.12 fig|1134687.637.peg.3154|L3249_15080
PF13432.12 fig|1134687.637.peg.3154|L3249_15080
PF00515.34 fig|1134687.637.peg.3154|L3249_15080
PF00515.34 fig|1134687.637.peg.3154|L3249_15080
PF00515.34 fig|1134687.637.peg.3154|L3249_15080
PF14559.12 fig|1134687.637.peg.3154|L3249_15080
PF14559.12 fig|1134687.637.peg.3154|L3249_15080
PF13428.12 fig|1134687.637.peg.3154|L3249_15080
PF13428.12 fig|1134687.637.peg.3154|L3249_15080
PF13428.12 fig|1134687.637.peg.3154|L3249_15080
PF12833.13 fig|1134687.637.peg.3163|L3249_15120
PF00165.29 fig|1134687.637.peg.3163|L3249_15120
PF00165.29 fig|1134687.637.peg.3163|L3249_15120
PF01872.22 fig|1134687.637.peg.3174|L3249_15160
PF06291.16 fig|1134687.637.peg.3219|L3249_15365
PF15977.11 fig|1134687.637.peg.3235|L3249_15440
PF05488.18 fig|1134687.637.peg.3265|L3249_15580
PF05954.17 fig|1134687.637.peg.3268
PF04851.21 fig|1134687.637.peg.3316|L3249_15845
PF00270.35 fig|1134687.637.peg.3316|L3249_15845
PF00271.37 fig|1134687.637.peg.3316|L3249_15845
PF00271.37 fig|1134687.637.peg.3316|L3249_15845
PF03829.18 fig|1134687.637.peg.3552|L3249_16980
PF04198.19 fig|1134687.637.peg.3557|L3249_17005
PF04198.19 fig|1134687.637.peg.3557|L3249_17005
PF04545.22 fig|1134687.637.peg.3557|L3249_17005
PF13518.12 fig|1134687.637.peg.3557|L3249_17005
PF13518.12 fig|1134687.637.peg.3557|L3249_17005
PF05433.20 fig|1134687.637.peg.3569|L3249_17060
PF05433.20 fig|1134687.637.peg.3569|L3249_17060
PF13177.12 fig|1134687.637.peg.3581|L3249_17115
PF09115.15 fig|1134687.637.peg.3581|L3249_17115
PF21500.3 fig|1134687.637.peg.3581|L3249_17115
PF21500.3 fig|1134687.637.peg.3581|L3249_17115
PF06183.18 fig|1134687.637.peg.3609|L3249_17245
PF03239.20 fig|1134687.637.peg.3642|L3249_17410
PF10685.14 fig|1134687.637.peg.3656|L3249_17480
PF10685.14 fig|1134687.637.peg.3656|L3249_17480
PF06094.17 fig|1134687.637.peg.3723|L3249_17790
PF14305.11 fig|1134687.637.peg.3726|L3249_17805
PF00313.28 fig|1134687.637.peg.3733|L3249_17835
PF03222.19 fig|1134687.637.peg.3747|L3249_17895
PF00664.28 fig|1134687.637.peg.3790|L3249_18110
PF00005.33 fig|1134687.637.peg.3790|L3249_18110
PF02142.27 fig|1134687.637.peg.3799|L3249_18140
PF01418.23 fig|1134687.637.peg.3855|L3249_18400
PF01418.23 fig|1134687.637.peg.3855|L3249_18400
PF01380.27 fig|1134687.637.peg.3855|L3249_18400
PF03956.18 fig|1134687.637.peg.3892|L3249_18565
PF03956.18 fig|1134687.637.peg.3892|L3249_18565
PF01906.23 fig|1134687.637.peg.3901|L3249_18610
PF23025.1 fig|1134687.637.peg.3901|L3249_18610
PF02518.31 fig|1134687.637.peg.3910|L3249_18650
PF00512.31 fig|1134687.637.peg.3910|L3249_18650
PF13581.12 fig|1134687.637.peg.3910|L3249_18650
PF01569.27 fig|1134687.637.peg.3929|L3249_18745
PF01569.27 fig|1134687.637.peg.3929|L3249_18745
PF14378.12 fig|1134687.637.peg.3929|L3249_18745
PF13856.12 fig|1134687.637.peg.3946|L3249_18825
PF14549.12 fig|1134687.637.peg.3979|L3249_18980
PF15943.11 fig|1134687.637.peg.3979|L3249_18980
PF00005.33 fig|1134687.637.peg.4012|L3249_19140
PF00005.33 fig|1134687.637.peg.4012|L3249_19140
PF12848.13 fig|1134687.637.peg.4012|L3249_19140
PF12848.13 fig|1134687.637.peg.4012|L3249_19140
PF13304.12 fig|1134687.637.peg.4012|L3249_19140
PF13304.12 fig|1134687.637.peg.4012|L3249_19140
PF13304.12 fig|1134687.637.peg.4012|L3249_19140
PF13304.12 fig|1134687.637.peg.4012|L3249_19140
PF13304.12 fig|1134687.637.peg.4012|L3249_19140
PF02463.25 fig|1134687.637.peg.4012|L3249_19140
PF02463.25 fig|1134687.637.peg.4012|L3249_19140
PF02463.25 fig|1134687.637.peg.4012|L3249_19140
PF02463.25 fig|1134687.637.peg.4012|L3249_19140
PF13555.12 fig|1134687.637.peg.4012|L3249_19140
PF13555.12 fig|1134687.637.peg.4012|L3249_19140
PF03600.22 fig|1134687.637.peg.4018|L3249_19170
PF03600.22 fig|1134687.637.peg.4018|L3249_19170
PF00884.28 fig|1134687.637.peg.4021|L3249_19185
PF13505.12 fig|1134687.637.peg.4022|L3249_19190
PF06316.17 fig|1134687.637.peg.4022|L3249_19190
PF06316.17 fig|1134687.637.peg.4022|L3249_19190
PF12698.13 fig|1134687.637.peg.4049|L3249_19315
PF01061.29 fig|1134687.637.peg.4049|L3249_19315
PF01061.29 fig|1134687.637.peg.4049|L3249_19315
PF12679.13 fig|1134687.637.peg.4049|L3249_19315
PF02310.24 fig|1134687.637.peg.4118|L3249_19675
PF06166.18 fig|1134687.637.peg.4143|L3249_19795
PF13407.12 fig|1134687.637.peg.4255|L3249_20370
PF00532.27 fig|1134687.637.peg.4255|L3249_20370
PF13561.12 fig|1134687.637.peg.4291|L3249_20535
PF00106.31 fig|1134687.637.peg.4291|L3249_20535
PF08659.16 fig|1134687.637.peg.4291|L3249_20535
PF23441.1 fig|1134687.637.peg.4291|L3249_20535
PF00482.28 fig|1134687.637.peg.4347|L3249_20795
PF00482.28 fig|1134687.637.peg.4347|L3249_20795
PF13377.12 fig|1134687.637.peg.4362|L3249_20870
PF00532.27 fig|1134687.637.peg.4362|L3249_20870
PF00356.27 fig|1134687.637.peg.4362|L3249_20870
PF13407.12 fig|1134687.637.peg.4362|L3249_20870
PF03466.25 fig|1134687.637.peg.4373|L3249_20915
PF03466.25 fig|1134687.637.peg.4373|L3249_20915
PF00126.33 fig|1134687.637.peg.4373|L3249_20915
PF13560.12 fig|1134687.637.peg.4397|L3249_21025
PF01381.28 fig|1134687.637.peg.4397|L3249_21025
PF01381.28 fig|1134687.637.peg.4397|L3249_21025
PF00232.24 fig|1134687.637.peg.4399|L3249_21035
PF00701.28 fig|1134687.637.peg.4430|L3249_21195
PF07409.17 fig|1134687.637.peg.4447|L3249_21270
PF10109.15 fig|1134687.637.peg.4454|L3249_21300
PF09588.16 fig|1134687.637.peg.4506|L3249_21550
PF13302.13 fig|1134687.637.peg.4573|L3249_21880
PF00528.27 fig|1134687.637.peg.4581|L3249_21920
PF00528.27 fig|1134687.637.peg.4581|L3249_21920
PF02894.22 fig|1134687.637.peg.4634|L3249_22180
PF01408.28 fig|1134687.637.peg.4634|L3249_22180
PF22725.1 fig|1134687.637.peg.4634|L3249_22180
PF00557.29 fig|1134687.637.peg.4654|L3249_22280
PF00857.25 fig|1134687.637.peg.4667|L3249_22340
PF05525.19 fig|1134687.637.peg.4671|L3249_22360
PF13476.12 fig|1134687.637.peg.4675|L3249_22380
PF13558.12 fig|1134687.637.peg.4675|L3249_22380
PF13558.12 fig|1134687.637.peg.4675|L3249_22380
PF02463.25 fig|1134687.637.peg.4675|L3249_22380
PF02463.25 fig|1134687.637.peg.4675|L3249_22380
PF13555.12 fig|1134687.637.peg.4675|L3249_22380
PF18649.7 fig|1134687.637.peg.4738|L3249_22670
PF18649.7 fig|1134687.637.peg.4738|L3249_22670
PF05935.17 fig|1134687.637.peg.4749|L3249_22720
PF05935.17 fig|1134687.637.peg.4749|L3249_22720
PF14269.12 fig|1134687.637.peg.4749|L3249_22720
PF00085.26 fig|1134687.637.peg.4749|L3249_22720
PF00221.24 fig|1134687.637.peg.4786|L3249_22895
PF03466.25 fig|1134687.637.peg.4797|L3249_22945
PF00126.33 fig|1134687.637.peg.4797|L3249_22945
PF00171.27 fig|1134687.637.peg.4816|L3249_23040
PF00075.30 fig|1134687.637.peg.4850|L3249_23210
PF00593.30 fig|1134687.637.peg.4913|L3249_23550
PF00593.30 fig|1134687.637.peg.4913|L3249_23550
PF07715.20 fig|1134687.637.peg.4913|L3249_23550
PF00482.28 fig|1134687.637.peg.4923|L3249_23590
PF00482.28 fig|1134687.637.peg.4923|L3249_23590
PF00482.28 fig|1134687.637.peg.4923|L3249_23590
PF00419.26 fig|1134687.637.peg.4943|L3249_23690
PF00180.25 fig|1134687.637.peg.5014|L3249_24040
PF01487.21 fig|1134687.637.peg.5021|L3249_24070
PF07690.21 fig|1134687.637.peg.5023|L3249_24080
PF07690.21 fig|1134687.637.peg.5023|L3249_24080
PF00083.30 fig|1134687.637.peg.5023|L3249_24080
PF00083.30 fig|1134687.637.peg.5023|L3249_24080
PF00083.30 fig|1134687.637.peg.5023|L3249_24080
PF00117.34 fig|1134687.637.peg.5057|L3249_24235
PF00988.28 fig|1134687.637.peg.5057|L3249_24235
PF07722.19 fig|1134687.637.peg.5057|L3249_24235
PF01874.21 fig|1134687.637.peg.5061|L3249_24245
PF02401.23 fig|1134687.637.peg.5082|L3249_24340
PF01791.15 fig|1134687.637.peg.5132|L3249_24590
PF03610.21 fig|1134687.637.peg.5165|L3249_24765
PF00155.27 fig|1134687.637.peg.5222|L3249_25040
PF00392.27 fig|1134687.637.peg.5222|L3249_25040
PF00005.33 fig|1134687.637.peg.5253|L3249_25180
PF00005.33 fig|1134687.637.peg.5253|L3249_25180
PF12698.13 fig|1134687.637.peg.5253|L3249_25180
PF13304.12 fig|1134687.637.peg.5253|L3249_25180
PF13304.12 fig|1134687.637.peg.5253|L3249_25180
PF13304.12 fig|1134687.637.peg.5253|L3249_25180
PF13304.12 fig|1134687.637.peg.5253|L3249_25180
PF01061.29 fig|1134687.637.peg.5253|L3249_25180
PF01061.29 fig|1134687.637.peg.5253|L3249_25180
PF12679.13 fig|1134687.637.peg.5253|L3249_25180
PF04962.18 fig|1134687.637.peg.5328|L3249_25560
PF13597.11 fig|1134687.637.peg.5359|L3249_25705
PF01228.26 fig|1134687.637.peg.5359|L3249_25705
PF03477.21 fig|1134687.637.peg.5359|L3249_25705
PF03477.21 fig|1134687.637.peg.5359|L3249_25705
PF00874.25 fig|1134687.637.peg.5364|L3249_25730
PF00874.25 fig|1134687.637.peg.5364|L3249_25730
PF00874.25 fig|1134687.637.peg.5364|L3249_25730
PF00359.27 fig|1134687.637.peg.5364|L3249_25730
PF00359.27 fig|1134687.637.peg.5364|L3249_25730
PF08279.18 fig|1134687.637.peg.5364|L3249_25730
PF08279.18 fig|1134687.637.peg.5364|L3249_25730
PF08279.18 fig|1134687.637.peg.5364|L3249_25730
PF05043.19 fig|1134687.637.peg.5364|L3249_25730
PF05043.19 fig|1134687.637.peg.5364|L3249_25730
PF05043.19 fig|1134687.637.peg.5364|L3249_25730
PF14189.11 fig|1134687.637.peg.5371|L3249_25765
PF00892.26 fig|1134687.637.peg.5409|L3249_25950
PF00892.26 fig|1134687.637.peg.5409|L3249_25950
PF00419.26 fig|1134687.637.peg.5518|L3249_26500
PF00577.26 fig|1134687.637.peg.5519|L3249_26505
PF00577.26 fig|1134687.637.peg.5519|L3249_26505
PF13954.11 fig|1134687.637.peg.5519|L3249_26505
PF13953.12 fig|1134687.637.peg.5519|L3249_26505
PF13953.12 fig|1134687.637.peg.5519|L3249_26505
PF00990.26 fig|1134687.637.peg.5626|L3249_27020
PF02743.24 fig|1134687.637.peg.5626|L3249_27020
PF00005.33 fig|1134687.637.peg.5778|L3249_27855
PF00005.33 fig|1134687.637.peg.5778|L3249_27855
PF02653.21 fig|1134687.637.peg.5779|L3249_27860
PF03631.20 fig|1134687.637.peg.5842|L3249_28155
PF00137.26 fig|1134687.637.peg.5878|L3249_28350
PF13614.12 fig|1134687.637.peg.5930|L3249_28555
PF13614.12 fig|1134687.637.peg.5930|L3249_28555
PF01656.29 fig|1134687.637.peg.5930|L3249_28555
PF09140.17 fig|1134687.637.peg.5930|L3249_28555
PF09140.17 fig|1134687.637.peg.5930|L3249_28555
PF02374.21 fig|1134687.637.peg.5930|L3249_28555
PF02374.21 fig|1134687.637.peg.5930|L3249_28555
PF02374.21 fig|1134687.637.peg.5930|L3249_28555
PF06986.16 fig|1134687.637.peg.5948|L3249_28635
PF06986.16 fig|1134687.637.peg.5948|L3249_28635
PF15632.11 fig|1134687.637.peg.5995|L3249_28855
PF02342.23 fig|1134687.637.peg.6000|L3249_28880
PF01381.28 fig|1134687.637.peg.6008|L3249_28915
PF13560.12 fig|1134687.637.peg.6008|L3249_28915
PF01526.23 fig|1134687.637.peg.6027|L3249_29010
PF00072.30 fig|1134687.637.peg.6052|L3249_29135
PF00486.34 fig|1134687.637.peg.6052|L3249_29135
PF00486.34 fig|1134687.637.peg.6052|L3249_29135
PF01609.27 fig|1134687.637.peg.6089|L3249_29310
PF04986.18 fig|1134687.637.peg.6097|L3249_29345
PF01381.28 fig|1134687.637.peg.6315|L3249_30315
PF13560.12 fig|1134687.637.peg.6315|L3249_30315
PF13744.12 fig|1134687.637.peg.6315|L3249_30315
PF12844.13 fig|1134687.637.peg.6315|L3249_30315
PF13333.12 fig|1134687.637.peg.6340|L3249_30425
PF13683.12 fig|1134687.637.peg.6340|L3249_30425
PF01548.22 fig|1134687.637.peg.6341|L3249_30430
PF01548.22 fig|1134687.637.peg.6341|L3249_30430
PF01548.22 fig|1134687.637.peg.6341|L3249_30430
PF02371.22 fig|1134687.637.peg.6341|L3249_30430
PF00078.32 fig|1134687.637.peg.6357|L3249_30505
PF00078.32 fig|1134687.637.peg.6357|L3249_30505
PF00239.26 fig|1134687.637.peg.6429|L3249_30840
PF01526.23 fig|1134687.637.peg.6441|L3249_30905
PF00521.25 fig|1138383.23.peg.6|MINTM001_00060
PF03989.18 fig|1138383.23.peg.6|MINTM001_00060
PF03989.18 fig|1138383.23.peg.6|MINTM001_00060
PF03989.18 fig|1138383.23.peg.6|MINTM001_00060
PF03989.18 fig|1138383.23.peg.6|MINTM001_00060
PF03989.18 fig|1138383.23.peg.6|MINTM001_00060
PF03989.18 fig|1138383.23.peg.6|MINTM001_00060
PF00440.29 fig|1138383.23.peg.8|MINTM001_00080
PF10814.13 fig|1138383.23.peg.10|MINTM001_00100
PF00905.27 fig|1138383.23.peg.18|MINTM001_00180
PF21922.1 fig|1138383.23.peg.18|MINTM001_00180
PF01381.28 fig|1138383.23.peg.35|MINTM001_00340
PF01381.28 fig|1138383.23.peg.35|MINTM001_00340
PF13560.12 fig|1138383.23.peg.35|MINTM001_00340
PF13560.12 fig|1138383.23.peg.35|MINTM001_00340
PF13560.12 fig|1138383.23.peg.35|MINTM001_00340
PF13560.12 fig|1138383.23.peg.35|MINTM001_00340
PF00877.25 fig|1138383.23.peg.36|MINTM001_00350
PF00877.25 fig|1138383.23.peg.36|MINTM001_00350
PF13561.12 fig|1138383.23.peg.94|MINTM001_00900
PF13561.12 fig|1138383.23.peg.94|MINTM001_00900
PF00106.31 fig|1138383.23.peg.94|MINTM001_00900
PF00106.31 fig|1138383.23.peg.94|MINTM001_00900
PF02515.22 fig|1138383.23.peg.98|MINTM001_00940
PF13561.12 fig|1138383.23.peg.119|MINTM001_01150
PF13561.12 fig|1138383.23.peg.119|MINTM001_01150
PF00106.31 fig|1138383.23.peg.119|MINTM001_01150
PF00106.31 fig|1138383.23.peg.119|MINTM001_01150
PF08659.16 fig|1138383.23.peg.119|MINTM001_01150
PF02958.26 fig|1138383.23.peg.136|MINTM001_01310
PF02958.26 fig|1138383.23.peg.136|MINTM001_01310
PF01636.29 fig|1138383.23.peg.136|MINTM001_01310
PF07914.17 fig|1138383.23.peg.136|MINTM001_01310
PF05481.17 fig|1138383.23.peg.141|MINTM001_01350
PF02515.22 fig|1138383.23.peg.154|MINTM001_01480
PF02515.22 fig|1138383.23.peg.155|MINTM001_01490
PF02515.22 fig|1138383.23.peg.181|MINTM001_01750
PF11136.13 fig|1138383.23.peg.198|MINTM001_01910
PF11136.13 fig|1138383.23.peg.198|MINTM001_01910
PF13561.12 fig|1138383.23.peg.270|MINTM001_02650
PF00106.31 fig|1138383.23.peg.270|MINTM001_02650
PF02900.23 fig|1138383.23.peg.277|MINTM001_02720
PF17198.9 fig|1138383.23.peg.281|MINTM001_02760
PF17198.9 fig|1138383.23.peg.281|MINTM001_02760
PF00665.32 fig|1138383.23.peg.317|MINTM001_03130
PF02515.22 fig|1138383.23.peg.363|MINTM001_03570
PF00171.27 fig|1138383.23.peg.422|MINTM001_04150
PF13276.12 fig|1138383.23.peg.449|MINTM001_04430
PF13519.12 fig|1138383.23.peg.508|MINTM001_05010
PF00092.34 fig|1138383.23.peg.508|MINTM001_05010
PF06013.18 fig|1138383.23.peg.536|MINTM001_05290
PF20079.4 fig|1138383.23.peg.563|MINTM001_05540
PF08282.18 fig|1138383.23.peg.589|MINTM001_05800
PF05116.19 fig|1138383.23.peg.589|MINTM001_05800
PF05116.19 fig|1138383.23.peg.589|MINTM001_05800
PF00702.32 fig|1138383.23.peg.589|MINTM001_05800
PF00702.32 fig|1138383.23.peg.589|MINTM001_05800
PF00702.32 fig|1138383.23.peg.589|MINTM001_05800
PF12710.13 fig|1138383.23.peg.589|MINTM001_05800
PF12710.13 fig|1138383.23.peg.589|MINTM001_05800
PF12710.13 fig|1138383.23.peg.589|MINTM001_05800
PF01872.22 fig|1138383.23.peg.605|MINTM001_05950
PF02153.23 fig|1138383.23.peg.661|MINTM001_06500
PF20463.3 fig|1138383.23.peg.661|MINTM001_06500
PF03807.23 fig|1138383.23.peg.661|MINTM001_06500
PF03807.23 fig|1138383.23.peg.661|MINTM001_06500
PF00753.33 fig|1138383.23.peg.678|MINTM001_06660
PF14863.12 fig|1138383.23.peg.678|MINTM001_06660
PF12706.13 fig|1138383.23.peg.678|MINTM001_06660
PF08353.15 fig|1138383.23.peg.734|MINTM001_07210
PF08353.15 fig|1138383.23.peg.734|MINTM001_07210
PF08245.18 fig|1138383.23.peg.734|MINTM001_07210
PF14518.11 fig|1138383.23.peg.767|MINTM001_07530
PF02467.21 fig|1138383.23.peg.801|MINTM001_07860
PF00730.31 fig|1138383.23.peg.809|MINTM001_07940
PF00633.29 fig|1138383.23.peg.809|MINTM001_07940
PF00633.29 fig|1138383.23.peg.809|MINTM001_07940
PF13177.12 fig|1138383.23.peg.838|MINTM001_08240
PF01370.27 fig|1138383.23.peg.840|MINTM001_08260
PF16363.11 fig|1138383.23.peg.840|MINTM001_08260
PF01073.25 fig|1138383.23.peg.840|MINTM001_08260
PF04321.23 fig|1138383.23.peg.840|MINTM001_08260
PF04321.23 fig|1138383.23.peg.840|MINTM001_08260
PF02719.21 fig|1138383.23.peg.840|MINTM001_08260
PF07993.18 fig|1138383.23.peg.840|MINTM001_08260
PF07993.18 fig|1138383.23.peg.840|MINTM001_08260
PF13460.12 fig|1138383.23.peg.840|MINTM001_08260
PF02113.20 fig|1138383.23.peg.846|MINTM001_08320
PF02113.20 fig|1138383.23.peg.846|MINTM001_08320
PF10103.15 fig|1138383.23.peg.847|MINTM001_08330
PF21095.3 fig|1138383.23.peg.884|MINTM001_08690
PF02559.22 fig|1138383.23.peg.884|MINTM001_08690
PF16925.10 fig|1138383.23.peg.1050|MINTM001_10300
PF16925.10 fig|1138383.23.peg.1050|MINTM001_10300
PF00440.29 fig|1138383.23.peg.1050|MINTM001_10300
PF00440.29 fig|1138383.23.peg.1050|MINTM001_10300
PF21993.1 fig|1138383.23.peg.1050|MINTM001_10300
PF21993.1 fig|1138383.23.peg.1050|MINTM001_10300
PF13977.11 fig|1138383.23.peg.1050|MINTM001_10300
PF13977.11 fig|1138383.23.peg.1050|MINTM001_10300
PF13977.11 fig|1138383.23.peg.1050|MINTM001_10300
PF11273.13 fig|1138383.23.peg.1065|MINTM001_10450
PF02900.23 fig|1138383.23.peg.1150|MINTM001_11270
PF13561.12 fig|1138383.23.peg.1153|MINTM001_11300
PF13561.12 fig|1138383.23.peg.1153|MINTM001_11300
PF00106.31 fig|1138383.23.peg.1153|MINTM001_11300
PF00106.31 fig|1138383.23.peg.1153|MINTM001_11300
PF01370.27 fig|1138383.23.peg.1153|MINTM001_11300
PF02515.22 fig|1138383.23.peg.1226|MINTM001_12030
PF05481.17 fig|1138383.23.peg.1247|MINTM001_12250
PF10604.15 fig|1138383.23.peg.1287|MINTM001_12650
PF03364.25 fig|1138383.23.peg.1287|MINTM001_12650
PF08327.17 fig|1138383.23.peg.1287|MINTM001_12650
PF01566.24 fig|1138383.23.peg.1328|MINTM001_13050
PF00113.28 fig|1138383.23.peg.1462|MINTM001_14340
PF03952.21 fig|1138383.23.peg.1462|MINTM001_14340
PF03952.21 fig|1138383.23.peg.1462|MINTM001_14340
PF13378.12 fig|1138383.23.peg.1462|MINTM001_14340
PF13378.12 fig|1138383.23.peg.1462|MINTM001_14340
PF04417.17 fig|1138383.23.peg.1464|MINTM001_14360
PF09604.15 fig|1138383.23.peg.1472
PF01734.27 fig|1138383.23.peg.1499|MINTM001_14710
PF01734.27 fig|1138383.23.peg.1500|MINTM001_14720
PF01734.27 fig|1138383.23.peg.1500|MINTM001_14720
PF17301.7 fig|1138383.23.peg.1501|MINTM001_14730
PF02401.23 fig|1138383.23.peg.1542|MINTM001_15140
PF13519.12 fig|1138383.23.peg.1578|MINTM001_15490
PF05762.20 fig|1138383.23.peg.1578|MINTM001_15490
PF11314.13 fig|1138383.23.peg.1666
PF00440.29 fig|1138383.23.peg.1703|MINTM001_16730
PF00903.31 fig|1138383.23.peg.1735|MINTM001_17050
PF22677.2 fig|1138383.23.peg.1735|MINTM001_17050
PF13424.12 fig|1138383.23.peg.1737|MINTM001_17070
PF13424.12 fig|1138383.23.peg.1737|MINTM001_17070
PF13424.12 fig|1138383.23.peg.1737|MINTM001_17070
PF13424.12 fig|1138383.23.peg.1737|MINTM001_17070
PF13424.12 fig|1138383.23.peg.1737|MINTM001_17070
PF13374.12 fig|1138383.23.peg.1737|MINTM001_17070
PF13374.12 fig|1138383.23.peg.1737|MINTM001_17070
PF13374.12 fig|1138383.23.peg.1737|MINTM001_17070
PF13374.12 fig|1138383.23.peg.1737|MINTM001_17070
PF13374.12 fig|1138383.23.peg.1737|MINTM001_17070
PF13374.12 fig|1138383.23.peg.1737|MINTM001_17070
PF00589.27 fig|1138383.23.peg.1759|MINTM001_17290
PF14657.12 fig|1138383.23.peg.1759|MINTM001_17290
PF00137.26 fig|1138383.23.peg.1773|MINTM001_17430
PF02958.26 fig|1138383.23.peg.1817|MINTM001_17850
PF02958.26 fig|1138383.23.peg.1817|MINTM001_17850
PF01636.29 fig|1138383.23.peg.1817|MINTM001_17850
PF07914.17 fig|1138383.23.peg.1817|MINTM001_17850
PF02515.22 fig|1138383.23.peg.1852|MINTM001_18200
PF00171.27 fig|1138383.23.peg.1854|MINTM001_18220
PF10604.15 fig|1138383.23.peg.1857|MINTM001_18250
PF03364.25 fig|1138383.23.peg.1857|MINTM001_18250
PF01553.26 fig|1138383.23.peg.1939|MINTM001_19060
PF12710.13 fig|1138383.23.peg.1939|MINTM001_19060
PF00702.32 fig|1138383.23.peg.1939|MINTM001_19060
PF03772.21 fig|1138383.23.peg.2014|MINTM001_19770
PF03772.21 fig|1138383.23.peg.2014|MINTM001_19770
PF01638.23 fig|1138383.23.peg.2020|MINTM001_19830
PF00106.31 fig|1138383.23.peg.2052|MINTM001_20120
PF13561.12 fig|1138383.23.peg.2052|MINTM001_20120
PF08659.16 fig|1138383.23.peg.2052|MINTM001_20120
PF17198.9 fig|1138383.23.peg.2064|MINTM001_20240
PF13577.12 fig|1138383.23.peg.2071|MINTM001_20310
PF02515.22 fig|1138383.23.peg.2072|MINTM001_20320
PF14863.12 fig|1138383.23.peg.2081|MINTM001_20400
PF00753.33 fig|1138383.23.peg.2081|MINTM001_20400
PF00441.29 fig|1138383.23.peg.2135|MINTM001_20920
PF00441.29 fig|1138383.23.peg.2135|MINTM001_20920
PF08028.16 fig|1138383.23.peg.2135|MINTM001_20920
PF08028.16 fig|1138383.23.peg.2135|MINTM001_20920
PF02771.21 fig|1138383.23.peg.2135|MINTM001_20920
PF03949.21 fig|1138383.23.peg.2176|MINTM001_21340
PF00390.24 fig|1138383.23.peg.2176|MINTM001_21340
PF01022.26 fig|1138383.23.peg.2306|MINTM001_22610
PF12840.13 fig|1138383.23.peg.2306|MINTM001_22610
PF12840.13 fig|1138383.23.peg.2306|MINTM001_22610
PF00903.31 fig|1138383.23.peg.2337|MINTM001_22920
PF13669.12 fig|1138383.23.peg.2337|MINTM001_22920
PF18029.7 fig|1138383.23.peg.2337|MINTM001_22920
PF11253.13 fig|1138383.23.peg.2383|MINTM001_23360
PF00589.27 fig|1138383.23.peg.2385|MINTM001_23380
PF01955.23 fig|1138383.23.peg.2409|MINTM001_23620
PF00903.31 fig|1138383.23.peg.2411|MINTM001_23640
PF00903.31 fig|1138383.23.peg.2420|MINTM001_23730
PF13829.11 fig|1138383.23.peg.2441|MINTM001_23940
PF10604.15 fig|1138383.23.peg.2448|MINTM001_24010
PF00733.27 fig|1138383.23.peg.2461|MINTM001_24140
PF13537.11 fig|1138383.23.peg.2461|MINTM001_24140
PF13522.11 fig|1138383.23.peg.2461|MINTM001_24140
PF00877.25 fig|1138383.23.peg.2473|MINTM001_24250
PF00877.25 fig|1138383.23.peg.2473|MINTM001_24250
PF03136.20 fig|1138383.23.peg.2585|MINTM001_25320
PF02958.26 fig|1138383.23.peg.2647|MINTM001_25910
PF02958.26 fig|1138383.23.peg.2647|MINTM001_25910
PF01636.29 fig|1138383.23.peg.2647|MINTM001_25910
PF07914.17 fig|1138383.23.peg.2647|MINTM001_25910
PF23213.1 fig|1138383.23.peg.2647|MINTM001_25910
PF23213.1 fig|1138383.23.peg.2647|MINTM001_25910
PF06414.18 fig|1138383.23.peg.2653|MINTM001_25970
PF13671.12 fig|1138383.23.peg.2653|MINTM001_25970
PF01734.27 fig|1138383.23.peg.2664|MINTM001_26080
PF00072.30 fig|1138383.23.peg.2718|MINTM001_26630
PF07228.17 fig|1138383.23.peg.2719|MINTM001_26640
PF06414.18 fig|1138383.23.peg.2731|MINTM001_26760
PF13671.12 fig|1138383.23.peg.2731|MINTM001_26760
PF00107.32 fig|1138383.23.peg.2752|MINTM001_26960
PF08240.17 fig|1138383.23.peg.2752|MINTM001_26960
PF08240.17 fig|1138383.23.peg.2752|MINTM001_26960
PF08240.17 fig|1138383.23.peg.2752|MINTM001_26960
PF16912.11 fig|1138383.23.peg.2752|MINTM001_26960
PF16912.11 fig|1138383.23.peg.2752|MINTM001_26960
PF13602.12 fig|1138383.23.peg.2752|MINTM001_26960
PF20088.4 fig|1138383.23.peg.2756|MINTM001_27000
PF05481.17 fig|1138383.23.peg.2843|MINTM001_27850
PF10708.14 fig|1138383.23.peg.2882|MINTM001_28230
PF02515.22 fig|1138383.23.peg.2965|MINTM001_29040
PF13452.11 fig|1138383.23.peg.3028|MINTM001_29660
PF00733.27 fig|1138383.23.peg.3080|MINTM001_30180
PF13537.11 fig|1138383.23.peg.3080|MINTM001_30180
PF13522.11 fig|1138383.23.peg.3080|MINTM001_30180
PF13522.11 fig|1138383.23.peg.3080|MINTM001_30180
PF00171.27 fig|1138383.23.peg.3090|MINTM001_30300
PF01566.24 fig|1138383.23.peg.3125|MINTM001_30580
PF01566.24 fig|1138383.23.peg.3125|MINTM001_30580
PF00185.30 fig|1138383.23.peg.3272|MINTM001_31950
PF02729.26 fig|1138383.23.peg.3272|MINTM001_31950
PF00072.30 fig|1138383.23.peg.3321|MINTM001_32440
PF03861.19 fig|1138383.23.peg.3321|MINTM001_32440
PF03861.19 fig|1138383.23.peg.3321|MINTM001_32440
PF00877.25 fig|1138383.23.peg.3371|MINTM001_32940
PF02095.21 fig|1138383.23.peg.3371|MINTM001_32940
PF00155.27 fig|1138383.23.peg.3377|MINTM001_33000
PF00392.27 fig|1138383.23.peg.3377|MINTM001_33000
PF00392.27 fig|1138383.23.peg.3377|MINTM001_33000
PF00392.27 fig|1138383.23.peg.3377|MINTM001_33000
PF01370.27 fig|1138383.23.peg.3434|MINTM001_33560
PF16363.11 fig|1138383.23.peg.3434|MINTM001_33560
PF16363.11 fig|1138383.23.peg.3434|MINTM001_33560
PF04321.23 fig|1138383.23.peg.3434|MINTM001_33560
PF04321.23 fig|1138383.23.peg.3434|MINTM001_33560
PF01073.25 fig|1138383.23.peg.3434|MINTM001_33560
PF01073.25 fig|1138383.23.peg.3434|MINTM001_33560
PF07993.18 fig|1138383.23.peg.3434|MINTM001_33560
PF07993.18 fig|1138383.23.peg.3434|MINTM001_33560
PF02719.21 fig|1138383.23.peg.3434|MINTM001_33560
PF02719.21 fig|1138383.23.peg.3434|MINTM001_33560
PF01957.24 fig|1138383.23.peg.3455|MINTM001_33760
PF00877.25 fig|1138383.23.peg.3464|MINTM001_33850
PF00877.25 fig|1138383.23.peg.3465|MINTM001_33860
PF01042.26 fig|1138383.23.peg.3489|MINTM001_34110
PF07992.20 fig|1138383.23.peg.3507|MINTM001_34270
PF02852.28 fig|1138383.23.peg.3507|MINTM001_34270
PF02852.28 fig|1138383.23.peg.3507|MINTM001_34270
PF02852.28 fig|1138383.23.peg.3507|MINTM001_34270
PF00070.33 fig|1138383.23.peg.3507|MINTM001_34270
PF00070.33 fig|1138383.23.peg.3507|MINTM001_34270
PF13738.12 fig|1138383.23.peg.3507|MINTM001_34270
PF13738.12 fig|1138383.23.peg.3507|MINTM001_34270
PF13738.12 fig|1138383.23.peg.3507|MINTM001_34270
PF01134.28 fig|1138383.23.peg.3507|MINTM001_34270
PF01134.28 fig|1138383.23.peg.3507|MINTM001_34270
PF01134.28 fig|1138383.23.peg.3507|MINTM001_34270
PF08459.17 fig|1138383.23.peg.3570|MINTM001_34850
PF08459.17 fig|1138383.23.peg.3570|MINTM001_34850
PF22920.2 fig|1138383.23.peg.3570|MINTM001_34850
PF14520.12 fig|1138383.23.peg.3570|MINTM001_34850
PF01541.30 fig|1138383.23.peg.3570|MINTM001_34850
PF02151.25 fig|1138383.23.peg.3570|MINTM001_34850
PF12826.13 fig|1138383.23.peg.3570|MINTM001_34850
PF00633.29 fig|1138383.23.peg.3570|MINTM001_34850
PF00633.29 fig|1138383.23.peg.3570|MINTM001_34850
PF00834.25 fig|1138383.23.peg.3582|MINTM001_34980
PF01243.26 fig|1138383.23.peg.3591|MINTM001_35070
PF00625.27 fig|1138383.23.peg.3595|MINTM001_35110
PF00988.28 fig|1138383.23.peg.3600|MINTM001_35160
PF00117.34 fig|1138383.23.peg.3600|MINTM001_35160
PF07722.19 fig|1138383.23.peg.3600|MINTM001_35160
PF07722.19 fig|1138383.23.peg.3600|MINTM001_35160
PF07702.18 fig|1138383.23.peg.3612|MINTM001_35280
PF00392.27 fig|1138383.23.peg.3612|MINTM001_35280
PF24621.1 fig|1138383.23.peg.3622|MINTM001_35370
PF01761.26 fig|1138383.23.peg.3622|MINTM001_35370
PF13685.12 fig|1138383.23.peg.3622|MINTM001_35370
PF03992.22 fig|1138383.23.peg.3632|MINTM001_35470
PF03992.22 fig|1138383.23.peg.3632|MINTM001_35470
PF13393.11 fig|1138383.23.peg.3662|MINTM001_35780
PF03129.25 fig|1138383.23.peg.3662|MINTM001_35780
PF03129.25 fig|1138383.23.peg.3662|MINTM001_35780
PF00587.30 fig|1138383.23.peg.3662|MINTM001_35780
PF04909.20 fig|1138383.23.peg.3740|MINTM001_36550
PF04909.20 fig|1138383.23.peg.3740|MINTM001_36550
PF04909.20 fig|1138383.23.peg.3741|MINTM001_36560
PF04909.20 fig|1138383.23.peg.3745|MINTM001_36600
PF12502.13 fig|1138383.23.peg.3783|MINTM001_36990
PF03631.20 fig|1138383.23.peg.3793|MINTM001_37100
PF21982.2 fig|1138383.23.peg.3819|MINTM001_37350
PF21982.2 fig|1138383.23.peg.3819|MINTM001_37350
PF21982.2 fig|1138383.23.peg.3819|MINTM001_37350
PF21982.2 fig|1138383.23.peg.3819|MINTM001_37350
PF02631.22 fig|1138383.23.peg.3819|MINTM001_37350
PF02631.22 fig|1138383.23.peg.3819|MINTM001_37350
PF02631.22 fig|1138383.23.peg.3819|MINTM001_37350
PF02631.22 fig|1138383.23.peg.3819|MINTM001_37350
PF21981.2 fig|1138383.23.peg.3819|MINTM001_37350
PF21981.2 fig|1138383.23.peg.3819|MINTM001_37350
PF21981.2 fig|1138383.23.peg.3819|MINTM001_37350
PF00154.27 fig|1138383.23.peg.3820|MINTM001_37360
PF21096.2 fig|1138383.23.peg.3820|MINTM001_37360
PF06745.19 fig|1138383.23.peg.3820|MINTM001_37360
PF06745.19 fig|1138383.23.peg.3820|MINTM001_37360
PF08423.17 fig|1138383.23.peg.3820|MINTM001_37360
PF22505.1 fig|1138383.23.peg.3837|MINTM001_37540
PF17770.6 fig|1138383.23.peg.3837|MINTM001_37540
PF12706.13 fig|1138383.23.peg.3837|MINTM001_37540
PF12706.13 fig|1138383.23.peg.3837|MINTM001_37540
PF07521.17 fig|1138383.23.peg.3837|MINTM001_37540
PF00753.33 fig|1138383.23.peg.3837|MINTM001_37540
PF00905.27 fig|1138383.23.peg.3917|MINTM001_38350
PF05223.17 fig|1138383.23.peg.3917|MINTM001_38350
PF10502.14 fig|1138383.23.peg.3960|MINTM001_38770
PF02463.25 fig|1138383.23.peg.3981|MINTM001_38980
PF06470.18 fig|1138383.23.peg.3981|MINTM001_38980
PF06470.18 fig|1138383.23.peg.3981|MINTM001_38980
PF13476.12 fig|1138383.23.peg.3981|MINTM001_38980
PF13476.12 fig|1138383.23.peg.3981|MINTM001_38980
PF13304.12 fig|1138383.23.peg.3981|MINTM001_38980
PF13304.12 fig|1138383.23.peg.3981|MINTM001_38980
PF13175.12 fig|1138383.23.peg.3981|MINTM001_38980
PF13175.12 fig|1138383.23.peg.3981|MINTM001_38980
PF13555.12 fig|1138383.23.peg.3981|MINTM001_38980
PF01467.32 fig|1138383.23.peg.3991|MINTM001_39080
PF08218.17 fig|1138383.23.peg.3991|MINTM001_39080
PF07884.19 fig|1138383.23.peg.3993|MINTM001_39100
PF07884.19 fig|1138383.23.peg.3993|MINTM001_39100
PF03167.24 fig|1138383.23.peg.4009|MINTM001_39260
PF00749.27 fig|1138383.23.peg.4023|MINTM001_39390
PF19269.4 fig|1138383.23.peg.4023|MINTM001_39390
PF19269.4 fig|1138383.23.peg.4023|MINTM001_39390
PF11738.13 fig|1138383.23.peg.4091|MINTM001_40090
PF03466.25 fig|1138383.23.peg.4200|MINTM001_41180
PF03466.25 fig|1138383.23.peg.4200|MINTM001_41180
PF00126.33 fig|1138383.23.peg.4200|MINTM001_41180
PF18075.7 fig|1138383.23.peg.4217|MINTM001_41350
PF02687.26 fig|1138383.23.peg.4217|MINTM001_41350
PF02687.26 fig|1138383.23.peg.4217|MINTM001_41350
PF00106.31 fig|1138383.23.peg.4303|MINTM001_42230
PF13561.12 fig|1138383.23.peg.4303|MINTM001_42230
PF08659.16 fig|1138383.23.peg.4303|MINTM001_42230
PF01370.27 fig|1138383.23.peg.4303|MINTM001_42230
PF11738.13 fig|1138383.23.peg.4335|MINTM001_42550
PF11350.14 fig|1138383.23.peg.4379|MINTM001_42980
PF13794.12 fig|1138383.23.peg.4383|MINTM001_43020
PF14863.12 fig|1138383.23.peg.4405|MINTM001_43220
PF00753.33 fig|1138383.23.peg.4405|MINTM001_43220
PF00293.34 fig|1138383.23.peg.4478|MINTM001_43940
PF07228.17 fig|1138383.23.peg.4498|MINTM001_44140
PF00072.30 fig|1138383.23.peg.4498|MINTM001_44140
PF00072.30 fig|1138383.23.peg.4498|MINTM001_44140
PF07992.20 fig|1138383.23.peg.4538|MINTM001_44550
PF02852.28 fig|1138383.23.peg.4538|MINTM001_44550
PF00070.33 fig|1138383.23.peg.4538|MINTM001_44550
PF00070.33 fig|1138383.23.peg.4538|MINTM001_44550
PF13738.12 fig|1138383.23.peg.4538|MINTM001_44550
PF13738.12 fig|1138383.23.peg.4538|MINTM001_44550
PF13434.12 fig|1138383.23.peg.4538|MINTM001_44550
PF13434.12 fig|1138383.23.peg.4538|MINTM001_44550
PF03486.20 fig|1138383.23.peg.4538|MINTM001_44550
PF03486.20 fig|1138383.23.peg.4538|MINTM001_44550
PF03486.20 fig|1138383.23.peg.4538|MINTM001_44550
PF01243.26 fig|1138383.23.peg.4560|MINTM001_44790
PF00282.25 fig|1138383.23.peg.4649|MINTM001_45680
PF00355.32 fig|1138383.23.peg.4692|MINTM001_46110
PF13490.11 fig|1138383.23.peg.4708|MINTM001_46270
PF13490.11 fig|1138383.23.peg.4708|MINTM001_46270
PF00596.26 fig|1138383.23.peg.4718|MINTM001_46370
PF00203.26 fig|1138383.23.peg.4745|MINTM001_46640
PF11259.13 fig|1138383.23.peg.4775|MINTM001_46920
PF10503.15 fig|1138383.23.peg.4781|MINTM001_46980
PF01074.27 fig|1138383.23.peg.4794|MINTM001_47100
PF10633.15 fig|1138383.23.peg.4794|MINTM001_47100
PF10633.15 fig|1138383.23.peg.4794|MINTM001_47100
PF10633.15 fig|1138383.23.peg.4794|MINTM001_47100
PF09261.16 fig|1138383.23.peg.4794|MINTM001_47100
PF07748.19 fig|1138383.23.peg.4794|MINTM001_47100
PF01734.27 fig|1138383.23.peg.4817|MINTM001_47330
PF07971.18 fig|1138383.23.peg.4829|MINTM001_47450
PF17678.7 fig|1138383.23.peg.4829|MINTM001_47450
PF01566.24 fig|1138383.23.peg.4842|MINTM001_47580
PF01381.28 fig|1138383.23.peg.4849|MINTM001_47650
PF13560.12 fig|1138383.23.peg.4849|MINTM001_47650
PF05305.19 fig|1138383.23.peg.4853|MINTM001_47690
PF05305.19 fig|1138383.23.peg.4853|MINTM001_47690
PF01370.27 fig|1138383.23.peg.4885|MINTM001_48010
PF01370.27 fig|1138383.23.peg.4885|MINTM001_48010
PF16363.11 fig|1138383.23.peg.4885|MINTM001_48010
PF16363.11 fig|1138383.23.peg.4885|MINTM001_48010
PF01073.25 fig|1138383.23.peg.4885|MINTM001_48010
PF01073.25 fig|1138383.23.peg.4885|MINTM001_48010
PF13460.12 fig|1138383.23.peg.4885|MINTM001_48010
PF13460.12 fig|1138383.23.peg.4885|MINTM001_48010
PF00300.27 fig|1138383.23.peg.4896|MINTM001_48120
PF07690.21 fig|1138383.23.peg.4998|MINTM001_49130
PF07690.21 fig|1138383.23.peg.4998|MINTM001_49130
PF00122.25 fig|1138383.23.peg.5017|MINTM001_49340
PF00122.25 fig|1138383.23.peg.5017|MINTM001_49340
PF00702.32 fig|1138383.23.peg.5017|MINTM001_49340
PF00702.32 fig|1138383.23.peg.5017|MINTM001_49340
PF00689.26 fig|1138383.23.peg.5017|MINTM001_49340
PF00156.33 fig|1138383.23.peg.5082|MINTM001_49970
PF01556.23 fig|1138383.23.peg.5092|MINTM001_50060
PF00226.36 fig|1138383.23.peg.5092|MINTM001_50060
PF00684.24 fig|1138383.23.peg.5092|MINTM001_50060
PF15777.10 fig|1138383.23.peg.5092|MINTM001_50060
PF15777.10 fig|1138383.23.peg.5092|MINTM001_50060
PF10738.15 fig|1138383.23.peg.5097|MINTM001_50110
PF00903.31 fig|1138383.23.peg.5192|MINTM001_51130
PF13669.12 fig|1138383.23.peg.5192|MINTM001_51130
PF11021.13 fig|1138383.23.peg.5227|MINTM001_51460
PF01594.21 fig|1138383.23.peg.5289|MINTM001_52060
PF00067.27 fig|1138383.23.peg.5342|MINTM001_52590
PF02515.22 fig|1138383.23.peg.5345|MINTM001_52620
PF00171.27 fig|1138383.23.peg.5368|MINTM001_52850
PF01566.24 fig|1138383.23.peg.5422|MINTM001_53390
PF01566.24 fig|1138383.23.peg.5422|MINTM001_53390
PF00122.25 fig|1138383.23.peg.5446|MINTM001_53620
PF00702.32 fig|1138383.23.peg.5446|MINTM001_53620
PF00702.32 fig|1138383.23.peg.5446|MINTM001_53620
PF00702.32 fig|1138383.23.peg.5446|MINTM001_53620
PF00689.26 fig|1138383.23.peg.5446|MINTM001_53620
PF13561.12 fig|1138383.23.peg.5470|MINTM001_53850
PF13561.12 fig|1138383.23.peg.5470|MINTM001_53850
PF00106.31 fig|1138383.23.peg.5470|MINTM001_53850
PF00106.31 fig|1138383.23.peg.5470|MINTM001_53850
PF01243.26 fig|1138383.23.peg.5474|MINTM001_53890
PF07730.19 fig|1138383.23.peg.5517|MINTM001_54330
PF07730.19 fig|1138383.23.peg.5517|MINTM001_54330
PF00521.25 fig|1138383.28.peg.6|MINTM015_00060
PF03989.18 fig|1138383.28.peg.6|MINTM015_00060
PF03989.18 fig|1138383.28.peg.6|MINTM015_00060
PF03989.18 fig|1138383.28.peg.6|MINTM015_00060
PF03989.18 fig|1138383.28.peg.6|MINTM015_00060
PF03989.18 fig|1138383.28.peg.6|MINTM015_00060
PF03989.18 fig|1138383.28.peg.6|MINTM015_00060
PF00440.29 fig|1138383.28.peg.8|MINTM015_00080
PF10814.13 fig|1138383.28.peg.10|MINTM015_00100
PF00905.27 fig|1138383.28.peg.18|MINTM015_00180
PF21922.1 fig|1138383.28.peg.18|MINTM015_00180
PF01381.28 fig|1138383.28.peg.35|MINTM015_00350
PF01381.28 fig|1138383.28.peg.35|MINTM015_00350
PF13560.12 fig|1138383.28.peg.35|MINTM015_00350
PF13560.12 fig|1138383.28.peg.35|MINTM015_00350
PF13560.12 fig|1138383.28.peg.35|MINTM015_00350
PF13560.12 fig|1138383.28.peg.35|MINTM015_00350
PF00877.25 fig|1138383.28.peg.36|MINTM015_00360
PF00877.25 fig|1138383.28.peg.36|MINTM015_00360
PF13279.12 fig|1138383.28.peg.136|MINTM015_01350
PF03061.28 fig|1138383.28.peg.136|MINTM015_01350
PF13561.12 fig|1138383.28.peg.177|MINTM015_01740
PF13561.12 fig|1138383.28.peg.177|MINTM015_01740
PF00106.31 fig|1138383.28.peg.177|MINTM015_01740
PF00106.31 fig|1138383.28.peg.177|MINTM015_01740
PF01370.27 fig|1138383.28.peg.177|MINTM015_01740
PF00171.27 fig|1138383.28.peg.178|MINTM015_01750
PF00171.27 fig|1138383.28.peg.182|MINTM015_01790
PF10604.15 fig|1138383.28.peg.192|MINTM015_01890
PF01370.27 fig|1138383.28.peg.193|MINTM015_01910
PF01370.27 fig|1138383.28.peg.193|MINTM015_01910
PF02958.26 fig|1138383.28.peg.197|MINTM015_01950
PF02958.26 fig|1138383.28.peg.197|MINTM015_01950
PF01636.29 fig|1138383.28.peg.197|MINTM015_01950
PF07914.17 fig|1138383.28.peg.197|MINTM015_01950
PF00171.27 fig|1138383.28.peg.205|MINTM015_02030
PF02958.26 fig|1138383.28.peg.245|MINTM015_02410
PF02958.26 fig|1138383.28.peg.245|MINTM015_02410
PF01636.29 fig|1138383.28.peg.245|MINTM015_02410
PF07914.17 fig|1138383.28.peg.245|MINTM015_02410
PF13519.12 fig|1138383.28.peg.308|MINTM015_03030
PF00092.34 fig|1138383.28.peg.308|MINTM015_03030
PF06013.18 fig|1138383.28.peg.335|MINTM015_03300
PF20079.4 fig|1138383.28.peg.362|MINTM015_03550
PF08282.18 fig|1138383.28.peg.388|MINTM015_03810
PF05116.19 fig|1138383.28.peg.388|MINTM015_03810
PF05116.19 fig|1138383.28.peg.388|MINTM015_03810
PF00702.32 fig|1138383.28.peg.388|MINTM015_03810
PF00702.32 fig|1138383.28.peg.388|MINTM015_03810
PF00702.32 fig|1138383.28.peg.388|MINTM015_03810
PF12710.13 fig|1138383.28.peg.388|MINTM015_03810
PF12710.13 fig|1138383.28.peg.388|MINTM015_03810
PF12710.13 fig|1138383.28.peg.388|MINTM015_03810
PF01872.22 fig|1138383.28.peg.403|MINTM015_03960
PF02153.23 fig|1138383.28.peg.459|MINTM015_04500
PF20463.3 fig|1138383.28.peg.459|MINTM015_04500
PF03807.23 fig|1138383.28.peg.459|MINTM015_04500
PF03807.23 fig|1138383.28.peg.459|MINTM015_04500
PF00753.33 fig|1138383.28.peg.471|MINTM015_04620
PF14863.12 fig|1138383.28.peg.471|MINTM015_04620
PF12706.13 fig|1138383.28.peg.471|MINTM015_04620
PF08353.15 fig|1138383.28.peg.522|MINTM015_05120
PF08353.15 fig|1138383.28.peg.522|MINTM015_05120
PF08245.18 fig|1138383.28.peg.522|MINTM015_05120
PF14518.11 fig|1138383.28.peg.554|MINTM015_05440
PF02467.21 fig|1138383.28.peg.569|MINTM015_05590
PF00730.31 fig|1138383.28.peg.577|MINTM015_05670
PF00633.29 fig|1138383.28.peg.577|MINTM015_05670
PF00633.29 fig|1138383.28.peg.577|MINTM015_05670
PF13177.12 fig|1138383.28.peg.607|MINTM015_05980
PF01370.27 fig|1138383.28.peg.609|MINTM015_06000
PF16363.11 fig|1138383.28.peg.609|MINTM015_06000
PF01073.25 fig|1138383.28.peg.609|MINTM015_06000
PF04321.23 fig|1138383.28.peg.609|MINTM015_06000
PF04321.23 fig|1138383.28.peg.609|MINTM015_06000
PF02719.21 fig|1138383.28.peg.609|MINTM015_06000
PF07993.18 fig|1138383.28.peg.609|MINTM015_06000
PF07993.18 fig|1138383.28.peg.609|MINTM015_06000
PF13460.12 fig|1138383.28.peg.609|MINTM015_06000
PF02113.20 fig|1138383.28.peg.616|MINTM015_06070
PF02113.20 fig|1138383.28.peg.616|MINTM015_06070
PF10103.15 fig|1138383.28.peg.617|MINTM015_06080
PF21095.3 fig|1138383.28.peg.654|MINTM015_06440
PF02559.22 fig|1138383.28.peg.654|MINTM015_06440
PF16925.10 fig|1138383.28.peg.821|MINTM015_08070
PF16925.10 fig|1138383.28.peg.821|MINTM015_08070
PF00440.29 fig|1138383.28.peg.821|MINTM015_08070
PF00440.29 fig|1138383.28.peg.821|MINTM015_08070
PF21993.1 fig|1138383.28.peg.821|MINTM015_08070
PF21993.1 fig|1138383.28.peg.821|MINTM015_08070
PF13977.11 fig|1138383.28.peg.821|MINTM015_08070
PF13977.11 fig|1138383.28.peg.821|MINTM015_08070
PF13977.11 fig|1138383.28.peg.821|MINTM015_08070
PF11273.13 fig|1138383.28.peg.837|MINTM015_08230
PF02900.23 fig|1138383.28.peg.915|MINTM015_08990
PF13561.12 fig|1138383.28.peg.918|MINTM015_09020
PF13561.12 fig|1138383.28.peg.918|MINTM015_09020
PF00106.31 fig|1138383.28.peg.918|MINTM015_09020
PF00106.31 fig|1138383.28.peg.918|MINTM015_09020
PF01370.27 fig|1138383.28.peg.918|MINTM015_09020
PF02515.22 fig|1138383.28.peg.991|MINTM015_09740
PF05481.17 fig|1138383.28.peg.1012|MINTM015_09960
PF10604.15 fig|1138383.28.peg.1053|MINTM015_10370
PF03364.25 fig|1138383.28.peg.1053|MINTM015_10370
PF08327.17 fig|1138383.28.peg.1053|MINTM015_10370
PF01566.24 fig|1138383.28.peg.1093|MINTM015_10760
PF05343.19 fig|1138383.28.peg.1163|MINTM015_11420
PF00113.28 fig|1138383.28.peg.1225|MINTM015_12040
PF03952.21 fig|1138383.28.peg.1225|MINTM015_12040
PF03952.21 fig|1138383.28.peg.1225|MINTM015_12040
PF13378.12 fig|1138383.28.peg.1225|MINTM015_12040
PF13378.12 fig|1138383.28.peg.1225|MINTM015_12040
PF04417.17 fig|1138383.28.peg.1227|MINTM015_12060
PF09604.15 fig|1138383.28.peg.1235
PF01734.27 fig|1138383.28.peg.1251|MINTM015_12280
PF01734.27 fig|1138383.28.peg.1252|MINTM015_12290
PF01734.27 fig|1138383.28.peg.1252|MINTM015_12290
PF17301.7 fig|1138383.28.peg.1253|MINTM015_12300
PF02401.23 fig|1138383.28.peg.1296|MINTM015_12720
PF13519.12 fig|1138383.28.peg.1333|MINTM015_13080
PF05762.20 fig|1138383.28.peg.1333|MINTM015_13080
PF11314.13 fig|1138383.28.peg.1421
PF00440.29 fig|1138383.28.peg.1458|MINTM015_14320
PF03887.19 fig|1138383.28.peg.1474|MINTM015_14480
PF21983.2 fig|1138383.28.peg.1474|MINTM015_14480
PF21983.2 fig|1138383.28.peg.1474|MINTM015_14480
PF00903.31 fig|1138383.28.peg.1514|MINTM015_14880
PF22677.2 fig|1138383.28.peg.1514|MINTM015_14880
PF13424.12 fig|1138383.28.peg.1516|MINTM015_14900
PF13424.12 fig|1138383.28.peg.1516|MINTM015_14900
PF13424.12 fig|1138383.28.peg.1516|MINTM015_14900
PF13424.12 fig|1138383.28.peg.1516|MINTM015_14900
PF13424.12 fig|1138383.28.peg.1516|MINTM015_14900
PF13374.12 fig|1138383.28.peg.1516|MINTM015_14900
PF13374.12 fig|1138383.28.peg.1516|MINTM015_14900
PF13374.12 fig|1138383.28.peg.1516|MINTM015_14900
PF13374.12 fig|1138383.28.peg.1516|MINTM015_14900
PF13374.12 fig|1138383.28.peg.1516|MINTM015_14900
PF13374.12 fig|1138383.28.peg.1516|MINTM015_14900
PF00137.26 fig|1138383.28.peg.1536|MINTM015_15100
PF02958.26 fig|1138383.28.peg.1580|MINTM015_15520
PF02958.26 fig|1138383.28.peg.1580|MINTM015_15520
PF01636.29 fig|1138383.28.peg.1580|MINTM015_15520
PF02515.22 fig|1138383.28.peg.1614|MINTM015_15860
PF00171.27 fig|1138383.28.peg.1616|MINTM015_15880
PF10604.15 fig|1138383.28.peg.1619|MINTM015_15910
PF03364.25 fig|1138383.28.peg.1619|MINTM015_15910
PF01553.26 fig|1138383.28.peg.1739|MINTM015_17050
PF12710.13 fig|1138383.28.peg.1739|MINTM015_17050
PF12710.13 fig|1138383.28.peg.1739|MINTM015_17050
PF00702.32 fig|1138383.28.peg.1739|MINTM015_17050
PF03772.21 fig|1138383.28.peg.1810|MINTM015_17750
PF03772.21 fig|1138383.28.peg.1810|MINTM015_17750
PF01638.23 fig|1138383.28.peg.1816|MINTM015_17810
PF00106.31 fig|1138383.28.peg.1847|MINTM015_18100
PF13561.12 fig|1138383.28.peg.1847|MINTM015_18100
PF08659.16 fig|1138383.28.peg.1847|MINTM015_18100
PF17198.9 fig|1138383.28.peg.1859|MINTM015_18220
PF13577.12 fig|1138383.28.peg.1866|MINTM015_18290
PF02515.22 fig|1138383.28.peg.1867|MINTM015_18300
PF14863.12 fig|1138383.28.peg.1876|MINTM015_18380
PF00753.33 fig|1138383.28.peg.1876|MINTM015_18380
PF00441.29 fig|1138383.28.peg.1925|MINTM015_18830
PF00441.29 fig|1138383.28.peg.1925|MINTM015_18830
PF08028.16 fig|1138383.28.peg.1925|MINTM015_18830
PF08028.16 fig|1138383.28.peg.1925|MINTM015_18830
PF02771.21 fig|1138383.28.peg.1925|MINTM015_18830
PF03949.21 fig|1138383.28.peg.1966|MINTM015_19250
PF00390.24 fig|1138383.28.peg.1966|MINTM015_19250
PF01022.26 fig|1138383.28.peg.2092|MINTM015_20510
PF12840.13 fig|1138383.28.peg.2092|MINTM015_20510
PF12840.13 fig|1138383.28.peg.2092|MINTM015_20510
PF11253.13 fig|1138383.28.peg.2169|MINTM015_21270
PF00589.27 fig|1138383.28.peg.2172|MINTM015_21300
PF01955.23 fig|1138383.28.peg.2175|MINTM015_21330
PF00903.31 fig|1138383.28.peg.2177|MINTM015_21350
PF00903.31 fig|1138383.28.peg.2186|MINTM015_21440
PF13829.11 fig|1138383.28.peg.2207|MINTM015_21650
PF10604.15 fig|1138383.28.peg.2214|MINTM015_21720
PF00733.27 fig|1138383.28.peg.2227|MINTM015_21850
PF13537.11 fig|1138383.28.peg.2227|MINTM015_21850
PF13522.11 fig|1138383.28.peg.2227|MINTM015_21850
PF00877.25 fig|1138383.28.peg.2239|MINTM015_21960
PF03136.20 fig|1138383.28.peg.2358|MINTM015_23140
PF02958.26 fig|1138383.28.peg.2419|MINTM015_23730
PF02958.26 fig|1138383.28.peg.2419|MINTM015_23730
PF01636.29 fig|1138383.28.peg.2419|MINTM015_23730
PF07914.17 fig|1138383.28.peg.2419|MINTM015_23730
PF23213.1 fig|1138383.28.peg.2419|MINTM015_23730
PF23213.1 fig|1138383.28.peg.2419|MINTM015_23730
PF06414.18 fig|1138383.28.peg.2425|MINTM015_23790
PF13671.12 fig|1138383.28.peg.2425|MINTM015_23790
PF01734.27 fig|1138383.28.peg.2436|MINTM015_23900
PF07228.17 fig|1138383.28.peg.2486|MINTM015_24410
PF00072.30 fig|1138383.28.peg.2486|MINTM015_24410
PF06414.18 fig|1138383.28.peg.2499|MINTM015_24530
PF13671.12 fig|1138383.28.peg.2499|MINTM015_24530
PF00107.32 fig|1138383.28.peg.2520|MINTM015_24730
PF08240.17 fig|1138383.28.peg.2520|MINTM015_24730
PF08240.17 fig|1138383.28.peg.2520|MINTM015_24730
PF08240.17 fig|1138383.28.peg.2520|MINTM015_24730
PF16912.11 fig|1138383.28.peg.2520|MINTM015_24730
PF16912.11 fig|1138383.28.peg.2520|MINTM015_24730
PF13602.12 fig|1138383.28.peg.2520|MINTM015_24730
PF20088.4 fig|1138383.28.peg.2524|MINTM015_24770
PF05481.17 fig|1138383.28.peg.2608|MINTM015_25600
PF10708.14 fig|1138383.28.peg.2647|MINTM015_25980
PF02515.22 fig|1138383.28.peg.2732|MINTM015_26820
PF13452.11 fig|1138383.28.peg.2794|MINTM015_27430
PF00733.27 fig|1138383.28.peg.2845|MINTM015_27950
PF13537.11 fig|1138383.28.peg.2845|MINTM015_27950
PF13522.11 fig|1138383.28.peg.2845|MINTM015_27950
PF13522.11 fig|1138383.28.peg.2845|MINTM015_27950
PF00171.27 fig|1138383.28.peg.2855|MINTM015_28070
PF17198.9 fig|1138383.28.peg.2878|MINTM015_28290
PF02900.23 fig|1138383.28.peg.2891|MINTM015_28400
PF02515.22 fig|1138383.28.peg.2942|MINTM015_28900
PF11136.13 fig|1138383.28.peg.2980|MINTM015_29260
PF11136.13 fig|1138383.28.peg.2980|MINTM015_29260
PF02515.22 fig|1138383.28.peg.3004|MINTM015_29500
PF02515.22 fig|1138383.28.peg.3030|MINTM015_29770
PF05481.17 fig|1138383.28.peg.3043|MINTM015_29900
PF00185.30 fig|1138383.28.peg.3108|MINTM015_30510
PF02729.26 fig|1138383.28.peg.3108|MINTM015_30510
PF00072.30 fig|1138383.28.peg.3157|MINTM015_31000
PF03861.19 fig|1138383.28.peg.3157|MINTM015_31000
PF03861.19 fig|1138383.28.peg.3157|MINTM015_31000
PF00877.25 fig|1138383.28.peg.3209|MINTM015_31510
PF02095.21 fig|1138383.28.peg.3209|MINTM015_31510
PF00155.27 fig|1138383.28.peg.3215|MINTM015_31570
PF00392.27 fig|1138383.28.peg.3215|MINTM015_31570
PF00392.27 fig|1138383.28.peg.3215|MINTM015_31570
PF00392.27 fig|1138383.28.peg.3215|MINTM015_31570
PF01370.27 fig|1138383.28.peg.3275|MINTM015_32170
PF01370.27 fig|1138383.28.peg.3275|MINTM015_32170
PF16363.11 fig|1138383.28.peg.3275|MINTM015_32170
PF16363.11 fig|1138383.28.peg.3275|MINTM015_32170
PF04321.23 fig|1138383.28.peg.3275|MINTM015_32170
PF04321.23 fig|1138383.28.peg.3275|MINTM015_32170
PF01073.25 fig|1138383.28.peg.3275|MINTM015_32170
PF01073.25 fig|1138383.28.peg.3275|MINTM015_32170
PF07993.18 fig|1138383.28.peg.3275|MINTM015_32170
PF07993.18 fig|1138383.28.peg.3275|MINTM015_32170
PF02719.21 fig|1138383.28.peg.3275|MINTM015_32170
PF02719.21 fig|1138383.28.peg.3275|MINTM015_32170
PF01957.24 fig|1138383.28.peg.3296|MINTM015_32370
PF00877.25 fig|1138383.28.peg.3305|MINTM015_32460
PF00877.25 fig|1138383.28.peg.3306|MINTM015_32470
PF01042.26 fig|1138383.28.peg.3330|MINTM015_32720
PF07992.20 fig|1138383.28.peg.3348|MINTM015_32880
PF02852.28 fig|1138383.28.peg.3348|MINTM015_32880
PF02852.28 fig|1138383.28.peg.3348|MINTM015_32880
PF02852.28 fig|1138383.28.peg.3348|MINTM015_32880
PF00070.33 fig|1138383.28.peg.3348|MINTM015_32880
PF00070.33 fig|1138383.28.peg.3348|MINTM015_32880
PF13738.12 fig|1138383.28.peg.3348|MINTM015_32880
PF13738.12 fig|1138383.28.peg.3348|MINTM015_32880
PF13738.12 fig|1138383.28.peg.3348|MINTM015_32880
PF01134.28 fig|1138383.28.peg.3348|MINTM015_32880
PF01134.28 fig|1138383.28.peg.3348|MINTM015_32880
PF01134.28 fig|1138383.28.peg.3348|MINTM015_32880
PF08459.17 fig|1138383.28.peg.3403|MINTM015_33420
PF08459.17 fig|1138383.28.peg.3403|MINTM015_33420
PF22920.2 fig|1138383.28.peg.3403|MINTM015_33420
PF14520.12 fig|1138383.28.peg.3403|MINTM015_33420
PF01541.30 fig|1138383.28.peg.3403|MINTM015_33420
PF02151.25 fig|1138383.28.peg.3403|MINTM015_33420
PF12826.13 fig|1138383.28.peg.3403|MINTM015_33420
PF00633.29 fig|1138383.28.peg.3403|MINTM015_33420
PF00633.29 fig|1138383.28.peg.3403|MINTM015_33420
PF00834.25 fig|1138383.28.peg.3415|MINTM015_33540
PF01243.26 fig|1138383.28.peg.3424|MINTM015_33630
PF00625.27 fig|1138383.28.peg.3428|MINTM015_33670
PF13191.12 fig|1138383.28.peg.3428|MINTM015_33670
PF00988.28 fig|1138383.28.peg.3433|MINTM015_33720
PF00117.34 fig|1138383.28.peg.3433|MINTM015_33720
PF07722.19 fig|1138383.28.peg.3433|MINTM015_33720
PF07722.19 fig|1138383.28.peg.3433|MINTM015_33720
PF07702.18 fig|1138383.28.peg.3445|MINTM015_33840
PF00392.27 fig|1138383.28.peg.3445|MINTM015_33840
PF24621.1 fig|1138383.28.peg.3454|MINTM015_33930
PF01761.26 fig|1138383.28.peg.3454|MINTM015_33930
PF13685.12 fig|1138383.28.peg.3454|MINTM015_33930
PF03992.22 fig|1138383.28.peg.3464|MINTM015_34030
PF03992.22 fig|1138383.28.peg.3464|MINTM015_34030
PF13393.11 fig|1138383.28.peg.3490|MINTM015_34300
PF00587.30 fig|1138383.28.peg.3490|MINTM015_34300
PF03129.25 fig|1138383.28.peg.3490|MINTM015_34300
PF03129.25 fig|1138383.28.peg.3490|MINTM015_34300
PF05901.16 fig|1138383.28.peg.3562|MINTM015_35000
PF04909.20 fig|1138383.28.peg.3579|MINTM015_35150
PF04909.20 fig|1138383.28.peg.3579|MINTM015_35150
PF04909.20 fig|1138383.28.peg.3580|MINTM015_35160
PF04909.20 fig|1138383.28.peg.3584|MINTM015_35200
PF12502.13 fig|1138383.28.peg.3622|MINTM015_35590
PF03631.20 fig|1138383.28.peg.3632|MINTM015_35700
PF21982.2 fig|1138383.28.peg.3658|MINTM015_35950
PF21982.2 fig|1138383.28.peg.3658|MINTM015_35950
PF21982.2 fig|1138383.28.peg.3658|MINTM015_35950
PF21982.2 fig|1138383.28.peg.3658|MINTM015_35950
PF02631.22 fig|1138383.28.peg.3658|MINTM015_35950
PF02631.22 fig|1138383.28.peg.3658|MINTM015_35950
PF02631.22 fig|1138383.28.peg.3658|MINTM015_35950
PF02631.22 fig|1138383.28.peg.3658|MINTM015_35950
PF21981.2 fig|1138383.28.peg.3658|MINTM015_35950
PF21981.2 fig|1138383.28.peg.3658|MINTM015_35950
PF21981.2 fig|1138383.28.peg.3658|MINTM015_35950
PF00154.27 fig|1138383.28.peg.3659|MINTM015_35960
PF21096.2 fig|1138383.28.peg.3659|MINTM015_35960
PF06745.19 fig|1138383.28.peg.3659|MINTM015_35960
PF06745.19 fig|1138383.28.peg.3659|MINTM015_35960
PF08423.17 fig|1138383.28.peg.3659|MINTM015_35960
PF22505.1 fig|1138383.28.peg.3676|MINTM015_36140
PF17770.6 fig|1138383.28.peg.3676|MINTM015_36140
PF12706.13 fig|1138383.28.peg.3676|MINTM015_36140
PF12706.13 fig|1138383.28.peg.3676|MINTM015_36140
PF07521.17 fig|1138383.28.peg.3676|MINTM015_36140
PF00753.33 fig|1138383.28.peg.3676|MINTM015_36140
PF01155.24 fig|1138383.28.peg.3745|MINTM015_36830
PF00905.27 fig|1138383.28.peg.3774|MINTM015_37120
PF05223.17 fig|1138383.28.peg.3774|MINTM015_37120
PF10502.14 fig|1138383.28.peg.3817|MINTM015_37540
PF02463.25 fig|1138383.28.peg.3838|MINTM015_37750
PF06470.18 fig|1138383.28.peg.3838|MINTM015_37750
PF06470.18 fig|1138383.28.peg.3838|MINTM015_37750
PF13476.12 fig|1138383.28.peg.3838|MINTM015_37750
PF13476.12 fig|1138383.28.peg.3838|MINTM015_37750
PF13304.12 fig|1138383.28.peg.3838|MINTM015_37750
PF13304.12 fig|1138383.28.peg.3838|MINTM015_37750
PF13175.12 fig|1138383.28.peg.3838|MINTM015_37750
PF13175.12 fig|1138383.28.peg.3838|MINTM015_37750
PF13555.12 fig|1138383.28.peg.3838|MINTM015_37750
PF01467.32 fig|1138383.28.peg.3848|MINTM015_37850
PF08218.17 fig|1138383.28.peg.3848|MINTM015_37850
PF07884.19 fig|1138383.28.peg.3850|MINTM015_37870
PF07884.19 fig|1138383.28.peg.3850|MINTM015_37870
PF03167.24 fig|1138383.28.peg.3866|MINTM015_38030
PF00749.27 fig|1138383.28.peg.3880|MINTM015_38160
PF19269.4 fig|1138383.28.peg.3880|MINTM015_38160
PF19269.4 fig|1138383.28.peg.3880|MINTM015_38160
PF11738.13 fig|1138383.28.peg.3948|MINTM015_38860
PF03466.25 fig|1138383.28.peg.4053|MINTM015_39930
PF03466.25 fig|1138383.28.peg.4053|MINTM015_39930
PF00126.33 fig|1138383.28.peg.4053|MINTM015_39930
PF18075.7 fig|1138383.28.peg.4074|MINTM015_40140
PF02687.26 fig|1138383.28.peg.4074|MINTM015_40140
PF02687.26 fig|1138383.28.peg.4074|MINTM015_40140
PF00106.31 fig|1138383.28.peg.4161|MINTM015_41010
PF13561.12 fig|1138383.28.peg.4161|MINTM015_41010
PF08659.16 fig|1138383.28.peg.4161|MINTM015_41010
PF01370.27 fig|1138383.28.peg.4161|MINTM015_41010
PF11738.13 fig|1138383.28.peg.4190|MINTM015_41290
PF11350.14 fig|1138383.28.peg.4230|MINTM015_41670
PF13794.12 fig|1138383.28.peg.4234|MINTM015_41710
PF14863.12 fig|1138383.28.peg.4255|MINTM015_41910
PF00753.33 fig|1138383.28.peg.4255|MINTM015_41910
PF00293.34 fig|1138383.28.peg.4302|MINTM015_42370
PF07228.17 fig|1138383.28.peg.4322|MINTM015_42570
PF00072.30 fig|1138383.28.peg.4322|MINTM015_42570
PF00072.30 fig|1138383.28.peg.4322|MINTM015_42570
PF07992.20 fig|1138383.28.peg.4361|MINTM015_42970
PF02852.28 fig|1138383.28.peg.4361|MINTM015_42970
PF00070.33 fig|1138383.28.peg.4361|MINTM015_42970
PF00070.33 fig|1138383.28.peg.4361|MINTM015_42970
PF13738.12 fig|1138383.28.peg.4361|MINTM015_42970
PF13738.12 fig|1138383.28.peg.4361|MINTM015_42970
PF03486.20 fig|1138383.28.peg.4361|MINTM015_42970
PF03486.20 fig|1138383.28.peg.4361|MINTM015_42970
PF03486.20 fig|1138383.28.peg.4361|MINTM015_42970
PF13434.12 fig|1138383.28.peg.4361|MINTM015_42970
PF13434.12 fig|1138383.28.peg.4361|MINTM015_42970
PF01243.26 fig|1138383.28.peg.4384|MINTM015_43210
PF00282.25 fig|1138383.28.peg.4464|MINTM015_44020
PF00355.32 fig|1138383.28.peg.4507|MINTM015_44440
PF13490.11 fig|1138383.28.peg.4523|MINTM015_44600
PF13490.11 fig|1138383.28.peg.4523|MINTM015_44600
PF00596.26 fig|1138383.28.peg.4532|MINTM015_44690
PF00203.26 fig|1138383.28.peg.4559|MINTM015_44960
PF11259.13 fig|1138383.28.peg.4589|MINTM015_45240
PF10503.15 fig|1138383.28.peg.4595|MINTM015_45300
PF10633.15 fig|1138383.28.peg.4608|MINTM015_45420
PF10633.15 fig|1138383.28.peg.4608|MINTM015_45420
PF10633.15 fig|1138383.28.peg.4608|MINTM015_45420
PF01074.27 fig|1138383.28.peg.4609|MINTM015_45430
PF09261.16 fig|1138383.28.peg.4609|MINTM015_45430
PF01734.27 fig|1138383.28.peg.4632|MINTM015_45660
PF07971.18 fig|1138383.28.peg.4644|MINTM015_45780
PF17678.7 fig|1138383.28.peg.4644|MINTM015_45780
PF01566.24 fig|1138383.28.peg.4657|MINTM015_45910
PF01381.28 fig|1138383.28.peg.4664|MINTM015_45980
PF13560.12 fig|1138383.28.peg.4664|MINTM015_45980
PF05305.19 fig|1138383.28.peg.4668|MINTM015_46020
PF05305.19 fig|1138383.28.peg.4668|MINTM015_46020
PF01370.27 fig|1138383.28.peg.4698|MINTM015_46340
PF01370.27 fig|1138383.28.peg.4698|MINTM015_46340
PF16363.11 fig|1138383.28.peg.4698|MINTM015_46340
PF16363.11 fig|1138383.28.peg.4698|MINTM015_46340
PF01073.25 fig|1138383.28.peg.4698|MINTM015_46340
PF01073.25 fig|1138383.28.peg.4698|MINTM015_46340
PF13460.12 fig|1138383.28.peg.4698|MINTM015_46340
PF13460.12 fig|1138383.28.peg.4698|MINTM015_46340
PF04321.23 fig|1138383.28.peg.4698|MINTM015_46340
PF04321.23 fig|1138383.28.peg.4698|MINTM015_46340
PF00300.27 fig|1138383.28.peg.4710|MINTM015_46450
PF07690.21 fig|1138383.28.peg.4808|MINTM015_47430
PF07690.21 fig|1138383.28.peg.4808|MINTM015_47430
PF00122.25 fig|1138383.28.peg.4827|MINTM015_47640
PF00122.25 fig|1138383.28.peg.4827|MINTM015_47640
PF00702.32 fig|1138383.28.peg.4827|MINTM015_47640
PF00702.32 fig|1138383.28.peg.4827|MINTM015_47640
PF00689.26 fig|1138383.28.peg.4827|MINTM015_47640
PF00156.33 fig|1138383.28.peg.4890|MINTM015_48270
PF01556.23 fig|1138383.28.peg.4900|MINTM015_48360
PF00226.36 fig|1138383.28.peg.4900|MINTM015_48360
PF00684.24 fig|1138383.28.peg.4900|MINTM015_48360
PF15777.10 fig|1138383.28.peg.4900|MINTM015_48360
PF15777.10 fig|1138383.28.peg.4900|MINTM015_48360
PF10738.15 fig|1138383.28.peg.4905|MINTM015_48410
PF00903.31 fig|1138383.28.peg.4982|MINTM015_49250
PF13669.12 fig|1138383.28.peg.4982|MINTM015_49250
PF11021.13 fig|1138383.28.peg.5019|MINTM015_49590
PF01594.21 fig|1138383.28.peg.5082|MINTM015_50190
PF00067.27 fig|1138383.28.peg.5136|MINTM015_50730
PF02515.22 fig|1138383.28.peg.5139|MINTM015_50760
PF00171.27 fig|1138383.28.peg.5165|MINTM015_51020
PF01566.24 fig|1138383.28.peg.5218|MINTM015_51560
PF01566.24 fig|1138383.28.peg.5218|MINTM015_51560
PF00122.25 fig|1138383.28.peg.5241|MINTM015_51790
PF00702.32 fig|1138383.28.peg.5241|MINTM015_51790
PF00702.32 fig|1138383.28.peg.5241|MINTM015_51790
PF00689.26 fig|1138383.28.peg.5241|MINTM015_51790
PF13561.12 fig|1138383.28.peg.5265|MINTM015_52020
PF13561.12 fig|1138383.28.peg.5265|MINTM015_52020
PF00106.31 fig|1138383.28.peg.5265|MINTM015_52020
PF00106.31 fig|1138383.28.peg.5265|MINTM015_52020
PF01243.26 fig|1138383.28.peg.5269|MINTM015_52060
PF07730.19 fig|1138383.28.peg.5312|MINTM015_52500
PF07730.19 fig|1138383.28.peg.5312|MINTM015_52500
PF01368.26 fig|1177574.95.peg.6|J5A63_00030
PF17768.7 fig|1177574.95.peg.6|J5A63_00030
PF02272.24 fig|1177574.95.peg.6|J5A63_00030
PF02272.24 fig|1177574.95.peg.6|J5A63_00030
PF23247.1 fig|1177574.95.peg.20|J5A63_00095
PF23247.1 fig|1177574.95.peg.20|J5A63_00095
PF23598.1 fig|1177574.95.peg.20|J5A63_00095
PF23598.1 fig|1177574.95.peg.20|J5A63_00095
PF24832.1 fig|1177574.95.peg.32|J5A63_00140
PF01553.26 fig|1177574.95.peg.78|J5A63_00345
PF13419.12 fig|1177574.95.peg.120|J5A63_00545
PF00702.32 fig|1177574.95.peg.120|J5A63_00545
PF00122.25 fig|1177574.95.peg.183|J5A63_00820
PF00122.25 fig|1177574.95.peg.183|J5A63_00820
PF00702.32 fig|1177574.95.peg.183|J5A63_00820
PF05272.17 fig|1177574.95.peg.188|J5A63_00835
PF19263.5 fig|1177574.95.peg.188|J5A63_00835
PF19263.5 fig|1177574.95.peg.188|J5A63_00835
PF05272.17 fig|1177574.95.peg.204|J5A63_00915
PF19263.5 fig|1177574.95.peg.204|J5A63_00915
PF00005.33 fig|1177574.95.peg.247|J5A63_01110
PF13304.12 fig|1177574.95.peg.247|J5A63_01110
PF13304.12 fig|1177574.95.peg.247|J5A63_01110
PF02113.20 fig|1177574.95.peg.300|J5A63_01345
PF02113.20 fig|1177574.95.peg.300|J5A63_01345
PF05272.17 fig|1177574.95.peg.316|J5A63_01405
PF12990.12 fig|1177574.95.peg.316|J5A63_01405
PF19263.5 fig|1177574.95.peg.316|J5A63_01405
PF19263.5 fig|1177574.95.peg.316|J5A63_01405
PF01609.27 fig|1177574.95.peg.337|J5A63_01500
PF02386.22 fig|1177574.95.peg.352|J5A63_01565
PF02517.21 fig|1177574.95.peg.358|J5A63_01595
PF02517.21 fig|1177574.95.peg.358|J5A63_01595
PF13560.12 fig|1177574.95.peg.363|J5A63_01610
PF01381.28 fig|1177574.95.peg.363|J5A63_01610
PF13443.12 fig|1177574.95.peg.363|J5A63_01610
PF13505.12 fig|1177574.95.peg.370|J5A63_01630
PF21220.3 fig|1177574.95.peg.407|J5A63_01800
PF00270.35 fig|1177574.95.peg.407|J5A63_01800
PF00270.35 fig|1177574.95.peg.407|J5A63_01800
PF00271.37 fig|1177574.95.peg.407|J5A63_01800
PF00271.37 fig|1177574.95.peg.407|J5A63_01800
PF00271.37 fig|1177574.95.peg.407|J5A63_01800
PF09382.16 fig|1177574.95.peg.407|J5A63_01800
PF09382.16 fig|1177574.95.peg.407|J5A63_01800
PF00570.28 fig|1177574.95.peg.407|J5A63_01800
PF16124.10 fig|1177574.95.peg.407|J5A63_01800
PF14493.12 fig|1177574.95.peg.407|J5A63_01800
PF14493.12 fig|1177574.95.peg.407|J5A63_01800
PF05272.17 fig|1177574.95.peg.420|J5A63_01860
PF19263.5 fig|1177574.95.peg.420|J5A63_01860
PF01515.24 fig|1177574.95.peg.467|J5A63_02100
PF00122.25 fig|1177574.95.peg.492|J5A63_02200
PF00702.32 fig|1177574.95.peg.492|J5A63_02200
PF00702.32 fig|1177574.95.peg.492|J5A63_02200
PF01555.24 fig|1177574.95.peg.518|J5A63_02325
PF00156.33 fig|1177574.95.peg.537|J5A63_02425
PF12741.13 fig|1177574.95.peg.545|J5A63_02455
PF12771.13 fig|1177574.95.peg.545|J5A63_02455
PF07715.20 fig|1177574.95.peg.546|J5A63_02460
PF13715.12 fig|1177574.95.peg.546|J5A63_02460
PF13620.12 fig|1177574.95.peg.546|J5A63_02460
PF13620.12 fig|1177574.95.peg.546|J5A63_02460
PF00156.33 fig|1177574.95.peg.547|J5A63_02465
PF13715.12 fig|1177574.95.peg.571|J5A63_02580
PF13715.12 fig|1177574.95.peg.571|J5A63_02580
PF00593.30 fig|1177574.95.peg.571|J5A63_02580
PF00593.30 fig|1177574.95.peg.571|J5A63_02580
PF07715.20 fig|1177574.95.peg.571|J5A63_02580
PF13620.12 fig|1177574.95.peg.571|J5A63_02580
PF13620.12 fig|1177574.95.peg.571|J5A63_02580
PF01734.27 fig|1177574.95.peg.572|J5A63_02585
PF22480.1 fig|1177574.95.peg.639|J5A63_02920
PF01906.23 fig|1177574.95.peg.660|J5A63_03020
PF04397.21 fig|1177574.95.peg.662|J5A63_03030
PF16395.11 fig|1177574.95.peg.715|J5A63_03265
PF00593.30 fig|1177574.95.peg.717|J5A63_03275
PF00593.30 fig|1177574.95.peg.717|J5A63_03275
PF07715.20 fig|1177574.95.peg.717|J5A63_03275
PF07715.20 fig|1177574.95.peg.717|J5A63_03275
PF13715.12 fig|1177574.95.peg.717|J5A63_03275
PF13620.12 fig|1177574.95.peg.717|J5A63_03275
PF13620.12 fig|1177574.95.peg.717|J5A63_03275
PF10566.15 fig|1177574.95.peg.720|J5A63_03290
PF10566.15 fig|1177574.95.peg.720|J5A63_03290
PF14508.12 fig|1177574.95.peg.720|J5A63_03290
PF14509.12 fig|1177574.95.peg.720|J5A63_03290
PF14509.12 fig|1177574.95.peg.720|J5A63_03290
PF14509.12 fig|1177574.95.peg.720|J5A63_03290
PF08459.17 fig|1177574.95.peg.791|J5A63_03605
PF08459.17 fig|1177574.95.peg.791|J5A63_03605
PF22920.2 fig|1177574.95.peg.791|J5A63_03605
PF22920.2 fig|1177574.95.peg.791|J5A63_03605
PF01541.30 fig|1177574.95.peg.791|J5A63_03605
PF14520.12 fig|1177574.95.peg.791|J5A63_03605
PF01467.32 fig|1177574.95.peg.847|J5A63_03825
PF13279.12 fig|1177574.95.peg.856|J5A63_03870
PF03061.28 fig|1177574.95.peg.856|J5A63_03870
PF10502.14 fig|1177574.95.peg.860|J5A63_03885
PF10502.14 fig|1177574.95.peg.860|J5A63_03885
PF10502.14 fig|1177574.95.peg.860|J5A63_03885
PF07715.20 fig|1177574.95.peg.871|J5A63_03925
PF13715.12 fig|1177574.95.peg.871|J5A63_03925
PF13620.12 fig|1177574.95.peg.871|J5A63_03925
PF10566.15 fig|1177574.95.peg.905|J5A63_04080
PF10566.15 fig|1177574.95.peg.905|J5A63_04080
PF14508.12 fig|1177574.95.peg.905|J5A63_04080
PF14509.12 fig|1177574.95.peg.905|J5A63_04080
PF00294.29 fig|1177574.95.peg.914|J5A63_04120
PF07715.20 fig|1177574.95.peg.938|J5A63_04215
PF07715.20 fig|1177574.95.peg.938|J5A63_04215
PF13715.12 fig|1177574.95.peg.938|J5A63_04215
PF00593.30 fig|1177574.95.peg.938|J5A63_04215
PF00593.30 fig|1177574.95.peg.938|J5A63_04215
PF13620.12 fig|1177574.95.peg.938|J5A63_04215
PF13620.12 fig|1177574.95.peg.938|J5A63_04215
PF00293.34 fig|1177574.95.peg.948|J5A63_04265
PF09297.16 fig|1177574.95.peg.948|J5A63_04265
PF09297.16 fig|1177574.95.peg.948|J5A63_04265
PF13715.12 fig|1177574.95.peg.982|J5A63_04410
PF13715.12 fig|1177574.95.peg.982|J5A63_04410
PF13715.12 fig|1177574.95.peg.982|J5A63_04410
PF07715.20 fig|1177574.95.peg.982|J5A63_04410
PF00593.30 fig|1177574.95.peg.982|J5A63_04410
PF00593.30 fig|1177574.95.peg.982|J5A63_04410
PF13620.12 fig|1177574.95.peg.982|J5A63_04410
PF13620.12 fig|1177574.95.peg.982|J5A63_04410
PF13620.12 fig|1177574.95.peg.982|J5A63_04410
PF15976.11 fig|1177574.95.peg.982|J5A63_04410
PF15976.11 fig|1177574.95.peg.982|J5A63_04410
PF15976.11 fig|1177574.95.peg.982|J5A63_04410
PF03167.24 fig|1177574.95.peg.1017|J5A63_04565
PF07715.20 fig|1177574.95.peg.1031|J5A63_04625
PF13715.12 fig|1177574.95.peg.1031|J5A63_04625
PF13715.12 fig|1177574.95.peg.1031|J5A63_04625
PF13620.12 fig|1177574.95.peg.1031|J5A63_04625
PF13620.12 fig|1177574.95.peg.1031|J5A63_04625
PF07715.20 fig|1177574.95.peg.1033|J5A63_04635
PF07715.20 fig|1177574.95.peg.1033|J5A63_04635
PF13715.12 fig|1177574.95.peg.1033|J5A63_04635
PF13620.12 fig|1177574.95.peg.1033|J5A63_04635
PF13620.12 fig|1177574.95.peg.1033|J5A63_04635
PF13620.12 fig|1177574.95.peg.1033|J5A63_04635
PF00625.27 fig|1177574.95.peg.1086|J5A63_04875
PF00749.27 fig|1177574.95.peg.1115|J5A63_05040
PF19269.4 fig|1177574.95.peg.1115|J5A63_05040
PF13715.12 fig|1177574.95.peg.1119|J5A63_05060
PF13715.12 fig|1177574.95.peg.1119|J5A63_05060
PF07715.20 fig|1177574.95.peg.1119|J5A63_05060
PF07715.20 fig|1177574.95.peg.1119|J5A63_05060
PF13620.12 fig|1177574.95.peg.1119|J5A63_05060
PF13620.12 fig|1177574.95.peg.1119|J5A63_05060
PF00593.30 fig|1177574.95.peg.1143|J5A63_05190
PF00593.30 fig|1177574.95.peg.1143|J5A63_05190
PF07715.20 fig|1177574.95.peg.1143|J5A63_05190
PF13715.12 fig|1177574.95.peg.1143|J5A63_05190
PF13620.12 fig|1177574.95.peg.1143|J5A63_05190
PF00203.26 fig|1177574.95.peg.1174|J5A63_05335
PF13715.12 fig|1177574.95.peg.1212|J5A63_05520
PF13715.12 fig|1177574.95.peg.1212|J5A63_05520
PF13715.12 fig|1177574.95.peg.1212|J5A63_05520
PF13715.12 fig|1177574.95.peg.1212|J5A63_05520
PF07715.20 fig|1177574.95.peg.1212|J5A63_05520
PF07715.20 fig|1177574.95.peg.1212|J5A63_05520
PF13620.12 fig|1177574.95.peg.1212|J5A63_05520
PF13620.12 fig|1177574.95.peg.1212|J5A63_05520
PF19494.5 fig|1177574.95.peg.1248|J5A63_05645
PF04468.17 fig|1177574.95.peg.1298|J5A63_05885
PF13177.12 fig|1177574.95.peg.1299|J5A63_05890
PF00150.24 fig|1177574.95.peg.1301|J5A63_05900
PF00593.30 fig|1177574.95.peg.1317|J5A63_05970
PF00593.30 fig|1177574.95.peg.1317|J5A63_05970
PF00593.30 fig|1177574.95.peg.1317|J5A63_05970
PF00593.30 fig|1177574.95.peg.1317|J5A63_05970
PF13715.12 fig|1177574.95.peg.1317|J5A63_05970
PF07715.20 fig|1177574.95.peg.1317|J5A63_05970
PF13620.12 fig|1177574.95.peg.1317|J5A63_05970
PF01555.24 fig|1177574.95.peg.1323|J5A63_06000
PF18075.7 fig|1177574.95.peg.1375|J5A63_06245
PF02687.26 fig|1177574.95.peg.1375|J5A63_06245
PF02687.26 fig|1177574.95.peg.1375|J5A63_06245
PF07715.20 fig|1177574.95.peg.1379|J5A63_06260
PF13715.12 fig|1177574.95.peg.1379|J5A63_06260
PF13715.12 fig|1177574.95.peg.1379|J5A63_06260
PF13715.12 fig|1177574.95.peg.1379|J5A63_06260
PF13620.12 fig|1177574.95.peg.1379|J5A63_06260
PF05272.17 fig|1177574.95.peg.1398|J5A63_06335
PF19263.5 fig|1177574.95.peg.1398|J5A63_06335
PF01957.24 fig|1177574.95.peg.1423|J5A63_06445
PF03721.20 fig|1177574.95.peg.1442|J5A63_06525
PF03721.20 fig|1177574.95.peg.1442|J5A63_06525
PF00984.24 fig|1177574.95.peg.1442|J5A63_06525
PF03720.21 fig|1177574.95.peg.1442|J5A63_06525
PF03720.21 fig|1177574.95.peg.1442|J5A63_06525
PF01210.29 fig|1177574.95.peg.1442|J5A63_06525
PF12698.13 fig|1177574.95.peg.1454|J5A63_06575
PF01061.29 fig|1177574.95.peg.1454|J5A63_06575
PF01061.29 fig|1177574.95.peg.1454|J5A63_06575
PF01061.29 fig|1177574.95.peg.1454|J5A63_06575
PF12679.13 fig|1177574.95.peg.1454|J5A63_06575
PF14237.11 fig|1177574.95.peg.1460|J5A63_06605
PF14271.11 fig|1177574.95.peg.1460|J5A63_06605
PF14271.11 fig|1177574.95.peg.1460|J5A63_06605
PF07715.20 fig|1177574.95.peg.1468|J5A63_06635
PF07715.20 fig|1177574.95.peg.1468|J5A63_06635
PF07715.20 fig|1177574.95.peg.1468|J5A63_06635
PF13715.12 fig|1177574.95.peg.1468|J5A63_06635
PF00593.30 fig|1177574.95.peg.1468|J5A63_06635
PF00593.30 fig|1177574.95.peg.1468|J5A63_06635
PF13620.12 fig|1177574.95.peg.1468|J5A63_06635
PF07980.17 fig|1177574.95.peg.1469|J5A63_06640
PF07980.17 fig|1177574.95.peg.1469|J5A63_06640
PF14322.12 fig|1177574.95.peg.1469|J5A63_06640
PF14322.12 fig|1177574.95.peg.1469|J5A63_06640
PF14322.12 fig|1177574.95.peg.1469|J5A63_06640
PF14322.12 fig|1177574.95.peg.1469|J5A63_06640
PF10988.14 fig|1177574.95.peg.1494|J5A63_06750
PF00154.27 fig|1177574.95.peg.1498|J5A63_06770
PF21096.2 fig|1177574.95.peg.1498|J5A63_06770
PF08423.17 fig|1177574.95.peg.1498|J5A63_06770
PF06745.19 fig|1177574.95.peg.1498|J5A63_06770
PF19515.5 fig|1177574.95.peg.1529|J5A63_06905
PF01515.24 fig|1177574.95.peg.1616|J5A63_07310
PF01515.24 fig|1177574.95.peg.1616|J5A63_07310
PF13421.11 fig|1177574.95.peg.1626|J5A63_07355
PF01145.30 fig|1177574.95.peg.1626|J5A63_07355
PF09851.14 fig|1177574.95.peg.1626|J5A63_07355
PF09851.14 fig|1177574.95.peg.1626|J5A63_07355
PF00702.32 fig|1177574.95.peg.1628|J5A63_07360
PF13419.12 fig|1177574.95.peg.1628|J5A63_07360
PF00293.34 fig|1177574.95.peg.1634|J5A63_07380
PF13393.11 fig|1177574.95.peg.1641|J5A63_07415
PF03129.25 fig|1177574.95.peg.1641|J5A63_07415
PF03129.25 fig|1177574.95.peg.1641|J5A63_07415
PF03129.25 fig|1177574.95.peg.1641|J5A63_07415
PF03129.25 fig|1177574.95.peg.1641|J5A63_07415
PF00587.30 fig|1177574.95.peg.1641|J5A63_07415
PF12698.13 fig|1177574.95.peg.1661|J5A63_07490
PF01061.29 fig|1177574.95.peg.1661|J5A63_07490
PF01061.29 fig|1177574.95.peg.1661|J5A63_07490
PF01061.29 fig|1177574.95.peg.1661|J5A63_07490
PF12698.13 fig|1177574.95.peg.1662|J5A63_07495
PF00113.28 fig|1177574.95.peg.1675|J5A63_07550
PF03952.21 fig|1177574.95.peg.1675|J5A63_07550
PF00702.32 fig|1177574.95.peg.1686|J5A63_07610
PF00988.28 fig|1177574.95.peg.1819|J5A63_08205
PF00117.34 fig|1177574.95.peg.1819|J5A63_08205
PF13424.12 fig|1177574.95.peg.1832|J5A63_08260
PF13424.12 fig|1177574.95.peg.1832|J5A63_08260
PF13424.12 fig|1177574.95.peg.1832|J5A63_08260
PF01757.28 fig|1177574.95.peg.1844|J5A63_08315
PF00834.25 fig|1177574.95.peg.1880|J5A63_08455
PF03706.18 fig|1177574.95.peg.1933|J5A63_08695
PF13715.12 fig|1177574.95.peg.2038|J5A63_09085
PF07715.20 fig|1177574.95.peg.2038|J5A63_09085
PF07715.20 fig|1177574.95.peg.2038|J5A63_09085
PF13620.12 fig|1177574.95.peg.2038|J5A63_09085
PF13620.12 fig|1177574.95.peg.2038|J5A63_09085
PF12741.13 fig|1177574.95.peg.2039
PF12771.13 fig|1177574.95.peg.2039
PF02664.20 fig|1177574.95.peg.2047|J5A63_09120
PF07715.20 fig|1177574.95.peg.2062|J5A63_09165
PF00593.30 fig|1177574.95.peg.2062|J5A63_09165
PF00593.30 fig|1177574.95.peg.2062|J5A63_09165
PF13715.12 fig|1177574.95.peg.2062|J5A63_09165
PF13620.12 fig|1177574.95.peg.2062|J5A63_09165
PF00005.33 fig|1177574.95.peg.2126|J5A63_09420
PF00005.33 fig|1177574.95.peg.2126|J5A63_09420
PF00005.33 fig|1177574.95.peg.2126|J5A63_09420
PF12848.13 fig|1177574.95.peg.2126|J5A63_09420
PF02463.25 fig|1177574.95.peg.2126|J5A63_09420
PF02463.25 fig|1177574.95.peg.2126|J5A63_09420
PF13304.12 fig|1177574.95.peg.2126|J5A63_09420
PF13304.12 fig|1177574.95.peg.2126|J5A63_09420
PF13304.12 fig|1177574.95.peg.2126|J5A63_09420
PF02401.23 fig|1177574.95.peg.2207|J5A63_09730
PF02401.23 fig|1177574.95.peg.2207|J5A63_09730
PF01761.26 fig|1177574.95.peg.2212|J5A63_09750
PF24621.1 fig|1177574.95.peg.2212|J5A63_09750
PF13685.12 fig|1177574.95.peg.2212|J5A63_09750
PF07971.18 fig|1177574.95.peg.2289|J5A63_10070
PF17678.7 fig|1177574.95.peg.2289|J5A63_10070
PF01980.22 fig|1177574.95.peg.2309|J5A63_10170
PF18389.7 fig|1177574.95.peg.2309|J5A63_10170
PF03825.22 fig|1177574.95.peg.2313|J5A63_10190
PF12832.13 fig|1177574.95.peg.2313|J5A63_10190
PF07690.21 fig|1177574.95.peg.2313|J5A63_10190
PF07690.21 fig|1177574.95.peg.2313|J5A63_10190
PF22335.1 fig|1177574.95.peg.2358|J5A63_10360
PF22335.1 fig|1177574.95.peg.2358|J5A63_10360
PF22335.1 fig|1177574.95.peg.2358|J5A63_10360
PF18211.6 fig|1177574.95.peg.2358|J5A63_10360
PF18211.6 fig|1177574.95.peg.2358|J5A63_10360
PF03772.21 fig|1177574.95.peg.2404|J5A63_10555
PF03772.21 fig|1177574.95.peg.2404|J5A63_10555
PF13567.11 fig|1177574.95.peg.2404|J5A63_10555
PF13567.11 fig|1177574.95.peg.2404|J5A63_10555
PF13567.11 fig|1177574.95.peg.2404|J5A63_10555
PF13567.11 fig|1177574.95.peg.2404|J5A63_10555
PF14559.12 fig|1177574.95.peg.2418|J5A63_10610
PF14559.12 fig|1177574.95.peg.2418|J5A63_10610
PF14559.12 fig|1177574.95.peg.2418|J5A63_10610
PF14559.12 fig|1177574.95.peg.2418|J5A63_10610
PF14559.12 fig|1177574.95.peg.2418|J5A63_10610
PF14559.12 fig|1177574.95.peg.2418|J5A63_10610
PF13428.12 fig|1177574.95.peg.2418|J5A63_10610
PF13428.12 fig|1177574.95.peg.2418|J5A63_10610
PF13428.12 fig|1177574.95.peg.2418|J5A63_10610
PF13428.12 fig|1177574.95.peg.2418|J5A63_10610
PF13428.12 fig|1177574.95.peg.2418|J5A63_10610
PF13428.12 fig|1177574.95.peg.2418|J5A63_10610
PF13432.12 fig|1177574.95.peg.2418|J5A63_10610
PF13432.12 fig|1177574.95.peg.2418|J5A63_10610
PF13432.12 fig|1177574.95.peg.2418|J5A63_10610
PF13432.12 fig|1177574.95.peg.2418|J5A63_10610
PF07719.23 fig|1177574.95.peg.2418|J5A63_10610
PF07719.23 fig|1177574.95.peg.2418|J5A63_10610
PF07719.23 fig|1177574.95.peg.2418|J5A63_10610
PF07719.23 fig|1177574.95.peg.2418|J5A63_10610
PF07719.23 fig|1177574.95.peg.2418|J5A63_10610
PF07719.23 fig|1177574.95.peg.2418|J5A63_10610
PF13181.12 fig|1177574.95.peg.2418|J5A63_10610
PF13181.12 fig|1177574.95.peg.2418|J5A63_10610
PF13181.12 fig|1177574.95.peg.2418|J5A63_10610
PF13181.12 fig|1177574.95.peg.2418|J5A63_10610
PF13181.12 fig|1177574.95.peg.2418|J5A63_10610
PF13371.12 fig|1177574.95.peg.2418|J5A63_10610
PF13371.12 fig|1177574.95.peg.2418|J5A63_10610
PF13371.12 fig|1177574.95.peg.2418|J5A63_10610
PF13371.12 fig|1177574.95.peg.2418|J5A63_10610
PF00892.26 fig|1177574.95.peg.2449|J5A63_10730
PF00892.26 fig|1177574.95.peg.2449|J5A63_10730
PF03631.20 fig|1177574.95.peg.2513|J5A63_11000
PF00521.25 fig|1177574.95.peg.2556|J5A63_11205
PF03989.18 fig|1177574.95.peg.2556|J5A63_11205
PF03989.18 fig|1177574.95.peg.2556|J5A63_11205
PF03989.18 fig|1177574.95.peg.2556|J5A63_11205
PF03989.18 fig|1177574.95.peg.2556|J5A63_11205
PF03989.18 fig|1177574.95.peg.2556|J5A63_11205
PF03989.18 fig|1177574.95.peg.2556|J5A63_11205
PF16363.11 fig|1177574.95.peg.2624|J5A63_11520
PF01370.27 fig|1177574.95.peg.2624|J5A63_11520
PF01073.25 fig|1177574.95.peg.2624|J5A63_11520
PF02719.21 fig|1177574.95.peg.2624|J5A63_11520
PF02719.21 fig|1177574.95.peg.2624|J5A63_11520
PF02719.21 fig|1177574.95.peg.2624|J5A63_11520
PF00106.31 fig|1177574.95.peg.2624|J5A63_11520
PF00106.31 fig|1177574.95.peg.2624|J5A63_11520
PF04321.23 fig|1177574.95.peg.2624|J5A63_11520
PF08659.16 fig|1177574.95.peg.2624|J5A63_11520
PF07993.18 fig|1177574.95.peg.2624|J5A63_11520
PF07993.18 fig|1177574.95.peg.2624|J5A63_11520
PF13568.12 fig|1177574.95.peg.2645|J5A63_11625
PF02348.25 fig|1177574.95.peg.2651|J5A63_11655
PF12804.13 fig|1177574.95.peg.2651|J5A63_11655
PF13387.11 fig|1177574.95.peg.2686|J5A63_11785
PF00730.31 fig|1177574.95.peg.2699|J5A63_11850
PF01566.24 fig|1177574.95.peg.2701|J5A63_11860
PF12741.13 fig|1177574.95.peg.2724|J5A63_11965
PF12771.13 fig|1177574.95.peg.2724|J5A63_11965
PF07715.20 fig|1177574.95.peg.2725|J5A63_11970
PF07660.19 fig|1177574.95.peg.2725|J5A63_11970
PF07660.19 fig|1177574.95.peg.2725|J5A63_11970
PF13715.12 fig|1177574.95.peg.2725|J5A63_11970
PF13620.12 fig|1177574.95.peg.2725|J5A63_11970
PF13620.12 fig|1177574.95.peg.2725|J5A63_11970
PF02472.21 fig|1177574.95.peg.2736|J5A63_12025
PF12508.14 fig|1177574.95.peg.2758|J5A63_12140
PF13605.11 fig|1177574.95.peg.2762|J5A63_12160
PF13481.12 fig|1177574.95.peg.2818|J5A63_12420
PF12508.14 fig|1177574.95.peg.2836|J5A63_12510
PF12508.14 fig|1177574.95.peg.2836|J5A63_12510
PF12508.14 fig|1177574.95.peg.2836|J5A63_12510
PF13605.11 fig|1177574.95.peg.2840|J5A63_12530
PF13481.12 fig|1177574.95.peg.2897|J5A63_12785
PF13279.12 fig|1177574.95.peg.2980|J5A63_13175
PF03061.28 fig|1177574.95.peg.2980|J5A63_13175
PF07715.20 fig|1177574.95.peg.3008|J5A63_13305
PF13715.12 fig|1177574.95.peg.3008|J5A63_13305
PF13715.12 fig|1177574.95.peg.3008|J5A63_13305
PF13620.12 fig|1177574.95.peg.3008|J5A63_13305
PF13620.12 fig|1177574.95.peg.3008|J5A63_13305
PF01037.27 fig|1177574.95.peg.3011|J5A63_13320
PF13412.12 fig|1177574.95.peg.3011|J5A63_13320
PF13404.12 fig|1177574.95.peg.3011|J5A63_13320
PF01047.28 fig|1177574.95.peg.3011|J5A63_13320
PF01047.28 fig|1177574.95.peg.3011|J5A63_13320
PF13715.12 fig|1177574.95.peg.3050|J5A63_13485
PF07715.20 fig|1177574.95.peg.3050|J5A63_13485
PF07660.19 fig|1177574.95.peg.3050|J5A63_13485
PF07660.19 fig|1177574.95.peg.3050|J5A63_13485
PF13620.12 fig|1177574.95.peg.3050|J5A63_13485
PF13620.12 fig|1177574.95.peg.3050|J5A63_13485
PF07715.20 fig|1177574.95.peg.3106|J5A63_13680
PF13715.12 fig|1177574.95.peg.3106|J5A63_13680
PF13620.12 fig|1177574.95.peg.3106|J5A63_13680
PF13620.12 fig|1177574.95.peg.3106|J5A63_13680
PF12508.14 fig|1177574.95.peg.3158|J5A63_13895
PF12508.14 fig|1177574.95.peg.3158|J5A63_13895
PF13437.12 fig|1177574.95.peg.3219|J5A63_14150
PF13437.12 fig|1177574.95.peg.3219|J5A63_14150
PF08843.17 fig|1177574.95.peg.3242|J5A63_14255
PF00905.27 fig|1177574.95.peg.3248|J5A63_14280
PF15738.11 fig|1177574.95.peg.3254
PF07971.18 fig|1177574.95.peg.3263|J5A63_14335
PF17678.7 fig|1177574.95.peg.3263|J5A63_14335
PF07971.18 fig|1177574.95.peg.3265|J5A63_14345
PF17678.7 fig|1177574.95.peg.3265|J5A63_14345
PF15738.11 fig|1177574.95.peg.3276|J5A63_14390
PF07715.20 fig|1177574.95.peg.3376|J5A63_14760
PF07715.20 fig|1177574.95.peg.3376|J5A63_14760
PF13715.12 fig|1177574.95.peg.3376|J5A63_14760
PF13620.12 fig|1177574.95.peg.3376|J5A63_14760
PF13437.12 fig|1177574.95.peg.3382|J5A63_14790
PF13437.12 fig|1177574.95.peg.3382|J5A63_14790
PF13437.12 fig|1177574.95.peg.3382|J5A63_14790
PF12741.13 fig|1177574.95.peg.3405|J5A63_14860
PF12771.13 fig|1177574.95.peg.3405|J5A63_14860
PF13715.12 fig|1177574.95.peg.3406|J5A63_14865
PF07715.20 fig|1177574.95.peg.3406|J5A63_14865
PF07715.20 fig|1177574.95.peg.3406|J5A63_14865
PF13620.12 fig|1177574.95.peg.3406|J5A63_14865
PF13620.12 fig|1177574.95.peg.3406|J5A63_14865
PF04851.21 fig|1177574.95.peg.3411|J5A63_14890
PF07669.17 fig|1177574.95.peg.3411|J5A63_14890
PF07669.17 fig|1177574.95.peg.3411|J5A63_14890
PF02086.21 fig|1177574.95.peg.3422|J5A63_14925
PF00137.26 fig|1177574.95.peg.3430|J5A63_14955
PF13481.12 fig|1177574.95.peg.3457|J5A63_15040
PF08843.17 fig|1177574.95.peg.3460|J5A63_15055
PF14905.12 fig|1177574.95.peg.3505|J5A63_15260
PF14905.12 fig|1177574.95.peg.3505|J5A63_15260
PF00593.30 fig|1177574.95.peg.3505|J5A63_15260
PF00593.30 fig|1177574.95.peg.3505|J5A63_15260
PF13715.12 fig|1177574.95.peg.3505|J5A63_15260
PF13620.12 fig|1177574.95.peg.3505|J5A63_15260
PF01609.27 fig|1177574.95.peg.3510|J5A63_15275
PF13605.11 fig|1177574.95.peg.3522|J5A63_15330
PF12508.14 fig|1177574.95.peg.3526|J5A63_15350
PF12508.14 fig|1177574.95.peg.3526|J5A63_15350
PF12508.14 fig|1177574.95.peg.3526|J5A63_15350
PF14107.11 fig|1177574.96.peg.70|J4857_00315
PF02113.20 fig|1177574.96.peg.117|J4857_00515
PF02113.20 fig|1177574.96.peg.117|J4857_00515
PF13354.11 fig|1177574.96.peg.117|J4857_00515
PF13354.11 fig|1177574.96.peg.117|J4857_00515
PF05272.17 fig|1177574.96.peg.127|J4857_00550
PF19263.5 fig|1177574.96.peg.127|J4857_00550
PF23771.1 fig|1177574.96.peg.183|J4857_00790
PF23771.1 fig|1177574.96.peg.183|J4857_00790
PF13560.12 fig|1177574.96.peg.187|J4857_00810
PF01381.28 fig|1177574.96.peg.187|J4857_00810
PF01609.27 fig|1177574.96.peg.236|J4857_01045
PF14294.11 fig|1177574.96.peg.236|J4857_01045
PF14294.11 fig|1177574.96.peg.236|J4857_01045
PF14294.11 fig|1177574.96.peg.236|J4857_01045
PF13701.12 fig|1177574.96.peg.236|J4857_01045
PF19515.5 fig|1177574.96.peg.269|J4857_01190
PF00144.29 fig|1177574.96.peg.286|J4857_01265
PF04993.18 fig|1177574.96.peg.298|J4857_01320
PF00154.27 fig|1177574.96.peg.299|J4857_01325
PF21096.2 fig|1177574.96.peg.299|J4857_01325
PF08423.17 fig|1177574.96.peg.299|J4857_01325
PF06745.19 fig|1177574.96.peg.299|J4857_01325
PF06745.19 fig|1177574.96.peg.299|J4857_01325
PF10988.14 fig|1177574.96.peg.303|J4857_01345
PF07980.17 fig|1177574.96.peg.322|J4857_01430
PF14322.12 fig|1177574.96.peg.322|J4857_01430
PF14322.12 fig|1177574.96.peg.322|J4857_01430
PF14322.12 fig|1177574.96.peg.322|J4857_01430
PF14322.12 fig|1177574.96.peg.322|J4857_01430
PF07715.20 fig|1177574.96.peg.323|J4857_01435
PF07715.20 fig|1177574.96.peg.323|J4857_01435
PF07715.20 fig|1177574.96.peg.323|J4857_01435
PF13715.12 fig|1177574.96.peg.323|J4857_01435
PF00593.30 fig|1177574.96.peg.323|J4857_01435
PF00593.30 fig|1177574.96.peg.323|J4857_01435
PF13620.12 fig|1177574.96.peg.323|J4857_01435
PF14237.11 fig|1177574.96.peg.329|J4857_01465
PF14271.11 fig|1177574.96.peg.329|J4857_01465
PF14271.11 fig|1177574.96.peg.329|J4857_01465
PF12698.13 fig|1177574.96.peg.335|J4857_01495
PF01061.29 fig|1177574.96.peg.335|J4857_01495
PF01061.29 fig|1177574.96.peg.335|J4857_01495
PF01061.29 fig|1177574.96.peg.335|J4857_01495
PF12679.13 fig|1177574.96.peg.335|J4857_01495
PF03721.20 fig|1177574.96.peg.347|J4857_01540
PF03721.20 fig|1177574.96.peg.347|J4857_01540
PF00984.24 fig|1177574.96.peg.347|J4857_01540
PF03720.21 fig|1177574.96.peg.347|J4857_01540
PF03720.21 fig|1177574.96.peg.347|J4857_01540
PF01210.29 fig|1177574.96.peg.347|J4857_01540
PF01957.24 fig|1177574.96.peg.364|J4857_01620
PF07715.20 fig|1177574.96.peg.377|J4857_01685
PF13715.12 fig|1177574.96.peg.377|J4857_01685
PF13715.12 fig|1177574.96.peg.377|J4857_01685
PF13715.12 fig|1177574.96.peg.377|J4857_01685
PF13620.12 fig|1177574.96.peg.377|J4857_01685
PF18075.7 fig|1177574.96.peg.381|J4857_01700
PF02687.26 fig|1177574.96.peg.381|J4857_01700
PF02687.26 fig|1177574.96.peg.381|J4857_01700
PF01555.24 fig|1177574.96.peg.431|J4857_01950
PF01555.24 fig|1177574.96.peg.431|J4857_01950
PF00593.30 fig|1177574.96.peg.441|J4857_01995
PF00593.30 fig|1177574.96.peg.441|J4857_01995
PF00593.30 fig|1177574.96.peg.441|J4857_01995
PF13715.12 fig|1177574.96.peg.441|J4857_01995
PF07715.20 fig|1177574.96.peg.441|J4857_01995
PF13620.12 fig|1177574.96.peg.441|J4857_01995
PF00150.24 fig|1177574.96.peg.458|J4857_02065
PF00150.24 fig|1177574.96.peg.458|J4857_02065
PF13177.12 fig|1177574.96.peg.460|J4857_02075
PF04468.17 fig|1177574.96.peg.461|J4857_02080
PF19494.5 fig|1177574.96.peg.513|J4857_02320
PF13715.12 fig|1177574.96.peg.544|J4857_02435
PF13715.12 fig|1177574.96.peg.544|J4857_02435
PF13715.12 fig|1177574.96.peg.544|J4857_02435
PF13715.12 fig|1177574.96.peg.544|J4857_02435
PF07715.20 fig|1177574.96.peg.544|J4857_02435
PF07715.20 fig|1177574.96.peg.544|J4857_02435
PF13620.12 fig|1177574.96.peg.544|J4857_02435
PF13620.12 fig|1177574.96.peg.544|J4857_02435
PF00203.26 fig|1177574.96.peg.578|J4857_02600
PF00593.30 fig|1177574.96.peg.611|J4857_02745
PF00593.30 fig|1177574.96.peg.611|J4857_02745
PF07715.20 fig|1177574.96.peg.611|J4857_02745
PF13715.12 fig|1177574.96.peg.611|J4857_02745
PF13620.12 fig|1177574.96.peg.611|J4857_02745
PF00593.30 fig|1177574.96.peg.635|J4857_02880
PF00593.30 fig|1177574.96.peg.635|J4857_02880
PF00593.30 fig|1177574.96.peg.635|J4857_02880
PF13715.12 fig|1177574.96.peg.635|J4857_02880
PF13715.12 fig|1177574.96.peg.635|J4857_02880
PF07715.20 fig|1177574.96.peg.635|J4857_02880
PF07715.20 fig|1177574.96.peg.635|J4857_02880
PF07715.20 fig|1177574.96.peg.635|J4857_02880
PF07715.20 fig|1177574.96.peg.635|J4857_02880
PF13620.12 fig|1177574.96.peg.635|J4857_02880
PF13620.12 fig|1177574.96.peg.635|J4857_02880
PF00749.27 fig|1177574.96.peg.639|J4857_02900
PF19269.4 fig|1177574.96.peg.639|J4857_02900
PF00625.27 fig|1177574.96.peg.674|J4857_03075
PF04480.18 fig|1177574.96.peg.674|J4857_03075
PF04480.18 fig|1177574.96.peg.674|J4857_03075
PF18741.7 fig|1177574.96.peg.674|J4857_03075
PF07715.20 fig|1177574.96.peg.742|J4857_03350
PF13715.12 fig|1177574.96.peg.742|J4857_03350
PF13620.12 fig|1177574.96.peg.742|J4857_03350
PF13620.12 fig|1177574.96.peg.742|J4857_03350
PF13620.12 fig|1177574.96.peg.742|J4857_03350
PF07715.20 fig|1177574.96.peg.744|J4857_03360
PF13715.12 fig|1177574.96.peg.744|J4857_03360
PF13715.12 fig|1177574.96.peg.744|J4857_03360
PF13620.12 fig|1177574.96.peg.744|J4857_03360
PF13620.12 fig|1177574.96.peg.744|J4857_03360
PF03167.24 fig|1177574.96.peg.761|J4857_03435
PF13715.12 fig|1177574.96.peg.795|J4857_03595
PF13715.12 fig|1177574.96.peg.795|J4857_03595
PF13715.12 fig|1177574.96.peg.795|J4857_03595
PF07715.20 fig|1177574.96.peg.795|J4857_03595
PF00593.30 fig|1177574.96.peg.795|J4857_03595
PF00593.30 fig|1177574.96.peg.795|J4857_03595
PF13620.12 fig|1177574.96.peg.795|J4857_03595
PF13620.12 fig|1177574.96.peg.795|J4857_03595
PF13620.12 fig|1177574.96.peg.795|J4857_03595
PF15976.11 fig|1177574.96.peg.795|J4857_03595
PF15976.11 fig|1177574.96.peg.795|J4857_03595
PF06414.18 fig|1177574.96.peg.803|J4857_03625
PF13671.12 fig|1177574.96.peg.803|J4857_03625
PF00293.34 fig|1177574.96.peg.828|J4857_03735
PF09297.16 fig|1177574.96.peg.828|J4857_03735
PF09297.16 fig|1177574.96.peg.828|J4857_03735
PF07715.20 fig|1177574.96.peg.839
PF07715.20 fig|1177574.96.peg.839
PF13715.12 fig|1177574.96.peg.839
PF13620.12 fig|1177574.96.peg.839
PF13620.12 fig|1177574.96.peg.839
PF00294.29 fig|1177574.96.peg.860|J4857_03880
PF10566.15 fig|1177574.96.peg.871|J4857_03920
PF10566.15 fig|1177574.96.peg.871|J4857_03920
PF14508.12 fig|1177574.96.peg.871|J4857_03920
PF14509.12 fig|1177574.96.peg.871|J4857_03920
PF07715.20 fig|1177574.96.peg.904|J4857_04055
PF13715.12 fig|1177574.96.peg.904|J4857_04055
PF13620.12 fig|1177574.96.peg.904|J4857_04055
PF10502.14 fig|1177574.96.peg.914|J4857_04095
PF10502.14 fig|1177574.96.peg.914|J4857_04095
PF10502.14 fig|1177574.96.peg.914|J4857_04095
PF13279.12 fig|1177574.96.peg.917|J4857_04110
PF03061.28 fig|1177574.96.peg.917|J4857_04110
PF01467.32 fig|1177574.96.peg.926|J4857_04155
PF08459.17 fig|1177574.96.peg.1004|J4857_04465
PF08459.17 fig|1177574.96.peg.1004|J4857_04465
PF22920.2 fig|1177574.96.peg.1004|J4857_04465
PF22920.2 fig|1177574.96.peg.1004|J4857_04465
PF01541.30 fig|1177574.96.peg.1004|J4857_04465
PF14520.12 fig|1177574.96.peg.1004|J4857_04465
PF10566.15 fig|1177574.96.peg.1074|J4857_04780
PF10566.15 fig|1177574.96.peg.1074|J4857_04780
PF14508.12 fig|1177574.96.peg.1074|J4857_04780
PF14509.12 fig|1177574.96.peg.1074|J4857_04780
PF14509.12 fig|1177574.96.peg.1074|J4857_04780
PF00593.30 fig|1177574.96.peg.1078|J4857_04795
PF00593.30 fig|1177574.96.peg.1078|J4857_04795
PF07715.20 fig|1177574.96.peg.1078|J4857_04795
PF07715.20 fig|1177574.96.peg.1078|J4857_04795
PF13715.12 fig|1177574.96.peg.1078|J4857_04795
PF13715.12 fig|1177574.96.peg.1078|J4857_04795
PF13620.12 fig|1177574.96.peg.1078|J4857_04795
PF13620.12 fig|1177574.96.peg.1078|J4857_04795
PF16395.11 fig|1177574.96.peg.1080|J4857_04805
PF04397.21 fig|1177574.96.peg.1129|J4857_05020
PF01906.23 fig|1177574.96.peg.1133|J4857_05030
PF22480.1 fig|1177574.96.peg.1153|J4857_05130
PF22480.1 fig|1177574.96.peg.1157|J4857_05150
PF01734.27 fig|1177574.96.peg.1221|J4857_05465
PF13715.12 fig|1177574.96.peg.1223|J4857_05470
PF13715.12 fig|1177574.96.peg.1223|J4857_05470
PF00593.30 fig|1177574.96.peg.1223|J4857_05470
PF00593.30 fig|1177574.96.peg.1223|J4857_05470
PF07715.20 fig|1177574.96.peg.1223|J4857_05470
PF13620.12 fig|1177574.96.peg.1223|J4857_05470
PF13620.12 fig|1177574.96.peg.1223|J4857_05470
PF00156.33 fig|1177574.96.peg.1248|J4857_05590
PF07715.20 fig|1177574.96.peg.1249|J4857_05595
PF13715.12 fig|1177574.96.peg.1249|J4857_05595
PF13620.12 fig|1177574.96.peg.1249|J4857_05595
PF12741.13 fig|1177574.96.peg.1250|J4857_05600
PF12771.13 fig|1177574.96.peg.1250|J4857_05600
PF00156.33 fig|1177574.96.peg.1257|J4857_05625
PF01555.24 fig|1177574.96.peg.1282|J4857_05745
PF00122.25 fig|1177574.96.peg.1307|J4857_05875
PF00702.32 fig|1177574.96.peg.1307|J4857_05875
PF00702.32 fig|1177574.96.peg.1307|J4857_05875
PF01515.24 fig|1177574.96.peg.1332|J4857_05975
PF21220.3 fig|1177574.96.peg.1365|J4857_06155
PF00270.35 fig|1177574.96.peg.1365|J4857_06155
PF00270.35 fig|1177574.96.peg.1365|J4857_06155
PF00271.37 fig|1177574.96.peg.1365|J4857_06155
PF00271.37 fig|1177574.96.peg.1365|J4857_06155
PF00271.37 fig|1177574.96.peg.1365|J4857_06155
PF09382.16 fig|1177574.96.peg.1365|J4857_06155
PF09382.16 fig|1177574.96.peg.1365|J4857_06155
PF00570.28 fig|1177574.96.peg.1365|J4857_06155
PF16124.10 fig|1177574.96.peg.1365|J4857_06155
PF14493.12 fig|1177574.96.peg.1365|J4857_06155
PF14493.12 fig|1177574.96.peg.1365|J4857_06155
PF13505.12 fig|1177574.96.peg.1401|J4857_06330
PF02386.22 fig|1177574.96.peg.1426|J4857_06415
PF05272.17 fig|1177574.96.peg.1447|J4857_06515
PF12990.12 fig|1177574.96.peg.1447|J4857_06515
PF19263.5 fig|1177574.96.peg.1447|J4857_06515
PF19263.5 fig|1177574.96.peg.1447|J4857_06515
PF01515.24 fig|1177574.96.peg.1541|J4857_06945
PF01515.24 fig|1177574.96.peg.1541|J4857_06945
PF13421.11 fig|1177574.96.peg.1550|J4857_06990
PF01145.30 fig|1177574.96.peg.1550|J4857_06990
PF09851.14 fig|1177574.96.peg.1550|J4857_06990
PF09851.14 fig|1177574.96.peg.1550|J4857_06990
PF00702.32 fig|1177574.96.peg.1552|J4857_06995
PF13419.12 fig|1177574.96.peg.1552|J4857_06995
PF00293.34 fig|1177574.96.peg.1557|J4857_07015
PF13393.11 fig|1177574.96.peg.1564|J4857_07050
PF03129.25 fig|1177574.96.peg.1564|J4857_07050
PF03129.25 fig|1177574.96.peg.1564|J4857_07050
PF03129.25 fig|1177574.96.peg.1564|J4857_07050
PF03129.25 fig|1177574.96.peg.1564|J4857_07050
PF00587.30 fig|1177574.96.peg.1564|J4857_07050
PF12698.13 fig|1177574.96.peg.1584|J4857_07125
PF01061.29 fig|1177574.96.peg.1584|J4857_07125
PF01061.29 fig|1177574.96.peg.1584|J4857_07125
PF01061.29 fig|1177574.96.peg.1584|J4857_07125
PF12698.13 fig|1177574.96.peg.1585|J4857_07130
PF00113.28 fig|1177574.96.peg.1597|J4857_07185
PF03952.21 fig|1177574.96.peg.1597|J4857_07185
PF00702.32 fig|1177574.96.peg.1606|J4857_07235
PF00988.28 fig|1177574.96.peg.1738|J4857_07805
PF00117.34 fig|1177574.96.peg.1738|J4857_07805
PF13424.12 fig|1177574.96.peg.1749|J4857_07860
PF13424.12 fig|1177574.96.peg.1749|J4857_07860
PF13424.12 fig|1177574.96.peg.1749|J4857_07860
PF00834.25 fig|1177574.96.peg.1793|J4857_08055
PF03706.18 fig|1177574.96.peg.1841|J4857_08255
PF01368.26 fig|1177574.96.peg.1856|J4857_08335
PF17768.7 fig|1177574.96.peg.1856|J4857_08335
PF02272.24 fig|1177574.96.peg.1856|J4857_08335
PF02272.24 fig|1177574.96.peg.1856|J4857_08335
PF23247.1 fig|1177574.96.peg.1873|J4857_08410
PF23247.1 fig|1177574.96.peg.1873|J4857_08410
PF23598.1 fig|1177574.96.peg.1873|J4857_08410
PF23598.1 fig|1177574.96.peg.1873|J4857_08410
PF24832.1 fig|1177574.96.peg.1881|J4857_08450
PF01553.26 fig|1177574.96.peg.1929|J4857_08655
PF13419.12 fig|1177574.96.peg.1972|J4857_08855
PF00702.32 fig|1177574.96.peg.1972|J4857_08855
PF13481.12 fig|1177574.96.peg.2068|J4857_09260
PF12508.14 fig|1177574.96.peg.2099|J4857_09390
PF12508.14 fig|1177574.96.peg.2099|J4857_09390
PF13605.11 fig|1177574.96.peg.2106
PF08843.17 fig|1177574.96.peg.2180|J4857_09700
PF13481.12 fig|1177574.96.peg.2183|J4857_09715
PF13279.12 fig|1177574.96.peg.2227|J4857_09920
PF03061.28 fig|1177574.96.peg.2227|J4857_09920
PF04343.18 fig|1177574.96.peg.2240|J4857_09985
PF07715.20 fig|1177574.96.peg.2253|J4857_10050
PF13715.12 fig|1177574.96.peg.2253|J4857_10050
PF13715.12 fig|1177574.96.peg.2253|J4857_10050
PF13620.12 fig|1177574.96.peg.2253|J4857_10050
PF13620.12 fig|1177574.96.peg.2253|J4857_10050
PF01037.27 fig|1177574.96.peg.2256|J4857_10065
PF13412.12 fig|1177574.96.peg.2256|J4857_10065
PF13404.12 fig|1177574.96.peg.2256|J4857_10065
PF01047.28 fig|1177574.96.peg.2256|J4857_10065
PF13715.12 fig|1177574.96.peg.2299|J4857_10235
PF07715.20 fig|1177574.96.peg.2299|J4857_10235
PF13620.12 fig|1177574.96.peg.2299|J4857_10235
PF07660.19 fig|1177574.96.peg.2299|J4857_10235
PF07660.19 fig|1177574.96.peg.2299|J4857_10235
PF07715.20 fig|1177574.96.peg.2358|J4857_10405
PF13715.12 fig|1177574.96.peg.2358|J4857_10405
PF13620.12 fig|1177574.96.peg.2358|J4857_10405
PF13620.12 fig|1177574.96.peg.2358|J4857_10405
PF07971.18 fig|1177574.96.peg.2396|J4857_10565
PF17678.7 fig|1177574.96.peg.2396|J4857_10565
PF07971.18 fig|1177574.96.peg.2398|J4857_10575
PF17678.7 fig|1177574.96.peg.2398|J4857_10575
PF15738.11 fig|1177574.96.peg.2411|J4857_10625
PF07715.20 fig|1177574.96.peg.2484|J4857_10900
PF07715.20 fig|1177574.96.peg.2484|J4857_10900
PF13715.12 fig|1177574.96.peg.2484|J4857_10900
PF13620.12 fig|1177574.96.peg.2484|J4857_10900
PF12741.13 fig|1177574.96.peg.2518|J4857_10990
PF12771.13 fig|1177574.96.peg.2518|J4857_10990
PF13715.12 fig|1177574.96.peg.2519|J4857_10995
PF13715.12 fig|1177574.96.peg.2519|J4857_10995
PF07715.20 fig|1177574.96.peg.2519|J4857_10995
PF13620.12 fig|1177574.96.peg.2519|J4857_10995
PF13620.12 fig|1177574.96.peg.2519|J4857_10995
PF02086.21 fig|1177574.96.peg.2536|J4857_11045
PF00137.26 fig|1177574.96.peg.2547|J4857_11075
PF12895.13 fig|1177574.96.peg.2595|J4857_11240
PF12895.13 fig|1177574.96.peg.2595|J4857_11240
PF13431.12 fig|1177574.96.peg.2595|J4857_11240
PF13431.12 fig|1177574.96.peg.2595|J4857_11240
PF07980.17 fig|1177574.96.peg.2612|J4857_11315
PF07980.17 fig|1177574.96.peg.2612|J4857_11315
PF14322.12 fig|1177574.96.peg.2612|J4857_11315
PF07715.20 fig|1177574.96.peg.2613|J4857_11320
PF07715.20 fig|1177574.96.peg.2613|J4857_11320
PF07715.20 fig|1177574.96.peg.2613|J4857_11320
PF13715.12 fig|1177574.96.peg.2613|J4857_11320
PF13715.12 fig|1177574.96.peg.2613|J4857_11320
PF00593.30 fig|1177574.96.peg.2613|J4857_11320
PF00593.30 fig|1177574.96.peg.2613|J4857_11320
PF13620.12 fig|1177574.96.peg.2613|J4857_11320
PF13715.12 fig|1177574.96.peg.2722|J4857_11635
PF07715.20 fig|1177574.96.peg.2722|J4857_11635
PF13620.12 fig|1177574.96.peg.2722|J4857_11635
PF12741.13 fig|1177574.96.peg.2723|J4857_11640
PF12771.13 fig|1177574.96.peg.2723|J4857_11640
PF12771.13 fig|1177574.96.peg.2723|J4857_11640
PF02664.20 fig|1177574.96.peg.2728|J4857_11660
PF07715.20 fig|1177574.96.peg.2740|J4857_11705
PF00593.30 fig|1177574.96.peg.2740|J4857_11705
PF00593.30 fig|1177574.96.peg.2740|J4857_11705
PF13715.12 fig|1177574.96.peg.2740|J4857_11705
PF13620.12 fig|1177574.96.peg.2740|J4857_11705
PF00005.33 fig|1177574.96.peg.2802|J4857_11975
PF00005.33 fig|1177574.96.peg.2802|J4857_11975
PF00005.33 fig|1177574.96.peg.2802|J4857_11975
PF12848.13 fig|1177574.96.peg.2802|J4857_11975
PF02463.25 fig|1177574.96.peg.2802|J4857_11975
PF02463.25 fig|1177574.96.peg.2802|J4857_11975
PF13304.12 fig|1177574.96.peg.2802|J4857_11975
PF13304.12 fig|1177574.96.peg.2802|J4857_11975
PF13304.12 fig|1177574.96.peg.2802|J4857_11975
PF02401.23 fig|1177574.96.peg.2884|J4857_12290
PF02401.23 fig|1177574.96.peg.2884|J4857_12290
PF01761.26 fig|1177574.96.peg.2889|J4857_12310
PF24621.1 fig|1177574.96.peg.2889|J4857_12310
PF13685.12 fig|1177574.96.peg.2889|J4857_12310
PF07971.18 fig|1177574.96.peg.2967|J4857_12650
PF17678.7 fig|1177574.96.peg.2967|J4857_12650
PF01980.22 fig|1177574.96.peg.2989|J4857_12745
PF18389.7 fig|1177574.96.peg.2989|J4857_12745
PF03825.22 fig|1177574.96.peg.2993|J4857_12765
PF12832.13 fig|1177574.96.peg.2993|J4857_12765
PF07690.21 fig|1177574.96.peg.2993|J4857_12765
PF07690.21 fig|1177574.96.peg.2993|J4857_12765
PF03787.20 fig|1177574.96.peg.3038|J4857_12935
PF03772.21 fig|1177574.96.peg.3082|J4857_13125
PF03772.21 fig|1177574.96.peg.3082|J4857_13125
PF13567.11 fig|1177574.96.peg.3082|J4857_13125
PF13567.11 fig|1177574.96.peg.3082|J4857_13125
PF13567.11 fig|1177574.96.peg.3082|J4857_13125
PF13567.11 fig|1177574.96.peg.3082|J4857_13125
PF13567.11 fig|1177574.96.peg.3082|J4857_13125
PF13567.11 fig|1177574.96.peg.3082|J4857_13125
PF14559.12 fig|1177574.96.peg.3094|J4857_13175
PF14559.12 fig|1177574.96.peg.3094|J4857_13175
PF14559.12 fig|1177574.96.peg.3094|J4857_13175
PF14559.12 fig|1177574.96.peg.3094|J4857_13175
PF14559.12 fig|1177574.96.peg.3094|J4857_13175
PF14559.12 fig|1177574.96.peg.3094|J4857_13175
PF13428.12 fig|1177574.96.peg.3094|J4857_13175
PF13428.12 fig|1177574.96.peg.3094|J4857_13175
PF13428.12 fig|1177574.96.peg.3094|J4857_13175
PF13428.12 fig|1177574.96.peg.3094|J4857_13175
PF13428.12 fig|1177574.96.peg.3094|J4857_13175
PF13428.12 fig|1177574.96.peg.3094|J4857_13175
PF13432.12 fig|1177574.96.peg.3094|J4857_13175
PF13432.12 fig|1177574.96.peg.3094|J4857_13175
PF13432.12 fig|1177574.96.peg.3094|J4857_13175
PF13432.12 fig|1177574.96.peg.3094|J4857_13175
PF13432.12 fig|1177574.96.peg.3094|J4857_13175
PF07719.23 fig|1177574.96.peg.3094|J4857_13175
PF07719.23 fig|1177574.96.peg.3094|J4857_13175
PF07719.23 fig|1177574.96.peg.3094|J4857_13175
PF07719.23 fig|1177574.96.peg.3094|J4857_13175
PF07719.23 fig|1177574.96.peg.3094|J4857_13175
PF07719.23 fig|1177574.96.peg.3094|J4857_13175
PF13371.12 fig|1177574.96.peg.3094|J4857_13175
PF13371.12 fig|1177574.96.peg.3094|J4857_13175
PF13371.12 fig|1177574.96.peg.3094|J4857_13175
PF13371.12 fig|1177574.96.peg.3094|J4857_13175
PF13181.12 fig|1177574.96.peg.3094|J4857_13175
PF13181.12 fig|1177574.96.peg.3094|J4857_13175
PF13181.12 fig|1177574.96.peg.3094|J4857_13175
PF13181.12 fig|1177574.96.peg.3094|J4857_13175
PF13181.12 fig|1177574.96.peg.3094|J4857_13175
PF00892.26 fig|1177574.96.peg.3125|J4857_13295
PF00892.26 fig|1177574.96.peg.3125|J4857_13295
PF03631.20 fig|1177574.96.peg.3192|J4857_13560
PF00521.25 fig|1177574.96.peg.3234|J4857_13760
PF03989.18 fig|1177574.96.peg.3234|J4857_13760
PF03989.18 fig|1177574.96.peg.3234|J4857_13760
PF03989.18 fig|1177574.96.peg.3234|J4857_13760
PF03989.18 fig|1177574.96.peg.3234|J4857_13760
PF03989.18 fig|1177574.96.peg.3234|J4857_13760
PF03989.18 fig|1177574.96.peg.3234|J4857_13760
PF16363.11 fig|1177574.96.peg.3301|J4857_14090
PF01370.27 fig|1177574.96.peg.3301|J4857_14090
PF01073.25 fig|1177574.96.peg.3301|J4857_14090
PF02719.21 fig|1177574.96.peg.3301|J4857_14090
PF02719.21 fig|1177574.96.peg.3301|J4857_14090
PF02719.21 fig|1177574.96.peg.3301|J4857_14090
PF00106.31 fig|1177574.96.peg.3301|J4857_14090
PF00106.31 fig|1177574.96.peg.3301|J4857_14090
PF04321.23 fig|1177574.96.peg.3301|J4857_14090
PF08659.16 fig|1177574.96.peg.3301|J4857_14090
PF07993.18 fig|1177574.96.peg.3301|J4857_14090
PF07993.18 fig|1177574.96.peg.3301|J4857_14090
PF13568.12 fig|1177574.96.peg.3324|J4857_14195
PF02348.25 fig|1177574.96.peg.3330|J4857_14225
PF12804.13 fig|1177574.96.peg.3330|J4857_14225
PF13387.11 fig|1177574.96.peg.3361|J4857_14355
PF00730.31 fig|1177574.96.peg.3375|J4857_14420
PF01566.24 fig|1177574.96.peg.3377|J4857_14430
PF12741.13 fig|1177574.96.peg.3400|J4857_14535
PF12771.13 fig|1177574.96.peg.3400|J4857_14535
PF07715.20 fig|1177574.96.peg.3401|J4857_14540
PF07660.19 fig|1177574.96.peg.3401|J4857_14540
PF07660.19 fig|1177574.96.peg.3401|J4857_14540
PF13715.12 fig|1177574.96.peg.3401|J4857_14540
PF13620.12 fig|1177574.96.peg.3401|J4857_14540
PF13620.12 fig|1177574.96.peg.3401|J4857_14540
PF02472.21 fig|1177574.96.peg.3412|J4857_14595
PF00872.24 fig|1177574.96.peg.3478|J4857_14890
PF00872.24 fig|1177574.96.peg.3478|J4857_14890
PF12508.14 fig|1177574.96.peg.3538|J4857_15150
PF12508.14 fig|1177574.96.peg.3538|J4857_15150
PF13605.11 fig|1177574.96.peg.3542|J4857_15170
PF00521.25 fig|1185650.1061.peg.22|I3U42_00100
PF03989.18 fig|1185650.1061.peg.22|I3U42_00100
PF03989.18 fig|1185650.1061.peg.22|I3U42_00100
PF03989.18 fig|1185650.1061.peg.22|I3U42_00100
PF03989.18 fig|1185650.1061.peg.22|I3U42_00100
PF03989.18 fig|1185650.1061.peg.22|I3U42_00100
PF03989.18 fig|1185650.1061.peg.22|I3U42_00100
PF10814.13 fig|1185650.1061.peg.25|I3U42_00130
PF00905.27 fig|1185650.1061.peg.37|I3U42_00185
PF21922.1 fig|1185650.1061.peg.37|I3U42_00185
PF20079.4 fig|1185650.1061.peg.113|I3U42_00565
PF13911.12 fig|1185650.1061.peg.142|I3U42_00695
PF03466.25 fig|1185650.1061.peg.165|I3U42_00815
PF00126.33 fig|1185650.1061.peg.165|I3U42_00815
PF08282.18 fig|1185650.1061.peg.171|I3U42_00845
PF05116.19 fig|1185650.1061.peg.171|I3U42_00845
PF05116.19 fig|1185650.1061.peg.171|I3U42_00845
PF00702.32 fig|1185650.1061.peg.171|I3U42_00845
PF00702.32 fig|1185650.1061.peg.171|I3U42_00845
PF00702.32 fig|1185650.1061.peg.171|I3U42_00845
PF12710.13 fig|1185650.1061.peg.171|I3U42_00845
PF12710.13 fig|1185650.1061.peg.171|I3U42_00845
PF12710.13 fig|1185650.1061.peg.171|I3U42_00845
PF08341.16 fig|1185650.1061.peg.223|I3U42_01110
PF08341.16 fig|1185650.1061.peg.223|I3U42_01110
PF02153.23 fig|1185650.1061.peg.387|I3U42_01900
PF20463.3 fig|1185650.1061.peg.387|I3U42_01900
PF00113.28 fig|1185650.1061.peg.432|I3U42_02140
PF03952.21 fig|1185650.1061.peg.432|I3U42_02140
PF13378.12 fig|1185650.1061.peg.432|I3U42_02140
PF13378.12 fig|1185650.1061.peg.432|I3U42_02140
PF08353.15 fig|1185650.1061.peg.444|I3U42_02200
PF08245.18 fig|1185650.1061.peg.444|I3U42_02200
PF01869.26 fig|1185650.1061.peg.486|I3U42_02405
PF04107.18 fig|1185650.1061.peg.495|I3U42_02455
PF04107.18 fig|1185650.1061.peg.495|I3U42_02455
PF02467.21 fig|1185650.1061.peg.530|I3U42_02640
PF00730.31 fig|1185650.1061.peg.539|I3U42_02685
PF00633.29 fig|1185650.1061.peg.539|I3U42_02685
PF00484.24 fig|1185650.1061.peg.594|I3U42_02945
PF13177.12 fig|1185650.1061.peg.618|I3U42_03060
PF01370.27 fig|1185650.1061.peg.690|I3U42_03410
PF16363.11 fig|1185650.1061.peg.690|I3U42_03410
PF01073.25 fig|1185650.1061.peg.690|I3U42_03410
PF04321.23 fig|1185650.1061.peg.690|I3U42_03410
PF04321.23 fig|1185650.1061.peg.690|I3U42_03410
PF07993.18 fig|1185650.1061.peg.690|I3U42_03410
PF02719.21 fig|1185650.1061.peg.690|I3U42_03410
PF13460.12 fig|1185650.1061.peg.690|I3U42_03410
PF02113.20 fig|1185650.1061.peg.706|I3U42_03490
PF02113.20 fig|1185650.1061.peg.706|I3U42_03490
PF10103.15 fig|1185650.1061.peg.707|I3U42_03495
PF00440.29 fig|1185650.1061.peg.717|I3U42_03545
PF00005.33 fig|1185650.1061.peg.735|I3U42_03635
PF13304.12 fig|1185650.1061.peg.735|I3U42_03635
PF13304.12 fig|1185650.1061.peg.735|I3U42_03635
PF13191.12 fig|1185650.1061.peg.735|I3U42_03635
PF13476.12 fig|1185650.1061.peg.735|I3U42_03635
PF01032.23 fig|1185650.1061.peg.736|I3U42_03640
PF21095.3 fig|1185650.1061.peg.755|I3U42_03735
PF02559.22 fig|1185650.1061.peg.755|I3U42_03735
PF00501.34 fig|1185650.1061.peg.851|I3U42_04205
PF01370.27 fig|1185650.1061.peg.851|I3U42_04205
PF07993.18 fig|1185650.1061.peg.851|I3U42_04205
PF07993.18 fig|1185650.1061.peg.851|I3U42_04205
PF13561.12 fig|1185650.1061.peg.879|I3U42_04350
PF13561.12 fig|1185650.1061.peg.879|I3U42_04350
PF00106.31 fig|1185650.1061.peg.879|I3U42_04350
PF00106.31 fig|1185650.1061.peg.879|I3U42_04350
PF11273.13 fig|1185650.1061.peg.916|I3U42_04535
PF00155.27 fig|1185650.1061.peg.1002|I3U42_04960
PF00392.27 fig|1185650.1061.peg.1002|I3U42_04960
PF01796.23 fig|1185650.1061.peg.1031|I3U42_05105
PF10604.15 fig|1185650.1061.peg.1068|I3U42_05295
PF03364.25 fig|1185650.1061.peg.1068|I3U42_05295
PF08327.17 fig|1185650.1061.peg.1068|I3U42_05295
PF07702.18 fig|1185650.1061.peg.1144|I3U42_05675
PF00392.27 fig|1185650.1061.peg.1144|I3U42_05675
PF01566.24 fig|1185650.1061.peg.1222|I3U42_06065
PF00113.28 fig|1185650.1061.peg.1358|I3U42_06755
PF03952.21 fig|1185650.1061.peg.1358|I3U42_06755
PF03952.21 fig|1185650.1061.peg.1358|I3U42_06755
PF13378.12 fig|1185650.1061.peg.1358|I3U42_06755
PF04417.17 fig|1185650.1061.peg.1360|I3U42_06765
PF17301.7 fig|1185650.1061.peg.1374|I3U42_06845
PF02401.23 fig|1185650.1061.peg.1449|I3U42_07215
PF18029.7 fig|1185650.1061.peg.1504|I3U42_07475
PF05901.16 fig|1185650.1061.peg.1513|I3U42_07520
PF11314.13 fig|1185650.1061.peg.1543|I3U42_07670
PF00137.26 fig|1185650.1061.peg.1637|I3U42_08155
PF07730.19 fig|1185650.1061.peg.1712|I3U42_08535
PF07730.19 fig|1185650.1061.peg.1712|I3U42_08535
PF19821.5 fig|1185650.1061.peg.1798|I3U42_08885
PF05305.19 fig|1185650.1061.peg.1844|I3U42_09110
PF05305.19 fig|1185650.1061.peg.1844|I3U42_09110
PF03772.21 fig|1185650.1061.peg.1952|I3U42_09650
PF03772.21 fig|1185650.1061.peg.1952|I3U42_09650
PF11738.13 fig|1185650.1061.peg.2069|I3U42_10230
PF00005.33 fig|1185650.1061.peg.2093|I3U42_10350
PF13304.12 fig|1185650.1061.peg.2093|I3U42_10350
PF13304.12 fig|1185650.1061.peg.2093|I3U42_10350
PF21993.1 fig|1185650.1061.peg.2116|I3U42_10465
PF21993.1 fig|1185650.1061.peg.2116|I3U42_10465
PF00440.29 fig|1185650.1061.peg.2116|I3U42_10465
PF16925.10 fig|1185650.1061.peg.2116|I3U42_10465
PF11253.13 fig|1185650.1061.peg.2121|I3U42_10490
PF13829.11 fig|1185650.1061.peg.2176|I3U42_10780
PF00733.27 fig|1185650.1061.peg.2195|I3U42_10875
PF13537.11 fig|1185650.1061.peg.2195|I3U42_10875
PF13522.11 fig|1185650.1061.peg.2195|I3U42_10875
PF00877.25 fig|1185650.1061.peg.2211|I3U42_10945
PF02405.21 fig|1185650.1061.peg.2387|I3U42_11810
PF02405.21 fig|1185650.1061.peg.2387|I3U42_11810
PF03136.20 fig|1185650.1061.peg.2408|I3U42_11915
PF00106.31 fig|1185650.1061.peg.2446|I3U42_12100
PF13561.12 fig|1185650.1061.peg.2446|I3U42_12100
PF07702.18 fig|1185650.1061.peg.2480|I3U42_12260
PF00392.27 fig|1185650.1061.peg.2480|I3U42_12260
PF08899.16 fig|1185650.1061.peg.2563|I3U42_12670
PF00185.30 fig|1185650.1061.peg.2583|I3U42_12775
PF02729.26 fig|1185650.1061.peg.2583|I3U42_12775
PF09355.15 fig|1185650.1061.peg.2704|I3U42_13370
PF02867.20 fig|1185650.1061.peg.2762|I3U42_13570
PF02867.20 fig|1185650.1061.peg.2762|I3U42_13570
PF02867.20 fig|1185650.1061.peg.2762|I3U42_13570
PF21995.1 fig|1185650.1061.peg.2762|I3U42_13570
PF21995.1 fig|1185650.1061.peg.2762|I3U42_13570
PF17975.6 fig|1185650.1061.peg.2762|I3U42_13570
PF00877.25 fig|1185650.1061.peg.2809|I3U42_13775
PF14518.11 fig|1185650.1061.peg.2842|I3U42_13940
PF12840.13 fig|1185650.1061.peg.2901|I3U42_14220
PF01022.26 fig|1185650.1061.peg.2901|I3U42_14220
PF13545.12 fig|1185650.1061.peg.2901|I3U42_14220
PF13412.12 fig|1185650.1061.peg.2901|I3U42_14220
PF09339.16 fig|1185650.1061.peg.2901|I3U42_14220
PF05116.19 fig|1185650.1061.peg.2946|I3U42_14425
PF08282.18 fig|1185650.1061.peg.2946|I3U42_14425
PF08282.18 fig|1185650.1061.peg.2946|I3U42_14425
PF00072.30 fig|1185650.1061.peg.2961|I3U42_14500
PF03861.19 fig|1185650.1061.peg.2961|I3U42_14500
PF03861.19 fig|1185650.1061.peg.2961|I3U42_14500
PF20108.4 fig|1185650.1061.peg.3032|I3U42_14845
PF01566.24 fig|1185650.1061.peg.3052|I3U42_14945
PF01957.24 fig|1185650.1061.peg.3056|I3U42_14965
PF00877.25 fig|1185650.1061.peg.3064|I3U42_15005
PF00877.25 fig|1185650.1061.peg.3065|I3U42_15010
PF00724.26 fig|1185650.1061.peg.3077|I3U42_15070
PF08459.17 fig|1185650.1061.peg.3121|I3U42_15290
PF08459.17 fig|1185650.1061.peg.3121|I3U42_15290
PF22920.2 fig|1185650.1061.peg.3121|I3U42_15290
PF14520.12 fig|1185650.1061.peg.3121|I3U42_15290
PF02151.25 fig|1185650.1061.peg.3121|I3U42_15290
PF01541.30 fig|1185650.1061.peg.3121|I3U42_15290
PF01541.30 fig|1185650.1061.peg.3121|I3U42_15290
PF12826.13 fig|1185650.1061.peg.3121|I3U42_15290
PF00633.29 fig|1185650.1061.peg.3121|I3U42_15290
PF00633.29 fig|1185650.1061.peg.3121|I3U42_15290
PF00834.25 fig|1185650.1061.peg.3146|I3U42_15415
PF00625.27 fig|1185650.1061.peg.3160|I3U42_15485
PF13191.12 fig|1185650.1061.peg.3160|I3U42_15485
PF00988.28 fig|1185650.1061.peg.3165|I3U42_15510
PF00117.34 fig|1185650.1061.peg.3165|I3U42_15510
PF07722.19 fig|1185650.1061.peg.3165|I3U42_15510
PF07722.19 fig|1185650.1061.peg.3165|I3U42_15510
PF07722.19 fig|1185650.1061.peg.3165|I3U42_15510
PF24621.1 fig|1185650.1061.peg.3178|I3U42_15575
PF01761.26 fig|1185650.1061.peg.3178|I3U42_15575
PF13685.12 fig|1185650.1061.peg.3178|I3U42_15575
PF13393.11 fig|1185650.1061.peg.3209|I3U42_15730
PF00587.30 fig|1185650.1061.peg.3209|I3U42_15730
PF03129.25 fig|1185650.1061.peg.3209|I3U42_15730
PF20088.4 fig|1185650.1061.peg.3244|I3U42_15910
PF09167.16 fig|1185650.1061.peg.3312|I3U42_16245
PF12502.13 fig|1185650.1061.peg.3344|I3U42_16395
PF06108.18 fig|1185650.1061.peg.3365|I3U42_16500
PF03631.20 fig|1185650.1061.peg.3367|I3U42_16510
PF02631.22 fig|1185650.1061.peg.3402|I3U42_16680
PF02631.22 fig|1185650.1061.peg.3402|I3U42_16680
PF00154.27 fig|1185650.1061.peg.3403|I3U42_16685
PF21096.2 fig|1185650.1061.peg.3403|I3U42_16685
PF06745.19 fig|1185650.1061.peg.3403|I3U42_16685
PF08423.17 fig|1185650.1061.peg.3403|I3U42_16685
PF22505.1 fig|1185650.1061.peg.3425|I3U42_16800
PF17770.6 fig|1185650.1061.peg.3425|I3U42_16800
PF07521.17 fig|1185650.1061.peg.3425|I3U42_16800
PF12706.13 fig|1185650.1061.peg.3425|I3U42_16800
PF12706.13 fig|1185650.1061.peg.3425|I3U42_16800
PF00753.33 fig|1185650.1061.peg.3425|I3U42_16800
PF18029.7 fig|1185650.1061.peg.3510|I3U42_17220
PF00905.27 fig|1185650.1061.peg.3511|I3U42_17225
PF00905.27 fig|1185650.1061.peg.3511|I3U42_17225
PF05223.17 fig|1185650.1061.peg.3511|I3U42_17225
PF10502.14 fig|1185650.1061.peg.3567|I3U42_17495
PF02463.25 fig|1185650.1061.peg.3589|I3U42_17610
PF06470.18 fig|1185650.1061.peg.3589|I3U42_17610
PF13476.12 fig|1185650.1061.peg.3589|I3U42_17610
PF13476.12 fig|1185650.1061.peg.3589|I3U42_17610
PF13476.12 fig|1185650.1061.peg.3589|I3U42_17610
PF13304.12 fig|1185650.1061.peg.3589|I3U42_17610
PF13304.12 fig|1185650.1061.peg.3589|I3U42_17610
PF13304.12 fig|1185650.1061.peg.3589|I3U42_17610
PF13175.12 fig|1185650.1061.peg.3589|I3U42_17610
PF13175.12 fig|1185650.1061.peg.3589|I3U42_17610
PF01467.32 fig|1185650.1061.peg.3603|I3U42_17680
PF08218.17 fig|1185650.1061.peg.3603|I3U42_17680
PF07884.19 fig|1185650.1061.peg.3613|I3U42_17725
PF07884.19 fig|1185650.1061.peg.3613|I3U42_17725
PF03167.24 fig|1185650.1061.peg.3628|I3U42_17800
PF00749.27 fig|1185650.1061.peg.3643|I3U42_17885
PF19269.4 fig|1185650.1061.peg.3643|I3U42_17885
PF19269.4 fig|1185650.1061.peg.3643|I3U42_17885
PF19269.4 fig|1185650.1061.peg.3643|I3U42_17885
PF00171.27 fig|1185650.1061.peg.3674|I3U42_18040
PF01906.23 fig|1185650.1061.peg.3899|I3U42_19115
PF18075.7 fig|1185650.1061.peg.3932|I3U42_19280
PF02687.26 fig|1185650.1061.peg.3932|I3U42_19280
PF02687.26 fig|1185650.1061.peg.3932|I3U42_19280
PF11350.14 fig|1185650.1061.peg.3986|I3U42_19550
PF13794.12 fig|1185650.1061.peg.3990|I3U42_19570
PF00441.29 fig|1185650.1061.peg.4037|I3U42_19800
PF00441.29 fig|1185650.1061.peg.4037|I3U42_19800
PF02770.24 fig|1185650.1061.peg.4037|I3U42_19800
PF02771.21 fig|1185650.1061.peg.4037|I3U42_19800
PF00441.29 fig|1185650.1061.peg.4038|I3U42_19805
PF00441.29 fig|1185650.1061.peg.4038|I3U42_19805
PF02770.24 fig|1185650.1061.peg.4038|I3U42_19805
PF00293.34 fig|1185650.1061.peg.4070|I3U42_19960
PF07992.20 fig|1185650.1061.peg.4115|I3U42_20190
PF02852.28 fig|1185650.1061.peg.4115|I3U42_20190
PF02852.28 fig|1185650.1061.peg.4115|I3U42_20190
PF00070.33 fig|1185650.1061.peg.4115|I3U42_20190
PF00070.33 fig|1185650.1061.peg.4115|I3U42_20190
PF00070.33 fig|1185650.1061.peg.4115|I3U42_20190
PF13738.12 fig|1185650.1061.peg.4115|I3U42_20190
PF03486.20 fig|1185650.1061.peg.4115|I3U42_20190
PF03486.20 fig|1185650.1061.peg.4115|I3U42_20190
PF03486.20 fig|1185650.1061.peg.4115|I3U42_20190
PF12831.13 fig|1185650.1061.peg.4115|I3U42_20190
PF12831.13 fig|1185650.1061.peg.4115|I3U42_20190
PF00877.25 fig|1185650.1061.peg.4123|I3U42_20230
PF00282.25 fig|1185650.1061.peg.4199|I3U42_20610
PF13828.11 fig|1185650.1061.peg.4241|I3U42_20820
PF13845.11 fig|1185650.1061.peg.4241|I3U42_20820
PF00203.26 fig|1185650.1061.peg.4276|I3U42_20995
PF00202.27 fig|1185650.1061.peg.4371|I3U42_21445
PF11259.13 fig|1185650.1061.peg.4384|I3U42_21505
PF11259.13 fig|1185650.1061.peg.4384|I3U42_21505
PF07690.21 fig|1185650.1061.peg.4403|I3U42_21600
PF07690.21 fig|1185650.1061.peg.4403|I3U42_21600
PF00300.27 fig|1185650.1061.peg.4511|I3U42_22155
PF02470.25 fig|1185650.1061.peg.4565|I3U42_22425
PF01243.26 fig|1185650.1061.peg.4589|I3U42_22545
PF10604.15 fig|1185650.1061.peg.4593|I3U42_22565
PF01370.27 fig|1185650.1061.peg.4647|I3U42_22825
PF01370.27 fig|1185650.1061.peg.4647|I3U42_22825
PF16363.11 fig|1185650.1061.peg.4647|I3U42_22825
PF16363.11 fig|1185650.1061.peg.4647|I3U42_22825
PF04321.23 fig|1185650.1061.peg.4647|I3U42_22825
PF04321.23 fig|1185650.1061.peg.4647|I3U42_22825
PF01073.25 fig|1185650.1061.peg.4647|I3U42_22825
PF01073.25 fig|1185650.1061.peg.4647|I3U42_22825
PF07993.18 fig|1185650.1061.peg.4647|I3U42_22825
PF07993.18 fig|1185650.1061.peg.4647|I3U42_22825
PF02719.21 fig|1185650.1061.peg.4647|I3U42_22825
PF02719.21 fig|1185650.1061.peg.4647|I3U42_22825
PF00171.27 fig|1185650.1061.peg.4673|I3U42_22955
PF07690.21 fig|1185650.1061.peg.4675|I3U42_22965
PF07690.21 fig|1185650.1061.peg.4675|I3U42_22965
PF00171.27 fig|1185650.1061.peg.4740|I3U42_23290
PF03061.28 fig|1185650.1061.peg.4796|I3U42_23560
PF13279.12 fig|1185650.1061.peg.4796|I3U42_23560
PF00156.33 fig|1185650.1061.peg.4800|I3U42_23580
PF01556.23 fig|1185650.1061.peg.4811|I3U42_23635
PF01556.23 fig|1185650.1061.peg.4811|I3U42_23635
PF00226.36 fig|1185650.1061.peg.4811|I3U42_23635
PF00684.24 fig|1185650.1061.peg.4811|I3U42_23635
PF00903.31 fig|1185650.1061.peg.4872|I3U42_23940
PF07905.16 fig|1185650.1061.peg.4888|I3U42_24020
PF13556.12 fig|1185650.1061.peg.4888|I3U42_24020
PF13556.12 fig|1185650.1061.peg.4888|I3U42_24020
PF13556.12 fig|1185650.1061.peg.4888|I3U42_24020
PF17853.6 fig|1185650.1061.peg.4888|I3U42_24020
PF17853.6 fig|1185650.1061.peg.4888|I3U42_24020
PF17853.6 fig|1185650.1061.peg.4888|I3U42_24020
PF02900.23 fig|1185650.1061.peg.4913|I3U42_24150
PF00202.27 fig|1185650.1061.peg.4955|I3U42_24360
PF07099.16 fig|1185650.1061.peg.4977|I3U42_24470
PF01594.21 fig|1185650.1061.peg.5060|I3U42_24880
PF04505.17 fig|1185650.1061.peg.5070|I3U42_24925
PF03825.22 fig|1185650.1061.peg.5129|I3U42_25220
PF12832.13 fig|1185650.1061.peg.5129|I3U42_25220
PF07690.21 fig|1185650.1061.peg.5129|I3U42_25220
PF07690.21 fig|1185650.1061.peg.5129|I3U42_25220
PF01306.25 fig|1185650.1061.peg.5129|I3U42_25220
PF00171.27 fig|1185650.1061.peg.5144|I3U42_25295
PF00355.32 fig|1185650.1061.peg.5193|I3U42_25535
PF00005.33 fig|1185650.1061.peg.5210|I3U42_25620
PF01566.24 fig|1185650.1061.peg.5257|I3U42_25855
PF01566.24 fig|1185650.1061.peg.5257|I3U42_25855
PF01734.27 fig|1185650.1061.peg.5294|I3U42_26035
PF01734.27 fig|1185650.1061.peg.5301|I3U42_26070
PF00190.28 fig|1185650.1061.peg.5310|I3U42_26115
PF07883.17 fig|1185650.1061.peg.5310|I3U42_26115
PF01022.26 fig|1185650.1061.peg.5388|I3U42_26485
PF12840.13 fig|1185650.1061.peg.5388|I3U42_26485
PF01022.26 fig|1185650.1061.peg.5409|I3U42_26585
PF12840.13 fig|1185650.1061.peg.5409|I3U42_26585
PF01022.26 fig|1185650.1061.peg.5410|I3U42_26590
PF12840.13 fig|1185650.1061.peg.5410|I3U42_26590
PF12840.13 fig|1185650.1061.peg.5410|I3U42_26590
PF12840.13 fig|1185650.1061.peg.5410|I3U42_26590
PF00521.25 fig|1185650.1065.peg.22|I3U33_00100
PF03989.18 fig|1185650.1065.peg.22|I3U33_00100
PF03989.18 fig|1185650.1065.peg.22|I3U33_00100
PF03989.18 fig|1185650.1065.peg.22|I3U33_00100
PF03989.18 fig|1185650.1065.peg.22|I3U33_00100
PF03989.18 fig|1185650.1065.peg.22|I3U33_00100
PF03989.18 fig|1185650.1065.peg.22|I3U33_00100
PF10814.13 fig|1185650.1065.peg.25|I3U33_00130
PF00905.27 fig|1185650.1065.peg.37|I3U33_00185
PF21922.1 fig|1185650.1065.peg.37|I3U33_00185
PF20079.4 fig|1185650.1065.peg.113|I3U33_00565
PF13911.12 fig|1185650.1065.peg.143|I3U33_00695
PF03466.25 fig|1185650.1065.peg.166|I3U33_00815
PF00126.33 fig|1185650.1065.peg.166|I3U33_00815
PF08282.18 fig|1185650.1065.peg.172|I3U33_00845
PF05116.19 fig|1185650.1065.peg.172|I3U33_00845
PF05116.19 fig|1185650.1065.peg.172|I3U33_00845
PF00702.32 fig|1185650.1065.peg.172|I3U33_00845
PF00702.32 fig|1185650.1065.peg.172|I3U33_00845
PF00702.32 fig|1185650.1065.peg.172|I3U33_00845
PF12710.13 fig|1185650.1065.peg.172|I3U33_00845
PF12710.13 fig|1185650.1065.peg.172|I3U33_00845
PF12710.13 fig|1185650.1065.peg.172|I3U33_00845
PF08341.16 fig|1185650.1065.peg.223|I3U33_01110
PF08341.16 fig|1185650.1065.peg.223|I3U33_01110
PF02153.23 fig|1185650.1065.peg.270|I3U33_01340
PF20463.3 fig|1185650.1065.peg.270|I3U33_01340
PF00113.28 fig|1185650.1065.peg.315|I3U33_01580
PF03952.21 fig|1185650.1065.peg.315|I3U33_01580
PF13378.12 fig|1185650.1065.peg.315|I3U33_01580
PF13378.12 fig|1185650.1065.peg.315|I3U33_01580
PF08353.15 fig|1185650.1065.peg.327|I3U33_01640
PF08245.18 fig|1185650.1065.peg.327|I3U33_01640
PF01869.26 fig|1185650.1065.peg.370|I3U33_01845
PF04107.18 fig|1185650.1065.peg.379|I3U33_01895
PF04107.18 fig|1185650.1065.peg.379|I3U33_01895
PF02467.21 fig|1185650.1065.peg.414|I3U33_02080
PF00730.31 fig|1185650.1065.peg.423|I3U33_02125
PF00633.29 fig|1185650.1065.peg.423|I3U33_02125
PF00484.24 fig|1185650.1065.peg.482|I3U33_02405
PF13177.12 fig|1185650.1065.peg.506|I3U33_02520
PF00877.25 fig|1185650.1065.peg.564|I3U33_02815
PF01370.27 fig|1185650.1065.peg.580|I3U33_02890
PF16363.11 fig|1185650.1065.peg.580|I3U33_02890
PF01073.25 fig|1185650.1065.peg.580|I3U33_02890
PF04321.23 fig|1185650.1065.peg.580|I3U33_02890
PF04321.23 fig|1185650.1065.peg.580|I3U33_02890
PF07993.18 fig|1185650.1065.peg.580|I3U33_02890
PF02719.21 fig|1185650.1065.peg.580|I3U33_02890
PF13460.12 fig|1185650.1065.peg.580|I3U33_02890
PF02113.20 fig|1185650.1065.peg.596|I3U33_02970
PF02113.20 fig|1185650.1065.peg.596|I3U33_02970
PF10103.15 fig|1185650.1065.peg.597|I3U33_02975
PF00440.29 fig|1185650.1065.peg.607|I3U33_03025
PF00005.33 fig|1185650.1065.peg.625|I3U33_03115
PF13304.12 fig|1185650.1065.peg.625|I3U33_03115
PF13304.12 fig|1185650.1065.peg.625|I3U33_03115
PF13191.12 fig|1185650.1065.peg.625|I3U33_03115
PF13476.12 fig|1185650.1065.peg.625|I3U33_03115
PF01032.23 fig|1185650.1065.peg.626|I3U33_03120
PF21095.3 fig|1185650.1065.peg.645|I3U33_03215
PF02559.22 fig|1185650.1065.peg.645|I3U33_03215
PF00501.34 fig|1185650.1065.peg.741|I3U33_03685
PF01370.27 fig|1185650.1065.peg.741|I3U33_03685
PF07993.18 fig|1185650.1065.peg.741|I3U33_03685
PF07993.18 fig|1185650.1065.peg.741|I3U33_03685
PF13561.12 fig|1185650.1065.peg.769|I3U33_03830
PF13561.12 fig|1185650.1065.peg.769|I3U33_03830
PF00106.31 fig|1185650.1065.peg.769|I3U33_03830
PF00106.31 fig|1185650.1065.peg.769|I3U33_03830
PF11273.13 fig|1185650.1065.peg.806|I3U33_04015
PF00155.27 fig|1185650.1065.peg.893|I3U33_04440
PF00392.27 fig|1185650.1065.peg.893|I3U33_04440
PF01796.23 fig|1185650.1065.peg.921|I3U33_04585
PF10604.15 fig|1185650.1065.peg.958|I3U33_04775
PF03364.25 fig|1185650.1065.peg.958|I3U33_04775
PF08327.17 fig|1185650.1065.peg.958|I3U33_04775
PF07702.18 fig|1185650.1065.peg.1034|I3U33_05155
PF00392.27 fig|1185650.1065.peg.1034|I3U33_05155
PF01566.24 fig|1185650.1065.peg.1111|I3U33_05545
PF00113.28 fig|1185650.1065.peg.1248|I3U33_06240
PF03952.21 fig|1185650.1065.peg.1248|I3U33_06240
PF03952.21 fig|1185650.1065.peg.1248|I3U33_06240
PF13378.12 fig|1185650.1065.peg.1248|I3U33_06240
PF04417.17 fig|1185650.1065.peg.1250|I3U33_06250
PF17301.7 fig|1185650.1065.peg.1264|I3U33_06330
PF02401.23 fig|1185650.1065.peg.1339|I3U33_06700
PF18029.7 fig|1185650.1065.peg.1393|I3U33_06960
PF05901.16 fig|1185650.1065.peg.1402|I3U33_07005
PF11314.13 fig|1185650.1065.peg.1432|I3U33_07155
PF00137.26 fig|1185650.1065.peg.1527|I3U33_07640
PF07730.19 fig|1185650.1065.peg.1602|I3U33_08020
PF07730.19 fig|1185650.1065.peg.1602|I3U33_08020
PF05305.19 fig|1185650.1065.peg.1624|I3U33_08135
PF05305.19 fig|1185650.1065.peg.1624|I3U33_08135
PF03772.21 fig|1185650.1065.peg.1709|I3U33_08570
PF03772.21 fig|1185650.1065.peg.1709|I3U33_08570
PF10708.14 fig|1185650.1065.peg.1808|I3U33_09060
PF19821.5 fig|1185650.1065.peg.1885|I3U33_09360
PF11738.13 fig|1185650.1065.peg.1932|I3U33_09585
PF00005.33 fig|1185650.1065.peg.1956|I3U33_09705
PF13304.12 fig|1185650.1065.peg.1956|I3U33_09705
PF13304.12 fig|1185650.1065.peg.1956|I3U33_09705
PF21993.1 fig|1185650.1065.peg.1979|I3U33_09820
PF21993.1 fig|1185650.1065.peg.1979|I3U33_09820
PF00440.29 fig|1185650.1065.peg.1979|I3U33_09820
PF16925.10 fig|1185650.1065.peg.1979|I3U33_09820
PF11253.13 fig|1185650.1065.peg.1984|I3U33_09845
PF13829.11 fig|1185650.1065.peg.2039|I3U33_10135
PF00733.27 fig|1185650.1065.peg.2058|I3U33_10230
PF13537.11 fig|1185650.1065.peg.2058|I3U33_10230
PF13522.11 fig|1185650.1065.peg.2058|I3U33_10230
PF00877.25 fig|1185650.1065.peg.2074|I3U33_10300
PF02405.21 fig|1185650.1065.peg.2251|I3U33_11165
PF02405.21 fig|1185650.1065.peg.2251|I3U33_11165
PF03136.20 fig|1185650.1065.peg.2273|I3U33_11270
PF00106.31 fig|1185650.1065.peg.2311|I3U33_11455
PF13561.12 fig|1185650.1065.peg.2311|I3U33_11455
PF07702.18 fig|1185650.1065.peg.2344|I3U33_11615
PF00392.27 fig|1185650.1065.peg.2344|I3U33_11615
PF08899.16 fig|1185650.1065.peg.2427|I3U33_12025
PF00185.30 fig|1185650.1065.peg.2447|I3U33_12130
PF02729.26 fig|1185650.1065.peg.2447|I3U33_12130
PF09355.15 fig|1185650.1065.peg.2568|I3U33_12730
PF02867.20 fig|1185650.1065.peg.2631|I3U33_12940
PF02867.20 fig|1185650.1065.peg.2631|I3U33_12940
PF02867.20 fig|1185650.1065.peg.2631|I3U33_12940
PF21995.1 fig|1185650.1065.peg.2631|I3U33_12940
PF21995.1 fig|1185650.1065.peg.2631|I3U33_12940
PF21995.1 fig|1185650.1065.peg.2631|I3U33_12940
PF17975.6 fig|1185650.1065.peg.2631|I3U33_12940
PF00877.25 fig|1185650.1065.peg.2676|I3U33_13130
PF14518.11 fig|1185650.1065.peg.2710|I3U33_13295
PF12840.13 fig|1185650.1065.peg.2769|I3U33_13575
PF01022.26 fig|1185650.1065.peg.2769|I3U33_13575
PF13545.12 fig|1185650.1065.peg.2769|I3U33_13575
PF13412.12 fig|1185650.1065.peg.2769|I3U33_13575
PF09339.16 fig|1185650.1065.peg.2769|I3U33_13575
PF05116.19 fig|1185650.1065.peg.2814|I3U33_13780
PF08282.18 fig|1185650.1065.peg.2814|I3U33_13780
PF08282.18 fig|1185650.1065.peg.2814|I3U33_13780
PF00072.30 fig|1185650.1065.peg.2829|I3U33_13855
PF03861.19 fig|1185650.1065.peg.2829|I3U33_13855
PF03861.19 fig|1185650.1065.peg.2829|I3U33_13855
PF20108.4 fig|1185650.1065.peg.2900|I3U33_14195
PF01566.24 fig|1185650.1065.peg.2920|I3U33_14295
PF01957.24 fig|1185650.1065.peg.2924|I3U33_14315
PF00877.25 fig|1185650.1065.peg.2932|I3U33_14355
PF00877.25 fig|1185650.1065.peg.2933|I3U33_14360
PF00724.26 fig|1185650.1065.peg.2945|I3U33_14420
PF08459.17 fig|1185650.1065.peg.2989|I3U33_14640
PF08459.17 fig|1185650.1065.peg.2989|I3U33_14640
PF22920.2 fig|1185650.1065.peg.2989|I3U33_14640
PF14520.12 fig|1185650.1065.peg.2989|I3U33_14640
PF02151.25 fig|1185650.1065.peg.2989|I3U33_14640
PF01541.30 fig|1185650.1065.peg.2989|I3U33_14640
PF01541.30 fig|1185650.1065.peg.2989|I3U33_14640
PF12826.13 fig|1185650.1065.peg.2989|I3U33_14640
PF00633.29 fig|1185650.1065.peg.2989|I3U33_14640
PF00633.29 fig|1185650.1065.peg.2989|I3U33_14640
PF00834.25 fig|1185650.1065.peg.3014|I3U33_14765
PF00625.27 fig|1185650.1065.peg.3029|I3U33_14835
PF13191.12 fig|1185650.1065.peg.3029|I3U33_14835
PF00988.28 fig|1185650.1065.peg.3034|I3U33_14860
PF00117.34 fig|1185650.1065.peg.3034|I3U33_14860
PF07722.19 fig|1185650.1065.peg.3034|I3U33_14860
PF07722.19 fig|1185650.1065.peg.3034|I3U33_14860
PF07722.19 fig|1185650.1065.peg.3034|I3U33_14860
PF24621.1 fig|1185650.1065.peg.3047|I3U33_14925
PF01761.26 fig|1185650.1065.peg.3047|I3U33_14925
PF13685.12 fig|1185650.1065.peg.3047|I3U33_14925
PF13393.11 fig|1185650.1065.peg.3079|I3U33_15080
PF00587.30 fig|1185650.1065.peg.3079|I3U33_15080
PF03129.25 fig|1185650.1065.peg.3079|I3U33_15080
PF20088.4 fig|1185650.1065.peg.3114|I3U33_15260
PF09167.16 fig|1185650.1065.peg.3182|I3U33_15595
PF12502.13 fig|1185650.1065.peg.3214|I3U33_15745
PF06108.18 fig|1185650.1065.peg.3235|I3U33_15850
PF03631.20 fig|1185650.1065.peg.3237|I3U33_15860
PF02631.22 fig|1185650.1065.peg.3273|I3U33_16030
PF02631.22 fig|1185650.1065.peg.3273|I3U33_16030
PF00154.27 fig|1185650.1065.peg.3274|I3U33_16035
PF21096.2 fig|1185650.1065.peg.3274|I3U33_16035
PF06745.19 fig|1185650.1065.peg.3274|I3U33_16035
PF08423.17 fig|1185650.1065.peg.3274|I3U33_16035
PF22505.1 fig|1185650.1065.peg.3296|I3U33_16150
PF17770.6 fig|1185650.1065.peg.3296|I3U33_16150
PF07521.17 fig|1185650.1065.peg.3296|I3U33_16150
PF12706.13 fig|1185650.1065.peg.3296|I3U33_16150
PF12706.13 fig|1185650.1065.peg.3296|I3U33_16150
PF00753.33 fig|1185650.1065.peg.3296|I3U33_16150
PF18029.7 fig|1185650.1065.peg.3381|I3U33_16570
PF00905.27 fig|1185650.1065.peg.3382|I3U33_16575
PF00905.27 fig|1185650.1065.peg.3382|I3U33_16575
PF05223.17 fig|1185650.1065.peg.3382|I3U33_16575
PF10502.14 fig|1185650.1065.peg.3438|I3U33_16845
PF02463.25 fig|1185650.1065.peg.3460|I3U33_16960
PF06470.18 fig|1185650.1065.peg.3460|I3U33_16960
PF13476.12 fig|1185650.1065.peg.3460|I3U33_16960
PF13476.12 fig|1185650.1065.peg.3460|I3U33_16960
PF13476.12 fig|1185650.1065.peg.3460|I3U33_16960
PF13304.12 fig|1185650.1065.peg.3460|I3U33_16960
PF13304.12 fig|1185650.1065.peg.3460|I3U33_16960
PF13304.12 fig|1185650.1065.peg.3460|I3U33_16960
PF13175.12 fig|1185650.1065.peg.3460|I3U33_16960
PF13175.12 fig|1185650.1065.peg.3460|I3U33_16960
PF01467.32 fig|1185650.1065.peg.3474|I3U33_17030
PF08218.17 fig|1185650.1065.peg.3474|I3U33_17030
PF07884.19 fig|1185650.1065.peg.3484|I3U33_17075
PF07884.19 fig|1185650.1065.peg.3484|I3U33_17075
PF03167.24 fig|1185650.1065.peg.3499|I3U33_17150
PF00749.27 fig|1185650.1065.peg.3514|I3U33_17235
PF19269.4 fig|1185650.1065.peg.3514|I3U33_17235
PF19269.4 fig|1185650.1065.peg.3514|I3U33_17235
PF19269.4 fig|1185650.1065.peg.3514|I3U33_17235
PF00171.27 fig|1185650.1065.peg.3543|I3U33_17380
PF01906.23 fig|1185650.1065.peg.3674|I3U33_18010
PF18075.7 fig|1185650.1065.peg.3776|I3U33_18510
PF02687.26 fig|1185650.1065.peg.3776|I3U33_18510
PF02687.26 fig|1185650.1065.peg.3776|I3U33_18510
PF11350.14 fig|1185650.1065.peg.3829|I3U33_18780
PF13794.12 fig|1185650.1065.peg.3833|I3U33_18800
PF00441.29 fig|1185650.1065.peg.3880|I3U33_19030
PF00441.29 fig|1185650.1065.peg.3880|I3U33_19030
PF02770.24 fig|1185650.1065.peg.3880|I3U33_19030
PF02771.21 fig|1185650.1065.peg.3880|I3U33_19030
PF00441.29 fig|1185650.1065.peg.3881|I3U33_19035
PF00441.29 fig|1185650.1065.peg.3881|I3U33_19035
PF02770.24 fig|1185650.1065.peg.3881|I3U33_19035
PF00293.34 fig|1185650.1065.peg.3914|I3U33_19190
PF07992.20 fig|1185650.1065.peg.3959|I3U33_19420
PF02852.28 fig|1185650.1065.peg.3959|I3U33_19420
PF02852.28 fig|1185650.1065.peg.3959|I3U33_19420
PF00070.33 fig|1185650.1065.peg.3959|I3U33_19420
PF00070.33 fig|1185650.1065.peg.3959|I3U33_19420
PF00070.33 fig|1185650.1065.peg.3959|I3U33_19420
PF13738.12 fig|1185650.1065.peg.3959|I3U33_19420
PF03486.20 fig|1185650.1065.peg.3959|I3U33_19420
PF03486.20 fig|1185650.1065.peg.3959|I3U33_19420
PF03486.20 fig|1185650.1065.peg.3959|I3U33_19420
PF12831.13 fig|1185650.1065.peg.3959|I3U33_19420
PF12831.13 fig|1185650.1065.peg.3959|I3U33_19420
PF00877.25 fig|1185650.1065.peg.3967|I3U33_19460
PF00282.25 fig|1185650.1065.peg.4043|I3U33_19840
PF13828.11 fig|1185650.1065.peg.4085|I3U33_20050
PF13845.11 fig|1185650.1065.peg.4085|I3U33_20050
PF00203.26 fig|1185650.1065.peg.4120|I3U33_20225
PF00202.27 fig|1185650.1065.peg.4144|I3U33_20345
PF11259.13 fig|1185650.1065.peg.4157|I3U33_20405
PF11259.13 fig|1185650.1065.peg.4157|I3U33_20405
PF07690.21 fig|1185650.1065.peg.4176|I3U33_20500
PF07690.21 fig|1185650.1065.peg.4176|I3U33_20500
PF00300.27 fig|1185650.1065.peg.4284|I3U33_21055
PF02470.25 fig|1185650.1065.peg.4338|I3U33_21325
PF01243.26 fig|1185650.1065.peg.4362|I3U33_21445
PF10604.15 fig|1185650.1065.peg.4366|I3U33_21465
PF01370.27 fig|1185650.1065.peg.4420|I3U33_21725
PF01370.27 fig|1185650.1065.peg.4420|I3U33_21725
PF16363.11 fig|1185650.1065.peg.4420|I3U33_21725
PF16363.11 fig|1185650.1065.peg.4420|I3U33_21725
PF04321.23 fig|1185650.1065.peg.4420|I3U33_21725
PF04321.23 fig|1185650.1065.peg.4420|I3U33_21725
PF01073.25 fig|1185650.1065.peg.4420|I3U33_21725
PF01073.25 fig|1185650.1065.peg.4420|I3U33_21725
PF07993.18 fig|1185650.1065.peg.4420|I3U33_21725
PF07993.18 fig|1185650.1065.peg.4420|I3U33_21725
PF02719.21 fig|1185650.1065.peg.4420|I3U33_21725
PF02719.21 fig|1185650.1065.peg.4420|I3U33_21725
PF00171.27 fig|1185650.1065.peg.4446|I3U33_21855
PF07690.21 fig|1185650.1065.peg.4448|I3U33_21865
PF07690.21 fig|1185650.1065.peg.4448|I3U33_21865
PF00171.27 fig|1185650.1065.peg.4514|I3U33_22190
PF03061.28 fig|1185650.1065.peg.4569|I3U33_22460
PF13279.12 fig|1185650.1065.peg.4569|I3U33_22460
PF00156.33 fig|1185650.1065.peg.4573|I3U33_22480
PF01556.23 fig|1185650.1065.peg.4585|I3U33_22535
PF01556.23 fig|1185650.1065.peg.4585|I3U33_22535
PF00226.36 fig|1185650.1065.peg.4585|I3U33_22535
PF00684.24 fig|1185650.1065.peg.4585|I3U33_22535
PF00903.31 fig|1185650.1065.peg.4646|I3U33_22840
PF07905.16 fig|1185650.1065.peg.4662|I3U33_22920
PF13556.12 fig|1185650.1065.peg.4662|I3U33_22920
PF13556.12 fig|1185650.1065.peg.4662|I3U33_22920
PF13556.12 fig|1185650.1065.peg.4662|I3U33_22920
PF17853.6 fig|1185650.1065.peg.4662|I3U33_22920
PF17853.6 fig|1185650.1065.peg.4662|I3U33_22920
PF17853.6 fig|1185650.1065.peg.4662|I3U33_22920
PF02900.23 fig|1185650.1065.peg.4687|I3U33_23050
PF00202.27 fig|1185650.1065.peg.4730|I3U33_23265
PF07099.16 fig|1185650.1065.peg.4752|I3U33_23375
PF01594.21 fig|1185650.1065.peg.4835|I3U33_23785
PF04505.17 fig|1185650.1065.peg.4845|I3U33_23830
PF03825.22 fig|1185650.1065.peg.4904|I3U33_24125
PF12832.13 fig|1185650.1065.peg.4904|I3U33_24125
PF07690.21 fig|1185650.1065.peg.4904|I3U33_24125
PF07690.21 fig|1185650.1065.peg.4904|I3U33_24125
PF01306.25 fig|1185650.1065.peg.4904|I3U33_24125
PF00171.27 fig|1185650.1065.peg.4919|I3U33_24200
PF00355.32 fig|1185650.1065.peg.4967|I3U33_24440
PF00005.33 fig|1185650.1065.peg.4985|I3U33_24525
PF01566.24 fig|1185650.1065.peg.5034|I3U33_24760
PF01566.24 fig|1185650.1065.peg.5034|I3U33_24760
PF01734.27 fig|1185650.1065.peg.5071|I3U33_24940
PF01734.27 fig|1185650.1065.peg.5078|I3U33_24975
PF00190.28 fig|1185650.1065.peg.5087|I3U33_25020
PF07883.17 fig|1185650.1065.peg.5087|I3U33_25020
PF01022.26 fig|1185650.1065.peg.5166|I3U33_25395
PF12840.13 fig|1185650.1065.peg.5166|I3U33_25395
PF01022.26 fig|1185650.1065.peg.5187|I3U33_25495
PF12840.13 fig|1185650.1065.peg.5187|I3U33_25495
PF01022.26 fig|1185650.1065.peg.5188|I3U33_25500
PF12840.13 fig|1185650.1065.peg.5188|I3U33_25500
PF12840.13 fig|1185650.1065.peg.5188|I3U33_25500
PF12840.13 fig|1185650.1065.peg.5188|I3U33_25500
PF18013.6 fig|1185650.1065.peg.5291|I3U33_26000
PF00877.25 fig|1185650.1065.peg.5292|I3U33_26005
PF12846.13 fig|1185650.1065.peg.5373|I3U33_26350
PF00823.25 fig|1185650.1065.peg.5388|I3U33_26425
PF00823.25 fig|1185650.1065.peg.5388|I3U33_26425
PF00823.25 fig|1185650.1065.peg.5388|I3U33_26425
PF00817.25 fig|1185650.1065.peg.5474|I3U33_26795
PF00817.25 fig|1185650.1065.peg.5474|I3U33_26795
PF11799.13 fig|1185650.1065.peg.5474|I3U33_26795
PF11799.13 fig|1185650.1065.peg.5474|I3U33_26795
PF13438.11 fig|1185650.1065.peg.5474|I3U33_26795
PF00877.25 fig|1185650.1065.peg.5563|I3U33_27130
PF00877.25 fig|1185650.1065.peg.5575|I3U33_27190
PF10774.15 fig|1185650.1065.peg.5575|I3U33_27190
PF12846.13 fig|1185650.1065.peg.5578|I3U33_27205
PF06107.17 fig|119602.1857.peg.3|MGCS35957_00006
PF00203.26 fig|119602.1857.peg.55|MGCS35957_00150
PF01719.23 fig|119602.1857.peg.85|MGCS35957_00244
PF01719.23 fig|119602.1857.peg.85|MGCS35957_00244
PF00910.28 fig|119602.1857.peg.85|MGCS35957_00244
PF06279.16 fig|119602.1857.peg.110|MGCS35957_00294
PF08280.17 fig|119602.1857.peg.133|MGCS35957_00338
PF08280.17 fig|119602.1857.peg.133|MGCS35957_00338
PF08280.17 fig|119602.1857.peg.133|MGCS35957_00338
PF05043.19 fig|119602.1857.peg.133|MGCS35957_00338
PF05043.19 fig|119602.1857.peg.133|MGCS35957_00338
PF05043.19 fig|119602.1857.peg.133|MGCS35957_00338
PF08270.16 fig|119602.1857.peg.133|MGCS35957_00338
PF08270.16 fig|119602.1857.peg.133|MGCS35957_00338
PF01719.23 fig|119602.1857.peg.192|MGCS35957_00450
PF01719.23 fig|119602.1857.peg.192|MGCS35957_00450
PF00910.28 fig|119602.1857.peg.192|MGCS35957_00450
PF00910.28 fig|119602.1857.peg.192|MGCS35957_00450
PF05043.19 fig|119602.1857.peg.209|MGCS35957_00490
PF05043.19 fig|119602.1857.peg.209|MGCS35957_00490
PF05043.19 fig|119602.1857.peg.209|MGCS35957_00490
PF08280.17 fig|119602.1857.peg.209|MGCS35957_00490
PF08280.17 fig|119602.1857.peg.209|MGCS35957_00490
PF08280.17 fig|119602.1857.peg.209|MGCS35957_00490
PF08270.16 fig|119602.1857.peg.209|MGCS35957_00490
PF08270.16 fig|119602.1857.peg.209|MGCS35957_00490
PF07179.17 fig|119602.1857.peg.240|MGCS35957_00550
PF07179.17 fig|119602.1857.peg.240|MGCS35957_00550
PF12728.13 fig|119602.1857.peg.270|MGCS35957_00612
PF00874.25 fig|119602.1857.peg.299|MGCS35957_00670
PF00874.25 fig|119602.1857.peg.299|MGCS35957_00670
PF00874.25 fig|119602.1857.peg.299|MGCS35957_00670
PF00359.27 fig|119602.1857.peg.299|MGCS35957_00670
PF21516.2 fig|119602.1857.peg.360|MGCS35957_00806
PF01926.29 fig|119602.1857.peg.360|MGCS35957_00806
PF03193.22 fig|119602.1857.peg.360|MGCS35957_00806
PF07739.18 fig|119602.1857.peg.368|MGCS35957_00822
PF07739.18 fig|119602.1857.peg.368|MGCS35957_00822
PF13411.12 fig|119602.1857.peg.368|MGCS35957_00822
PF00376.29 fig|119602.1857.peg.368|MGCS35957_00822
PF00005.33 fig|119602.1857.peg.380|MGCS35957_00842
PF00005.33 fig|119602.1857.peg.380|MGCS35957_00842
PF09383.16 fig|119602.1857.peg.380|MGCS35957_00842
PF09383.16 fig|119602.1857.peg.380|MGCS35957_00842
PF09383.16 fig|119602.1857.peg.380|MGCS35957_00842
PF02463.25 fig|119602.1857.peg.380|MGCS35957_00842
PF13304.12 fig|119602.1857.peg.380|MGCS35957_00842
PF13304.12 fig|119602.1857.peg.380|MGCS35957_00842
PF05525.19 fig|119602.1857.peg.382|MGCS35957_00846
PF13177.12 fig|119602.1857.peg.445|MGCS35957_00974
PF13177.12 fig|119602.1857.peg.445|MGCS35957_00974
PF13177.12 fig|119602.1857.peg.445|MGCS35957_00974
PF04468.17 fig|119602.1857.peg.446|MGCS35957_00976
PF05525.19 fig|119602.1857.peg.471|MGCS35957_01020
PF13122.11 fig|119602.1857.peg.476|MGCS35957_01030
PF03167.24 fig|119602.1857.peg.503|MGCS35957_01084
PF00665.32 fig|119602.1857.peg.515|MGCS35957_01104
PF00665.32 fig|119602.1857.peg.515|MGCS35957_01104
PF13276.12 fig|119602.1857.peg.515|MGCS35957_01104
PF13333.12 fig|119602.1857.peg.515|MGCS35957_01104
PF13333.12 fig|119602.1857.peg.515|MGCS35957_01104
PF13333.12 fig|119602.1857.peg.515|MGCS35957_01104
PF13683.12 fig|119602.1857.peg.515|MGCS35957_01104
PF13683.12 fig|119602.1857.peg.515|MGCS35957_01104
PF13683.12 fig|119602.1857.peg.515|MGCS35957_01104
PF07690.21 fig|119602.1857.peg.542|MGCS35957_01156
PF07690.21 fig|119602.1857.peg.542|MGCS35957_01156
PF00083.30 fig|119602.1857.peg.542|MGCS35957_01156
PF00083.30 fig|119602.1857.peg.542|MGCS35957_01156
PF00083.30 fig|119602.1857.peg.542|MGCS35957_01156
PF12832.13 fig|119602.1857.peg.542|MGCS35957_01156
PF05977.19 fig|119602.1857.peg.542|MGCS35957_01156
PF05977.19 fig|119602.1857.peg.542|MGCS35957_01156
PF00005.33 fig|119602.1857.peg.561|MGCS35957_01188
PF00005.33 fig|119602.1857.peg.561|MGCS35957_01188
PF13304.12 fig|119602.1857.peg.561|MGCS35957_01188
PF13304.12 fig|119602.1857.peg.561|MGCS35957_01188
PF06182.17 fig|119602.1857.peg.562|MGCS35957_01190
PF02463.25 fig|119602.1857.peg.584|MGCS35957_01230
PF06470.18 fig|119602.1857.peg.584|MGCS35957_01230
PF13304.12 fig|119602.1857.peg.584|MGCS35957_01230
PF13304.12 fig|119602.1857.peg.584|MGCS35957_01230
PF13304.12 fig|119602.1857.peg.584|MGCS35957_01230
PF13304.12 fig|119602.1857.peg.584|MGCS35957_01230
PF13175.12 fig|119602.1857.peg.584|MGCS35957_01230
PF13175.12 fig|119602.1857.peg.584|MGCS35957_01230
PF10263.15 fig|119602.1857.peg.609|MGCS35957_01282
PF10263.15 fig|119602.1857.peg.609|MGCS35957_01282
PF17283.8 fig|119602.1857.peg.609|MGCS35957_01282
PF01136.24 fig|119602.1857.peg.616|MGCS35957_01296
PF01136.24 fig|119602.1857.peg.616|MGCS35957_01296
PF01136.24 fig|119602.1857.peg.616|MGCS35957_01296
PF01136.24 fig|119602.1857.peg.617|MGCS35957_01298
PF16325.11 fig|119602.1857.peg.617|MGCS35957_01298
PF02229.22 fig|119602.1857.peg.618|MGCS35957_01300
PF18075.7 fig|119602.1857.peg.678|MGCS35957_01416
PF02687.26 fig|119602.1857.peg.678|MGCS35957_01416
PF02687.26 fig|119602.1857.peg.678|MGCS35957_01416
PF00717.28 fig|119602.1857.peg.690|MGCS35957_01438
PF01381.28 fig|119602.1857.peg.690|MGCS35957_01438
PF13443.12 fig|119602.1857.peg.690|MGCS35957_01438
PF07261.16 fig|119602.1857.peg.695|MGCS35957_01448
PF07702.18 fig|119602.1857.peg.753|MGCS35957_01564
PF00392.27 fig|119602.1857.peg.753|MGCS35957_01564
PF03610.21 fig|119602.1857.peg.761|MGCS35957_01580
PF07997.16 fig|119602.1857.peg.779|MGCS35957_01616
PF00113.28 fig|119602.1857.peg.780|MGCS35957_01618
PF03952.21 fig|119602.1857.peg.780|MGCS35957_01618
PF07476.17 fig|119602.1857.peg.780|MGCS35957_01618
PF07476.17 fig|119602.1857.peg.780|MGCS35957_01618
PF13378.12 fig|119602.1857.peg.780|MGCS35957_01618
PF19393.4 fig|119602.1857.peg.786|MGCS35957_01632
PF19393.4 fig|119602.1857.peg.786|MGCS35957_01632
PF00137.26 fig|119602.1857.peg.799|MGCS35957_01660
PF00005.33 fig|119602.1857.peg.816|MGCS35957_01694
PF02463.25 fig|119602.1857.peg.816|MGCS35957_01694
PF02463.25 fig|119602.1857.peg.816|MGCS35957_01694
PF13304.12 fig|119602.1857.peg.816|MGCS35957_01694
PF13304.12 fig|119602.1857.peg.816|MGCS35957_01694
PF01487.21 fig|119602.1857.peg.852|MGCS35957_01766
PF04327.17 fig|119602.1857.peg.863|MGCS35957_01790
PF00988.28 fig|119602.1857.peg.872|MGCS35957_01810
PF00117.34 fig|119602.1857.peg.872|MGCS35957_01810
PF07722.19 fig|119602.1857.peg.872|MGCS35957_01810
PF07722.19 fig|119602.1857.peg.872|MGCS35957_01810
PF05043.19 fig|119602.1857.peg.909|MGCS35957_01884
PF05043.19 fig|119602.1857.peg.909|MGCS35957_01884
PF05043.19 fig|119602.1857.peg.909|MGCS35957_01884
PF05043.19 fig|119602.1857.peg.909|MGCS35957_01884
PF05043.19 fig|119602.1857.peg.912|MGCS35957_01890
PF05043.19 fig|119602.1857.peg.912|MGCS35957_01890
PF05043.19 fig|119602.1857.peg.912|MGCS35957_01890
PF06970.17 fig|119602.1857.peg.927|MGCS35957_01920
PF11083.13 fig|119602.1857.peg.976|MGCS35957_02016
PF11083.13 fig|119602.1857.peg.976|MGCS35957_02016
PF11083.13 fig|119602.1857.peg.976|MGCS35957_02016
PF20874.2 fig|119602.1857.peg.976|MGCS35957_02016
PF20874.2 fig|119602.1857.peg.976|MGCS35957_02016
PF20874.2 fig|119602.1857.peg.976|MGCS35957_02016
PF03432.20 fig|119602.1857.peg.976|MGCS35957_02016
PF03390.20 fig|119602.1857.peg.997|MGCS35957_02058
PF03390.20 fig|119602.1857.peg.998|MGCS35957_02060
PF08866.15 fig|119602.1857.peg.1008|MGCS35957_02080
PF13702.11 fig|119602.1857.peg.1033|MGCS35957_02130
PF01872.22 fig|119602.1857.peg.1037|MGCS35957_02138
PF00521.25 fig|119602.1857.peg.1039|MGCS35957_02142
PF03989.18 fig|119602.1857.peg.1039|MGCS35957_02142
PF03989.18 fig|119602.1857.peg.1039|MGCS35957_02142
PF03989.18 fig|119602.1857.peg.1039|MGCS35957_02142
PF03989.18 fig|119602.1857.peg.1039|MGCS35957_02142
PF03989.18 fig|119602.1857.peg.1039|MGCS35957_02142
PF03989.18 fig|119602.1857.peg.1039|MGCS35957_02142
PF00903.31 fig|119602.1857.peg.1041|MGCS35957_02146
PF13669.12 fig|119602.1857.peg.1041|MGCS35957_02146
PF22677.2 fig|119602.1857.peg.1041|MGCS35957_02146
PF22677.2 fig|119602.1857.peg.1041|MGCS35957_02146
PF13468.12 fig|119602.1857.peg.1041|MGCS35957_02146
PF01719.23 fig|119602.1857.peg.1094|MGCS35957_02236
PF00910.28 fig|119602.1857.peg.1094|MGCS35957_02236
PF00910.28 fig|119602.1857.peg.1094|MGCS35957_02236
PF00910.28 fig|119602.1857.peg.1094|MGCS35957_02236
PF04297.20 fig|119602.1857.peg.1102|MGCS35957_02252
PF08281.18 fig|119602.1857.peg.1102|MGCS35957_02252
PF04545.22 fig|119602.1857.peg.1102|MGCS35957_02252
PF03477.21 fig|119602.1857.peg.1157|MGCS35957_02352
PF02687.26 fig|119602.1857.peg.1205|MGCS35957_02444
PF02687.26 fig|119602.1857.peg.1205|MGCS35957_02444
PF02687.26 fig|119602.1857.peg.1205|MGCS35957_02444
PF00005.33 fig|119602.1857.peg.1221|MGCS35957_02476
PF13304.12 fig|119602.1857.peg.1221|MGCS35957_02476
PF13304.12 fig|119602.1857.peg.1221|MGCS35957_02476
PF10502.14 fig|119602.1857.peg.1226|MGCS35957_02484
PF11184.13 fig|119602.1857.peg.1237|MGCS35957_02514
PF02660.20 fig|119602.1857.peg.1242|MGCS35957_02524
[truncated: 8,140,693 more chars]
