# Supplementary material for: Identifying potential novel widespread determinants of bacterial pathogenicity using phylogenetic-based orthology analysis
Source: Front Microbiol. 2025 May 1;16:1494490. doi: 10.3389/fmicb.2025.1494490 (PMC12078273; doi:10.3389/fmicb.2025.1494490)
Supplement: Supplementary file 1 [file Data_Sheet_1.zip › Supplementary_Table_6_Proteins_HOGssignificantHP_domains.tsv]

Supplementary Table 6: Protein domains for the HOGs statistically significant to HP which do not map to VFDB
Domain	Protein
PF01039.27	fig|1018.121.peg.1
PF02754.21	fig|1018.121.peg.9|OLG90_00045
PF02754.21	fig|1018.121.peg.9|OLG90_00045
PF01872.22	fig|1018.121.peg.19|OLG90_00090
PF00383.29	fig|1018.121.peg.19|OLG90_00090
PF14437.12	fig|1018.121.peg.19|OLG90_00090
PF02222.27	fig|1018.121.peg.21|OLG90_00095
PF22660.2	fig|1018.121.peg.21|OLG90_00095
PF22660.2	fig|1018.121.peg.21|OLG90_00095
PF17769.7	fig|1018.121.peg.21|OLG90_00095
PF07478.18	fig|1018.121.peg.21|OLG90_00095
PF07478.18	fig|1018.121.peg.21|OLG90_00095
PF01341.22	fig|1018.121.peg.23|OLG90_00105
PF00561.26	fig|1018.121.peg.24|OLG90_00110
PF00561.26	fig|1018.121.peg.24|OLG90_00110
PF12697.13	fig|1018.121.peg.24|OLG90_00110
PF12146.14	fig|1018.121.peg.24|OLG90_00110
PF07819.19	fig|1018.121.peg.24|OLG90_00110
PF03588.20	fig|1018.121.peg.64|OLG90_00285
PF01063.24	fig|1018.121.peg.90|OLG90_00410
PF16169.10	fig|1018.121.peg.96|OLG90_00440
PF14399.12	fig|1018.121.peg.96|OLG90_00440
PF14399.12	fig|1018.121.peg.96|OLG90_00440
PF00717.28	fig|1018.121.peg.170|OLG90_00765
PF12844.13	fig|1018.121.peg.170|OLG90_00765
PF04055.27	fig|1018.121.peg.174|OLG90_00785
PF02687.26	fig|1018.121.peg.188|OLG90_00850
PF02687.26	fig|1018.121.peg.188|OLG90_00850
PF12704.13	fig|1018.121.peg.188|OLG90_00850
PF12704.13	fig|1018.121.peg.188|OLG90_00850
PF13419.12	fig|1018.121.peg.265|OLG90_01225
PF00702.32	fig|1018.121.peg.265|OLG90_01225
PF12710.13	fig|1018.121.peg.265|OLG90_01225
PF01507.25	fig|1018.121.peg.337|OLG90_01565
PF02897.21	fig|1018.121.peg.346|OLG90_01610
PF00326.27	fig|1018.121.peg.346|OLG90_01610
PF02540.23	fig|1018.121.peg.416|OLG90_01935
PF13593.11	fig|1018.121.peg.418|OLG90_01945
PF01758.21	fig|1018.121.peg.418|OLG90_01945
PF03971.19	fig|1018.121.peg.463|OLG90_02155
PF00330.25	fig|1018.121.peg.464|OLG90_02160
PF00694.25	fig|1018.121.peg.464|OLG90_02160
PF04224.17	fig|1018.121.peg.481|OLG90_02230
PF04367.18	fig|1018.121.peg.488|OLG90_02265
PF04367.18	fig|1018.121.peg.488|OLG90_02265
PF02775.26	fig|1018.121.peg.492|OLG90_02280
PF02775.26	fig|1018.121.peg.492|OLG90_02280
PF02775.26	fig|1018.121.peg.492|OLG90_02280
PF02775.26	fig|1018.121.peg.492|OLG90_02280
PF02776.23	fig|1018.121.peg.492|OLG90_02280
PF02776.23	fig|1018.121.peg.492|OLG90_02280
PF00205.28	fig|1018.121.peg.492|OLG90_02280
PF17962.7	fig|1018.121.peg.556|OLG90_02595
PF07703.20	fig|1018.121.peg.556|OLG90_02595
PF07703.20	fig|1018.121.peg.556|OLG90_02595
PF11974.14	fig|1018.121.peg.556|OLG90_02595
PF11974.14	fig|1018.121.peg.556|OLG90_02595
PF11974.14	fig|1018.121.peg.556|OLG90_02595
PF01835.25	fig|1018.121.peg.556|OLG90_02595
PF01835.25	fig|1018.121.peg.556|OLG90_02595
PF01835.25	fig|1018.121.peg.556|OLG90_02595
PF01835.25	fig|1018.121.peg.556|OLG90_02595
PF01835.25	fig|1018.121.peg.556|OLG90_02595
PF17973.7	fig|1018.121.peg.556|OLG90_02595
PF17972.7	fig|1018.121.peg.556|OLG90_02595
PF17972.7	fig|1018.121.peg.556|OLG90_02595
PF17972.7	fig|1018.121.peg.556|OLG90_02595
PF17972.7	fig|1018.121.peg.556|OLG90_02595
PF00207.28	fig|1018.121.peg.556|OLG90_02595
PF00207.28	fig|1018.121.peg.556|OLG90_02595
PF00207.28	fig|1018.121.peg.556|OLG90_02595
PF00316.25	fig|1018.121.peg.570|OLG90_02670
PF18913.5	fig|1018.121.peg.570|OLG90_02670
PF01106.22	fig|1018.121.peg.573|OLG90_02685
PF00224.27	fig|1018.121.peg.592|OLG90_02780
PF02887.21	fig|1018.121.peg.592|OLG90_02780
PF02887.21	fig|1018.121.peg.592|OLG90_02780
PF00476.25	fig|1018.121.peg.618|OLG90_02910
PF02739.22	fig|1018.121.peg.618|OLG90_02910
PF01367.25	fig|1018.121.peg.618|OLG90_02910
PF01612.26	fig|1018.121.peg.618|OLG90_02910
PF22619.2	fig|1018.121.peg.618|OLG90_02910
PF00912.27	fig|1018.121.peg.620|OLG90_02920
PF00905.27	fig|1018.121.peg.620|OLG90_02920
PF03929.21	fig|1018.121.peg.625|OLG90_02945
PF00258.30	fig|1018.121.peg.625|OLG90_02945
PF00175.26	fig|1018.121.peg.625|OLG90_02945
PF16357.10	fig|1018.121.peg.625|OLG90_02945
PF16357.10	fig|1018.121.peg.625|OLG90_02945
PF01435.24	fig|1018.121.peg.726|OLG90_03425
PF01507.25	fig|1018.121.peg.744|OLG90_03535
PF03061.28	fig|1018.121.peg.747|OLG90_03550
PF03741.22	fig|1018.121.peg.751|OLG90_03570
PF00857.25	fig|1018.121.peg.817|OLG90_03895
PF01432.26	fig|1018.121.peg.818|OLG90_03900
PF00490.27	fig|1018.121.peg.820|OLG90_03910
PF02643.20	fig|1018.121.peg.837|OLG90_03985
PF03795.20	fig|1018.121.peg.843|OLG90_04015
PF20239.3	fig|1018.121.peg.844|OLG90_04020
PF20239.3	fig|1018.121.peg.844|OLG90_04020
PF04542.20	fig|1018.121.peg.844|OLG90_04020
PF02566.24	fig|1018.121.peg.847|OLG90_04030
PF03653.18	fig|1018.121.peg.886|OLG90_04220
PF03653.18	fig|1018.121.peg.886|OLG90_04220
PF05425.18	fig|1018.121.peg.886|OLG90_04220
PF05425.18	fig|1018.121.peg.886|OLG90_04220
PF00762.24	fig|1018.121.peg.887|OLG90_04225
PF04402.19	fig|1018.121.peg.897|OLG90_04270
PF01975.22	fig|1018.121.peg.907|OLG90_04315
PF07992.20	fig|1018.121.peg.910|OLG90_04330
PF13738.12	fig|1018.121.peg.910|OLG90_04330
PF13738.12	fig|1018.121.peg.910|OLG90_04330
PF00070.33	fig|1018.121.peg.910|OLG90_04330
PF00070.33	fig|1018.121.peg.910|OLG90_04330
PF01266.30	fig|1018.121.peg.910|OLG90_04330
PF01266.30	fig|1018.121.peg.910|OLG90_04330
PF01266.30	fig|1018.121.peg.910|OLG90_04330
PF01266.30	fig|1018.121.peg.910|OLG90_04330
PF00890.30	fig|1018.121.peg.910|OLG90_04330
PF00890.30	fig|1018.121.peg.910|OLG90_04330
PF00890.30	fig|1018.121.peg.910|OLG90_04330
PF00890.30	fig|1018.121.peg.910|OLG90_04330
PF12831.13	fig|1018.121.peg.910|OLG90_04330
PF12831.13	fig|1018.121.peg.910|OLG90_04330
PF01134.28	fig|1018.121.peg.910|OLG90_04330
PF01134.28	fig|1018.121.peg.910|OLG90_04330
PF01134.28	fig|1018.121.peg.910|OLG90_04330
PF01134.28	fig|1018.121.peg.910|OLG90_04330
PF01134.28	fig|1018.121.peg.910|OLG90_04330
PF07244.20	fig|1018.121.peg.914|OLG90_04350
PF07244.20	fig|1018.121.peg.914|OLG90_04350
PF07244.20	fig|1018.121.peg.914|OLG90_04350
PF07244.20	fig|1018.121.peg.914|OLG90_04350
PF07244.20	fig|1018.121.peg.914|OLG90_04350
PF01103.29	fig|1018.121.peg.914|OLG90_04350
PF01103.29	fig|1018.121.peg.914|OLG90_04350
PF08479.16	fig|1018.121.peg.914|OLG90_04350
PF08479.16	fig|1018.121.peg.914|OLG90_04350
PF08479.16	fig|1018.121.peg.914|OLG90_04350
PF08479.16	fig|1018.121.peg.914|OLG90_04350
PF01433.26	fig|1018.121.peg.921|OLG90_04380
PF01433.26	fig|1018.121.peg.921|OLG90_04380
PF17900.6	fig|1018.121.peg.921|OLG90_04380
PF13646.12	fig|1018.121.peg.921|OLG90_04380
PF13646.12	fig|1018.121.peg.921|OLG90_04380
PF13646.12	fig|1018.121.peg.921|OLG90_04380
PF00171.27	fig|1018.121.peg.944|OLG90_04495
PF02897.21	fig|1018.121.peg.952|OLG90_04535
PF00326.27	fig|1018.121.peg.952|OLG90_04535
PF04519.19	fig|1018.121.peg.962|OLG90_04575
PF12843.12	fig|1018.121.peg.971|OLG90_04620
PF14805.11	fig|1018.121.peg.974|OLG90_04635
PF00132.30	fig|1018.121.peg.974|OLG90_04635
PF00132.30	fig|1018.121.peg.974|OLG90_04635
PF00132.30	fig|1018.121.peg.974|OLG90_04635
PF14602.12	fig|1018.121.peg.974|OLG90_04635
PF14602.12	fig|1018.121.peg.974|OLG90_04635
PF03330.24	fig|1018.121.peg.1005|OLG90_04800
PF03330.24	fig|1018.121.peg.1005|OLG90_04800
PF01379.25	fig|1018.121.peg.1017|OLG90_04850
PF03900.20	fig|1018.121.peg.1017|OLG90_04850
PF05201.20	fig|1018.121.peg.1019|OLG90_04860
PF01488.26	fig|1018.121.peg.1019|OLG90_04860
PF01488.26	fig|1018.121.peg.1019|OLG90_04860
PF00745.25	fig|1018.121.peg.1019|OLG90_04860
PF00745.25	fig|1018.121.peg.1019|OLG90_04860
PF01408.28	fig|1018.121.peg.1019|OLG90_04860
PF03435.24	fig|1018.121.peg.1019|OLG90_04860
PF03435.24	fig|1018.121.peg.1019|OLG90_04860
PF00912.27	fig|1018.121.peg.1037|OLG90_04940
PF00905.27	fig|1018.121.peg.1037|OLG90_04940
PF00905.27	fig|1018.121.peg.1037|OLG90_04940
PF10150.14	fig|1018.121.peg.1041|OLG90_04960
PF00933.27	fig|1018.121.peg.1047|OLG90_04985
PF00144.29	fig|1018.121.peg.1047|OLG90_04985
PF01915.27	fig|1018.121.peg.1047|OLG90_04985
PF10136.14	fig|1018.121.peg.1052|OLG90_05010
PF01226.22	fig|1018.121.peg.1052|OLG90_05010
PF01226.22	fig|1018.121.peg.1052|OLG90_05010
PF10101.14	fig|1018.121.peg.1095|OLG90_05225
PF02548.21	fig|1018.121.peg.1105|OLG90_05275
PF06912.16	fig|1018.121.peg.1106|OLG90_05280
PF02405.21	fig|1018.121.peg.1127|OLG90_05405
PF09330.16	fig|1018.121.peg.1137|OLG90_05455
PF01565.28	fig|1018.121.peg.1137|OLG90_05455
PF00171.27	fig|1018.121.peg.1143|OLG90_05485
PF01066.26	fig|1018.121.peg.1158|OLG90_05555
PF05430.17	fig|1018.121.peg.1178|OLG90_05660
PF13378.12	fig|1018.121.peg.1179|OLG90_05665
PF08282.18	fig|1018.121.peg.1186|OLG90_05700
PF08282.18	fig|1018.121.peg.1186|OLG90_05700
PF00702.32	fig|1018.121.peg.1186|OLG90_05700
PF00702.32	fig|1018.121.peg.1186|OLG90_05700
PF00902.23	fig|1018.121.peg.1196|OLG90_05750
PF00903.31	fig|1018.121.peg.1225|OLG90_05890
PF12681.13	fig|1018.121.peg.1225|OLG90_05890
PF00999.26	fig|1018.121.peg.1234|OLG90_05935
PF12805.13	fig|1018.121.peg.1252|OLG90_06025
PF12805.13	fig|1018.121.peg.1252|OLG90_06025
PF13515.12	fig|1018.121.peg.1252|OLG90_06025
PF13515.12	fig|1018.121.peg.1252|OLG90_06025
PF04632.18	fig|1018.121.peg.1252|OLG90_06025
PF04632.18	fig|1018.121.peg.1252|OLG90_06025
PF04632.18	fig|1018.121.peg.1252|OLG90_06025
PF00403.32	fig|1018.121.peg.1259|OLG90_06060
PF01138.27	fig|1018.121.peg.1273|OLG90_06130
PF01138.27	fig|1018.121.peg.1273|OLG90_06130
PF03725.20	fig|1018.121.peg.1273|OLG90_06130
PF03725.20	fig|1018.121.peg.1273|OLG90_06130
PF03725.20	fig|1018.121.peg.1273|OLG90_06130
PF03725.20	fig|1018.121.peg.1273|OLG90_06130
PF00575.29	fig|1018.121.peg.1273|OLG90_06130
PF03726.19	fig|1018.121.peg.1273|OLG90_06130
PF03726.19	fig|1018.121.peg.1273|OLG90_06130
PF00013.35	fig|1018.121.peg.1273|OLG90_06130
PF00013.35	fig|1018.121.peg.1273|OLG90_06130
PF00013.35	fig|1018.121.peg.1273|OLG90_06130
PF00013.35	fig|1018.121.peg.1273|OLG90_06130
PF21948.1	fig|1018.121.peg.1283|OLG90_06180
PF04228.19	fig|1018.121.peg.1284|OLG90_06185
PF08442.15	fig|1018.121.peg.1309|OLG90_06300
PF08442.15	fig|1018.121.peg.1309|OLG90_06300
PF00549.24	fig|1018.121.peg.1309|OLG90_06300
PF00549.24	fig|1018.121.peg.1309|OLG90_06300
PF13549.11	fig|1018.121.peg.1309|OLG90_06300
PF13549.11	fig|1018.121.peg.1309|OLG90_06300
PF13549.11	fig|1018.121.peg.1309|OLG90_06300
PF01717.24	fig|1018.121.peg.1310|OLG90_06305
PF01717.24	fig|1018.121.peg.1310|OLG90_06305
PF01717.24	fig|1018.121.peg.1310|OLG90_06305
PF08267.18	fig|1018.121.peg.1310|OLG90_06305
PF08267.18	fig|1018.121.peg.1310|OLG90_06305
PF08267.18	fig|1018.121.peg.1310|OLG90_06305
PF01135.25	fig|1018.121.peg.1314|OLG90_06320
PF00398.26	fig|1018.121.peg.1314|OLG90_06320
PF02779.29	fig|1018.121.peg.1318|OLG90_06340
PF02779.29	fig|1018.121.peg.1318|OLG90_06340
PF00676.25	fig|1018.121.peg.1318|OLG90_06340
PF16870.10	fig|1018.121.peg.1318|OLG90_06340
PF16078.10	fig|1018.121.peg.1318|OLG90_06340
PF16078.10	fig|1018.121.peg.1318|OLG90_06340
PF00291.31	fig|1018.121.peg.1366|OLG90_06570
PF11042.13	fig|1018.121.peg.1372|OLG90_06600
PF03734.19	fig|1018.121.peg.1375|OLG90_06610
PF20142.4	fig|1018.121.peg.1375|OLG90_06610
PF01471.23	fig|1018.121.peg.1375|OLG90_06610
PF01471.23	fig|1018.121.peg.1375|OLG90_06610
PF01386.24	fig|1018.121.peg.1406|OLG90_06765
PF01386.24	fig|1018.121.peg.1406|OLG90_06765
PF14693.11	fig|1018.121.peg.1406|OLG90_06765
PF01219.24	fig|1018.121.peg.1426|OLG90_06845
PF13590.11	fig|1018.121.peg.1439|OLG90_06900
PF00926.24	fig|1018.121.peg.1443|OLG90_06920
PF00925.25	fig|1018.121.peg.1443|OLG90_06920
PF00925.25	fig|1018.121.peg.1443|OLG90_06920
PF05872.18	fig|1018.121.peg.1445|OLG90_06930
PF01935.23	fig|1018.121.peg.1445|OLG90_06930
PF01935.23	fig|1018.121.peg.1445|OLG90_06930
PF13401.12	fig|1018.121.peg.1445|OLG90_06930
PF13401.12	fig|1018.121.peg.1445|OLG90_06930
PF00004.35	fig|1018.121.peg.1445|OLG90_06930
PF00004.35	fig|1018.121.peg.1445|OLG90_06930
PF04851.21	fig|1018.121.peg.1445|OLG90_06930
PF04851.21	fig|1018.121.peg.1445|OLG90_06930
PF04851.21	fig|1018.121.peg.1445|OLG90_06930
PF00012.26	fig|1018.121.peg.1455|OLG90_06975
PF06723.19	fig|1018.121.peg.1455|OLG90_06975
PF06723.19	fig|1018.121.peg.1455|OLG90_06975
PF14450.12	fig|1018.121.peg.1455|OLG90_06975
PF14450.12	fig|1018.121.peg.1455|OLG90_06975
PF14450.12	fig|1018.121.peg.1455|OLG90_06975
PF01515.24	fig|1018.121.peg.1472|OLG90_07065
PF01515.24	fig|1018.121.peg.1472|OLG90_07065
PF13500.12	fig|1018.121.peg.1472|OLG90_07065
PF07085.17	fig|1018.121.peg.1472|OLG90_07065
PF07085.17	fig|1018.121.peg.1472|OLG90_07065
PF10263.15	fig|1018.121.peg.1476|OLG90_07085
PF00455.28	fig|1018.121.peg.1482|OLG90_07115
PF08220.18	fig|1018.121.peg.1482|OLG90_07115
PF08279.18	fig|1018.121.peg.1482|OLG90_07115
PF08279.18	fig|1018.121.peg.1482|OLG90_07115
PF00392.27	fig|1018.121.peg.1482|OLG90_07115
PF03960.21	fig|1018.121.peg.1483|OLG90_07120
PF04231.19	fig|1018.121.peg.1498|OLG90_07220
PF13412.12	fig|1018.121.peg.1514|OLG90_07285
PF01037.27	fig|1018.121.peg.1514|OLG90_07285
PF13404.12	fig|1018.121.peg.1514|OLG90_07285
PF14526.11	fig|1018.121.peg.1521|OLG90_07320
PF06445.20	fig|1018.121.peg.1521|OLG90_07320
PF03795.20	fig|1018.121.peg.1530|OLG90_07360
PF08241.18	fig|1018.121.peg.1531|OLG90_07365
PF13649.12	fig|1018.121.peg.1531|OLG90_07365
PF13847.12	fig|1018.121.peg.1531|OLG90_07365
PF08242.18	fig|1018.121.peg.1531|OLG90_07365
PF13489.12	fig|1018.121.peg.1531|OLG90_07365
PF05219.18	fig|1018.121.peg.1531|OLG90_07365
PF01435.24	fig|1018.121.peg.1539|OLG90_07410
PF01262.27	fig|1018.121.peg.1544|OLG90_07430
PF05222.21	fig|1018.121.peg.1544|OLG90_07430
PF02321.23	fig|1018.121.peg.1545|OLG90_07435
PF02321.23	fig|1018.121.peg.1545|OLG90_07435
PF03054.22	fig|1018.121.peg.1548|OLG90_07450
PF20259.3	fig|1018.121.peg.1548|OLG90_07450
PF20259.3	fig|1018.121.peg.1548|OLG90_07450
PF20258.4	fig|1018.121.peg.1548|OLG90_07450
PF02540.23	fig|1018.121.peg.1548|OLG90_07450
PF02540.23	fig|1018.121.peg.1548|OLG90_07450
PF08712.16	fig|1018.121.peg.1556|OLG90_07485
PF08712.16	fig|1018.121.peg.1556|OLG90_07485
PF08712.16	fig|1018.121.peg.1556|OLG90_07485
PF01106.22	fig|1018.121.peg.1556|OLG90_07485
PF01106.22	fig|1018.121.peg.1556|OLG90_07485
PF04055.27	fig|1018.121.peg.1558|OLG90_07495
PF04055.27	fig|1018.121.peg.1558|OLG90_07495
PF00583.31	fig|1018.121.peg.1573|OLG90_07565
PF13508.13	fig|1018.121.peg.1573|OLG90_07565
PF13673.13	fig|1018.121.peg.1573|OLG90_07565
PF02677.20	fig|1018.121.peg.1574|OLG90_07570
PF04286.17	fig|1018.121.peg.1588|OLG90_07655
PF04286.17	fig|1018.121.peg.1588|OLG90_07655
PF04286.17	fig|1018.121.peg.1588|OLG90_07655
PF01300.23	fig|1018.121.peg.1603|OLG90_07730
PF03616.19	fig|1018.121.peg.1622|OLG90_07825
PF02643.20	fig|1018.121.peg.1649|OLG90_07950
PF02643.20	fig|1018.121.peg.1649|OLG90_07950
PF00491.26	fig|1018.121.peg.1651|OLG90_07960
PF00857.25	fig|1018.121.peg.1657|OLG90_07990
PF00206.25	fig|1018.121.peg.1662|OLG90_08010
PF10415.14	fig|1018.121.peg.1662|OLG90_08010
PF10415.14	fig|1018.121.peg.1662|OLG90_08010
PF01070.24	fig|1018.121.peg.1687|OLG90_08130
PF00348.22	fig|1018.121.peg.1694|OLG90_08160
PF13187.11	fig|1018.121.peg.1729|OLG90_08315
PF13183.11	fig|1018.121.peg.1729|OLG90_08315
PF13183.11	fig|1018.121.peg.1729|OLG90_08315
PF13237.11	fig|1018.121.peg.1729|OLG90_08315
PF12797.12	fig|1018.121.peg.1729|OLG90_08315
PF12797.12	fig|1018.121.peg.1729|OLG90_08315
PF13534.11	fig|1018.121.peg.1729|OLG90_08315
PF13534.11	fig|1018.121.peg.1729|OLG90_08315
PF12838.12	fig|1018.121.peg.1729|OLG90_08315
PF12838.12	fig|1018.121.peg.1729|OLG90_08315
PF13484.11	fig|1018.121.peg.1729|OLG90_08315
PF13484.11	fig|1018.121.peg.1729|OLG90_08315
PF02687.26	fig|1018.121.peg.1741|OLG90_08375
PF02687.26	fig|1018.121.peg.1741|OLG90_08375
PF12704.13	fig|1018.121.peg.1741|OLG90_08375
PF12704.13	fig|1018.121.peg.1741|OLG90_08375
PF01341.22	fig|1018.121.peg.1748|OLG90_08410
PF01341.22	fig|1018.121.peg.1749|OLG90_08415
PF00111.32	fig|1018.121.peg.1760|OLG90_08460
PF00175.26	fig|1018.121.peg.1760|OLG90_08460
PF00970.30	fig|1018.121.peg.1760|OLG90_08460
PF11967.14	fig|1018.121.peg.1774|OLG90_08520
PF11967.14	fig|1018.121.peg.1774|OLG90_08520
PF02565.21	fig|1018.121.peg.1774|OLG90_08520
PF02321.23	fig|1018.121.peg.1792|OLG90_08610
PF02321.23	fig|1018.121.peg.1792|OLG90_08610
PF02253.21	fig|1018.121.peg.1794|OLG90_08620
PF02355.22	fig|1018.121.peg.1799|OLG90_08640
PF02355.22	fig|1018.121.peg.1799|OLG90_08640
PF22599.2	fig|1018.121.peg.1799|OLG90_08640
PF21760.3	fig|1018.121.peg.1799|OLG90_08640
PF21760.3	fig|1018.121.peg.1799|OLG90_08640
PF07549.19	fig|1018.121.peg.1799|OLG90_08640
PF07549.19	fig|1018.121.peg.1799|OLG90_08640
PF03176.21	fig|1018.121.peg.1799|OLG90_08640
PF03176.21	fig|1018.121.peg.1799|OLG90_08640
PF00296.26	fig|1018.121.peg.1819|OLG90_08725
PF00929.30	fig|1018.121.peg.1826|OLG90_08765
PF20600.3	fig|1018.121.peg.1826|OLG90_08765
PF13482.12	fig|1018.121.peg.1826|OLG90_08765
PF03831.20	fig|1018.121.peg.1833|OLG90_08800
PF14450.12	fig|1018.121.peg.1843|OLG90_08845
PF14450.12	fig|1018.121.peg.1843|OLG90_08845
PF02491.25	fig|1018.121.peg.1843|OLG90_08845
PF06723.19	fig|1018.121.peg.1843|OLG90_08845
PF06723.19	fig|1018.121.peg.1843|OLG90_08845
PF11104.14	fig|1018.121.peg.1843|OLG90_08845
PF11104.14	fig|1018.121.peg.1843|OLG90_08845
PF11104.14	fig|1018.121.peg.1843|OLG90_08845
PF06277.17	fig|1018.121.peg.1843|OLG90_08845
PF06277.17	fig|1018.121.peg.1843|OLG90_08845
PF00378.25	fig|1018.121.peg.1910|OLG90_09170
PF16113.10	fig|1018.121.peg.1910|OLG90_09170
PF05362.19	fig|1018.121.peg.1935|OLG90_09290
PF05362.19	fig|1018.121.peg.1935|OLG90_09290
PF02190.22	fig|1018.121.peg.1935|OLG90_09290
PF02190.22	fig|1018.121.peg.1935|OLG90_09290
PF00004.35	fig|1018.121.peg.1935|OLG90_09290
PF22667.2	fig|1018.121.peg.1935|OLG90_09290
PF07728.20	fig|1018.121.peg.1935|OLG90_09290
PF07728.20	fig|1018.121.peg.1935|OLG90_09290
PF13541.12	fig|1018.121.peg.1935|OLG90_09290
PF13401.12	fig|1018.121.peg.1935|OLG90_09290
PF02629.25	fig|1018.121.peg.1939|OLG90_09310
PF02629.25	fig|1018.121.peg.1939|OLG90_09310
PF02629.25	fig|1018.121.peg.1939|OLG90_09310
PF00549.24	fig|1018.121.peg.1939|OLG90_09310
PF00549.24	fig|1018.121.peg.1939|OLG90_09310
PF13607.11	fig|1018.121.peg.1939|OLG90_09310
PF13607.11	fig|1018.121.peg.1939|OLG90_09310
PF13380.12	fig|1018.121.peg.1939|OLG90_09310
PF13380.12	fig|1018.121.peg.1939|OLG90_09310
PF13380.12	fig|1018.121.peg.1939|OLG90_09310
PF00198.28	fig|1018.121.peg.1940|OLG90_09315
PF00364.28	fig|1018.121.peg.1940|OLG90_09315
PF00364.28	fig|1018.121.peg.1940|OLG90_09315
PF00364.28	fig|1018.121.peg.1940|OLG90_09315
PF02817.22	fig|1018.121.peg.1940|OLG90_09315
PF13533.12	fig|1018.121.peg.1940|OLG90_09315
PF13533.12	fig|1018.121.peg.1940|OLG90_09315
PF13533.12	fig|1018.121.peg.1940|OLG90_09315
PF01597.25	fig|1018.121.peg.1940|OLG90_09315
PF01597.25	fig|1018.121.peg.1940|OLG90_09315
PF00676.25	fig|1018.121.peg.1941|OLG90_09320
PF02775.26	fig|1018.121.peg.1941|OLG90_09320
PF13292.11	fig|1018.121.peg.1941|OLG90_09320
PF01208.23	fig|1018.121.peg.1979|OLG90_09505
PF01116.26	fig|1018.121.peg.1989|OLG90_09550
PF04336.18	fig|1018.121.peg.2002|OLG90_09615
PF12698.13	fig|1018.121.peg.2005|OLG90_09630
PF01061.29	fig|1018.121.peg.2005|OLG90_09630
PF01061.29	fig|1018.121.peg.2005|OLG90_09630
PF12679.13	fig|1018.121.peg.2005|OLG90_09630
PF04820.20	fig|1018.121.peg.2010|OLG90_09655
PF04820.20	fig|1018.121.peg.2010|OLG90_09655
PF01494.25	fig|1018.121.peg.2010|OLG90_09655
PF01266.30	fig|1018.121.peg.2010|OLG90_09655
PF01266.30	fig|1018.121.peg.2010|OLG90_09655
PF12831.13	fig|1018.121.peg.2010|OLG90_09655
PF07992.20	fig|1018.121.peg.2010|OLG90_09655
PF00070.33	fig|1018.121.peg.2010|OLG90_09655
PF00070.33	fig|1018.121.peg.2010|OLG90_09655
PF05834.18	fig|1018.121.peg.2010|OLG90_09655
PF00890.30	fig|1018.121.peg.2010|OLG90_09655
PF00890.30	fig|1018.121.peg.2010|OLG90_09655
PF13450.12	fig|1018.121.peg.2010|OLG90_09655
PF13450.12	fig|1018.121.peg.2010|OLG90_09655
PF00266.25	fig|1018.121.peg.2074|OLG90_09985
PF00155.27	fig|1018.121.peg.2074|OLG90_09985
PF01212.27	fig|1018.121.peg.2074|OLG90_09985
PF03255.19	fig|1018.121.peg.2080|OLG90_10015
PF01039.27	fig|1018.121.peg.2080|OLG90_10015
PF04393.18	fig|1018.121.peg.2131|OLG90_10245
PF20628.3	fig|1018.121.peg.2148|OLG90_10330
PF04261.18	fig|1018.121.peg.2148|OLG90_10330
PF00580.27	fig|1018.121.peg.2151|OLG90_10345
PF00580.27	fig|1018.121.peg.2151|OLG90_10345
PF13361.12	fig|1018.121.peg.2151|OLG90_10345
PF13361.12	fig|1018.121.peg.2151|OLG90_10345
PF13361.12	fig|1018.121.peg.2151|OLG90_10345
PF13245.12	fig|1018.121.peg.2151|OLG90_10345
PF13245.12	fig|1018.121.peg.2151|OLG90_10345
PF00912.27	fig|1018.121.peg.2211|OLG90_10625
PF06832.18	fig|1018.121.peg.2211|OLG90_10625
PF00905.27	fig|1018.121.peg.2211|OLG90_10625
PF00999.26	fig|1018.121.peg.2229|OLG90_10710
PF00885.24	fig|1018.121.peg.2231|OLG90_10720
PF04095.22	fig|1018.121.peg.2249|OLG90_10810
PF17767.7	fig|1018.121.peg.2249|OLG90_10810
PF17767.7	fig|1018.121.peg.2249|OLG90_10810
PF03486.20	fig|1018.121.peg.2256|OLG90_10845
PF22780.1	fig|1018.121.peg.2256|OLG90_10845
PF00890.30	fig|1018.121.peg.2256|OLG90_10845
PF00890.30	fig|1018.121.peg.2256|OLG90_10845
PF01266.30	fig|1018.121.peg.2256|OLG90_10845
PF01266.30	fig|1018.121.peg.2256|OLG90_10845
PF13738.12	fig|1018.121.peg.2256|OLG90_10845
PF13738.12	fig|1018.121.peg.2256|OLG90_10845
PF08534.16	fig|1018.121.peg.2257|OLG90_10850
PF00578.27	fig|1018.121.peg.2257|OLG90_10850
PF02674.22	fig|1018.121.peg.2262|OLG90_10875
PF10977.13	fig|1018.121.peg.2272|OLG90_10925
PF01553.26	fig|1018.121.peg.2289|OLG90_11010
PF03176.21	fig|1018.121.peg.2289|OLG90_11010
PF03176.21	fig|1018.121.peg.2289|OLG90_11010
PF00873.25	fig|1018.121.peg.2289|OLG90_11010
PF00873.25	fig|1018.121.peg.2289|OLG90_11010
PF00873.25	fig|1018.121.peg.2289|OLG90_11010
PF02321.23	fig|1018.121.peg.2290|OLG90_11015
PF02321.23	fig|1018.121.peg.2290|OLG90_11015
PF00677.23	fig|1018.121.peg.2298|OLG90_11050
PF00677.23	fig|1018.121.peg.2298|OLG90_11050
PF00586.29	fig|1018.121.peg.2303|OLG90_11075
PF02769.27	fig|1018.121.peg.2303|OLG90_11075
PF02769.27	fig|1018.121.peg.2303|OLG90_11075
PF00561.26	fig|1018.121.peg.2314|OLG90_11125
PF00561.26	fig|1018.121.peg.2320|OLG90_11155
PF00561.26	fig|1018.121.peg.2320|OLG90_11155
PF12146.14	fig|1018.121.peg.2320|OLG90_11155
PF12146.14	fig|1018.121.peg.2320|OLG90_11155
PF12697.13	fig|1018.121.peg.2320|OLG90_11155
PF03096.20	fig|1018.121.peg.2320|OLG90_11155
PF20154.4	fig|1018.121.peg.2349|OLG90_11305
PF20154.4	fig|1018.121.peg.2349|OLG90_11305
PF20154.4	fig|1018.121.peg.2349|OLG90_11305
PF00795.27	fig|1018.121.peg.2349|OLG90_11305
PF21016.3	fig|1018.121.peg.2389|OLG90_11520
PF04055.27	fig|1018.121.peg.2389|OLG90_11520
PF00186.24	fig|1018.121.peg.2393|OLG90_11540
PF03741.22	fig|1018.123.peg.18|OL230_00085
PF03061.28	fig|1018.123.peg.21|OL230_00105
PF01507.25	fig|1018.123.peg.24|OL230_00125
PF01435.24	fig|1018.123.peg.42|OL230_00230
PF04893.22	fig|1018.123.peg.42|OL230_00230
PF04893.22	fig|1018.123.peg.42|OL230_00230
PF00476.25	fig|1018.123.peg.124|OL230_00635
PF02739.22	fig|1018.123.peg.124|OL230_00635
PF01367.25	fig|1018.123.peg.124|OL230_00635
PF01612.26	fig|1018.123.peg.124|OL230_00635
PF22619.2	fig|1018.123.peg.124|OL230_00635
PF00912.27	fig|1018.123.peg.130|OL230_00665
PF00905.27	fig|1018.123.peg.130|OL230_00665
PF03929.21	fig|1018.123.peg.135|OL230_00690
PF00258.30	fig|1018.123.peg.135|OL230_00690
PF00175.26	fig|1018.123.peg.135|OL230_00690
PF16357.10	fig|1018.123.peg.135|OL230_00690
PF16357.10	fig|1018.123.peg.135|OL230_00690
PF00224.27	fig|1018.123.peg.191|OL230_00955
PF02887.21	fig|1018.123.peg.191|OL230_00955
PF02887.21	fig|1018.123.peg.191|OL230_00955
PF01106.22	fig|1018.123.peg.228|OL230_01120
PF17962.7	fig|1018.123.peg.245|OL230_01210
PF07703.20	fig|1018.123.peg.245|OL230_01210
PF07703.20	fig|1018.123.peg.245|OL230_01210
PF11974.14	fig|1018.123.peg.245|OL230_01210
PF11974.14	fig|1018.123.peg.245|OL230_01210
PF11974.14	fig|1018.123.peg.245|OL230_01210
PF01835.25	fig|1018.123.peg.245|OL230_01210
PF01835.25	fig|1018.123.peg.245|OL230_01210
PF01835.25	fig|1018.123.peg.245|OL230_01210
PF01835.25	fig|1018.123.peg.245|OL230_01210
PF01835.25	fig|1018.123.peg.245|OL230_01210
PF17973.7	fig|1018.123.peg.245|OL230_01210
PF17972.7	fig|1018.123.peg.245|OL230_01210
PF17972.7	fig|1018.123.peg.245|OL230_01210
PF17972.7	fig|1018.123.peg.245|OL230_01210
PF17972.7	fig|1018.123.peg.245|OL230_01210
PF00207.28	fig|1018.123.peg.245|OL230_01210
PF00207.28	fig|1018.123.peg.245|OL230_01210
PF00207.28	fig|1018.123.peg.245|OL230_01210
PF04367.18	fig|1018.123.peg.322|OL230_01575
PF04367.18	fig|1018.123.peg.322|OL230_01575
PF02775.26	fig|1018.123.peg.326|OL230_01590
PF02775.26	fig|1018.123.peg.326|OL230_01590
PF02775.26	fig|1018.123.peg.326|OL230_01590
PF02775.26	fig|1018.123.peg.326|OL230_01590
PF02776.23	fig|1018.123.peg.326|OL230_01590
PF02776.23	fig|1018.123.peg.326|OL230_01590
PF00205.28	fig|1018.123.peg.326|OL230_01590
PF02540.23	fig|1018.123.peg.382|OL230_01855
PF13593.11	fig|1018.123.peg.385|OL230_01870
PF01758.21	fig|1018.123.peg.385|OL230_01870
PF02897.21	fig|1018.123.peg.441|OL230_02135
PF00326.27	fig|1018.123.peg.441|OL230_02135
PF01507.25	fig|1018.123.peg.450|OL230_02180
PF00924.24	fig|1018.123.peg.469|OL230_02270
PF13419.12	fig|1018.123.peg.519|OL230_02495
PF00702.32	fig|1018.123.peg.519|OL230_02495
PF12710.13	fig|1018.123.peg.519|OL230_02495
PF04224.17	fig|1018.123.peg.574|OL230_02770
PF02687.26	fig|1018.123.peg.591|OL230_02855
PF02687.26	fig|1018.123.peg.591|OL230_02855
PF12704.13	fig|1018.123.peg.591|OL230_02855
PF12704.13	fig|1018.123.peg.591|OL230_02855
PF04055.27	fig|1018.123.peg.599|OL230_02895
PF00717.28	fig|1018.123.peg.647|OL230_03120
PF12844.13	fig|1018.123.peg.647|OL230_03120
PF16169.10	fig|1018.123.peg.691|OL230_03315
PF14399.12	fig|1018.123.peg.691|OL230_03315
PF01063.24	fig|1018.123.peg.697|OL230_03345
PF03588.20	fig|1018.123.peg.720|OL230_03460
PF00561.26	fig|1018.123.peg.754|OL230_03620
PF00561.26	fig|1018.123.peg.754|OL230_03620
PF12697.13	fig|1018.123.peg.754|OL230_03620
PF12146.14	fig|1018.123.peg.754|OL230_03620
PF07819.19	fig|1018.123.peg.754|OL230_03620
PF01341.22	fig|1018.123.peg.755|OL230_03625
PF02222.27	fig|1018.123.peg.758|OL230_03635
PF22660.2	fig|1018.123.peg.758|OL230_03635
PF22660.2	fig|1018.123.peg.758|OL230_03635
PF17769.7	fig|1018.123.peg.758|OL230_03635
PF07478.18	fig|1018.123.peg.758|OL230_03635
PF07478.18	fig|1018.123.peg.758|OL230_03635
PF01872.22	fig|1018.123.peg.760|OL230_03640
PF00383.29	fig|1018.123.peg.760|OL230_03640
PF14437.12	fig|1018.123.peg.760|OL230_03640
PF02754.21	fig|1018.123.peg.771|OL230_03685
PF02754.21	fig|1018.123.peg.771|OL230_03685
PF01039.27	fig|1018.123.peg.779|OL230_03725
PF00186.24	fig|1018.123.peg.790|OL230_03780
PF21016.3	fig|1018.123.peg.795|OL230_03800
PF04055.27	fig|1018.123.peg.795|OL230_03800
PF20154.4	fig|1018.123.peg.838|OL230_04030
PF20154.4	fig|1018.123.peg.838|OL230_04030
PF20154.4	fig|1018.123.peg.838|OL230_04030
PF00795.27	fig|1018.123.peg.838|OL230_04030
PF00561.26	fig|1018.123.peg.875|OL230_04200
PF00561.26	fig|1018.123.peg.875|OL230_04200
PF12146.14	fig|1018.123.peg.875|OL230_04200
PF12146.14	fig|1018.123.peg.875|OL230_04200
PF12697.13	fig|1018.123.peg.875|OL230_04200
PF03096.20	fig|1018.123.peg.875|OL230_04200
PF00561.26	fig|1018.123.peg.880|OL230_04225
PF00586.29	fig|1018.123.peg.893|OL230_04285
PF02769.27	fig|1018.123.peg.893|OL230_04285
PF02769.27	fig|1018.123.peg.893|OL230_04285
PF00677.23	fig|1018.123.peg.898|OL230_04305
PF00677.23	fig|1018.123.peg.898|OL230_04305
PF02321.23	fig|1018.123.peg.911|OL230_04365
PF02321.23	fig|1018.123.peg.911|OL230_04365
PF01553.26	fig|1018.123.peg.913|OL230_04375
PF01553.26	fig|1018.123.peg.913|OL230_04375
PF03176.21	fig|1018.123.peg.913|OL230_04375
PF03176.21	fig|1018.123.peg.913|OL230_04375
PF00873.25	fig|1018.123.peg.913|OL230_04375
PF00873.25	fig|1018.123.peg.913|OL230_04375
PF10977.13	fig|1018.123.peg.930|OL230_04460
PF02674.22	fig|1018.123.peg.939|OL230_04505
PF08534.16	fig|1018.123.peg.944|OL230_04530
PF00578.27	fig|1018.123.peg.944|OL230_04530
PF03486.20	fig|1018.123.peg.945|OL230_04535
PF22780.1	fig|1018.123.peg.945|OL230_04535
PF00890.30	fig|1018.123.peg.945|OL230_04535
PF00890.30	fig|1018.123.peg.945|OL230_04535
PF01266.30	fig|1018.123.peg.945|OL230_04535
PF01266.30	fig|1018.123.peg.945|OL230_04535
PF13738.12	fig|1018.123.peg.945|OL230_04535
PF13738.12	fig|1018.123.peg.945|OL230_04535
PF04095.22	fig|1018.123.peg.953|OL230_04575
PF17767.7	fig|1018.123.peg.953|OL230_04575
PF00885.24	fig|1018.123.peg.970|OL230_04660
PF00999.26	fig|1018.123.peg.972|OL230_04670
PF00912.27	fig|1018.123.peg.987|OL230_04745
PF06832.18	fig|1018.123.peg.987|OL230_04745
PF00905.27	fig|1018.123.peg.987|OL230_04745
PF00580.27	fig|1018.123.peg.1065|OL230_05125
PF00580.27	fig|1018.123.peg.1065|OL230_05125
PF13361.12	fig|1018.123.peg.1065|OL230_05125
PF13361.12	fig|1018.123.peg.1065|OL230_05125
PF13361.12	fig|1018.123.peg.1065|OL230_05125
PF13245.12	fig|1018.123.peg.1065|OL230_05125
PF13245.12	fig|1018.123.peg.1065|OL230_05125
PF20628.3	fig|1018.123.peg.1067|OL230_05135
PF04261.18	fig|1018.123.peg.1067|OL230_05135
PF04393.18	fig|1018.123.peg.1082|OL230_05210
PF03255.19	fig|1018.123.peg.1147|OL230_05530
PF01039.27	fig|1018.123.peg.1147|OL230_05530
PF00266.25	fig|1018.123.peg.1153|OL230_05560
PF00155.27	fig|1018.123.peg.1153|OL230_05560
PF01212.27	fig|1018.123.peg.1153|OL230_05560
PF04820.20	fig|1018.123.peg.1238|OL230_05970
PF04820.20	fig|1018.123.peg.1238|OL230_05970
PF01494.25	fig|1018.123.peg.1238|OL230_05970
PF01266.30	fig|1018.123.peg.1238|OL230_05970
PF01266.30	fig|1018.123.peg.1238|OL230_05970
PF12831.13	fig|1018.123.peg.1238|OL230_05970
PF07992.20	fig|1018.123.peg.1238|OL230_05970
PF00070.33	fig|1018.123.peg.1238|OL230_05970
PF00070.33	fig|1018.123.peg.1238|OL230_05970
PF05834.18	fig|1018.123.peg.1238|OL230_05970
PF00890.30	fig|1018.123.peg.1238|OL230_05970
PF00890.30	fig|1018.123.peg.1238|OL230_05970
PF13450.12	fig|1018.123.peg.1238|OL230_05970
PF13450.12	fig|1018.123.peg.1238|OL230_05970
PF12698.13	fig|1018.123.peg.1243|OL230_05995
PF01061.29	fig|1018.123.peg.1243|OL230_05995
PF01061.29	fig|1018.123.peg.1243|OL230_05995
PF01061.29	fig|1018.123.peg.1243|OL230_05995
PF12679.13	fig|1018.123.peg.1243|OL230_05995
PF04336.18	fig|1018.123.peg.1246|OL230_06010
PF01116.26	fig|1018.123.peg.1267|OL230_06110
PF01208.23	fig|1018.123.peg.1276|OL230_06155
PF00676.25	fig|1018.123.peg.1315|OL230_06350
PF02775.26	fig|1018.123.peg.1315|OL230_06350
PF13292.11	fig|1018.123.peg.1315|OL230_06350
PF00198.28	fig|1018.123.peg.1316|OL230_06355
PF00364.28	fig|1018.123.peg.1316|OL230_06355
PF00364.28	fig|1018.123.peg.1316|OL230_06355
PF00364.28	fig|1018.123.peg.1316|OL230_06355
PF02817.22	fig|1018.123.peg.1316|OL230_06355
PF13533.12	fig|1018.123.peg.1316|OL230_06355
PF13533.12	fig|1018.123.peg.1316|OL230_06355
PF13533.12	fig|1018.123.peg.1316|OL230_06355
PF01597.25	fig|1018.123.peg.1316|OL230_06355
PF01597.25	fig|1018.123.peg.1316|OL230_06355
PF02629.25	fig|1018.123.peg.1317|OL230_06360
PF02629.25	fig|1018.123.peg.1317|OL230_06360
PF02629.25	fig|1018.123.peg.1317|OL230_06360
PF00549.24	fig|1018.123.peg.1317|OL230_06360
PF00549.24	fig|1018.123.peg.1317|OL230_06360
PF13607.11	fig|1018.123.peg.1317|OL230_06360
PF13607.11	fig|1018.123.peg.1317|OL230_06360
PF13380.12	fig|1018.123.peg.1317|OL230_06360
PF05362.19	fig|1018.123.peg.1321|OL230_06380
PF05362.19	fig|1018.123.peg.1321|OL230_06380
PF02190.22	fig|1018.123.peg.1321|OL230_06380
PF02190.22	fig|1018.123.peg.1321|OL230_06380
PF00004.35	fig|1018.123.peg.1321|OL230_06380
PF22667.2	fig|1018.123.peg.1321|OL230_06380
PF07728.20	fig|1018.123.peg.1321|OL230_06380
PF07728.20	fig|1018.123.peg.1321|OL230_06380
PF13541.12	fig|1018.123.peg.1321|OL230_06380
PF13401.12	fig|1018.123.peg.1321|OL230_06380
PF00378.25	fig|1018.123.peg.1361|OL230_06590
PF16113.10	fig|1018.123.peg.1361|OL230_06590
PF14450.12	fig|1018.123.peg.1371|OL230_06645
PF14450.12	fig|1018.123.peg.1371|OL230_06645
PF02491.25	fig|1018.123.peg.1371|OL230_06645
PF06723.19	fig|1018.123.peg.1371|OL230_06645
PF06723.19	fig|1018.123.peg.1371|OL230_06645
PF11104.14	fig|1018.123.peg.1371|OL230_06645
PF11104.14	fig|1018.123.peg.1371|OL230_06645
PF11104.14	fig|1018.123.peg.1371|OL230_06645
PF06277.17	fig|1018.123.peg.1371|OL230_06645
PF06277.17	fig|1018.123.peg.1371|OL230_06645
PF00929.30	fig|1018.123.peg.1389|OL230_06735
PF20600.3	fig|1018.123.peg.1389|OL230_06735
PF13482.12	fig|1018.123.peg.1389|OL230_06735
PF00296.26	fig|1018.123.peg.1396|OL230_06775
PF02355.22	fig|1018.123.peg.1416|OL230_06870
PF02355.22	fig|1018.123.peg.1416|OL230_06870
PF22599.2	fig|1018.123.peg.1416|OL230_06870
PF21760.3	fig|1018.123.peg.1416|OL230_06870
PF21760.3	fig|1018.123.peg.1416|OL230_06870
PF07549.19	fig|1018.123.peg.1416|OL230_06870
PF07549.19	fig|1018.123.peg.1416|OL230_06870
PF03176.21	fig|1018.123.peg.1416|OL230_06870
PF03176.21	fig|1018.123.peg.1416|OL230_06870
PF02253.21	fig|1018.123.peg.1420|OL230_06890
PF02321.23	fig|1018.123.peg.1422|OL230_06900
PF02321.23	fig|1018.123.peg.1422|OL230_06900
PF11967.14	fig|1018.123.peg.1440|OL230_06990
PF11967.14	fig|1018.123.peg.1440|OL230_06990
PF02565.21	fig|1018.123.peg.1440|OL230_06990
PF00111.32	fig|1018.123.peg.1454|OL230_07055
PF00175.26	fig|1018.123.peg.1454|OL230_07055
PF00970.30	fig|1018.123.peg.1454|OL230_07055
PF01341.22	fig|1018.123.peg.1464|OL230_07105
PF01341.22	fig|1018.123.peg.1465|OL230_07110
PF02687.26	fig|1018.123.peg.1472|OL230_07145
PF02687.26	fig|1018.123.peg.1472|OL230_07145
PF12704.13	fig|1018.123.peg.1472|OL230_07145
PF12704.13	fig|1018.123.peg.1472|OL230_07145
PF13187.11	fig|1018.123.peg.1483|OL230_07195
PF13183.11	fig|1018.123.peg.1483|OL230_07195
PF13183.11	fig|1018.123.peg.1483|OL230_07195
PF13237.11	fig|1018.123.peg.1483|OL230_07195
PF12797.12	fig|1018.123.peg.1483|OL230_07195
PF12797.12	fig|1018.123.peg.1483|OL230_07195
PF13534.11	fig|1018.123.peg.1483|OL230_07195
PF13534.11	fig|1018.123.peg.1483|OL230_07195
PF12838.12	fig|1018.123.peg.1483|OL230_07195
PF12838.12	fig|1018.123.peg.1483|OL230_07195
PF13484.11	fig|1018.123.peg.1483|OL230_07195
PF13484.11	fig|1018.123.peg.1483|OL230_07195
PF00348.22	fig|1018.123.peg.1523|OL230_07380
PF01070.24	fig|1018.123.peg.1530|OL230_07415
PF00206.25	fig|1018.123.peg.1555|OL230_07535
PF10415.14	fig|1018.123.peg.1555|OL230_07535
PF10415.14	fig|1018.123.peg.1555|OL230_07535
PF00857.25	fig|1018.123.peg.1559|OL230_07555
PF00491.26	fig|1018.123.peg.1567|OL230_07590
PF02643.20	fig|1018.123.peg.1569|OL230_07600
PF02643.20	fig|1018.123.peg.1569|OL230_07600
PF03616.19	fig|1018.123.peg.1593|OL230_07720
PF01300.23	fig|1018.123.peg.1612|OL230_07815
PF04286.17	fig|1018.123.peg.1629|OL230_07900
PF04286.17	fig|1018.123.peg.1629|OL230_07900
PF04286.17	fig|1018.123.peg.1629|OL230_07900
PF02677.20	fig|1018.123.peg.1650|OL230_08020
PF00583.31	fig|1018.123.peg.1651|OL230_08025
PF13508.13	fig|1018.123.peg.1651|OL230_08025
PF13673.13	fig|1018.123.peg.1651|OL230_08025
PF14526.11	fig|1018.123.peg.1671|OL230_08125
PF06445.20	fig|1018.123.peg.1671|OL230_08125
PF03795.20	fig|1018.123.peg.1676|OL230_08150
PF01435.24	fig|1018.123.peg.1686|OL230_08195
PF01262.27	fig|1018.123.peg.1690|OL230_08215
PF05222.21	fig|1018.123.peg.1690|OL230_08215
PF02321.23	fig|1018.123.peg.1693|OL230_08230
PF02321.23	fig|1018.123.peg.1693|OL230_08230
PF03054.22	fig|1018.123.peg.1696|OL230_08245
PF20259.3	fig|1018.123.peg.1696|OL230_08245
PF20259.3	fig|1018.123.peg.1696|OL230_08245
PF20258.4	fig|1018.123.peg.1696|OL230_08245
PF02540.23	fig|1018.123.peg.1696|OL230_08245
PF02540.23	fig|1018.123.peg.1696|OL230_08245
PF08712.16	fig|1018.123.peg.1706|OL230_08285
PF08712.16	fig|1018.123.peg.1706|OL230_08285
PF08712.16	fig|1018.123.peg.1706|OL230_08285
PF01106.22	fig|1018.123.peg.1706|OL230_08285
PF04055.27	fig|1018.123.peg.1708|OL230_08295
PF04055.27	fig|1018.123.peg.1708|OL230_08295
PF01037.27	fig|1018.123.peg.1713|OL230_08320
PF01037.27	fig|1018.123.peg.1713|OL230_08320
PF13412.12	fig|1018.123.peg.1713|OL230_08320
PF13404.12	fig|1018.123.peg.1713|OL230_08320
PF04231.19	fig|1018.123.peg.1732|OL230_08405
PF03960.21	fig|1018.123.peg.1747|OL230_08505
PF00455.28	fig|1018.123.peg.1748|OL230_08510
PF08220.18	fig|1018.123.peg.1748|OL230_08510
PF08279.18	fig|1018.123.peg.1748|OL230_08510
PF08279.18	fig|1018.123.peg.1748|OL230_08510
PF00392.27	fig|1018.123.peg.1748|OL230_08510
PF10263.15	fig|1018.123.peg.1754|OL230_08540
PF01515.24	fig|1018.123.peg.1758|OL230_08560
PF01515.24	fig|1018.123.peg.1758|OL230_08560
PF13500.12	fig|1018.123.peg.1758|OL230_08560
PF07085.17	fig|1018.123.peg.1758|OL230_08560
PF07085.17	fig|1018.123.peg.1758|OL230_08560
PF00012.26	fig|1018.123.peg.1771|OL230_08645
PF06723.19	fig|1018.123.peg.1771|OL230_08645
PF06723.19	fig|1018.123.peg.1771|OL230_08645
PF14450.12	fig|1018.123.peg.1771|OL230_08645
PF14450.12	fig|1018.123.peg.1771|OL230_08645
PF14450.12	fig|1018.123.peg.1771|OL230_08645
PF05872.18	fig|1018.123.peg.1783|OL230_08705
PF01935.23	fig|1018.123.peg.1783|OL230_08705
PF01935.23	fig|1018.123.peg.1783|OL230_08705
PF00004.35	fig|1018.123.peg.1783|OL230_08705
PF00004.35	fig|1018.123.peg.1783|OL230_08705
PF13401.12	fig|1018.123.peg.1783|OL230_08705
PF13401.12	fig|1018.123.peg.1783|OL230_08705
PF04851.21	fig|1018.123.peg.1783|OL230_08705
PF04851.21	fig|1018.123.peg.1783|OL230_08705
PF04851.21	fig|1018.123.peg.1783|OL230_08705
PF00926.24	fig|1018.123.peg.1785|OL230_08715
PF00925.25	fig|1018.123.peg.1785|OL230_08715
PF00925.25	fig|1018.123.peg.1785|OL230_08715
PF13590.11	fig|1018.123.peg.1789|OL230_08735
PF01219.24	fig|1018.123.peg.1802|OL230_08800
PF01386.24	fig|1018.123.peg.1819|OL230_08885
PF01386.24	fig|1018.123.peg.1819|OL230_08885
PF14693.11	fig|1018.123.peg.1819|OL230_08885
PF03734.19	fig|1018.123.peg.1857|OL230_09070
PF20142.4	fig|1018.123.peg.1857|OL230_09070
PF01471.23	fig|1018.123.peg.1857|OL230_09070
PF01471.23	fig|1018.123.peg.1857|OL230_09070
PF11042.13	fig|1018.123.peg.1860|OL230_09080
PF00291.31	fig|1018.123.peg.1866|OL230_09110
PF02779.29	fig|1018.123.peg.1914|OL230_09350
PF02779.29	fig|1018.123.peg.1914|OL230_09350
PF00676.25	fig|1018.123.peg.1914|OL230_09350
PF16870.10	fig|1018.123.peg.1914|OL230_09350
PF16078.10	fig|1018.123.peg.1914|OL230_09350
PF16078.10	fig|1018.123.peg.1914|OL230_09350
PF01135.25	fig|1018.123.peg.1918|OL230_09370
PF00398.26	fig|1018.123.peg.1918|OL230_09370
PF01717.24	fig|1018.123.peg.1924|OL230_09390
PF01717.24	fig|1018.123.peg.1924|OL230_09390
PF01717.24	fig|1018.123.peg.1924|OL230_09390
PF01717.24	fig|1018.123.peg.1924|OL230_09390
PF08267.18	fig|1018.123.peg.1924|OL230_09390
PF08267.18	fig|1018.123.peg.1924|OL230_09390
PF08267.18	fig|1018.123.peg.1924|OL230_09390
PF08442.15	fig|1018.123.peg.1925|OL230_09395
PF08442.15	fig|1018.123.peg.1925|OL230_09395
PF00549.24	fig|1018.123.peg.1925|OL230_09395
PF00549.24	fig|1018.123.peg.1925|OL230_09395
PF13549.11	fig|1018.123.peg.1925|OL230_09395
PF13549.11	fig|1018.123.peg.1925|OL230_09395
PF13549.11	fig|1018.123.peg.1925|OL230_09395
PF04228.19	fig|1018.123.peg.1951|OL230_09525
PF21948.1	fig|1018.123.peg.1952|OL230_09530
PF01138.27	fig|1018.123.peg.1962|OL230_09575
PF01138.27	fig|1018.123.peg.1962|OL230_09575
PF03725.20	fig|1018.123.peg.1962|OL230_09575
PF03725.20	fig|1018.123.peg.1962|OL230_09575
PF03725.20	fig|1018.123.peg.1962|OL230_09575
PF03725.20	fig|1018.123.peg.1962|OL230_09575
PF00575.29	fig|1018.123.peg.1962|OL230_09575
PF03726.19	fig|1018.123.peg.1962|OL230_09575
PF03726.19	fig|1018.123.peg.1962|OL230_09575
PF00013.35	fig|1018.123.peg.1962|OL230_09575
PF00013.35	fig|1018.123.peg.1962|OL230_09575
PF00013.35	fig|1018.123.peg.1962|OL230_09575
PF00013.35	fig|1018.123.peg.1962|OL230_09575
PF00403.32	fig|1018.123.peg.1978|OL230_09655
PF12805.13	fig|1018.123.peg.1984|OL230_09685
PF12805.13	fig|1018.123.peg.1984|OL230_09685
PF13515.12	fig|1018.123.peg.1984|OL230_09685
PF13515.12	fig|1018.123.peg.1984|OL230_09685
PF04632.18	fig|1018.123.peg.1984|OL230_09685
PF04632.18	fig|1018.123.peg.1984|OL230_09685
PF13460.12	fig|1018.123.peg.2009|OL230_09805
PF00902.23	fig|1018.123.peg.2051|OL230_10010
PF08282.18	fig|1018.123.peg.2063|OL230_10060
PF08282.18	fig|1018.123.peg.2063|OL230_10060
PF00702.32	fig|1018.123.peg.2063|OL230_10060
PF00702.32	fig|1018.123.peg.2063|OL230_10060
PF13378.12	fig|1018.123.peg.2070|OL230_10095
PF05430.17	fig|1018.123.peg.2071|OL230_10100
PF01066.26	fig|1018.123.peg.2091|OL230_10200
PF00171.27	fig|1018.123.peg.2108|OL230_10285
PF09330.16	fig|1018.123.peg.2114|OL230_10315
PF01565.28	fig|1018.123.peg.2114|OL230_10315
PF02405.21	fig|1018.123.peg.2124|OL230_10365
PF06912.16	fig|1018.123.peg.2148|OL230_10505
PF02548.21	fig|1018.123.peg.2149|OL230_10510
PF10101.14	fig|1018.123.peg.2161|OL230_10570
PF10136.14	fig|1018.123.peg.2204|OL230_10790
PF01226.22	fig|1018.123.peg.2204|OL230_10790
PF01226.22	fig|1018.123.peg.2204|OL230_10790
PF00933.27	fig|1018.123.peg.2209|OL230_10815
PF00144.29	fig|1018.123.peg.2209|OL230_10815
PF01915.27	fig|1018.123.peg.2209|OL230_10815
PF10150.14	fig|1018.123.peg.2215|OL230_10840
PF00912.27	fig|1018.123.peg.2219|OL230_10860
PF00905.27	fig|1018.123.peg.2219|OL230_10860
PF00905.27	fig|1018.123.peg.2219|OL230_10860
PF05201.20	fig|1018.123.peg.2234|OL230_10935
PF01488.26	fig|1018.123.peg.2234|OL230_10935
PF01488.26	fig|1018.123.peg.2234|OL230_10935
PF00745.25	fig|1018.123.peg.2234|OL230_10935
PF00745.25	fig|1018.123.peg.2234|OL230_10935
PF00745.25	fig|1018.123.peg.2234|OL230_10935
PF03435.24	fig|1018.123.peg.2234|OL230_10935
PF01379.25	fig|1018.123.peg.2236|OL230_10945
PF03900.20	fig|1018.123.peg.2236|OL230_10945
PF03330.24	fig|1018.123.peg.2246|OL230_10990
PF03330.24	fig|1018.123.peg.2246|OL230_10990
PF14805.11	fig|1018.123.peg.2278|OL230_11160
PF00132.30	fig|1018.123.peg.2278|OL230_11160
PF00132.30	fig|1018.123.peg.2278|OL230_11160
PF00132.30	fig|1018.123.peg.2278|OL230_11160
PF14602.12	fig|1018.123.peg.2278|OL230_11160
PF14602.12	fig|1018.123.peg.2278|OL230_11160
PF12843.12	fig|1018.123.peg.2281|OL230_11175
PF04519.19	fig|1018.123.peg.2292|OL230_11230
PF02897.21	fig|1018.123.peg.2303|OL230_11280
PF00326.27	fig|1018.123.peg.2303|OL230_11280
PF00171.27	fig|1018.123.peg.2311|OL230_11320
PF01433.26	fig|1018.123.peg.2330|OL230_11420
PF01433.26	fig|1018.123.peg.2330|OL230_11420
PF17900.6	fig|1018.123.peg.2330|OL230_11420
PF13646.12	fig|1018.123.peg.2330|OL230_11420
PF13646.12	fig|1018.123.peg.2330|OL230_11420
PF13646.12	fig|1018.123.peg.2330|OL230_11420
PF07244.20	fig|1018.123.peg.2337|OL230_11450
PF07244.20	fig|1018.123.peg.2337|OL230_11450
PF07244.20	fig|1018.123.peg.2337|OL230_11450
PF07244.20	fig|1018.123.peg.2337|OL230_11450
PF07244.20	fig|1018.123.peg.2337|OL230_11450
PF01103.29	fig|1018.123.peg.2337|OL230_11450
PF01103.29	fig|1018.123.peg.2337|OL230_11450
PF08479.16	fig|1018.123.peg.2337|OL230_11450
PF08479.16	fig|1018.123.peg.2337|OL230_11450
PF08479.16	fig|1018.123.peg.2337|OL230_11450
PF08479.16	fig|1018.123.peg.2337|OL230_11450
PF07992.20	fig|1018.123.peg.2341|OL230_11470
PF13738.12	fig|1018.123.peg.2341|OL230_11470
PF13738.12	fig|1018.123.peg.2341|OL230_11470
PF00070.33	fig|1018.123.peg.2341|OL230_11470
PF00070.33	fig|1018.123.peg.2341|OL230_11470
PF00890.30	fig|1018.123.peg.2341|OL230_11470
PF01266.30	fig|1018.123.peg.2341|OL230_11470
PF01266.30	fig|1018.123.peg.2341|OL230_11470
PF01266.30	fig|1018.123.peg.2341|OL230_11470
PF01266.30	fig|1018.123.peg.2341|OL230_11470
PF12831.13	fig|1018.123.peg.2341|OL230_11470
PF12831.13	fig|1018.123.peg.2341|OL230_11470
PF01134.28	fig|1018.123.peg.2341|OL230_11470
PF01134.28	fig|1018.123.peg.2341|OL230_11470
PF01134.28	fig|1018.123.peg.2341|OL230_11470
PF01134.28	fig|1018.123.peg.2341|OL230_11470
PF01134.28	fig|1018.123.peg.2341|OL230_11470
PF01975.22	fig|1018.123.peg.2344|OL230_11485
PF04402.19	fig|1018.123.peg.2353|OL230_11530
PF00762.24	fig|1018.123.peg.2363|OL230_11575
PF03653.18	fig|1018.123.peg.2364|OL230_11580
PF03653.18	fig|1018.123.peg.2364|OL230_11580
PF05425.18	fig|1018.123.peg.2364|OL230_11580
PF05425.18	fig|1018.123.peg.2364|OL230_11580
PF02643.20	fig|1018.123.peg.2417|OL230_11845
PF00490.27	fig|1018.123.peg.2435|OL230_11925
PF01432.26	fig|1018.123.peg.2438|OL230_11935
PF01432.26	fig|1018.123.peg.2438|OL230_11935
PF00857.25	fig|1018.123.peg.2439|OL230_11940
PF07729.17	fig|105219.32.peg.17|G5A69_00085
PF00392.27	fig|105219.32.peg.17|G5A69_00085
PF13417.12	fig|105219.32.peg.25|G5A69_00125
PF13409.12	fig|105219.32.peg.25|G5A69_00125
PF13409.12	fig|105219.32.peg.25|G5A69_00125
PF02798.26	fig|105219.32.peg.25|G5A69_00125
PF02798.26	fig|105219.32.peg.25|G5A69_00125
PF04982.19	fig|105219.32.peg.26|G5A69_00130
PF00571.33	fig|105219.32.peg.26|G5A69_00130
PF00571.33	fig|105219.32.peg.26|G5A69_00130
PF03446.21	fig|105219.32.peg.40|G5A69_00195
PF14833.11	fig|105219.32.peg.40|G5A69_00195
PF14833.11	fig|105219.32.peg.40|G5A69_00195
PF03807.23	fig|105219.32.peg.40|G5A69_00195
PF02558.22	fig|105219.32.peg.40|G5A69_00195
PF01047.28	fig|105219.32.peg.43
PF12802.13	fig|105219.32.peg.43
PF00892.26	fig|105219.32.peg.45
PF01435.24	fig|105219.32.peg.48|G5A69_00230
PF02636.23	fig|105219.32.peg.50|G5A69_00240
PF02152.23	fig|105219.32.peg.52|G5A69_00250
PF00491.26	fig|105219.32.peg.53|G5A69_00255
PF00171.27	fig|105219.32.peg.56|G5A69_00270
PF12698.13	fig|105219.32.peg.60|G5A69_00290
PF01061.29	fig|105219.32.peg.60|G5A69_00290
PF01061.29	fig|105219.32.peg.60|G5A69_00290
PF12679.13	fig|105219.32.peg.60|G5A69_00290
PF12730.13	fig|105219.32.peg.60|G5A69_00290
PF12730.13	fig|105219.32.peg.60|G5A69_00290
PF01171.26	fig|105219.32.peg.64|G5A69_00305
PF01171.26	fig|105219.32.peg.64|G5A69_00305
PF01380.27	fig|105219.32.peg.67|G5A69_00315
PF01380.27	fig|105219.32.peg.67|G5A69_00315
PF13522.11	fig|105219.32.peg.67|G5A69_00315
PF13537.11	fig|105219.32.peg.67|G5A69_00315
PF00990.26	fig|105219.32.peg.73|G5A69_00340
PF05229.21	fig|105219.32.peg.75|G5A69_00350
PF05229.21	fig|105219.32.peg.80|G5A69_00365
PF05229.21	fig|105219.32.peg.80|G5A69_00365
PF02597.26	fig|105219.32.peg.107|G5A69_00480
PF02776.23	fig|105219.32.peg.109|G5A69_00490
PF02776.23	fig|105219.32.peg.109|G5A69_00490
PF02776.23	fig|105219.32.peg.109|G5A69_00490
PF00205.28	fig|105219.32.peg.109|G5A69_00490
PF00205.28	fig|105219.32.peg.109|G5A69_00490
PF02775.26	fig|105219.32.peg.109|G5A69_00490
PF02775.26	fig|105219.32.peg.109|G5A69_00490
PF02775.26	fig|105219.32.peg.109|G5A69_00490
PF05239.21	fig|105219.32.peg.112|G5A69_00500
PF00903.31	fig|105219.32.peg.114|G5A69_00510
PF18029.7	fig|105219.32.peg.114|G5A69_00510
PF12681.13	fig|105219.32.peg.114|G5A69_00510
PF12833.13	fig|105219.32.peg.116|G5A69_00520
PF12833.13	fig|105219.32.peg.116|G5A69_00520
PF00165.29	fig|105219.32.peg.116|G5A69_00520
PF00165.29	fig|105219.32.peg.116|G5A69_00520
PF00903.31	fig|105219.32.peg.117|G5A69_00525
PF13669.12	fig|105219.32.peg.117|G5A69_00525
PF00043.30	fig|105219.32.peg.121|G5A69_00540
PF13409.12	fig|105219.32.peg.121|G5A69_00540
PF13410.11	fig|105219.32.peg.121|G5A69_00540
PF13417.12	fig|105219.32.peg.121|G5A69_00540
PF02798.26	fig|105219.32.peg.121|G5A69_00540
PF14497.11	fig|105219.32.peg.121|G5A69_00540
PF00892.26	fig|105219.32.peg.124|G5A69_00555
PF00892.26	fig|105219.32.peg.124|G5A69_00555
PF04248.19	fig|105219.32.peg.126|G5A69_00565
PF01177.27	fig|105219.32.peg.130|G5A69_00585
PF00528.27	fig|105219.32.peg.132|G5A69_00595
PF07729.17	fig|105219.32.peg.137|G5A69_00615
PF00392.27	fig|105219.32.peg.137|G5A69_00615
PF00392.27	fig|105219.32.peg.137|G5A69_00615
PF07969.17	fig|105219.32.peg.139|G5A69_00625
PF01979.26	fig|105219.32.peg.139|G5A69_00625
PF01979.26	fig|105219.32.peg.139|G5A69_00625
PF01979.26	fig|105219.32.peg.139|G5A69_00625
PF00857.25	fig|105219.32.peg.143|G5A69_00645
PF00583.31	fig|105219.32.peg.148|G5A69_00670
PF13508.13	fig|105219.32.peg.148|G5A69_00670
PF13673.13	fig|105219.32.peg.148|G5A69_00670
PF08445.16	fig|105219.32.peg.148|G5A69_00670
PF01381.28	fig|105219.32.peg.149|G5A69_00675
PF13560.12	fig|105219.32.peg.149|G5A69_00675
PF12844.13	fig|105219.32.peg.149|G5A69_00675
PF13443.12	fig|105219.32.peg.149|G5A69_00675
PF07883.17	fig|105219.32.peg.149|G5A69_00675
PF06863.17	fig|105219.32.peg.151|G5A69_00685
PF06863.17	fig|105219.32.peg.151|G5A69_00685
PF06742.16	fig|105219.32.peg.151|G5A69_00685
PF01965.30	fig|105219.32.peg.153|G5A69_00695
PF00561.26	fig|105219.32.peg.154|G5A69_00700
PF12697.13	fig|105219.32.peg.154|G5A69_00700
PF12146.14	fig|105219.32.peg.154|G5A69_00700
PF18331.6	fig|105219.32.peg.155|G5A69_00705
PF13640.12	fig|105219.32.peg.155|G5A69_00705
PF06945.18	fig|105219.32.peg.159|G5A69_00725
PF04073.20	fig|105219.32.peg.160|G5A69_00730
PF00682.25	fig|105219.32.peg.161|G5A69_00735
PF02786.22	fig|105219.32.peg.163|G5A69_00745
PF00289.28	fig|105219.32.peg.163|G5A69_00745
PF00289.28	fig|105219.32.peg.163|G5A69_00745
PF02785.25	fig|105219.32.peg.163|G5A69_00745
PF00364.28	fig|105219.32.peg.163|G5A69_00745
PF07478.18	fig|105219.32.peg.163|G5A69_00745
PF02222.27	fig|105219.32.peg.163|G5A69_00745
PF21139.2	fig|105219.32.peg.163|G5A69_00745
PF00378.25	fig|105219.32.peg.165|G5A69_00755
PF16113.10	fig|105219.32.peg.165|G5A69_00755
PF16113.10	fig|105219.32.peg.165|G5A69_00755
PF17775.7	fig|105219.32.peg.168|G5A69_00770
PF13419.12	fig|105219.32.peg.169|G5A69_00775
PF00702.32	fig|105219.32.peg.169|G5A69_00775
PF13242.12	fig|105219.32.peg.169|G5A69_00775
PF00108.29	fig|105219.32.peg.172|G5A69_00790
PF02803.24	fig|105219.32.peg.172|G5A69_00790
PF02803.24	fig|105219.32.peg.172|G5A69_00790
PF20423.3	fig|105219.32.peg.174|G5A69_00800
PF20423.3	fig|105219.32.peg.174|G5A69_00800
PF06315.17	fig|105219.32.peg.174|G5A69_00800
PF13411.12	fig|105219.32.peg.176|G5A69_00810
PF09278.17	fig|105219.32.peg.176|G5A69_00810
PF09278.17	fig|105219.32.peg.176|G5A69_00810
PF00376.29	fig|105219.32.peg.176|G5A69_00810
PF03992.22	fig|105219.32.peg.178|G5A69_00820
PF01323.26	fig|105219.32.peg.181|G5A69_00835
PF13462.12	fig|105219.32.peg.181|G5A69_00835
PF00085.26	fig|105219.32.peg.181|G5A69_00835
PF00085.26	fig|105219.32.peg.181|G5A69_00835
PF05036.18	fig|105219.32.peg.182|G5A69_00840
PF08895.16	fig|105219.32.peg.184|G5A69_00850
PF00210.30	fig|105219.32.peg.185|G5A69_00855
PF02915.23	fig|105219.32.peg.185|G5A69_00855
PF08085.16	fig|105219.32.peg.189|G5A69_00875
PF02965.22	fig|105219.32.peg.193|G5A69_00895
PF00809.28	fig|105219.32.peg.194
PF00809.28	fig|105219.32.peg.194
PF02607.22	fig|105219.32.peg.194
PF02965.22	fig|105219.32.peg.194
PF02310.24	fig|105219.32.peg.194
PF00581.25	fig|105219.32.peg.197|G5A69_00910
PF00561.26	fig|105219.32.peg.200|G5A69_00920
PF12697.13	fig|105219.32.peg.200|G5A69_00920
PF12146.14	fig|105219.32.peg.200|G5A69_00920
PF03096.20	fig|105219.32.peg.200|G5A69_00920
PF09339.16	fig|105219.32.peg.202|G5A69_00930
PF01614.24	fig|105219.32.peg.202|G5A69_00930
PF01557.23	fig|105219.32.peg.203|G5A69_00935
PF18288.6	fig|105219.32.peg.203|G5A69_00935
PF09339.16	fig|105219.32.peg.204|G5A69_00940
PF09339.16	fig|105219.32.peg.204|G5A69_00940
PF01614.24	fig|105219.32.peg.204|G5A69_00940
PF00296.26	fig|105219.32.peg.205|G5A69_00945
PF00378.25	fig|105219.32.peg.207|G5A69_00955
PF16113.10	fig|105219.32.peg.207|G5A69_00955
PF01734.27	fig|105219.32.peg.209|G5A69_00965
PF00255.25	fig|105219.32.peg.210|G5A69_00970
PF02405.21	fig|105219.32.peg.216|G5A69_01000
PF02470.25	fig|105219.32.peg.220|G5A69_01010
PF21948.1	fig|105219.32.peg.227|G5A69_01045
PF04359.20	fig|105219.32.peg.230|G5A69_01060
PF00375.23	fig|105219.32.peg.235|G5A69_01080
PF04380.18	fig|105219.32.peg.245|G5A69_01125
PF09694.16	fig|105219.32.peg.246|G5A69_01130
PF00543.27	fig|105219.32.peg.247|G5A69_01135
PF02955.21	fig|105219.32.peg.251|G5A69_01150
PF02951.20	fig|105219.32.peg.251|G5A69_01150
PF08443.16	fig|105219.32.peg.251|G5A69_01150
PF00381.24	fig|105219.32.peg.253|G5A69_01160
PF02896.24	fig|105219.32.peg.254|G5A69_01165
PF05524.18	fig|105219.32.peg.254|G5A69_01165
PF00391.29	fig|105219.32.peg.254|G5A69_01165
PF04324.20	fig|105219.32.peg.255|G5A69_01170
PF00210.30	fig|105219.32.peg.256|G5A69_01175
PF00581.25	fig|105219.32.peg.260|G5A69_01195
PF00581.25	fig|105219.32.peg.260|G5A69_01195
PF00462.30	fig|105219.32.peg.261|G5A69_01200
PF02556.19	fig|105219.32.peg.262|G5A69_01205
PF00588.24	fig|105219.32.peg.264|G5A69_01215
PF08241.18	fig|105219.32.peg.266|G5A69_01225
PF08241.18	fig|105219.32.peg.266|G5A69_01225
PF13649.12	fig|105219.32.peg.266|G5A69_01225
PF13847.12	fig|105219.32.peg.266|G5A69_01225
PF13489.12	fig|105219.32.peg.266|G5A69_01225
PF08242.18	fig|105219.32.peg.266|G5A69_01225
PF00116.26	fig|105219.32.peg.268|G5A69_01235
PF13442.11	fig|105219.32.peg.268|G5A69_01235
PF13442.11	fig|105219.32.peg.268|G5A69_01235
PF13442.11	fig|105219.32.peg.268|G5A69_01235
PF02790.20	fig|105219.32.peg.268|G5A69_01235
PF00034.26	fig|105219.32.peg.268|G5A69_01235
PF00115.25	fig|105219.32.peg.269|G5A69_01240
PF04442.19	fig|105219.32.peg.271|G5A69_01250
PF00510.23	fig|105219.32.peg.273|G5A69_01260
PF11137.13	fig|105219.32.peg.274|G5A69_01265
PF02104.20	fig|105219.32.peg.275|G5A69_01270
PF02628.20	fig|105219.32.peg.277|G5A69_01280
PF01040.23	fig|105219.32.peg.278|G5A69_01285
PF02630.20	fig|105219.32.peg.279|G5A69_01290
PF00578.27	fig|105219.32.peg.279|G5A69_01290
PF02566.24	fig|105219.32.peg.282|G5A69_01305
PF02678.22	fig|105219.32.peg.283|G5A69_01310
PF05726.19	fig|105219.32.peg.283|G5A69_01310
PF02885.22	fig|105219.32.peg.284|G5A69_01315
PF02885.22	fig|105219.32.peg.284|G5A69_01315
PF00528.27	fig|105219.32.peg.286|G5A69_01325
PF00528.27	fig|105219.32.peg.286|G5A69_01325
PF13379.11	fig|105219.32.peg.287|G5A69_01330
PF03861.19	fig|105219.32.peg.289|G5A69_01335
PF01557.23	fig|105219.32.peg.290|G5A69_01340
PF02798.26	fig|105219.32.peg.291|G5A69_01345
PF13417.12	fig|105219.32.peg.291|G5A69_01345
PF13417.12	fig|105219.32.peg.291|G5A69_01345
PF13409.12	fig|105219.32.peg.291|G5A69_01345
PF00043.30	fig|105219.32.peg.291|G5A69_01345
PF14693.11	fig|105219.32.peg.306|G5A69_01415
PF14693.11	fig|105219.32.peg.306|G5A69_01415
PF01386.24	fig|105219.32.peg.306|G5A69_01415
PF01386.24	fig|105219.32.peg.306|G5A69_01415
PF03550.20	fig|105219.32.peg.309|G5A69_01435
PF01149.29	fig|105219.32.peg.311|G5A69_01445
PF06831.19	fig|105219.32.peg.311|G5A69_01445
PF06827.20	fig|105219.32.peg.311|G5A69_01445
PF02190.22	fig|105219.32.peg.314|G5A69_01460
PF00359.27	fig|105219.32.peg.318|G5A69_01480
PF07565.18	fig|105219.32.peg.318|G5A69_01480
PF02482.25	fig|105219.32.peg.319|G5A69_01485
PF03968.19	fig|105219.32.peg.322|G5A69_01500
PF00999.26	fig|105219.32.peg.327|G5A69_01520
PF02254.24	fig|105219.32.peg.327|G5A69_01520
PF02080.26	fig|105219.32.peg.327|G5A69_01520
PF02080.26	fig|105219.32.peg.327|G5A69_01520
PF13467.12	fig|105219.32.peg.328|G5A69_01525
PF01965.30	fig|105219.32.peg.329|G5A69_01530
PF01810.24	fig|105219.32.peg.331|G5A69_01540
PF13723.12	fig|105219.32.peg.339|G5A69_01580
PF03176.21	fig|105219.32.peg.342|G5A69_01595
PF03176.21	fig|105219.32.peg.342|G5A69_01595
PF03176.21	fig|105219.32.peg.342|G5A69_01595
PF00440.29	fig|105219.32.peg.349|G5A69_01630
PF00440.29	fig|105219.32.peg.349|G5A69_01630
PF16925.10	fig|105219.32.peg.349|G5A69_01630
PF16925.10	fig|105219.32.peg.349|G5A69_01630
PF21342.2	fig|105219.32.peg.352|G5A69_01645
PF21342.2	fig|105219.32.peg.352|G5A69_01645
PF13442.11	fig|105219.32.peg.352|G5A69_01645
PF13442.11	fig|105219.32.peg.352|G5A69_01645
PF00034.26	fig|105219.32.peg.352|G5A69_01645
PF00034.26	fig|105219.32.peg.352|G5A69_01645
PF20398.3	fig|105219.32.peg.353|G5A69_01650
PF01202.28	fig|105219.32.peg.357|G5A69_01670
PF13671.12	fig|105219.32.peg.357|G5A69_01670
PF13238.12	fig|105219.32.peg.357|G5A69_01670
PF14819.11	fig|105219.32.peg.365|G5A69_01705
PF14819.11	fig|105219.32.peg.365|G5A69_01705
PF14489.11	fig|105219.32.peg.365|G5A69_01705
PF14489.11	fig|105219.32.peg.365|G5A69_01705
PF00291.31	fig|105219.32.peg.366|G5A69_01710
PF00585.24	fig|105219.32.peg.366|G5A69_01710
PF00585.24	fig|105219.32.peg.366|G5A69_01710
PF06155.17	fig|105219.32.peg.375|G5A69_01745
PF04280.21	fig|105219.32.peg.377|G5A69_01755
PF02036.22	fig|105219.32.peg.378|G5A69_01760
PF03109.22	fig|105219.32.peg.379|G5A69_01765
PF05724.17	fig|105219.32.peg.380|G5A69_01770
PF04367.18	fig|105219.32.peg.383|G5A69_01785
PF04367.18	fig|105219.32.peg.383|G5A69_01785
PF00293.34	fig|105219.32.peg.386|G5A69_01800
PF03372.29	fig|105219.32.peg.387|G5A69_01805
PF13091.12	fig|105219.32.peg.388|G5A69_01810
PF13091.12	fig|105219.32.peg.388|G5A69_01810
PF00614.28	fig|105219.32.peg.388|G5A69_01810
PF00614.28	fig|105219.32.peg.388|G5A69_01810
PF16925.10	fig|105219.32.peg.390|G5A69_01820
PF00440.29	fig|105219.32.peg.390|G5A69_01820
PF12806.12	fig|105219.32.peg.391|G5A69_01825
PF12806.12	fig|105219.32.peg.391|G5A69_01825
PF00441.29	fig|105219.32.peg.391|G5A69_01825
PF02771.21	fig|105219.32.peg.391|G5A69_01825
PF02771.21	fig|105219.32.peg.391|G5A69_01825
PF12418.13	fig|105219.32.peg.391|G5A69_01825
PF12418.13	fig|105219.32.peg.391|G5A69_01825
PF02770.24	fig|105219.32.peg.391|G5A69_01825
PF02770.24	fig|105219.32.peg.391|G5A69_01825
PF22924.1	fig|105219.32.peg.391|G5A69_01825
PF02737.24	fig|105219.32.peg.392
PF02737.24	fig|105219.32.peg.392
PF00725.27	fig|105219.32.peg.392
PF00725.27	fig|105219.32.peg.392
PF00378.25	fig|105219.32.peg.393|G5A69_01830
PF16113.10	fig|105219.32.peg.393|G5A69_01830
PF00108.29	fig|105219.32.peg.394|G5A69_01835
PF02803.24	fig|105219.32.peg.394|G5A69_01835
PF02803.24	fig|105219.32.peg.394|G5A69_01835
PF00109.32	fig|105219.32.peg.394|G5A69_01835
PF00378.25	fig|105219.32.peg.396|G5A69_01845
PF16113.10	fig|105219.32.peg.396|G5A69_01845
PF16113.10	fig|105219.32.peg.396|G5A69_01845
PF03061.28	fig|105219.32.peg.397|G5A69_01850
PF03466.25	fig|105219.32.peg.399|G5A69_01860
PF00126.33	fig|105219.32.peg.399|G5A69_01860
PF00208.27	fig|105219.32.peg.400|G5A69_01865
PF02812.23	fig|105219.32.peg.400|G5A69_01865
PF00528.27	fig|105219.32.peg.402|G5A69_01875
PF00528.27	fig|105219.32.peg.403|G5A69_01880
PF13230.11	fig|105219.32.peg.405|G5A69_01890
PF01979.26	fig|105219.32.peg.408|G5A69_01905
PF02566.24	fig|105219.32.peg.410|G5A69_01920
PF04519.19	fig|105219.32.peg.415|G5A69_01940
PF01521.25	fig|105219.32.peg.416|G5A69_01945
PF03702.20	fig|105219.32.peg.417|G5A69_01950
PF02592.20	fig|105219.32.peg.421|G5A69_01970
PF02592.20	fig|105219.32.peg.421|G5A69_01970
PF01266.30	fig|105219.32.peg.429|G5A69_02010
PF03486.20	fig|105219.32.peg.429|G5A69_02010
PF03486.20	fig|105219.32.peg.429|G5A69_02010
PF01494.25	fig|105219.32.peg.430|G5A69_02015
PF00557.29	fig|105219.32.peg.431|G5A69_02020
PF00557.29	fig|105219.32.peg.431|G5A69_02020
PF05195.22	fig|105219.32.peg.431|G5A69_02020
PF03707.21	fig|105219.32.peg.432
PF03707.21	fig|105219.32.peg.432
PF03707.21	fig|105219.32.peg.432
PF03707.21	fig|105219.32.peg.432
PF00990.26	fig|105219.32.peg.432
PF03591.19	fig|105219.32.peg.436|G5A69_02040
PF03591.19	fig|105219.32.peg.436|G5A69_02040
PF01636.29	fig|105219.32.peg.437|G5A69_02045
PF01636.29	fig|105219.32.peg.437|G5A69_02045
PF04453.20	fig|105219.32.peg.438|G5A69_02050
PF19838.5	fig|105219.32.peg.438|G5A69_02050
PF19838.5	fig|105219.32.peg.438|G5A69_02050
PF19838.5	fig|105219.32.peg.438|G5A69_02050
PF00892.26	fig|105219.32.peg.444|G5A69_02070
PF00892.26	fig|105219.32.peg.444|G5A69_02070
PF00903.31	fig|105219.32.peg.445|G5A69_02075
PF13669.12	fig|105219.32.peg.445|G5A69_02075
PF13669.12	fig|105219.32.peg.445|G5A69_02075
PF18029.7	fig|105219.32.peg.445|G5A69_02075
PF02092.22	fig|105219.32.peg.449|G5A69_02095
PF05746.21	fig|105219.32.peg.449|G5A69_02095
PF02091.20	fig|105219.32.peg.451|G5A69_02105
PF20154.4	fig|105219.32.peg.452|G5A69_02110
PF20154.4	fig|105219.32.peg.452|G5A69_02110
PF20154.4	fig|105219.32.peg.452|G5A69_02110
PF00795.27	fig|105219.32.peg.452|G5A69_02110
PF03922.20	fig|105219.32.peg.462|G5A69_02150
PF00108.29	fig|105219.32.peg.465|G5A69_02165
PF02803.24	fig|105219.32.peg.465|G5A69_02165
PF02803.24	fig|105219.32.peg.465|G5A69_02165
PF01575.25	fig|105219.32.peg.466|G5A69_02170
PF01575.25	fig|105219.32.peg.466|G5A69_02170
PF09317.16	fig|105219.32.peg.468|G5A69_02180
PF02771.21	fig|105219.32.peg.468|G5A69_02180
PF00441.29	fig|105219.32.peg.468|G5A69_02180
PF00441.29	fig|105219.32.peg.468|G5A69_02180
PF02770.24	fig|105219.32.peg.468|G5A69_02180
PF17939.6	fig|105219.32.peg.469|G5A69_02185
PF17939.6	fig|105219.32.peg.469|G5A69_02185
PF00440.29	fig|105219.32.peg.469|G5A69_02185
PF00850.24	fig|105219.32.peg.470|G5A69_02190
PF07690.21	fig|105219.32.peg.471|G5A69_02195
PF07690.21	fig|105219.32.peg.471|G5A69_02195
PF00083.30	fig|105219.32.peg.471|G5A69_02195
PF00083.30	fig|105219.32.peg.471|G5A69_02195
PF01636.29	fig|105219.32.peg.474|G5A69_02210
PF01636.29	fig|105219.32.peg.474|G5A69_02210
PF05726.19	fig|105219.32.peg.475|G5A69_02215
PF02678.22	fig|105219.32.peg.475|G5A69_02215
PF01494.25	fig|105219.32.peg.480|G5A69_02235
PF01266.30	fig|105219.32.peg.480|G5A69_02235
PF01266.30	fig|105219.32.peg.480|G5A69_02235
PF13450.12	fig|105219.32.peg.480|G5A69_02235
PF13450.12	fig|105219.32.peg.480|G5A69_02235
PF00890.30	fig|105219.32.peg.480|G5A69_02235
PF00890.30	fig|105219.32.peg.480|G5A69_02235
PF00440.29	fig|105219.32.peg.481|G5A69_02240
PF00743.25	fig|105219.32.peg.482|G5A69_02245
PF00743.25	fig|105219.32.peg.482|G5A69_02245
PF13450.12	fig|105219.32.peg.482|G5A69_02245
PF13450.12	fig|105219.32.peg.482|G5A69_02245
PF07992.20	fig|105219.32.peg.482|G5A69_02245
PF07992.20	fig|105219.32.peg.482|G5A69_02245
PF01946.23	fig|105219.32.peg.482|G5A69_02245
PF01946.23	fig|105219.32.peg.482|G5A69_02245
PF01266.30	fig|105219.32.peg.482|G5A69_02245
PF01266.30	fig|105219.32.peg.482|G5A69_02245
PF01266.30	fig|105219.32.peg.482|G5A69_02245
PF13738.12	fig|105219.32.peg.482|G5A69_02245
PF00561.26	fig|105219.32.peg.483|G5A69_02250
PF12697.13	fig|105219.32.peg.483|G5A69_02250
PF12146.14	fig|105219.32.peg.483|G5A69_02250
PF12146.14	fig|105219.32.peg.483|G5A69_02250
PF00756.26	fig|105219.32.peg.483|G5A69_02250
PF00083.30	fig|105219.32.peg.511|G5A69_02390
PF00083.30	fig|105219.32.peg.511|G5A69_02390
PF00083.30	fig|105219.32.peg.511|G5A69_02390
PF07690.21	fig|105219.32.peg.511|G5A69_02390
PF07690.21	fig|105219.32.peg.511|G5A69_02390
PF13937.11	fig|105219.32.peg.512|G5A69_02395
PF21981.2	fig|105219.32.peg.517|G5A69_02415
PF21981.2	fig|105219.32.peg.517|G5A69_02415
PF21981.2	fig|105219.32.peg.517|G5A69_02415
PF21981.2	fig|105219.32.peg.517|G5A69_02415
PF21982.2	fig|105219.32.peg.517|G5A69_02415
PF21982.2	fig|105219.32.peg.517|G5A69_02415
PF02631.22	fig|105219.32.peg.517|G5A69_02415
PF02631.22	fig|105219.32.peg.517|G5A69_02415
PF02631.22	fig|105219.32.peg.517|G5A69_02415
PF08442.15	fig|105219.32.peg.519|G5A69_02425
PF00549.24	fig|105219.32.peg.519|G5A69_02425
PF13549.11	fig|105219.32.peg.519|G5A69_02425
PF13549.11	fig|105219.32.peg.519|G5A69_02425
PF02629.25	fig|105219.32.peg.520|G5A69_02430
PF02629.25	fig|105219.32.peg.520|G5A69_02430
PF00549.24	fig|105219.32.peg.520|G5A69_02430
PF13607.11	fig|105219.32.peg.520|G5A69_02430
PF03741.22	fig|105219.32.peg.521|G5A69_02435
PF03741.22	fig|105219.32.peg.521|G5A69_02435
PF15864.10	fig|105219.32.peg.524
PF15864.10	fig|105219.32.peg.524
PF11846.14	fig|105219.32.peg.525|G5A69_02450
PF01967.26	fig|105219.32.peg.527|G5A69_02460
PF01435.24	fig|105219.32.peg.528|G5A69_02465
PF00561.26	fig|105219.32.peg.530|G5A69_02475
PF10276.14	fig|105219.32.peg.533|G5A69_02490
PF03591.19	fig|105219.32.peg.534|G5A69_02495
PF03591.19	fig|105219.32.peg.534|G5A69_02495
PF05437.17	fig|105219.32.peg.535
PF00892.26	fig|105219.32.peg.537|G5A69_02505
PF00892.26	fig|105219.32.peg.537|G5A69_02505
PF00224.27	fig|105219.32.peg.539|G5A69_02515
PF00224.27	fig|105219.32.peg.539|G5A69_02515
PF02887.21	fig|105219.32.peg.539|G5A69_02515
PF02887.21	fig|105219.32.peg.539|G5A69_02515
PF02222.27	fig|105219.32.peg.543|G5A69_02535
PF22660.2	fig|105219.32.peg.543|G5A69_02535
PF17769.7	fig|105219.32.peg.543|G5A69_02535
PF21686.3	fig|105219.32.peg.548|G5A69_02560
PF13298.11	fig|105219.32.peg.548|G5A69_02560
PF04679.21	fig|105219.32.peg.548|G5A69_02560
PF01068.26	fig|105219.32.peg.548|G5A69_02560
PF01896.25	fig|105219.32.peg.548|G5A69_02560
PF01896.25	fig|105219.32.peg.548|G5A69_02560
PF02735.22	fig|105219.32.peg.549|G5A69_02565
PF07690.21	fig|105219.32.peg.558|G5A69_02610
PF01047.28	fig|105219.32.peg.564|G5A69_02640
PF01047.28	fig|105219.32.peg.564|G5A69_02640
PF12802.13	fig|105219.32.peg.564|G5A69_02640
PF09339.16	fig|105219.32.peg.564|G5A69_02640
PF09339.16	fig|105219.32.peg.564|G5A69_02640
PF09339.16	fig|105219.32.peg.564|G5A69_02640
PF13463.12	fig|105219.32.peg.564|G5A69_02640
PF03886.18	fig|105219.32.peg.577|G5A69_02705
PF03886.18	fig|105219.32.peg.577|G5A69_02705
PF04403.18	fig|105219.32.peg.579|G5A69_02715
PF04403.18	fig|105219.32.peg.580|G5A69_02720
PF01594.21	fig|105219.32.peg.586|G5A69_02750
PF05199.19	fig|105219.32.peg.594|G5A69_02790
PF00732.25	fig|105219.32.peg.594|G5A69_02790
PF00732.25	fig|105219.32.peg.594|G5A69_02790
PF01266.30	fig|105219.32.peg.594|G5A69_02790
PF01266.30	fig|105219.32.peg.594|G5A69_02790
PF04536.20	fig|105219.32.peg.617|G5A69_02895
PF03441.19	fig|105219.32.peg.631|G5A69_02965
PF03441.19	fig|105219.32.peg.631|G5A69_02965
PF00875.24	fig|105219.32.peg.631|G5A69_02965
PF00849.27	fig|105219.32.peg.632|G5A69_02970
PF02622.20	fig|105219.32.peg.633|G5A69_02975
PF01553.26	fig|105219.32.peg.638|G5A69_03000
PF02321.23	fig|105219.32.peg.657|G5A69_03090
PF02321.23	fig|105219.32.peg.657|G5A69_03090
PF00581.25	fig|105219.32.peg.658|G5A69_03095
PF01135.25	fig|105219.32.peg.659|G5A69_03100
PF13649.12	fig|105219.32.peg.659|G5A69_03100
PF13649.12	fig|105219.32.peg.659|G5A69_03100
PF08241.18	fig|105219.32.peg.659|G5A69_03100
PF05175.20	fig|105219.32.peg.659|G5A69_03100
PF13847.12	fig|105219.32.peg.659|G5A69_03100
PF13489.12	fig|105219.32.peg.659|G5A69_03100
PF08242.18	fig|105219.32.peg.659|G5A69_03100
PF00398.26	fig|105219.32.peg.659|G5A69_03100
PF00440.29	fig|105219.32.peg.660|G5A69_03105
PF16859.10	fig|105219.32.peg.660|G5A69_03105
PF16859.10	fig|105219.32.peg.660|G5A69_03105
PF16859.10	fig|105219.32.peg.660|G5A69_03105
PF14246.11	fig|105219.32.peg.660|G5A69_03105
PF14246.11	fig|105219.32.peg.660|G5A69_03105
PF00501.34	fig|105219.32.peg.672|G5A69_03170
PF01977.22	fig|105219.32.peg.674|G5A69_03180
PF20696.2	fig|105219.32.peg.674|G5A69_03180
PF20696.2	fig|105219.32.peg.674|G5A69_03180
PF20695.2	fig|105219.32.peg.674|G5A69_03180
PF20695.2	fig|105219.32.peg.674|G5A69_03180
PF01464.25	fig|105219.32.peg.675|G5A69_03185
PF00885.24	fig|105219.32.peg.678|G5A69_03200
PF00926.24	fig|105219.32.peg.679|G5A69_03205
PF00925.25	fig|105219.32.peg.679|G5A69_03205
PF00925.25	fig|105219.32.peg.679|G5A69_03205
PF00677.23	fig|105219.32.peg.680|G5A69_03210
PF00677.23	fig|105219.32.peg.680|G5A69_03210
PF01872.22	fig|105219.32.peg.681|G5A69_03215
PF00383.29	fig|105219.32.peg.681|G5A69_03215
PF14437.12	fig|105219.32.peg.681|G5A69_03215
PF01618.21	fig|105219.32.peg.700|G5A69_03305
PF02472.21	fig|105219.32.peg.701|G5A69_03310
PF07676.18	fig|105219.32.peg.703|G5A69_03320
PF07676.18	fig|105219.32.peg.703|G5A69_03320
PF07676.18	fig|105219.32.peg.703|G5A69_03320
PF07676.18	fig|105219.32.peg.703|G5A69_03320
PF07676.18	fig|105219.32.peg.703|G5A69_03320
PF04052.18	fig|105219.32.peg.703|G5A69_03320
PF00930.27	fig|105219.32.peg.703|G5A69_03320
PF00930.27	fig|105219.32.peg.703|G5A69_03320
PF00930.27	fig|105219.32.peg.703|G5A69_03320
PF10647.15	fig|105219.32.peg.703|G5A69_03320
PF10647.15	fig|105219.32.peg.703|G5A69_03320
PF10647.15	fig|105219.32.peg.703|G5A69_03320
PF16331.10	fig|105219.32.peg.705|G5A69_03330
PF13525.12	fig|105219.32.peg.705|G5A69_03330
PF13525.12	fig|105219.32.peg.705|G5A69_03330
PF13174.12	fig|105219.32.peg.705|G5A69_03330
PF13174.12	fig|105219.32.peg.705|G5A69_03330
PF13174.12	fig|105219.32.peg.705|G5A69_03330
PF13512.12	fig|105219.32.peg.705|G5A69_03330
PF13512.12	fig|105219.32.peg.705|G5A69_03330
PF13512.12	fig|105219.32.peg.705|G5A69_03330
PF13512.12	fig|105219.32.peg.705|G5A69_03330
PF13428.12	fig|105219.32.peg.705|G5A69_03330
PF13428.12	fig|105219.32.peg.705|G5A69_03330
PF13428.12	fig|105219.32.peg.705|G5A69_03330
PF13428.12	fig|105219.32.peg.705|G5A69_03330
PF09976.15	fig|105219.32.peg.705|G5A69_03330
PF09976.15	fig|105219.32.peg.705|G5A69_03330
PF09976.15	fig|105219.32.peg.705|G5A69_03330
PF14559.12	fig|105219.32.peg.705|G5A69_03330
PF14559.12	fig|105219.32.peg.705|G5A69_03330
PF14559.12	fig|105219.32.peg.705|G5A69_03330
PF13371.12	fig|105219.32.peg.705|G5A69_03330
PF13371.12	fig|105219.32.peg.705|G5A69_03330
PF06508.19	fig|105219.32.peg.706|G5A69_03335
PF00733.27	fig|105219.32.peg.706|G5A69_03335
PF07690.21	fig|105219.32.peg.710|G5A69_03360
PF07690.21	fig|105219.32.peg.710|G5A69_03360
PF00083.30	fig|105219.32.peg.710|G5A69_03360
PF02826.25	fig|105219.32.peg.711|G5A69_03365
PF00389.36	fig|105219.32.peg.711|G5A69_03365
PF02668.22	fig|105219.32.peg.714|G5A69_03380
PF07332.16	fig|105219.32.peg.721|G5A69_03410
PF00860.26	fig|105219.32.peg.725|G5A69_03425
PF01614.24	fig|105219.32.peg.728|G5A69_03435
PF09339.16	fig|105219.32.peg.728|G5A69_03435
PF03301.18	fig|105219.32.peg.729|G5A69_03440
PF22580.2	fig|105219.32.peg.730|G5A69_03445
PF00266.25	fig|105219.32.peg.731|G5A69_03450
PF01037.27	fig|105219.32.peg.733|G5A69_03460
PF13412.12	fig|105219.32.peg.733|G5A69_03460
PF13404.12	fig|105219.32.peg.733|G5A69_03460
PF01613.24	fig|105219.32.peg.735|G5A69_03470
PF05199.19	fig|105219.32.peg.741|G5A69_03500
PF05199.19	fig|105219.32.peg.741|G5A69_03500
PF01266.30	fig|105219.32.peg.741|G5A69_03500
PF01266.30	fig|105219.32.peg.741|G5A69_03500
PF00732.25	fig|105219.32.peg.741|G5A69_03500
PF00732.25	fig|105219.32.peg.741|G5A69_03500
PF00890.30	fig|105219.32.peg.741|G5A69_03500
PF00890.30	fig|105219.32.peg.741|G5A69_03500
PF13450.12	fig|105219.32.peg.741|G5A69_03500
PF05834.18	fig|105219.32.peg.741|G5A69_03500
PF05834.18	fig|105219.32.peg.741|G5A69_03500
PF00034.26	fig|105219.32.peg.742|G5A69_03505
PF00034.26	fig|105219.32.peg.742|G5A69_03505
PF00034.26	fig|105219.32.peg.742|G5A69_03505
PF13442.11	fig|105219.32.peg.742|G5A69_03505
PF13442.11	fig|105219.32.peg.742|G5A69_03505
PF13442.11	fig|105219.32.peg.742|G5A69_03505
PF05170.19	fig|105219.32.peg.743|G5A69_03510
PF13502.11	fig|105219.32.peg.743|G5A69_03510
PF13502.11	fig|105219.32.peg.743|G5A69_03510
PF13502.11	fig|105219.32.peg.743|G5A69_03510
PF13502.11	fig|105219.32.peg.743|G5A69_03510
PF01323.26	fig|105219.32.peg.746|G5A69_03525
PF00085.26	fig|105219.32.peg.747|G5A69_03530
PF14561.12	fig|105219.32.peg.747|G5A69_03530
PF14561.12	fig|105219.32.peg.747|G5A69_03530
PF14561.12	fig|105219.32.peg.747|G5A69_03530
PF14559.12	fig|105219.32.peg.747|G5A69_03530
PF14559.12	fig|105219.32.peg.747|G5A69_03530
PF13098.12	fig|105219.32.peg.747|G5A69_03530
PF13432.12	fig|105219.32.peg.747|G5A69_03530
PF13432.12	fig|105219.32.peg.747|G5A69_03530
PF13432.12	fig|105219.32.peg.747|G5A69_03530
PF24575.1	fig|105219.32.peg.747|G5A69_03530
PF24575.1	fig|105219.32.peg.747|G5A69_03530
PF04752.17	fig|105219.32.peg.751|G5A69_03545
PF07152.18	fig|105219.32.peg.753|G5A69_03560
PF10101.14	fig|105219.32.peg.754
PF13163.11	fig|105219.32.peg.755|G5A69_03570
PF01124.23	fig|105219.32.peg.756|G5A69_03575
PF04264.18	fig|105219.32.peg.758|G5A69_03585
PF03280.19	fig|105219.32.peg.760|G5A69_03595
PF03280.19	fig|105219.32.peg.760|G5A69_03595
PF09980.14	fig|105219.32.peg.764|G5A69_03615
PF02515.22	fig|105219.32.peg.765|G5A69_03620
PF01145.30	fig|105219.32.peg.770|G5A69_03645
PF06779.20	fig|105219.32.peg.773
PF07690.21	fig|105219.32.peg.773
PF06779.20	fig|105219.32.peg.774|G5A69_03660
PF00596.26	fig|105219.32.peg.775|G5A69_03665
PF01206.22	fig|105219.32.peg.779|G5A69_03685
PF01810.24	fig|105219.32.peg.780|G5A69_03690
PF00085.26	fig|105219.32.peg.801|G5A69_03775
PF00085.26	fig|105219.32.peg.801|G5A69_03775
PF00085.26	fig|105219.32.peg.801|G5A69_03775
PF21352.3	fig|105219.32.peg.801|G5A69_03775
PF21352.3	fig|105219.32.peg.801|G5A69_03775
PF13098.12	fig|105219.32.peg.801|G5A69_03775
PF13098.12	fig|105219.32.peg.801|G5A69_03775
PF00999.26	fig|105219.32.peg.802|G5A69_03780
PF02254.24	fig|105219.32.peg.802|G5A69_03780
PF01435.24	fig|105219.32.peg.804|G5A69_03790
PF01435.24	fig|105219.32.peg.804|G5A69_03790
PF05359.16	fig|105219.32.peg.856|G5A69_04060
PF05359.16	fig|105219.32.peg.856|G5A69_04060
PF05359.16	fig|105219.32.peg.856|G5A69_04060
PF05359.16	fig|105219.32.peg.856|G5A69_04060
PF05359.16	fig|105219.32.peg.856|G5A69_04060
PF05359.16	fig|105219.32.peg.856|G5A69_04060
PF05359.16	fig|105219.32.peg.856|G5A69_04060
PF05170.19	fig|105219.32.peg.856|G5A69_04060
PF05170.19	fig|105219.32.peg.856|G5A69_04060
PF05170.19	fig|105219.32.peg.856|G5A69_04060
PF05170.19	fig|105219.32.peg.856|G5A69_04060
PF05170.19	fig|105219.32.peg.856|G5A69_04060
PF00216.26	fig|105219.32.peg.869|G5A69_04125
PF18073.7	fig|105219.32.peg.872|G5A69_04135
PF14559.12	fig|105219.32.peg.872|G5A69_04135
PF14559.12	fig|105219.32.peg.872|G5A69_04135
PF14559.12	fig|105219.32.peg.872|G5A69_04135
PF23914.1	fig|105219.32.peg.872|G5A69_04135
PF00291.31	fig|105219.32.peg.877|G5A69_04160
PF13406.11	fig|105219.32.peg.878|G5A69_04165
PF00850.24	fig|105219.32.peg.879|G5A69_04170
PF00528.27	fig|105219.32.peg.881|G5A69_04180
PF00441.29	fig|105219.32.peg.886|G5A69_04200
PF00441.29	fig|105219.32.peg.886|G5A69_04200
PF12806.12	fig|105219.32.peg.886|G5A69_04200
PF12418.13	fig|105219.32.peg.886|G5A69_04200
PF12418.13	fig|105219.32.peg.886|G5A69_04200
PF02771.21	fig|105219.32.peg.886|G5A69_04200
PF02771.21	fig|105219.32.peg.886|G5A69_04200
PF02770.24	fig|105219.32.peg.886|G5A69_04200
PF08028.16	fig|105219.32.peg.886|G5A69_04200
PF08028.16	fig|105219.32.peg.886|G5A69_04200
PF22924.1	fig|105219.32.peg.886|G5A69_04200
PF01037.27	fig|105219.32.peg.888|G5A69_04210
PF13412.12	fig|105219.32.peg.888|G5A69_04210
PF13404.12	fig|105219.32.peg.888|G5A69_04210
PF09423.15	fig|105219.32.peg.889|G5A69_04215
PF16655.11	fig|105219.32.peg.889|G5A69_04215
PF07995.17	fig|105219.32.peg.894|G5A69_04240
PF23500.1	fig|105219.32.peg.894|G5A69_04240
PF23500.1	fig|105219.32.peg.894|G5A69_04240
PF00293.34	fig|105219.32.peg.899|G5A69_04265
PF03186.18	fig|105219.32.peg.900|G5A69_04270
PF03186.18	fig|105219.32.peg.900|G5A69_04270
PF17113.10	fig|105219.32.peg.900|G5A69_04270
PF17113.10	fig|105219.32.peg.900|G5A69_04270
PF16491.10	fig|105219.32.peg.903|G5A69_04285
PF16491.10	fig|105219.32.peg.903|G5A69_04285
PF01435.24	fig|105219.32.peg.903|G5A69_04285
PF00929.30	fig|105219.32.peg.904|G5A69_04290
PF00994.29	fig|105219.32.peg.905|G5A69_04295
PF19289.4	fig|105219.32.peg.907|G5A69_04305
PF19289.4	fig|105219.32.peg.907|G5A69_04305
PF19290.4	fig|105219.32.peg.907|G5A69_04305
PF19290.4	fig|105219.32.peg.907|G5A69_04305
PF01523.21	fig|105219.32.peg.907|G5A69_04305
PF01523.21	fig|105219.32.peg.907|G5A69_04305
PF01523.21	fig|105219.32.peg.907|G5A69_04305
PF10017.15	fig|105219.32.peg.914
PF00270.35	fig|105219.32.peg.916|G5A69_04340
PF00270.35	fig|105219.32.peg.916|G5A69_04340
PF00271.37	fig|105219.32.peg.916|G5A69_04340
PF00271.37	fig|105219.32.peg.916|G5A69_04340
PF00271.37	fig|105219.32.peg.916|G5A69_04340
PF00521.25	fig|105219.32.peg.928|G5A69_04395
PF03989.18	fig|105219.32.peg.928|G5A69_04395
PF03989.18	fig|105219.32.peg.928|G5A69_04395
PF00324.27	fig|105219.32.peg.931|G5A69_04410
PF13520.12	fig|105219.32.peg.931|G5A69_04410
PF07690.21	fig|105219.32.peg.932
PF00083.30	fig|105219.32.peg.932
PF00083.30	fig|105219.32.peg.932
PF13409.12	fig|105219.32.peg.939|G5A69_04450
PF13417.12	fig|105219.32.peg.939|G5A69_04450
PF13410.11	fig|105219.32.peg.939|G5A69_04450
PF00043.30	fig|105219.32.peg.939|G5A69_04450
PF02798.26	fig|105219.32.peg.939|G5A69_04450
PF14588.11	fig|105219.32.peg.941|G5A69_04460
PF01042.26	fig|105219.32.peg.941|G5A69_04460
PF00892.26	fig|105219.32.peg.942|G5A69_04465
PF00892.26	fig|105219.32.peg.942|G5A69_04465
PF00155.27	fig|105219.32.peg.944|G5A69_04475
PF00392.27	fig|105219.32.peg.944|G5A69_04475
PF00183.23	fig|105219.32.peg.945|G5A69_04480
PF00183.23	fig|105219.32.peg.945|G5A69_04480
PF13589.12	fig|105219.32.peg.945|G5A69_04480
PF13589.12	fig|105219.32.peg.945|G5A69_04480
PF02518.31	fig|105219.32.peg.945|G5A69_04480
PF00266.25	fig|105219.32.peg.949|G5A69_04495
PF04273.18	fig|105219.32.peg.949|G5A69_04495
PF04273.18	fig|105219.32.peg.949|G5A69_04495
PF04273.18	fig|105219.32.peg.949|G5A69_04495
PF04273.18	fig|105219.32.peg.949|G5A69_04495
PF01037.27	fig|105219.32.peg.950|G5A69_04500
PF13404.12	fig|105219.32.peg.950|G5A69_04500
PF13412.12	fig|105219.32.peg.950|G5A69_04500
PF22451.2	fig|105219.32.peg.950|G5A69_04500
PF09351.15	fig|105219.32.peg.951|G5A69_04505
PF05762.20	fig|105219.32.peg.955|G5A69_04525
PF05762.20	fig|105219.32.peg.955|G5A69_04525
PF13302.13	fig|105219.32.peg.957|G5A69_04535
PF00004.35	fig|105219.32.peg.958|G5A69_04540
PF07728.20	fig|105219.32.peg.958|G5A69_04540
PF07724.20	fig|105219.32.peg.958|G5A69_04540
PF13401.12	fig|105219.32.peg.958|G5A69_04540
PF13191.12	fig|105219.32.peg.958|G5A69_04540
PF00158.32	fig|105219.32.peg.958|G5A69_04540
PF00158.32	fig|105219.32.peg.958|G5A69_04540
PF08897.16	fig|105219.32.peg.961|G5A69_04555
PF00881.29	fig|105219.32.peg.963|G5A69_04565
PF06850.17	fig|105219.32.peg.967|G5A69_04585
PF00155.27	fig|105219.32.peg.968|G5A69_04590
PF10136.14	fig|105219.32.peg.970|G5A69_04600
PF02082.26	fig|105219.32.peg.976|G5A69_04630
PF00266.25	fig|105219.32.peg.977|G5A69_04635
PF01041.23	fig|105219.32.peg.977|G5A69_04635
PF01592.21	fig|105219.32.peg.978|G5A69_04640
PF01521.25	fig|105219.32.peg.979|G5A69_04645
PF07743.18	fig|105219.32.peg.981|G5A69_04655
PF07743.18	fig|105219.32.peg.981|G5A69_04655
PF00226.36	fig|105219.32.peg.981|G5A69_04655
PF00111.32	fig|105219.32.peg.983|G5A69_04665
PF04384.18	fig|105219.32.peg.984|G5A69_04670
PF00152.25	fig|105219.32.peg.986|G5A69_04680
PF01336.31	fig|105219.32.peg.986|G5A69_04680
PF01336.31	fig|105219.32.peg.986|G5A69_04680
PF01336.31	fig|105219.32.peg.986|G5A69_04680
PF04095.22	fig|105219.32.peg.990|G5A69_04695
PF17767.7	fig|105219.32.peg.990|G5A69_04695
PF02826.25	fig|105219.32.peg.993|G5A69_04710
PF00389.36	fig|105219.32.peg.993|G5A69_04710
PF03453.22	fig|105219.32.peg.997|G5A69_04725
PF00994.29	fig|105219.32.peg.997|G5A69_04725
PF03454.20	fig|105219.32.peg.997|G5A69_04725
PF12804.13	fig|105219.32.peg.998|G5A69_04730
PF10150.14	fig|105219.32.peg.1000|G5A69_04740
PF20833.2	fig|105219.32.peg.1000|G5A69_04740
PF00575.29	fig|105219.32.peg.1000|G5A69_04740
PF00849.27	fig|105219.32.peg.1001|G5A69_04745
PF01479.30	fig|105219.32.peg.1001|G5A69_04745
PF00355.32	fig|105219.32.peg.1003|G5A69_04755
PF01343.23	fig|105219.32.peg.1004|G5A69_04760
PF02545.19	fig|105219.32.peg.1006|G5A69_04770
PF02620.22	fig|105219.32.peg.1007|G5A69_04775
PF03872.18	fig|105219.32.peg.1017|G5A69_04820
PF05768.20	fig|105219.32.peg.1020|G5A69_04835
PF11967.14	fig|105219.32.peg.1026|G5A69_04865
PF02565.21	fig|105219.32.peg.1026|G5A69_04865
PF02565.21	fig|105219.32.peg.1026|G5A69_04865
PF00933.27	fig|105219.32.peg.1029|G5A69_04880
PF09285.17	fig|105219.32.peg.1030|G5A69_04885
PF09285.17	fig|105219.32.peg.1030|G5A69_04885
PF01132.26	fig|105219.32.peg.1030|G5A69_04885
PF01132.26	fig|105219.32.peg.1030|G5A69_04885
PF01132.26	fig|105219.32.peg.1030|G5A69_04885
PF08207.18	fig|105219.32.peg.1030|G5A69_04885
PF08207.18	fig|105219.32.peg.1030|G5A69_04885
PF10093.14	fig|105219.32.peg.1031|G5A69_04890
PF01066.26	fig|105219.32.peg.1033|G5A69_04900
PF04773.18	fig|105219.32.peg.1035|G5A69_04925
PF04773.18	fig|105219.32.peg.1035|G5A69_04925
PF01476.26	fig|105219.32.peg.1035|G5A69_04925
PF01476.26	fig|105219.32.peg.1035|G5A69_04925
PF07729.17	fig|105219.32.peg.1039|G5A69_04945
PF00392.27	fig|105219.32.peg.1039|G5A69_04945
PF13378.12	fig|105219.32.peg.1040|G5A69_04950
PF12704.13	fig|105219.32.peg.1052|G5A69_05015
PF12704.13	fig|105219.32.peg.1052|G5A69_05015
PF12704.13	fig|105219.32.peg.1052|G5A69_05015
PF02687.26	fig|105219.32.peg.1052|G5A69_05015
PF02687.26	fig|105219.32.peg.1052|G5A69_05015
PF01026.27	fig|105219.32.peg.1054|G5A69_05025
PF14403.11	fig|105219.32.peg.1056|G5A69_05035
PF04174.18	fig|105219.32.peg.1056|G5A69_05035
PF04168.17	fig|105219.32.peg.1057|G5A69_05040
PF12697.13	fig|105219.32.peg.1060|G5A69_05055
PF00561.26	fig|105219.32.peg.1060|G5A69_05055
PF00975.26	fig|105219.32.peg.1060|G5A69_05055
PF00975.26	fig|105219.32.peg.1060|G5A69_05055
PF00756.26	fig|105219.32.peg.1060|G5A69_05055
PF07045.17	fig|105219.32.peg.1063|G5A69_05070
PF04977.20	fig|105219.32.peg.1065|G5A69_05080
PF01430.24	fig|105219.32.peg.1067|G5A69_05090
PF04305.20	fig|105219.32.peg.1069|G5A69_05100
PF00561.26	fig|105219.32.peg.1070|G5A69_05105
PF12697.13	fig|105219.32.peg.1070|G5A69_05105
PF12146.14	fig|105219.32.peg.1070|G5A69_05105
PF00975.26	fig|105219.32.peg.1070|G5A69_05105
PF04134.17	fig|105219.32.peg.1071|G5A69_05110
PF01300.23	fig|105219.32.peg.1075|G5A69_05130
PF00701.28	fig|105219.32.peg.1079|G5A69_05150
PF06804.17	fig|105219.32.peg.1080|G5A69_05155
PF08007.18	fig|105219.32.peg.1083|G5A69_05170
PF20514.4	fig|105219.32.peg.1083|G5A69_05170
PF03473.23	fig|105219.32.peg.1090|G5A69_05195
PF03475.19	fig|105219.32.peg.1090|G5A69_05195
PF00459.30	fig|105219.32.peg.1091|G5A69_05200
PF00588.24	fig|105219.32.peg.1092|G5A69_05205
PF00730.31	fig|105219.32.peg.1099|G5A69_05240
PF03255.19	fig|105219.32.peg.1100|G5A69_05245
PF01039.27	fig|105219.32.peg.1100|G5A69_05245
PF00496.27	fig|105219.32.peg.1104|G5A69_05270
PF00528.27	fig|105219.32.peg.1105|G5A69_05275
PF00528.27	fig|105219.32.peg.1105|G5A69_05275
PF00528.27	fig|105219.32.peg.1106|G5A69_05280
PF00528.27	fig|105219.32.peg.1106|G5A69_05280
PF12911.12	fig|105219.32.peg.1106|G5A69_05280
PF12911.12	fig|105219.32.peg.1106|G5A69_05280
PF12911.12	fig|105219.32.peg.1106|G5A69_05280
PF12911.12	fig|105219.32.peg.1106|G5A69_05280
PF12911.12	fig|105219.32.peg.1106|G5A69_05280
PF12911.12	fig|105219.32.peg.1106|G5A69_05280
PF06167.18	fig|105219.32.peg.1116|G5A69_05340
PF02575.21	fig|105219.32.peg.1125|G5A69_05385
PF03992.22	fig|105219.32.peg.1126|G5A69_05390
PF16925.10	fig|105219.32.peg.1135|G5A69_05430
PF00440.29	fig|105219.32.peg.1135|G5A69_05430
PF21993.1	fig|105219.32.peg.1135|G5A69_05430
PF00724.26	fig|105219.32.peg.1136|G5A69_05435
PF01975.22	fig|105219.32.peg.1138|G5A69_05445
PF01135.25	fig|105219.32.peg.1139|G5A69_05450
PF13649.12	fig|105219.32.peg.1139|G5A69_05450
PF13649.12	fig|105219.32.peg.1139|G5A69_05450
PF01551.28	fig|105219.32.peg.1140|G5A69_05455
PF01476.26	fig|105219.32.peg.1140|G5A69_05455
PF05958.17	fig|105219.32.peg.1143|G5A69_05470
PF13847.12	fig|105219.32.peg.1143|G5A69_05470
PF01027.25	fig|105219.32.peg.1144|G5A69_05475
PF00334.24	fig|105219.32.peg.1145|G5A69_05480
PF21016.3	fig|105219.32.peg.1146
PF04055.27	fig|105219.32.peg.1146
PF13464.11	fig|105219.32.peg.1148|G5A69_05495
PF13464.11	fig|105219.32.peg.1148|G5A69_05495
PF13464.11	fig|105219.32.peg.1148|G5A69_05495
PF13413.12	fig|105219.32.peg.1148|G5A69_05495
PF09976.15	fig|105219.32.peg.1151|G5A69_05510
PF13360.12	fig|105219.32.peg.1152|G5A69_05515
PF13360.12	fig|105219.32.peg.1152|G5A69_05515
PF13360.12	fig|105219.32.peg.1152|G5A69_05515
PF13570.12	fig|105219.32.peg.1152|G5A69_05515
PF13570.12	fig|105219.32.peg.1152|G5A69_05515
PF13570.12	fig|105219.32.peg.1152|G5A69_05515
PF13570.12	fig|105219.32.peg.1152|G5A69_05515
PF13570.12	fig|105219.32.peg.1152|G5A69_05515
PF13570.12	fig|105219.32.peg.1152|G5A69_05515
PF13570.12	fig|105219.32.peg.1152|G5A69_05515
PF13570.12	fig|105219.32.peg.1152|G5A69_05515
PF01011.27	fig|105219.32.peg.1152|G5A69_05515
PF01011.27	fig|105219.32.peg.1152|G5A69_05515
PF01011.27	fig|105219.32.peg.1152|G5A69_05515
PF01011.27	fig|105219.32.peg.1152|G5A69_05515
PF01011.27	fig|105219.32.peg.1152|G5A69_05515
PF01011.27	fig|105219.32.peg.1152|G5A69_05515
PF01011.27	fig|105219.32.peg.1152|G5A69_05515
PF01011.27	fig|105219.32.peg.1152|G5A69_05515
PF17209.9	fig|105219.32.peg.1155|G5A69_05525
PF01145.30	fig|105219.32.peg.1158|G5A69_05535
PF12221.13	fig|105219.32.peg.1158|G5A69_05535
PF01145.30	fig|105219.32.peg.1159|G5A69_05540
PF09838.14	fig|105219.32.peg.1160|G5A69_05545
PF13393.11	fig|105219.32.peg.1161|G5A69_05550
PF00156.33	fig|105219.32.peg.1163|G5A69_05560
PF13560.12	fig|105219.32.peg.1193|G5A69_05705
PF01381.28	fig|105219.32.peg.1193|G5A69_05705
PF07007.17	fig|105219.32.peg.1195|G5A69_05715
PF06026.20	fig|105219.32.peg.1206|G5A69_05765
PF13409.12	fig|105219.32.peg.1209|G5A69_05775
PF13409.12	fig|105219.32.peg.1209|G5A69_05775
PF02798.26	fig|105219.32.peg.1209|G5A69_05775
PF02798.26	fig|105219.32.peg.1209|G5A69_05775
PF00043.30	fig|105219.32.peg.1209|G5A69_05775
PF13410.11	fig|105219.32.peg.1209|G5A69_05775
PF13417.12	fig|105219.32.peg.1209|G5A69_05775
PF13417.12	fig|105219.32.peg.1209|G5A69_05775
PF14497.11	fig|105219.32.peg.1209|G5A69_05775
PF03061.28	fig|105219.32.peg.1211|G5A69_05785
PF03061.28	fig|105219.32.peg.1211|G5A69_05785
PF03466.25	fig|105219.32.peg.1212|G5A69_05790
PF00126.33	fig|105219.32.peg.1212|G5A69_05790
PF01636.29	fig|105219.32.peg.1215|G5A69_05805
PF00378.25	fig|105219.32.peg.1217|G5A69_05815
PF16113.10	fig|105219.32.peg.1217|G5A69_05815
PF16113.10	fig|105219.32.peg.1217|G5A69_05815
PF13417.12	fig|105219.32.peg.1219|G5A69_05825
PF13417.12	fig|105219.32.peg.1219|G5A69_05825
PF13409.12	fig|105219.32.peg.1219|G5A69_05825
PF13409.12	fig|105219.32.peg.1219|G5A69_05825
PF02798.26	fig|105219.32.peg.1219|G5A69_05825
PF02798.26	fig|105219.32.peg.1219|G5A69_05825
PF00155.27	fig|105219.32.peg.1220|G5A69_05830
PF01041.23	fig|105219.32.peg.1220|G5A69_05830
PF00266.25	fig|105219.32.peg.1220|G5A69_05830
PF01053.26	fig|105219.32.peg.1220|G5A69_05830
PF18027.6	fig|105219.32.peg.1223|G5A69_05845
PF00246.29	fig|105219.32.peg.1223|G5A69_05845
PF00496.27	fig|105219.32.peg.1225|G5A69_05855
PF00496.27	fig|105219.32.peg.1226
PF00496.27	fig|105219.32.peg.1226
PF04362.19	fig|105219.32.peg.1231|G5A69_05875
PF00696.33	fig|105219.32.peg.1232|G5A69_05880
PF00583.31	fig|105219.32.peg.1232|G5A69_05880
PF00583.31	fig|105219.32.peg.1232|G5A69_05880
PF13508.13	fig|105219.32.peg.1232|G5A69_05880
PF11898.13	fig|105219.32.peg.1233|G5A69_05885
PF11898.13	fig|105219.32.peg.1233|G5A69_05885
PF21010.2	fig|105219.32.peg.1233|G5A69_05885
PF07717.22	fig|105219.32.peg.1233|G5A69_05885
PF00271.37	fig|105219.32.peg.1233|G5A69_05885
PF04408.29	fig|105219.32.peg.1233|G5A69_05885
PF00270.35	fig|105219.32.peg.1233|G5A69_05885
PF00270.35	fig|105219.32.peg.1233|G5A69_05885
PF00581.25	fig|105219.32.peg.1240|G5A69_05915
PF00120.29	fig|105219.32.peg.1241|G5A69_05920
PF03951.24	fig|105219.32.peg.1241|G5A69_05920
PF00528.27	fig|105219.32.peg.1248|G5A69_05955
PF00528.27	fig|105219.32.peg.1249|G5A69_05960
PF00528.27	fig|105219.32.peg.1249|G5A69_05960
PF03009.23	fig|105219.32.peg.1251|G5A69_05970
PF00676.25	fig|105219.32.peg.1252
PF16078.10	fig|105219.32.peg.1252
PF16078.10	fig|105219.32.peg.1252
PF16870.10	fig|105219.32.peg.1253|G5A69_05975
PF02779.29	fig|105219.32.peg.1253|G5A69_05975
PF07992.20	fig|105219.32.peg.1257|G5A69_05985
PF07992.20	fig|105219.32.peg.1257|G5A69_05985
PF02852.28	fig|105219.32.peg.1257|G5A69_05985
PF02852.28	fig|105219.32.peg.1257|G5A69_05985
PF00070.33	fig|105219.32.peg.1257|G5A69_05985
PF00070.33	fig|105219.32.peg.1257|G5A69_05985
PF13738.12	fig|105219.32.peg.1257|G5A69_05985
PF03969.22	fig|105219.32.peg.1258|G5A69_05990
PF03597.20	fig|105219.32.peg.1261|G5A69_06005
PF00115.25	fig|105219.32.peg.1262|G5A69_06010
PF02433.20	fig|105219.32.peg.1263|G5A69_06015
PF02433.20	fig|105219.32.peg.1263|G5A69_06015
PF13442.11	fig|105219.32.peg.1265|G5A69_06025
PF13442.11	fig|105219.32.peg.1265|G5A69_06025
PF14715.11	fig|105219.32.peg.1265|G5A69_06025
PF14715.11	fig|105219.32.peg.1265|G5A69_06025
PF00034.26	fig|105219.32.peg.1265|G5A69_06025
PF00034.26	fig|105219.32.peg.1265|G5A69_06025
PF13746.11	fig|105219.32.peg.1266|G5A69_06030
PF11614.14	fig|105219.32.peg.1266|G5A69_06030
PF12801.12	fig|105219.32.peg.1266|G5A69_06030
PF12801.12	fig|105219.32.peg.1266|G5A69_06030
PF12801.12	fig|105219.32.peg.1266|G5A69_06030
PF13187.11	fig|105219.32.peg.1266|G5A69_06030
PF13187.11	fig|105219.32.peg.1266|G5A69_06030
PF13187.11	fig|105219.32.peg.1266|G5A69_06030
PF12838.12	fig|105219.32.peg.1266|G5A69_06030
PF12838.12	fig|105219.32.peg.1266|G5A69_06030
PF12838.12	fig|105219.32.peg.1266|G5A69_06030
PF13183.11	fig|105219.32.peg.1266|G5A69_06030
PF13183.11	fig|105219.32.peg.1266|G5A69_06030
PF13534.11	fig|105219.32.peg.1266|G5A69_06030
PF13534.11	fig|105219.32.peg.1266|G5A69_06030
PF13534.11	fig|105219.32.peg.1266|G5A69_06030
PF13386.12	fig|105219.32.peg.1270|G5A69_06050
PF00849.27	fig|105219.32.peg.1273|G5A69_06060
PF01479.30	fig|105219.32.peg.1273|G5A69_06060
PF01479.30	fig|105219.32.peg.1273|G5A69_06060
PF01047.28	fig|105219.32.peg.1282|G5A69_06105
PF12802.13	fig|105219.32.peg.1282|G5A69_06105
PF22381.2	fig|105219.32.peg.1282|G5A69_06105
PF13463.12	fig|105219.32.peg.1282|G5A69_06105
PF04116.19	fig|105219.32.peg.1284|G5A69_06115
PF04116.19	fig|105219.32.peg.1284|G5A69_06115
PF16113.10	fig|105219.32.peg.1285|G5A69_06120
PF00378.25	fig|105219.32.peg.1285|G5A69_06120
PF00378.25	fig|105219.32.peg.1285|G5A69_06120
PF01207.23	fig|105219.32.peg.1286|G5A69_06125
PF00970.30	fig|105219.32.peg.1295|G5A69_06170
PF00970.30	fig|105219.32.peg.1295|G5A69_06170
PF00175.26	fig|105219.32.peg.1295|G5A69_06170
PF22657.2	fig|105219.32.peg.1298|G5A69_06185
PF01522.26	fig|105219.32.peg.1308|G5A69_06235
PF01522.26	fig|105219.32.peg.1308|G5A69_06235
PF04430.19	fig|105219.32.peg.1315|G5A69_06270
PF03453.22	fig|105219.32.peg.1321|G5A69_06295
PF00994.29	fig|105219.32.peg.1321|G5A69_06295
PF03454.20	fig|105219.32.peg.1321|G5A69_06295
PF03454.20	fig|105219.32.peg.1321|G5A69_06295
PF02597.26	fig|105219.32.peg.1322|G5A69_06300
PF02391.22	fig|105219.32.peg.1323|G5A69_06305
PF13531.11	fig|105219.32.peg.1327|G5A69_06325
PF01547.30	fig|105219.32.peg.1327|G5A69_06325
PF01547.30	fig|105219.32.peg.1327|G5A69_06325
PF13416.11	fig|105219.32.peg.1327|G5A69_06325
PF13343.11	fig|105219.32.peg.1327|G5A69_06325
PF03358.20	fig|105219.32.peg.1328|G5A69_06330
PF02525.22	fig|105219.32.peg.1328|G5A69_06330
PF09084.16	fig|105219.32.peg.1329|G5A69_06335
PF04069.17	fig|105219.32.peg.1329|G5A69_06335
PF13379.11	fig|105219.32.peg.1329|G5A69_06335
PF12974.12	fig|105219.32.peg.1329|G5A69_06335
PF09084.16	fig|105219.32.peg.1330
PF12974.12	fig|105219.32.peg.1330
[truncated: 787,332 more rows]
