# Supplementary material for: Identifying potential novel widespread determinants of bacterial pathogenicity using phylogenetic-based orthology analysis
Source: Front Microbiol. 2025 May 1;16:1494490. doi: 10.3389/fmicb.2025.1494490 (PMC12078273; doi:10.3389/fmicb.2025.1494490)
Supplement: Supplementary file 1 [file Data_Sheet_1.zip › Supplementary_Table_5_SignificantHOGs_notmatching_VFDB.tsv]

Supplementary table 5: Significant HOGs not matching VFDB, including their names and respective rankings based on the applied criteria.
HOG	HOG_Name	Number_of_HP_strains	Number_of_NHP_strains	fdr	rank_HP	rank_NHP	rank_fdr	combined_rank
N0.HOG0007505	Methylcrotonyl-CoA carboxylase biotin-containing subunit (EC 6.4.1.4)	90	0	1.20802528281139e-10	1104	553.5	121	1778.5
N0.HOG0003354	Methylglutaconyl-CoA hydratase (EC 4.2.1.18)	84	0	7.3581528134692e-10	1240	553.5	179.5	1973
N0.HOG0014549	Ribonuclease E inhibitor RraA	74	0	1.77220130621375e-08	1448.5	553.5	259.5	2261.5
N0.HOG0019583	Uncharacterized protein, similar to the N-terminal domain of Lon protease	74	0	1.77220130621375e-08	1448.5	553.5	259.5	2261.5
N0.HOG0009201	3-hydroxyisobutyrate dehydrogenase (EC 1.1.1.31)	136	3	1.60582219766549e-13	483	1866	18	2367
N0.HOG0005223	3-ketoacyl-CoA thiolase (EC 2.3.1.16) @ Acetyl-CoA acetyltransferase (EC 2.3.1.9)	97	1	2.46132595281217e-10	1003	1272	140	2415
N0.HOG0019634	Arginyl-tRNA--protein transferase (EC 2.3.2.8)	70	0	5.95184714149385e-08	1555.5	553.5	309.5	2418.5
N0.HOG0018112	Polyhydroxyalkanoic acid synthase	68	0	1.11474296157895e-07	1674	553.5	329	2556.5
N0.HOG0019835	Putative hemolysin	66	0	1.96696754518662e-07	1726	553.5	369	2648.5
N0.HOG0006833	Periplasmic nitrate reductase (EC 1.7.99.4)	101	2	7.3581528134692e-10	903	1577	179.5	2659.5
N0.HOG0017458	Fatty acid hydroxylase family (carotene hydroxylase/sterol desaturase)	87	1	5.54978075732894e-09	1181.5	1272	222	2675.5
N0.HOG0003785	RND efflux system, membrane fusion protein	63	0	4.58674135207401e-07	1813	553.5	428	2794.5
N0.HOG0018395	hypothetical protein	63	0	4.58674135207401e-07	1813	553.5	428	2794.5
N0.HOG0019076	Glyoxalase family protein	63	0	4.58674135207401e-07	1813	553.5	428	2794.5
N0.HOG0019998	Putative transmembrane protein	62	0	6.29185730762079e-07	1845	553.5	445.5	2844
N0.HOG0017040	hypothetical protein	79	1	6.23963687134211e-08	1345.5	1272	312.5	2930
N0.HOG0018972	Pterin-4-alpha-carbinolamine dehydratase (EC 4.2.1.96)	79	1	6.23963687134211e-08	1345.5	1272	312.5	2930
N0.HOG0015741	Outer membrane protein W precursor	88	2	4.22405785582004e-08	1156	1577	288.5	3021.5
N0.HOG0016103	acyl-CoA dehydrogenase, putative phosphotransferase	59	0	1.4944820487275e-06	1982.5	553.5	511.5	3047.5
N0.HOG0016638	Lipopolysaccharide export system permease protein LptG	110	4	2.80666940087505e-09	742.5	2103.5	204	3050
N0.HOG0000946	Predicted transcriptional regulator for fatty acid degradation FadQ, TetR family	58	0	2.0052190948515e-06	2017.5	553.5	530.5	3101.5
N0.HOG0003134	Transcriptional regulator, MerR family	58	0	2.0052190948515e-06	2017.5	553.5	530.5	3101.5
N0.HOG0020911	OsmC/Ohr family protein	58	0	2.0052190948515e-06	2017.5	553.5	530.5	3101.5
N0.HOG0016944	Cytochrome oxidase biogenesis protein Sco1/SenC/PrrC, thiol-disulfide reductase involved in Cu(I) insertion into CoxII Cu(A) center	86	2	7.48672888325746e-08	1205	1577	320	3102
N0.HOG0015904	Thiol:disulfide interchange protein DsbC	84	2	1.36704049795132e-07	1240	1577	341.5	3158.5
N0.HOG0017161	DNA recombination-dependent growth factor RdgC	73	1	3.57150614300569e-07	1478	1272	410.5	3160.5
N0.HOG0019354	FIG023677: hypothetical protein	73	1	3.57150614300569e-07	1478	1272	410.5	3160.5
N0.HOG0003352	Enoyl-CoA hydratase (EC 4.2.1.17)	127	6	5.13594207166804e-10	549.5	2564.5	156	3270
N0.HOG0002140	Aldehyde dehydrogenase B (EC 1.2.1.22)	56	0	3.49763273890921e-06	2133	553.5	588.5	3275
N0.HOG0007739	Alpha-methylacyl-CoA racemase (EC 5.1.99.4)	56	0	3.49763273890921e-06	2133	553.5	588.5	3275
N0.HOG0009735	Nicotinamide-nucleotide amidase (EC 3.5.1.42)	56	0	3.49763273890921e-06	2133	553.5	588.5	3275
N0.HOG0017954	hypothetical protein	56	0	3.49763273890921e-06	2133	553.5	588.5	3275
N0.HOG0020668	hypothetical protein	56	0	3.49763273890921e-06	2133	553.5	588.5	3275
N0.HOG0011199	Transcriptional regulator, AraC family	69	1	1.14100085043445e-06	1614.5	1272	480.5	3367
N0.HOG0019810	Putative transmembrane protein	69	1	1.14100085043445e-06	1614.5	1272	480.5	3367
N0.HOG0017913	Copper metallochaperone PCu(A)C, inserts Cu(I) into cytochrome oxidase subunit II	89	3	2.20074690776164e-07	1128.5	1866	378	3372.5
N0.HOG0006406	NADH:flavin oxidoreductases, Old Yellow Enzyme family	55	0	4.58221123594511e-06	2199.5	553.5	626.5	3379.5
N0.HOG0018542	5-carboxymethyl-2-hydroxymuconate delta-isomerase (EC 5.3.3.10)	106	5	5.29938872894528e-08	804	2278	305.5	3387.5
N0.HOG0019960	GENE II AND X PROTEINS	68	1	1.49159095062078e-06	1674	1272	510	3456
N0.HOG0016560	HflC protein	156	7	3.91789481244292e-13	329	3110	23	3462
N0.HOG0019006	Amine oxidase, flavin-containing	87	3	3.84105112533971e-07	1181.5	1866	415	3462.5
N0.HOG0009593	HflK protein	154	7	6.8234247698826e-13	341	3110	29.5	3480.5
N0.HOG0004019	Peptidase, M23/M37 family	67	1	1.99442828404891e-06	1701.5	1272	527.5	3501
N0.HOG0001999	Acetoacetyl-CoA synthetase (EC 6.2.1.16)	54	0	5.91144839930133e-06	2289.5	553.5	672.5	3515.5
N0.HOG0020598	Exported protein	54	0	5.91144839930133e-06	2289.5	553.5	672.5	3515.5
N0.HOG0021346	hypothetical protein	54	0	5.91144839930133e-06	2289.5	553.5	672.5	3515.5
N0.HOG0005469	Transporter, LysE family	75	2	1.69978817051248e-06	1428	1577	517	3522
N0.HOG0016813	Transcriptional regulator ArgP, LysR family	147	7	5.92654483926339e-12	394.5	3110	55.5	3560
N0.HOG0014084	Glutathione S-transferase (EC 2.5.1.18)	112	6	4.76043897051082e-08	705.5	2564.5	292.5	3562.5
N0.HOG0008315	Acyl-CoA:1-acyl-sn-glycerol-3-phosphate acyltransferase (EC 2.3.1.51)	74	2	2.21979025216978e-06	1448.5	1577	550.5	3576
N0.HOG0019486	Malate synthase G (EC 2.3.3.9)	74	2	2.21979025216978e-06	1448.5	1577	550.5	3576
N0.HOG0013380	hypothetical protein	100	5	2.83486452765265e-07	919	2278	404.5	3601.5
N0.HOG0013014	Phenylpropionate dioxygenase and related ring-hydroxylating dioxygenases, large terminal subunit	83	3	1.18916015047136e-06	1260.5	1866	483	3609.5
N0.HOG0003350	Enoyl-CoA hydratase (EC 4.2.1.17)	73	2	2.87387021720651e-06	1478	1577	578.5	3633.5
N0.HOG0009655	Shikimate 5-dehydrogenase I gamma (EC 1.1.1.25)	73	2	2.87387021720651e-06	1478	1577	578.5	3633.5
N0.HOG0017433	Rod shape-determining protein MreD	141	7	4.08223200170036e-11	443.5	3110	80	3633.5
N0.HOG0009220	glutamine synthetase family protein	53	0	7.70668260140138e-06	2379	553.5	718	3650.5
N0.HOG0015714	Uncharacterized MFS-type transporter	89	4	1.23997174636165e-06	1128.5	2103.5	484	3716
N0.HOG0017511	hypothetical protein	107	6	1.92728788939049e-07	788	2564.5	368	3720.5
N0.HOG0003497	3-methylmercaptopropionyl-CoA dehydrogenase (DmdC)	63	1	5.90679344303826e-06	1813	1272	646	3731
N0.HOG0019958	Alkylated DNA repair protein	63	1	5.90679344303826e-06	1813	1272	646	3731
N0.HOG0008006	Transcriptional regulator, LysR family	52	0	1.01157108265587e-05	2421	553.5	757	3731.5
N0.HOG0019303	putative 2-pyrone-4,6-dicarboxylic acid hydrolase	52	0	1.01157108265587e-05	2421	553.5	757	3731.5
N0.HOG0021352	Thiopurine S-methyltransferase (EC 2.1.1.67)	52	0	1.01157108265587e-05	2421	553.5	757	3731.5
N0.HOG0008369	Permease of the drug/metabolite transporter (DMT) superfamily	71	2	4.93910617170378e-06	1530.5	1577	633	3740.5
N0.HOG0016017	hypothetical protein	134	7	3.0055879702202e-10	498.5	3110	144	3752.5
N0.HOG0017431	Uncharacterized metabolite ABC transporter in Enterobacteriaceae, permease protein EC-YbbP	133	7	4.05827579468324e-10	507	3110	152.5	3769.5
N0.HOG0017513	Inorganic triphosphatase (EC 3.6.1.25)	133	7	4.05827579468324e-10	507	3110	152.5	3769.5
N0.HOG0000961	Transcriptional regulator, AcrR family	51	0	1.36611693196332e-05	2463	553.5	777	3793.5
N0.HOG0006561	Mechanosensitive channel MscK	105	6	3.28889180548785e-07	822.5	2564.5	407.5	3794.5
N0.HOG0019072	Putative transmembrane protein	79	3	3.44993555222309e-06	1345.5	1866	585	3796.5
N0.HOG0017179	Putative formate dehydrogenase oxidoreductase protein	95	5	1.15329558204207e-06	1037.5	2278	482	3797.5
N0.HOG0009952	Tol biopolymer transport system, TolR protein	131	7	7.29989212477183e-10	517	3110	173	3800
N0.HOG0014847	Inner membrane protein YebS	131	7	7.29989212477183e-10	517	3110	173	3800
N0.HOG0017693	Cell division coordinator CpoB	131	7	7.29989212477183e-10	517	3110	173	3800
N0.HOG0004582	L-Proline/Glycine betaine transporter ProP	104	6	4.41404085827455e-07	842	2564.5	417	3823.5
N0.HOG0008760	Ribulose-5-phosphate 4-epimerase and related epimerases and aldolases	70	2	6.10018031581475e-06	1555.5	1577	700	3832.5
N0.HOG0019983	Nitrate reductase cytochrome c550-type subunit	70	2	6.10018031581475e-06	1555.5	1577	700	3832.5
N0.HOG0017083	Hydroxymethylglutaryl-CoA lyase (EC 4.1.3.4)	94	5	1.48930516731317e-06	1048	2278	509	3835
N0.HOG0017466	Nitrite reductase [NAD(P)H] small subunit (EC 1.7.1.4)	128	7	1.86763382270089e-09	541	3110	196	3847
N0.HOG0002144	Methylmalonate-semialdehyde dehydrogenase (EC 1.2.1.27)	50	0	1.80787484668293e-05	2493.5	553.5	811	3858
N0.HOG0019962	Alkane-1 monooxygenase (EC 1.14.15.3)	50	0	1.80787484668293e-05	2493.5	553.5	811	3858
N0.HOG0018700	Metallo-beta-lactamase superfamily protein PA0057	103	6	5.70186729863046e-07	866.5	2564.5	441.5	3872.5
N0.HOG0006727	Xaa-Pro aminopeptidase (EC 3.4.11.9)	125	7	4.79711049158839e-09	564.5	3110	214.5	3889
N0.HOG0007694	small multidrug resistance family (SMR) protein	125	7	4.79711049158839e-09	564.5	3110	214.5	3889
N0.HOG0019377	CopG protein	77	3	5.81929177231992e-06	1388.5	1866	642	3896.5
N0.HOG0019856	FIG001571: Hypothetical protein	77	3	5.81929177231992e-06	1388.5	1866	642	3896.5
N0.HOG0020128	hypothetical protein	61	1	9.78814744896267e-06	1892	1272	742.5	3906.5
N0.HOG0017296	Inner membrane protein YjcH, clustering with ActP	124	7	6.43159444916442e-09	571	3110	226.5	3907.5
N0.HOG0017956	Cell division protein FtsN	124	7	6.43159444916442e-09	571	3110	226.5	3907.5
N0.HOG0016524	Phospholipid ABC transporter shuttle protein MlaC	156	8	1.89490652735965e-12	329	3543	36	3908
N0.HOG0018927	ATPase associated with various cellular activities, AAA_5	69	2	8.12287071891227e-06	1614.5	1577	719	3910.5
N0.HOG0005777	Integration host factor beta subunit	155	8	2.47965992613591e-12	335.5	3543	41	3919.5
N0.HOG0018288	Integral membrane protein	92	5	2.46884598133786e-06	1074	2278	568	3920
N0.HOG0019477	hypothetical protein	49	0	2.39176695455973e-05	2520	553.5	846.5	3920
N0.HOG0019569	Arsenic resistance protein ArsH	49	0	2.39176695455973e-05	2520	553.5	846.5	3920
N0.HOG0020319	TniB NTP-binding protein	49	0	2.39176695455973e-05	2520	553.5	846.5	3920
N0.HOG0011077	Ribosome hibernation promoting factor Hpf	123	7	8.7364274540316e-09	581.5	3110	232.5	3924
N0.HOG0014438	Dienelactone hydrolase family protein	123	7	8.7364274540316e-09	581.5	3110	232.5	3924
N0.HOG0017827	Probable 3-phenylpropionic acid transporter	123	7	8.7364274540316e-09	581.5	3110	232.5	3924
N0.HOG0017863	YaeQ protein	123	7	8.7364274540316e-09	581.5	3110	232.5	3924
N0.HOG0008994	Tol-Pal system protein TolQ	154	8	2.96401190363071e-12	341	3543	50	3934
N0.HOG0015541	Protein-L-isoaspartate O-methyltransferase (EC 2.1.1.77)	154	8	2.96401190363071e-12	341	3543	50	3934
N0.HOG0017053	Tol-Pal system beta propeller repeat protein TolB	154	8	2.96401190363071e-12	341	3543	50	3934
N0.HOG0006140	LSU rRNA pseudouridine(2605) synthase (EC 5.4.99.22)	182	9	1.90267778006582e-15	226.5	3709.5	4	3940
N0.HOG0003503	Acyl-coenzyme A dehydrogenase FadE (EC 1.3.8.-)	122	7	1.18091357839239e-08	595	3110	244	3949
N0.HOG0011348	Cytochrome d ubiquinol oxidase subunit II (EC 1.10.3.-)	121	7	1.60164124332015e-08	608	3110	250	3968
N0.HOG0016523	23S rRNA (uridine(2552)-2'-O)-methyltransferase (EC 2.1.1.166)	174	9	2.72003461607734e-14	248.5	3709.5	10	3968
N0.HOG0016553	Acyl-CoA dehydrogenase	121	7	1.60164124332015e-08	608	3110	250	3968
N0.HOG0017854	ApaG protein	121	7	1.60164124332015e-08	608	3110	250	3968
N0.HOG0018123	FIG002708: Protein SirB1	121	7	1.60164124332015e-08	608	3110	250	3968
N0.HOG0012428	CidA-associated membrane protein CidB	100	6	1.31925678562622e-06	919	2564.5	485	3968.5
N0.HOG0018570	Cytochrome oxidase biogenesis protein Surf1, facilitates heme A insertion	84	4	4.5101881347875e-06	1240	2103.5	625	3968.5
N0.HOG0005229	3-ketoacyl-CoA thiolase (EC 2.3.1.16)	150	8	1.08019055078666e-11	366.5	3543	64.5	3974
N0.HOG0007534	Acetate permease ActP (cation/acetate symporter)	150	8	1.08019055078666e-11	366.5	3543	64.5	3974
N0.HOG0007983	23S rRNA (uracil(1939)-C(5))-methyltransferase (EC 2.1.1.190)	150	8	1.08019055078666e-11	366.5	3543	64.5	3974
N0.HOG0015708	Cell division protein ZapE	171	9	6.62728053817952e-14	260	3709.5	15	3984.5
N0.HOG0015000	hypothetical protein	48	0	3.13479769397814e-05	2549	553.5	891	3993.5
N0.HOG0015797	Formate dehydrogenase O gamma subunit (EC 1.2.1.2)	48	0	3.13479769397814e-05	2549	553.5	891	3993.5
N0.HOG0017756	Periplasmic divalent cation tolerance protein CutA	120	7	2.11332618757255e-08	616.5	3110	267	3993.5
N0.HOG0019079	Hydrolase, alpha/beta fold family	48	0	3.13479769397814e-05	2549	553.5	891	3993.5
N0.HOG0020909	Glutamine amidotransferases class-II	48	0	3.13479769397814e-05	2549	553.5	891	3993.5
N0.HOG0021063	Precorrin-3B synthase	48	0	3.13479769397814e-05	2549	553.5	891	3993.5
N0.HOG0021687	2-polyprenyl-3-methyl-6-methoxy-1,4-benzoquinol hydroxylase, coq7 type	48	0	3.13479769397814e-05	2549	553.5	891	3993.5
N0.HOG0016442	LPS-assembly protein LptD @ Organic solvent tolerance protein precursor	167	9	2.69718720331448e-13	274	3709.5	20	4003.5
N0.HOG0002205	Transcriptional regulator for fatty acid degradation FadR, GntR family	119	7	2.8629495159013e-08	623.5	3110	274	4007.5
N0.HOG0017948	Uncharacterized protein YhdP	119	7	2.8629495159013e-08	623.5	3110	274	4007.5
N0.HOG0018029	Uncharacterized DUF484 protein YigA	119	7	2.8629495159013e-08	623.5	3110	274	4007.5
N0.HOG0016339	Fructose-1,6-bisphosphatase, type I (EC 3.1.3.11)	166	9	3.71839593713701e-13	276.5	3709.5	22	4008
N0.HOG0017088	2-dehydrotetronate isomerase (EC 5.3.1.35)	83	4	5.90679344303826e-06	1260.5	2103.5	646	4010
N0.HOG0019034	NAD-specific glutamate dehydrogenase (EC 1.4.1.2), large form	68	2	1.04802244218103e-05	1674	1577	759.5	4010.5
N0.HOG0019292	Protoporphyrinogen IX oxidase, novel form, HemJ (EC 1.3.-.-)	68	2	1.04802244218103e-05	1674	1577	759.5	4010.5
N0.HOG0007018	Flavodoxin reductases (ferredoxin-NADPH reductases) family 1	147	8	2.92064809815094e-11	394.5	3543	78	4015.5
N0.HOG0013868	Acid stress protein IbaG	165	9	4.75651832699665e-13	282	3709.5	25.5	4017
N0.HOG0016720	Monothiol glutaredoxin GrxD	165	9	4.75651832699665e-13	282	3709.5	25.5	4017
N0.HOG0006593	Transcriptional regulator, GntR family	75	3	9.49881504399025e-06	1428	1866	727.5	4021.5
N0.HOG0013571	NADH-FMN oxidoreductase	75	3	9.49881504399025e-06	1428	1866	727.5	4021.5
N0.HOG0012404	2-polyprenyl-6-methoxyphenol hydroxylase	164	9	6.66810874907533e-13	287.5	3709.5	28	4025
N0.HOG0018184	RNA chaperone ProQ	118	7	3.84706005404223e-08	632	3110	285	4027
N0.HOG0005762	DNA-binding protein HU-alpha	99	6	1.68869886979363e-06	950	2564.5	514	4028.5
N0.HOG0016449	hypothetical protein	99	6	1.68869886979363e-06	950	2564.5	514	4028.5
N0.HOG0019322	Uncharacterized protein YjaG	99	6	1.68869886979363e-06	950	2564.5	514	4028.5
N0.HOG0016031	Ferredoxin, 2Fe-2S	163	9	9.06483641042221e-13	290.5	3709.5	31	4031
N0.HOG0016818	Cell division protein FtsQ	161	9	1.80531641938049e-12	299	3709.5	35	4043.5
N0.HOG0002808	Hydrolase, alpha/beta fold family	89	5	5.45743365334522e-06	1128.5	2278	638	4044.5
N0.HOG0002875	FIG000875: Thioredoxin domain-containing protein EC-YbbN	117	7	5.08665536045241e-08	641	3110	298.5	4049.5
N0.HOG0015348	dioxygenase, TauD/TfdA family	117	7	5.08665536045241e-08	641	3110	298.5	4049.5
N0.HOG0018400	High frequency lysogenization protein HflD	117	7	5.08665536045241e-08	641	3110	298.5	4049.5
N0.HOG0015396	Stringent starvation protein A	160	9	2.36001610382616e-12	304	3709.5	39.5	4053
N0.HOG0016814	Protein-export protein SecB (maintains pre-export unfolded state)	160	9	2.36001610382616e-12	304	3709.5	39.5	4053
N0.HOG0020788	Rhodanese-related sulfurtransferase	47	0	4.20979351883363e-05	2585.5	553.5	916.5	4055.5
N0.HOG0017755	hypothetical protein	59	1	1.68475423772975e-05	1982.5	1272	803.5	4058
N0.HOG0020062	Thioredoxin-like protein clustered with PA0057	59	1	1.68475423772975e-05	1982.5	1272	803.5	4058
N0.HOG0020356	FIG004694: Hypothetical protein	59	1	1.68475423772975e-05	1982.5	1272	803.5	4058
N0.HOG0020404	hypothetical protein	59	1	1.68475423772975e-05	1982.5	1272	803.5	4058
N0.HOG0009232	Transcription elongation factor GreB	144	8	7.18936587215715e-11	422.5	3543	97.5	4063
N0.HOG0017386	DNA polymerase III chi subunit (EC 2.7.7.7)	144	8	7.18936587215715e-11	422.5	3543	97.5	4063
N0.HOG0009233	Transcription elongation factor GreA	159	9	2.93111423134435e-12	310	3709.5	45.5	4065
N0.HOG0011727	Iron-sulfur cluster insertion protein ErpA	159	9	2.93111423134435e-12	310	3709.5	45.5	4065
N0.HOG0013867	Cell division protein BolA	159	9	2.93111423134435e-12	310	3709.5	45.5	4065
N0.HOG0016906	Outer membrane beta-barrel assembly protein BamD	159	9	2.93111423134435e-12	310	3709.5	45.5	4065
N0.HOG0016980	23S rRNA (adenine(2030)-N(6))-methyltransferase (EC 2.1.1.266)	159	9	2.93111423134435e-12	310	3709.5	45.5	4065
N0.HOG0017006	Succinate dehydrogenase flavin-adding protein, antitoxin of CptAB toxin-antitoxin	159	9	2.93111423134435e-12	310	3709.5	45.5	4065
N0.HOG0003095	Redox-sensitive transcriptional activator SoxR	116	7	6.66890420013675e-08	654	3110	315.5	4079.5
N0.HOG0016115	hypothetical protein	116	7	6.66890420013675e-08	654	3110	315.5	4079.5
N0.HOG0016955	Outer membrane beta-barrel assembly protein BamE	157	9	5.74569474805568e-12	323	3709.5	54	4086.5
N0.HOG0015898	Uncharacterized glutathione S-transferase-like protein	82	4	7.30591109563911e-06	1280	2103.5	707	4090.5
N0.HOG0019007	Heme A synthase, cytochrome oxidase biogenesis protein Cox15-CtaA	82	4	7.30591109563911e-06	1280	2103.5	707	4090.5
N0.HOG0013560	MCE-family protein MceB	171	10	3.29897700689688e-13	260	3813	21	4094
N0.HOG0004712	Leucine-responsive regulatory protein, regulator for leucine (or lrp) regulon and high-affinity branched-chain amino acid transport system	142	8	1.20802528281139e-10	433	3543	121	4097
N0.HOG0017297	FIG005121: SAM-dependent methyltransferase (EC 2.1.1.-)	142	8	1.20802528281139e-10	433	3543	121	4097
N0.HOG0017392	Ribosome association toxin RatA	142	8	1.20802528281139e-10	433	3543	121	4097
N0.HOG0017467	Uncharacterized protein YqiC	142	8	1.20802528281139e-10	433	3543	121	4097
N0.HOG0004722	DNA-binding transcriptional activator DecR, AsnC family	115	7	8.95122283304515e-08	666	3110	325.5	4101.5
N0.HOG0006417	FIG001592: Phosphocarrier protein kinase/phosphorylase, nitrogen regulation associated	115	7	8.95122283304515e-08	666	3110	325.5	4101.5
N0.HOG0013593	16S rRNA (guanine(1207)-N(2))-methyltransferase (EC 2.1.1.172)	115	7	8.95122283304515e-08	666	3110	325.5	4101.5
N0.HOG0013998	Electron transfer flavoprotein-ubiquinone oxidoreductase (EC 1.5.5.1)	115	7	8.95122283304515e-08	666	3110	325.5	4101.5
N0.HOG0017054	Intracellular septation protein IspA	155	9	1.08019055078666e-11	335.5	3709.5	64.5	4109.5
N0.HOG0016951	hypothetical protein	141	8	1.69573958762638e-10	443.5	3543	125.5	4112
N0.HOG0013191	Multicopper oxidase	114	7	1.21469972938986e-07	677.5	3110	332	4119.5
N0.HOG0018313	Primosomal replication protein N	114	7	1.21469972938986e-07	677.5	3110	332	4119.5
N0.HOG0015342	Membrane-bound lytic murein transglycosylase B	153	9	2.00901176796287e-11	346	3709.5	73	4128.5
N0.HOG0007708	small multidrug resistance family (SMR) protein	58	1	2.20685826756103e-05	2017.5	1272	840	4129.5
N0.HOG0019431	Ubiquinol-cytochrome C reductase iron-sulfur subunit (EC 1.10.2.2)	73	3	1.60923605460814e-05	1478	1866	786	4130
N0.HOG0017178	Membrane-bound lytic murein transglycosylase A	140	8	2.24771385745854e-10	453.5	3543	135.5	4132
N0.HOG0017338	Coproporphyrinogen III oxidase, aerobic (EC 1.3.3.3)	140	8	2.24771385745854e-10	453.5	3543	135.5	4132
N0.HOG0018644	hypothetical protein	46	0	5.53973622802869e-05	2620	553.5	959.5	4133
N0.HOG0021743	Phenylalanine-4-hydroxylase (EC 1.14.16.1)	46	0	5.53973622802869e-05	2620	553.5	959.5	4133
N0.HOG0013433	P-hydroxybenzoate hydroxylase (EC 1.14.13.2)	81	4	9.58739115494459e-06	1302	2103.5	729	4134.5
N0.HOG0002093	5-carboxymethyl-2-hydroxymuconate semialdehyde dehydrogenase (EC 1.2.1.60)	88	5	6.66457061252284e-06	1156	2278	704.5	4138.5
N0.HOG0018931	Gfa-like protein	88	5	6.66457061252284e-06	1156	2278	704.5	4138.5
N0.HOG0009086	Protein translocase subunit SecF	233	19	1.25872511124403e-17	71	4067.5	1	4139.5
N0.HOG0006737	Hydroxyacylglutathione hydrolase (EC 3.1.2.6)	198	14	9.4040863381716e-15	162.5	3970	8.5	4141
N0.HOG0001019	Transcriptional repressor NemR, AcrR family	97	6	2.77415240085024e-06	1003	2564.5	574	4141.5
N0.HOG0001111	Transcriptional regulator, AraC family	97	6	2.77415240085024e-06	1003	2564.5	574	4141.5
N0.HOG0016954	Lipopolysaccharide export system permease protein LptF	151	9	3.98003284727165e-11	360	3709.5	79	4148.5
N0.HOG0013611	Cytochrome O ubiquinol oxidase subunit III (EC 1.10.3.-)	203	15	6.51211937744115e-15	147	3997.5	6	4150.5
N0.HOG0014160	Cytochrome O ubiquinol oxidase subunit II (EC 1.10.3.-)	203	15	6.51211937744115e-15	147	3997.5	6	4150.5
N0.HOG0015330	Heme O synthase, protoheme IX farnesyltransferase, COX10-CtaB	203	15	6.51211937744115e-15	147	3997.5	6	4150.5
N0.HOG0003031	Nudix-like NDP and NTP phosphohydrolase NudJ	113	7	1.55840910328063e-07	692	3110	351.5	4153.5
N0.HOG0004079	LSU rRNA pseudouridine(746) synthase (EC 5.4.99.29) @ tRNA pseudouridine(32) synthase (EC 5.4.99.28)	113	7	1.55840910328063e-07	692	3110	351.5	4153.5
N0.HOG0017787	Uncharacterized MFS-type transporter	113	7	1.55840910328063e-07	692	3110	351.5	4153.5
N0.HOG0018007	Regulator of nucleoside diphosphate kinase	113	7	1.55840910328063e-07	692	3110	351.5	4153.5
N0.HOG0018321	Penicillin-binding protein activator LpoA	113	7	1.55840910328063e-07	692	3110	351.5	4153.5
N0.HOG0018332	YihE protein, a ser/thr kinase implicated in LPS synthesis and Cpx signalling	113	7	1.55840910328063e-07	692	3110	351.5	4153.5
N0.HOG0018372	23S rRNA (cytidine(2498)-2'-O)-methyltransferase (EC 2.1.1.186)	113	7	1.55840910328063e-07	692	3110	351.5	4153.5
N0.HOG0018403	3-hydroxyacyl-[acyl-carrier-protein] dehydratase, FabA form (EC 4.2.1.59) @ Trans-2-decenoyl-[acyl-carrier-protein] isomerase (EC 5.3.3.14)	113	7	1.55840910328063e-07	692	3110	351.5	4153.5
N0.HOG0016441	Uncharacterized protein YjgR	150	9	5.52766789308668e-11	366.5	3709.5	83	4159
N0.HOG0015539	Deoxyribodipyrimidine photolyase (EC 4.1.99.3)	187	13	1.07122868866265e-13	207	3936	16.5	4159.5
N0.HOG0014794	2-oxoglutarate dehydrogenase E1 component (EC 1.2.4.2)	230	20	1.94814453109745e-16	76.5	4082	2	4160.5
N0.HOG0015697	tRNA-modifying protein YgfZ	194	14	3.72762494881988e-14	183	3970	12	4165
N0.HOG0013440	Cytochrome c oxidase polypeptide I (EC 1.9.3.1)	149	9	6.95767505991034e-11	377	3709.5	90	4176.5
N0.HOG0017071	Succinate dehydrogenase cytochrome b-556 subunit	149	9	6.95767505991034e-11	377	3709.5	90	4176.5
N0.HOG0017136	Putative glutamine amidotransferase YafJ	149	9	6.95767505991034e-11	377	3709.5	90	4176.5
N0.HOG0017144	DNA polymerase III delta subunit (EC 2.7.7.7)	149	9	6.95767505991034e-11	377	3709.5	90	4176.5
N0.HOG0017171	Outer membrane lipoprotein carrier protein LolA	149	9	6.95767505991034e-11	377	3709.5	90	4176.5
N0.HOG0017176	UPF0070 protein YfgM	149	9	6.95767505991034e-11	377	3709.5	90	4176.5
N0.HOG0017202	Proposed lipoate regulatory protein YbeD	149	9	6.95767505991034e-11	377	3709.5	90	4176.5
N0.HOG0017203	Outer membrane lipoprotein component of lipoprotein transport system LolB	149	9	6.95767505991034e-11	377	3709.5	90	4176.5
N0.HOG0017206	Cell division protein DivIC (FtsB), stabilizes FtsL against RasP cleavage	149	9	6.95767505991034e-11	377	3709.5	90	4176.5
N0.HOG0017207	FIG001341: Probable Fe(2+)-trafficking protein YggX	149	9	6.95767505991034e-11	377	3709.5	90	4176.5
N0.HOG0017209	ClpXP protease specificity-enhancing factor SspB	149	9	6.95767505991034e-11	377	3709.5	90	4176.5
N0.HOG0017222	Cell division protein FtsL	149	9	6.95767505991034e-11	377	3709.5	90	4176.5
N0.HOG0009597	CCA tRNA nucleotidyltransferase (EC 2.7.7.72)	160	10	9.89722926247947e-12	304	3813	60	4177
N0.HOG0003070	Adenosine (5')-pentaphospho-(5'')-adenosine pyrophosphohydrolase	174	12	2.04453958341688e-12	248.5	3900.5	37	4186
N0.HOG0018033	Universal stress protein E	112	7	2.06463208251205e-07	705.5	3110	371.5	4187
N0.HOG0002156	Transcriptional repressor of PutA and PutP / Proline dehydrogenase (EC 1.5.5.2) / Delta-1-pyrroline-5-carboxylate dehydrogenase (EC 1.2.1.88)	195	15	1.07122868866265e-13	179.5	3997.5	16.5	4193.5
N0.HOG0017135	Glutathione synthetase (EC 6.3.2.3)	148	9	9.70209098436096e-11	385.5	3709.5	100	4195
N0.HOG0005667	ATP-dependent DNA helicase Rep	165	11	8.28260513854101e-12	282	3859.5	58.5	4200
N0.HOG0016027	Outer-membrane-phospholipid-binding lipoprotein MlaA	165	11	8.28260513854101e-12	282	3859.5	58.5	4200
N0.HOG0006413	2,4-dienoyl-CoA reductase [NADPH] (EC 1.3.1.34)	136	8	7.30683026700904e-10	483	3543	176.5	4202.5
N0.HOG0009599	Phosphogluconate dehydratase (EC 4.2.1.12)	136	8	7.30683026700904e-10	483	3543	176.5	4202.5
N0.HOG0017036	Protein of unknown function DUF541	136	8	7.30683026700904e-10	483	3543	176.5	4202.5
N0.HOG0017469	Outer membrane beta-barrel assembly protein BamB	136	8	7.30683026700904e-10	483	3543	176.5	4202.5
N0.HOG0009118	Phage integrase	57	1	2.8989722247383e-05	2058	1272	874.5	4204.5
N0.HOG0019637	Hybrid peroxiredoxin hyPrx5 (EC 1.11.1.15)	72	3	2.05324260499366e-05	1508.5	1866	834	4208.5
N0.HOG0005517	Cold shock protein of CSP family	164	11	1.08019055078666e-11	287.5	3859.5	64.5	4211.5
N0.HOG0014761	Apolipoprotein N-acyltransferase / Copper homeostasis protein CutE	222	22	4.5406482771102e-14	91	4107	14	4212
N0.HOG0009081	Ribosomal protein L3 N(5)-glutamine methyltransferase (EC 2.1.1.298)	147	9	1.19160787821597e-10	394.5	3709.5	113.5	4217.5
N0.HOG0012661	Bis(5'-nucleosyl)-tetraphosphatase, symmetrical (EC 3.6.1.41)	147	9	1.19160787821597e-10	394.5	3709.5	113.5	4217.5
N0.HOG0017177	DnaA inactivator Hda (shorter homolog of DnaA)	147	9	1.19160787821597e-10	394.5	3709.5	113.5	4217.5
N0.HOG0017204	Lipopolysaccharide export system protein LptA	147	9	1.19160787821597e-10	394.5	3709.5	113.5	4217.5
N0.HOG0017208	Inner membrane component of TAM transport system	147	9	1.19160787821597e-10	394.5	3709.5	113.5	4217.5
N0.HOG0017220	FIG01269488: protein, clustered with ribosomal protein L32p	147	9	1.19160787821597e-10	394.5	3709.5	113.5	4217.5
N0.HOG0017221	UPF0125 protein RatB	147	9	1.19160787821597e-10	394.5	3709.5	113.5	4217.5
N0.HOG0017803	Cholesterol oxidase (EC 1.1.3.6) @ Steroid Delta(5)->Delta(4)-isomerase (EC 5.3.3.1)	45	0	7.20557472910391e-05	2652.5	553.5	1014	4220
N0.HOG0019396	Ferredoxin-type protein NapF (periplasmic nitrate reductase)	45	0	7.20557472910391e-05	2652.5	553.5	1014	4220
N0.HOG0015349	Pyruvate dehydrogenase E1 component (EC 1.2.4.1)	184	14	1.12822539105655e-12	219	3970	33	4222
N0.HOG0005091	DNA-binding transcriptional regulator, MocR family / aminotransferase domain	111	7	2.64784504834805e-07	724	3110	395.5	4229.5
N0.HOG0005984	PTS system, inactive IIB catalytic domain / PTS system, fructose-specific IIB component (EC 2.7.1.202) / PTS system, fructose-specific IIC component	111	7	2.64784504834805e-07	724	3110	395.5	4229.5
N0.HOG0017156	Ubiquinol-cytochrome C reductase, cytochrome B subunit (EC 1.10.2.2)	111	7	2.64784504834805e-07	724	3110	395.5	4229.5
N0.HOG0018352	Uncharacterized chaperone protein YegD	111	7	2.64784504834805e-07	724	3110	395.5	4229.5
N0.HOG0018391	Protein SprT	111	7	2.64784504834805e-07	724	3110	395.5	4229.5
N0.HOG0018396	Cell division protein ZapD	111	7	2.64784504834805e-07	724	3110	395.5	4229.5
N0.HOG0018440	Exodeoxyribonuclease I (EC 3.1.11.1)	111	7	2.64784504834805e-07	724	3110	395.5	4229.5
N0.HOG0018855	Ribonuclease E inhibitor RraB	111	7	2.64784504834805e-07	724	3110	395.5	4229.5
N0.HOG0017232	Glycerol-3-phosphate acyltransferase (EC 2.3.1.15)	134	8	1.37469737533641e-09	498.5	3543	191	4232.5
N0.HOG0017694	LPS-assembly lipoprotein LptE	134	8	1.37469737533641e-09	498.5	3543	191	4232.5
N0.HOG0005207	3-ketoacyl-CoA thiolase (EC 2.3.1.16) @ Acetyl-CoA acetyltransferase (EC 2.3.1.9)	197	17	6.8234247698826e-13	169.5	4036.5	29.5	4235.5
N0.HOG0014236	Uroporphyrinogen III decarboxylase (EC 4.1.1.37)	247	29	9.4040863381716e-15	55.5	4174.5	8.5	4238.5
N0.HOG0019062	Cytochrome c oxidase (cbb3-type) subunit CcoP (EC 1.9.3.1)	64	2	3.06467000721307e-05	1779	1577	884	4240
N0.HOG0020818	Periplasmic nitrate reductase component NapD	64	2	3.06467000721307e-05	1779	1577	884	4240
N0.HOG0016719	Outer membrane component of TAM transport system	160	11	4.19181190246447e-11	304	3859.5	81	4244.5
N0.HOG0018973	Acetyltransferase, GNAT family	86	5	1.11532004126062e-05	1205	2278	763	4246
N0.HOG0011025	Exoribonuclease II (EC 3.1.13.1)	133	8	1.90267531174134e-09	507	3543	197	4247
N0.HOG0016175	FIG002473: Protein YcaR in KDO2-Lipid A biosynthesis cluster	173	13	1.01567017635627e-11	250.5	3936	61	4247.5
N0.HOG0010900	Shikimate kinase I (EC 2.7.1.71)	190	16	2.12788553244153e-12	196	4016	38	4250
N0.HOG0008075	Putative deoxyribonuclease YjjV	145	9	2.20569284588589e-10	412	3709.5	131	4252.5
N0.HOG0017210	Uncharacterized protein YraP	145	9	2.20569284588589e-10	412	3709.5	131	4252.5
N0.HOG0017298	DNA gyrase inhibitor YacG	145	9	2.20569284588589e-10	412	3709.5	131	4252.5
N0.HOG0012841	Nitrogen regulatory protein P-II, GlnK	132	8	2.62967695440712e-09	513	3543	201.5	4257.5
N0.HOG0017037	Uncharacterized inner membrane protein YjiN	132	8	2.62967695440712e-09	513	3543	201.5	4257.5
N0.HOG0013896	Porphobilinogen synthase (EC 4.2.1.24)	252	32	3.72762494881988e-14	45.5	4201	12	4258.5
N0.HOG0014014	Ferrochelatase, protoheme ferro-lyase (EC 4.99.1.1)	252	32	3.72762494881988e-14	45.5	4201	12	4258.5
N0.HOG0015215	Sulfur carrier protein FdhD	189	16	2.92325435367908e-12	200.5	4016	42	4258.5
N0.HOG0018579	Phosphohistidine phosphatase SixA	110	7	3.53849914929314e-07	742.5	3110	409	4261.5
N0.HOG0005482	Transporter, LysE family	71	3	2.66465910255802e-05	1530.5	1866	866.5	4263
N0.HOG0005624	Sulfate transport system permease protein CysW	152	10	1.16072104277765e-10	352.5	3813	106	4271.5
N0.HOG0005625	Sulfate transport system permease protein CysT	152	10	1.16072104277765e-10	352.5	3813	106	4271.5
N0.HOG0006791	BioD-like N-terminal domain / Phosphate acetyltransferase (EC 2.3.1.8)	152	10	1.16072104277765e-10	352.5	3813	106	4271.5
N0.HOG0014283	Glutamyl-tRNA reductase (EC 1.2.1.70)	243	31	4.75651832699665e-13	61	4189	25.5	4275.5
N0.HOG0015194	Cell division inhibitor Slr1223 (YfcH in EC), contains epimerase/dehydratase and DUF1731 domains	192	17	3.22925257701466e-12	188	4036.5	52.5	4277
N0.HOG0015570	Twin-arginine translocation protein TatB	192	17	3.22925257701466e-12	188	4036.5	52.5	4277
N0.HOG0013454	Thiosulfate sulfurtransferase, rhodanese (EC 2.8.1.1)	170	13	2.61278230100292e-11	264.5	3936	77	4277.5
N0.HOG0018612	Phenylacetic acid degradation operon negative regulatory protein PaaX	85	5	1.4643901501692e-05	1221.5	2278	779.5	4279
N0.HOG0002778	Pimeloyl-[acyl-carrier protein] methyl ester esterase BioH (EC 3.1.1.85)	130	8	4.84139449470393e-09	523.5	3543	218	4284.5
N0.HOG0017804	Lipopolysaccharide assembly protein LapB	130	8	4.84139449470393e-09	523.5	3543	218	4284.5
N0.HOG0017806	Periplasmic chaperone of outer membrane proteins Skp @ Outer membrane protein H precursor	130	8	4.84139449470393e-09	523.5	3543	218	4284.5
N0.HOG0018933	tRNA-(ms[2]io[6]A)-hydroxylase	94	6	5.91144839930133e-06	1048	2564.5	672.5	4285
N0.HOG0016350	Ferredoxin--NADP(+) reductase (EC 1.18.1.2) @ Flavodoxin--NADP(+) reductase (EC 1.19.1.1)	143	9	4.0173815840128e-10	428	3709.5	149.5	4287
N0.HOG0017170	Periplasmic thiol:disulfide oxidoreductase DsbB, required for DsbA reoxidation	143	9	4.0173815840128e-10	428	3709.5	149.5	4287
N0.HOG0017385	Uroporphyrinogen-III synthase (EC 4.2.1.75)	143	9	4.0173815840128e-10	428	3709.5	149.5	4287
N0.HOG0013895	Porphobilinogen deaminase (EC 2.5.1.61)	254	35	4.75651832699665e-13	40.5	4224	25.5	4290
N0.HOG0016606	FIG00018398: hypothetical regulator	162	12	8.49536670345138e-11	294	3900.5	99	4293.5
N0.HOG0002155	Succinylglutamic semialdehyde dehydrogenase (EC 1.2.1.71)	109	7	4.58674135207401e-07	759.5	3110	428	4297.5
N0.HOG0002347	Transcriptional regulator SlyA	109	7	4.58674135207401e-07	759.5	3110	428	4297.5
N0.HOG0005181	Cysteine desulfurase (EC 2.8.1.7) => sulfur transfer pathway protein CsdA	109	7	4.58674135207401e-07	759.5	3110	428	4297.5
N0.HOG0007721	Spermidine export protein MdtI	109	7	4.58674135207401e-07	759.5	3110	428	4297.5
N0.HOG0017413	Arginine N-succinyltransferase (EC 2.3.1.109)	109	7	4.58674135207401e-07	759.5	3110	428	4297.5
N0.HOG0017829	Magnesium and cobalt transport protein CorA	109	7	4.58674135207401e-07	759.5	3110	428	4297.5
N0.HOG0018640	Lipoprotein NlpI	109	7	4.58674135207401e-07	759.5	3110	428	4297.5
N0.HOG0018675	Uncharacterized protein EC-HemY in Proteobacteria (unrelated to HemY-type PPO in GramPositives)	109	7	4.58674135207401e-07	759.5	3110	428	4297.5
N0.HOG0000926	Transcriptional regulator, LysR family	44	0	9.53046955605985e-05	2693	553.5	1051.5	4298
N0.HOG0007387	Cobalt/zinc/cadmium resistance protein CzcD	44	0	9.53046955605985e-05	2693	553.5	1051.5	4298
N0.HOG0017046	Transcriptional regulator, AcrR family	44	0	9.53046955605985e-05	2693	553.5	1051.5	4298
N0.HOG0020842	ABC transporter, substrate-binding protein (cluster 9, phospholipid)	44	0	9.53046955605985e-05	2693	553.5	1051.5	4298
N0.HOG0021260	Fumarylacetoacetase (EC 3.7.1.2)	44	0	9.53046955605985e-05	2693	553.5	1051.5	4298
N0.HOG0021271	hypothetical protein	44	0	9.53046955605985e-05	2693	553.5	1051.5	4298
N0.HOG0021956	hypothetical protein	44	0	9.53046955605985e-05	2693	553.5	1051.5	4298
N0.HOG0021966	Protein of unknown function DUF55	44	0	9.53046955605985e-05	2693	553.5	1051.5	4298
N0.HOG0020093	3,4-dihydroxyphenylacetate 2,3-dioxygenase (EC 1.13.11.15)	78	4	2.0514494995495e-05	1366.5	2103.5	831	4301
N0.HOG0015542	UPF0234 protein Yitk	184	16	1.3517323950923e-11	219	4016	70	4305
N0.HOG0016596	Exodeoxyribonuclease V gamma chain (EC 3.1.11.5)	161	12	1.16072104277765e-10	299	3900.5	106	4305.5
N0.HOG0015185	Protein PhnA	213	24	1.10219792970823e-11	112.5	4129	68	4309.5
N0.HOG0005475	Threonine efflux protein	56	1	3.81320934919024e-05	2133	1272	908	4313
N0.HOG0011224	Exopolyphosphatase (EC 3.6.1.11)	141	9	7.27156549793862e-10	443.5	3709.5	167.5	4320.5
N0.HOG0012418	Cytosol aminopeptidase PepA (EC 3.4.11.1)	141	9	7.27156549793862e-10	443.5	3709.5	167.5	4320.5
N0.HOG0012665	UPF0126 inner membrane protein YicG	141	9	7.27156549793862e-10	443.5	3709.5	167.5	4320.5
N0.HOG0017079	Aspartate-semialdehyde dehydrogenase (EC 1.2.1.11)	141	9	7.27156549793862e-10	443.5	3709.5	167.5	4320.5
N0.HOG0017432	Inner membrane protein YpjD	141	9	7.27156549793862e-10	443.5	3709.5	167.5	4320.5
N0.HOG0017459	Chaperone protein HscB	141	9	7.27156549793862e-10	443.5	3709.5	167.5	4320.5
N0.HOG0010539	Translation elongation factor P	128	8	8.78253921775135e-09	541	3543	237.5	4321.5
N0.HOG0017371	Cytochrome d ubiquinol oxidase subunit X (EC 1.10.3.-)	128	8	8.78253921775135e-09	541	3543	237.5	4321.5
N0.HOG0017855	Frataxin homolog CyaY, facilitates Fe-S cluster assembly, interacts with IscS	128	8	8.78253921775135e-09	541	3543	237.5	4321.5
N0.HOG0009053	Threonine dehydratase biosynthetic (EC 4.3.1.19)	219	26	1.30987604772224e-11	96.5	4156.5	69	4322
N0.HOG0003049	Mutator MutT protein (7,8-dihydro-8-oxoguanine-triphosphatase) (EC 3.6.1.-)	155	11	1.73291455683773e-10	335.5	3859.5	127.5	4322.5
N0.HOG0010946	Soluble lytic murein transglycosylase (EC 4.2.2.n1)	186	17	2.59154337131418e-11	212	4036.5	76	4324.5
N0.HOG0015395	RNA-binding protein Hfq	190	18	2.38056521684668e-11	196	4053.5	75	4324.5
N0.HOG0018414	Nucleoid-associated protein NdpA	108	7	6.10926445104864e-07	775	3110	443	4328
N0.HOG0014883	ATP-dependent protease subunit HslV (EC 3.4.25.2)	224	28	2.08098134955285e-11	86.5	4170	74	4330.5
N0.HOG0019689	Ribosome modulation factor	84	5	1.88010729276619e-05	1240	2278	814	4332
N0.HOG0017450	Uricase (urate oxidase) (EC 1.7.3.3)	93	6	7.44299861479319e-06	1061.5	2564.5	709	4335
N0.HOG0015213	Deoxycytidine triphosphate deaminase (EC 3.5.4.13)	206	23	4.27464546817457e-11	136	4117.5	82	4335.5
N0.HOG0016195	Colicin V production protein	170	14	9.70559859422161e-11	264.5	3970	101.5	4336
N0.HOG0017856	Putative activity regulator of membrane protease YbbK	127	8	1.2017871047348e-08	549.5	3543	245	4337.5
N0.HOG0016334	Putative efflux (PET) family inner membrane protein YccS	154	11	2.30595890831352e-10	341	3859.5	139	4339.5
N0.HOG0019812	Urease accessory protein UreE	77	4	2.66356085552654e-05	1388.5	2103.5	860	4352
N0.HOG0007898	Cysteine synthase B (EC 2.5.1.47)	126	8	1.60382158448602e-08	557.5	3543	255	4355.5
N0.HOG0011723	Iron-sulfur cluster assembly iron binding protein IscA	126	8	1.60382158448602e-08	557.5	3543	255	4355.5
N0.HOG0017907	UPF0260 protein YcgN	126	8	1.60382158448602e-08	557.5	3543	255	4355.5
N0.HOG0018032	Ribonuclease T	126	8	1.60382158448602e-08	557.5	3543	255	4355.5
N0.HOG0012967	Dihydroneopterin aldolase (EC 4.1.2.25)	139	9	1.34396287722794e-09	461.5	3709.5	186.5	4357.5
N0.HOG0014085	1,6-anhydro-N-acetylmuramyl-L-alanine amidase	139	9	1.34396287722794e-09	461.5	3709.5	186.5	4357.5
N0.HOG0015929	Pyridoxal kinase (EC 2.7.1.35)	107	7	8.005327741934e-07	788	3110	459.5	4357.5
N0.HOG0017508	Chorismate--pyruvate lyase (EC 4.1.3.40)	139	9	1.34396287722794e-09	461.5	3709.5	186.5	4357.5
N0.HOG0018197	Malate synthase (EC 2.3.3.9)	107	7	8.005327741934e-07	788	3110	459.5	4357.5
N0.HOG0018724	Cyd operon protein YbgE	107	7	8.005327741934e-07	788	3110	459.5	4357.5
N0.HOG0018856	Phospholipid ABC transporter-binding protein MlaB	107	7	8.005327741934e-07	788	3110	459.5	4357.5
N0.HOG0015439	DNA-3-methyladenine glycosylase II (EC 3.2.2.21)	158	12	2.62411306409929e-10	317	3900.5	142	4359.5
N0.HOG0015301	Molybdopterin synthase catalytic subunit MoaE (EC 2.8.1.12)	193	20	9.70559859422161e-11	185	4082	101.5	4368.5
N0.HOG0012007	Uncharacterized UPF0721 integral membrane protein	62	2	5.20347765053015e-05	1845	1577	952.5	4374.5
N0.HOG0017808	Outer membrane lipoprotein	62	2	5.20347765053015e-05	1845	1577	952.5	4374.5
N0.HOG0008440	Dihydrolipoamide acetyltransferase component of pyruvate dehydrogenase complex (EC 2.3.1.12)	263	42	1.4815104278757e-11	34	4272.5	71	4377.5
N0.HOG0016593	Cytochrome O ubiquinol oxidase subunit IV (EC 1.10.3.-)	151	11	5.99697648246051e-10	360	3859.5	159	4378.5
N0.HOG0017157	Putative esterase YheT functionally coupled to phosphoribulokinase homolog	146	10	6.8648332526268e-10	404	3813	163	4380
N0.HOG0009063	NAD-dependent glyceraldehyde-3-phosphate dehydrogenase (EC 1.2.1.12)	176	16	1.69573958762638e-10	243	4016	125.5	4384.5
N0.HOG0016416	Anhydro-N-acetylmuramic acid kinase (EC 2.7.1.170)	161	13	4.0173815840128e-10	299	3936	149.5	4384.5
N0.HOG0016669	UPF0716 protein FxsA	156	12	4.98596777286585e-10	329	3900.5	155	4384.5
N0.HOG0017158	Aconitate hydratase 2 (EC 4.2.1.3) @ 2-methylisocitrate dehydratase (EC 4.2.1.99)	137	9	2.54499911687001e-09	475.5	3709.5	199.5	4384.5
N0.HOG0017470	Succinate dehydrogenase hydrophobic membrane anchor protein	137	9	2.54499911687001e-09	475.5	3709.5	199.5	4384.5
N0.HOG0009302	2-hydroxyhepta-2,4-diene-1,7-dioate isomerase (EC 5.3.3.-)	83	5	2.40242211222361e-05	1260.5	2278	850.5	4389
N0.HOG0012595	Oxidoreductase	83	5	2.40242211222361e-05	1260.5	2278	850.5	4389
N0.HOG0016628	pyridoxal phosphate-dependent deaminase, putative	83	5	2.40242211222361e-05	1260.5	2278	850.5	4389
N0.HOG0018415	2-methylcitrate dehydratase (EC 4.2.1.79)	83	5	2.40242211222361e-05	1260.5	2278	850.5	4389
N0.HOG0018466	Transcriptional activator NhaR	106	7	1.0546146059688e-06	804	3110	476	4390
N0.HOG0010291	Fumarate hydratase class II (EC 4.2.1.2)	240	35	1.04674102886218e-10	63.5	4224	103	4390.5
N0.HOG0011568	Lipoprotein releasing system transmembrane protein LolE	124	8	2.88806154083015e-08	571	3543	277	4391
N0.HOG0011672	2-keto-3-deoxy-D-arabino-heptulosonate-7-phosphate synthase I alpha (EC 2.5.1.54)	124	8	2.88806154083015e-08	571	3543	277	4391
N0.HOG0018091	UPF0149 exported protein YgfB	124	8	2.88806154083015e-08	571	3543	277	4391
N0.HOG0016491	Putative NAD(P)H nitroreductase YdjA	166	14	3.0490596002529e-10	276.5	3970	145	4391.5
N0.HOG0005651	Transcriptional regulator, IclR family	43	0	0.000125569325555756	2739.5	553.5	1099	4392
N0.HOG0018127	hypothetical protein	43	0	0.000125569325555756	2739.5	553.5	1099	4392
N0.HOG0023062	FIG023406: hypothetical protein	43	0	0.000125569325555756	2739.5	553.5	1099	4392
N0.HOG0016197	4-hydroxybenzoate polyprenyltransferase (EC 2.5.1.39)	171	15	2.2700953653545e-10	260	3997.5	138	4395.5
N0.HOG0015527	Protein translocase membrane subunit SecG	198	22	1.73291455683773e-10	162.5	4107	127.5	4397
N0.HOG0013177	FKBP-type peptidyl-prolyl cis-trans isomerase SlyD (EC 5.2.1.8)	155	12	6.84524124344525e-10	335.5	3900.5	161.5	4397.5
N0.HOG0014017	hypothetical protein	155	12	6.84524124344525e-10	335.5	3900.5	161.5	4397.5
N0.HOG0014247	Sulfate-binding protein Sbp	123	8	3.89261195806796e-08	581.5	3543	286.5	4411
N0.HOG0017957	Uncharacterized protein EC-HemX	123	8	3.89261195806796e-08	581.5	3543	286.5	4411
N0.HOG0007119	Zinc uptake regulation protein Zur	135	9	4.79554435011533e-09	491.5	3709.5	212	4413
N0.HOG0008122	Coproporphyrinogen III oxidase, oxygen-independent (EC 1.3.99.22)	164	14	5.8582657062369e-10	287.5	3970	157	4414.5
N0.HOG0017294	Benzoate transport protein	55	1	4.98416565345939e-05	2199.5	1272	947	4418.5
N0.HOG0015896	[Protein-PII] uridylyltransferase (EC 2.7.7.59) / [Protein-PII]-UMP uridylyl-removing enzyme	186	19	2.56118685549164e-10	212	4067.5	141	4420.5
N0.HOG0018760	Uncharacterized protein YrdB	91	6	1.23500283837935e-05	1088.5	2564.5	768	4421
N0.HOG0020127	Ubiquinol-cytochrome C reductase, cytochrome C1 subunit	69	3	4.44368224162273e-05	1614.5	1866	940.5	4421
N0.HOG0014763	Septum-associated rare lipoprotein A	203	24	3.07744569963933e-10	147	4129	146	4422
N0.HOG0001126	Transcriptional regulator YqhC, positively regulates YqhD and DkgA	105	7	1.35107552107314e-06	822.5	3110	497	4429.5
N0.HOG0002682	Histidine ABC transporter, permease protein HisQ (TC 3.A.1.3.1)	105	7	1.35107552107314e-06	822.5	3110	497	4429.5
N0.HOG0002698	Glutamate/aspartate ABC transporter, permease protein GltK (TC 3.A.1.3.4)	105	7	1.35107552107314e-06	822.5	3110	497	4429.5
N0.HOG0002703	Glutamate/aspartate ABC transporter, permease protein GltJ (TC 3.A.1.3.4)	105	7	1.35107552107314e-06	822.5	3110	497	4429.5
N0.HOG0007311	Nitrite reductase [NAD(P)H] large subunit (EC 1.7.1.4)	105	7	1.35107552107314e-06	822.5	3110	497	4429.5
N0.HOG0008984	ADP-ribose pyrophosphatase (EC 3.6.1.13)	105	7	1.35107552107314e-06	822.5	3110	497	4429.5
N0.HOG0012401	2-polyprenylphenol hydroxylase	105	7	1.35107552107314e-06	822.5	3110	497	4429.5
N0.HOG0015726	Deacetylases, including yeast histone deacetylase and acetoin utilization protein	105	7	1.35107552107314e-06	822.5	3110	497	4429.5
N0.HOG0018170	Putative periplasmic protein YibQ, distant homology with nucleoside diphosphatase and polysaccharide deacetylase	105	7	1.35107552107314e-06	822.5	3110	497	4429.5
N0.HOG0018338	Succinylglutamate desuccinylase (EC 3.5.1.96)	105	7	1.35107552107314e-06	822.5	3110	497	4429.5
N0.HOG0018545	Formate dehydrogenase formation protein FdhE	105	7	1.35107552107314e-06	822.5	3110	497	4429.5
N0.HOG0018674	Sulfate transporter, CysZ-type	105	7	1.35107552107314e-06	822.5	3110	497	4429.5
N0.HOG0018813	Uncharacterized protein YqcC	105	7	1.35107552107314e-06	822.5	3110	497	4429.5
N0.HOG0016718	UPF0061 protein YdiU	153	12	1.23195605140556e-09	346	3900.5	184	4430.5
N0.HOG0017966	tRNA pseudouridine(13) synthase (EC 5.4.99.27)	122	8	5.15416993185147e-08	595	3543	301	4439
N0.HOG0007007	1,2-phenylacetyl-CoA epoxidase, subunit E (EC 1.14.13.149)	82	5	3.08085412672005e-05	1280	2278	887	4445
N0.HOG0015650	tRNA 5-methylaminomethyl-2-thiouridine synthesis sulfur carrier protein TusA	152	12	1.66459718296566e-09	352.5	3900.5	194	4447
N0.HOG0006654	Transcriptional regulator, HxlR family	61	2	6.85151168368209e-05	1892	1577	979	4448
N0.HOG0017654	Z-ring-associated protein ZapA	133	9	8.7364274540316e-09	507	3709.5	232.5	4449
N0.HOG0004683	ATP-dependent RNA helicase SrmB	147	11	1.99409074254485e-09	394.5	3859.5	198	4452
N0.HOG0000894	Alkanesulfonate utilization operon LysR-family regulator Cbl	90	6	1.60923605460814e-05	1104	2564.5	786	4454.5
N0.HOG0006057	L-methionine and branched-chain amino acid export protein YjeH	90	6	1.60923605460814e-05	1104	2564.5	786	4454.5
N0.HOG0009716	3,4-dihydroxy-2-butanone 4-phosphate synthase (EC 4.1.99.12) / GTP cyclohydrolase II (EC 3.5.4.25)	197	23	7.27156549793862e-10	169.5	4117.5	167.5	4454.5
N0.HOG0013451	UPF0225 protein YchJ	166	15	1.07463251346148e-09	276.5	3997.5	182	4456
N0.HOG0013491	Acetyl-coenzyme A carboxyl transferase beta chain (EC 6.4.1.2)	272	48	1.23266150100331e-10	29	4307.5	124	4460.5
N0.HOG0000888	Transcriptional activator MetR	141	10	3.17882604461055e-09	443.5	3813	205	4461.5
N0.HOG0014993	Uncharacterized Nudix hydrolase NudL	200	24	7.90028430285353e-10	157.5	4129	181	4467.5
N0.HOG0016620	Glutathione S-transferase family protein	75	4	4.37607334787708e-05	1428	2103.5	936.5	4468
N0.HOG0010294	Uncharacterized MFS-type transporter	42	0	0.000166729977940371	2782.5	553.5	1135.5	4471.5
N0.HOG0012398	Acyl-CoA dehydrogenase, long-chain specific (EC 1.3.8.8)	42	0	0.000166729977940371	2782.5	553.5	1135.5	4471.5
N0.HOG0014994	Cytochrome P450	42	0	0.000166729977940371	2782.5	553.5	1135.5	4471.5
N0.HOG0020431	Ku domain protein	42	0	0.000166729977940371	2782.5	553.5	1135.5	4471.5
N0.HOG0015341	ATP-dependent Clp protease adaptor protein ClpS	199	24	1.14147718560348e-09	160.5	4129	183	4472.5
N0.HOG0002876	Thioredoxin 2	104	7	1.76923937864978e-06	842	3110	521.5	4473.5
N0.HOG0018917	UPF0270 protein YheU	104	7	1.76923937864978e-06	842	3110	521.5	4473.5
N0.HOG0010070	Pyruvate kinase (EC 2.7.1.40)	208	27	1.53185362145252e-09	130.5	4165	193	4488.5
N0.HOG0019722	Response regulator NasT	81	5	3.98888305707293e-05	1302	2278	913	4493
N0.HOG0004084	LSU rRNA pseudouridine(955/2504/2580) synthase (EC 5.4.99.24)	158	14	3.72654790486009e-09	317	3970	209	4496
N0.HOG0010538	Translation elongation factor P	153	13	4.79711049158839e-09	346	3936	214.5	4496.5
N0.HOG0017412	Glutathione S-transferase, omega (EC 2.5.1.18)	119	8	1.22544025690712e-07	623.5	3543	334.5	4501
N0.HOG0013612	Oxidoreductase, GMC family	144	11	5.08537003198732e-09	422.5	3859.5	220	4502
N0.HOG0005650	Transcriptional regulator, IclR family	68	3	5.79784829930499e-05	1674	1866	967	4507
N0.HOG0017595	MBL-fold metallo-hydrolase superfamily	68	3	5.79784829930499e-05	1674	1866	967	4507
N0.HOG0015786	NAD(P) transhydrogenase subunit beta (EC 1.6.1.2)	186	21	2.63848523080878e-09	212	4094.5	203	4509.5
N0.HOG0007622	Thiosulfate sulfurtransferase GlpE (EC 2.8.1.1)	199	25	3.52603822342494e-09	160.5	4143.5	208	4512
N0.HOG0015303	NAD(P)H dehydrogenase (quinone), Type IV (EC 1.6.5.2)	138	10	7.97582871532431e-09	470	3813	229	4512
N0.HOG0013325	Nucleoside diphosphate kinase (EC 2.7.4.6)	288	57	5.95647950021262e-10	15	4340	158	4513
N0.HOG0015394	Lactam utilization protein LamB	178	19	3.31479581899227e-09	239.5	4067.5	207	4514
N0.HOG0002059	Aldehyde dehydrogenase (EC 1.2.1.3)	74	4	5.6853088441679e-05	1448.5	2103.5	962.5	4514.5
N0.HOG0017465	2-Oxobutyrate oxidase, putative	74	4	5.6853088441679e-05	1448.5	2103.5	962.5	4514.5
N0.HOG0017912	Possible carboxymuconolactone decarboxylase family protein (EC 4.1.1.44)	74	4	5.6853088441679e-05	1448.5	2103.5	962.5	4514.5
N0.HOG0000878	LysR-family transcriptional regulator STM3020	89	6	2.04129429690363e-05	1128.5	2564.5	827.5	4520.5
N0.HOG0018985	Pyridoxal-5'-phosphate-dependent enzyme beta superfamily (fold type II)	89	6	2.04129429690363e-05	1128.5	2564.5	827.5	4520.5
N0.HOG0019603	Ribonuclease I precursor (EC 3.1.27.6)	89	6	2.04129429690363e-05	1128.5	2564.5	827.5	4520.5
N0.HOG0015347	Phosphoadenylyl-sulfate reductase [thioredoxin] (EC 1.8.4.8)	188	22	4.45327456651623e-09	203.5	4107	211	4521.5
N0.HOG0000893	Cys regulon transcriptional activator CysB	103	7	2.21979025216978e-06	866.5	3110	550.5	4527
N0.HOG0008368	Permease of the drug/metabolite transporter (DMT) superfamily	103	7	2.21979025216978e-06	866.5	3110	550.5	4527
N0.HOG0008974	Uncharacterized protease YhbU	103	7	2.21979025216978e-06	866.5	3110	550.5	4527
N0.HOG0009953	TonB-ExbBD energy transducing system, ExbD subunit	103	7	2.21979025216978e-06	866.5	3110	550.5	4527
N0.HOG0013419	Bacterial non-heme ferritin (EC 1.16.3.2)	103	7	2.21979025216978e-06	866.5	3110	550.5	4527
N0.HOG0015210	Protein-methionine-sulfoxide reductase catalytic subunit MsrP	103	7	2.21979025216978e-06	866.5	3110	550.5	4527
N0.HOG0017950	Uncharacterized protein YigI	103	7	2.21979025216978e-06	866.5	3110	550.5	4527
N0.HOG0018422	Protein-methionine-sulfoxide reductase heme-binding subunit MsrQ	103	7	2.21979025216978e-06	866.5	3110	550.5	4527
N0.HOG0018812	Uncharacterized peptidase U32 family member YhbV	103	7	2.21979025216978e-06	866.5	3110	550.5	4527
N0.HOG0018877	Membrane protein YcjF	103	7	2.21979025216978e-06	866.5	3110	550.5	4527
N0.HOG0018878	Conserved protein YcjX with nucleoside triphosphate hydrolase domain	103	7	2.21979025216978e-06	866.5	3110	550.5	4527
N0.HOG0018879	FIG001587: exported protein	103	7	2.21979025216978e-06	866.5	3110	550.5	4527
N0.HOG0018918	Arylsulfatase (EC 3.1.6.1)	103	7	2.21979025216978e-06	866.5	3110	550.5	4527
N0.HOG0018942	tRNA 5-methylaminomethyl-2-thiouridine synthase subunit TusC	103	7	2.21979025216978e-06	866.5	3110	550.5	4527
N0.HOG0018943	tRNA 5-methylaminomethyl-2-thiouridine synthase subunit TusB	103	7	2.21979025216978e-06	866.5	3110	550.5	4527
N0.HOG0018961	Adenylate cyclase (EC 4.6.1.1)	103	7	2.21979025216978e-06	866.5	3110	550.5	4527
N0.HOG0018983	DNA mismatch repair endonuclease MutH	103	7	2.21979025216978e-06	866.5	3110	550.5	4527
N0.HOG0015156	Molybdenum cofactor guanylyltransferase (EC 2.7.7.77)	204	27	5.91798754096364e-09	142	4165	223.5	4530.5
N0.HOG0004899	Soluble pyridine nucleotide transhydrogenase (EC 1.6.1.1)	118	8	1.56233476345501e-07	632	3543	360.5	4535.5
N0.HOG0008447	Dihydrolipoamide succinyltransferase component (E2) of 2-oxoglutarate dehydrogenase complex (EC 2.3.1.61)	118	8	1.56233476345501e-07	632	3543	360.5	4535.5
N0.HOG0011319	Formamidopyrimidine-DNA glycosylase (EC 3.2.2.23)	254	44	4.14301607408174e-09	40.5	4285	210	4535.5
N0.HOG0018253	tRNA 2-thiouridine synthesis protein TusE	118	8	1.56233476345501e-07	632	3543	360.5	4535.5
N0.HOG0018337	Protein YcgL	118	8	1.56233476345501e-07	632	3543	360.5	4535.5
N0.HOG0007744	L-carnitine dehydratase/bile acid-inducible protein F	54	1	6.58469216552418e-05	2289.5	1272	975	4536.5
N0.HOG0013873	Sorbitol operon regulator SorC	54	1	6.58469216552418e-05	2289.5	1272	975	4536.5
N0.HOG0015428	Arginine exporter protein ArgO	187	22	5.9729825976345e-09	207	4107	225	4539
N0.HOG0012969	Molybdopterin molybdenumtransferase (EC 2.10.1.1)	215	31	1.01143451537912e-08	108	4189	243	4540
N0.HOG0013165	Acyl-CoA hydrolase (EC 3.1.2.20)	212	30	9.77705971025527e-09	118	4180.5	242	4540.5
N0.HOG0019450	hypothetical protein	80	5	5.11045805738917e-05	1325	2278	948	4551
N0.HOG0016623	ABC transporter, substrate-binding protein (cluster 5, nickel/peptides/opines)	127	9	5.02473912992592e-08	549.5	3709.5	295	4554
N0.HOG0017805	Protein IscX, believed to be involved in assembly of Fe-S clusters	127	9	5.02473912992592e-08	549.5	3709.5	295	4554
N0.HOG0017864	Protein SlyX	127	9	5.02473912992592e-08	549.5	3709.5	295	4554
N0.HOG0011035	Periplasmic serine proteases (ClpP class)	60	2	8.7432203360916e-05	1944.5	1577	1033	4554.5
N0.HOG0016833	Transcriptional regulator, AraC family	41	0	0.000220846525486033	2828.5	553.5	1175	4557
N0.HOG0021685	Ferredoxin, 2Fe-2S	41	0	0.000220846525486033	2828.5	553.5	1175	4557
N0.HOG0021963	Lysophospholipase L1 and related esterases	41	0	0.000220846525486033	2828.5	553.5	1175	4557
N0.HOG0022146	Hydrolase SM_b20688, alpha/beta fold family	41	0	0.000220846525486033	2828.5	553.5	1175	4557
N0.HOG0015438	YpfJ protein, zinc metalloprotease superfamily	170	18	1.22258650230014e-08	264.5	4053.5	246	4564
N0.HOG0002378	Homoprotocatechuate degradative operon repressor	88	6	2.63327425222954e-05	1156	2564.5	856	4576.5
N0.HOG0007000	Flavohemoglobin / Nitric oxide dioxygenase (EC 1.14.12.17)	157	15	1.73908782878522e-08	323	3997.5	258	4578.5
N0.HOG0007735	Molybdopterin-synthase adenylyltransferase (EC 2.7.7.80)	102	7	2.89565997201847e-06	887.5	3110	582	4579.5
N0.HOG0019055	Na+/H+ antiporter NhaB	102	7	2.89565997201847e-06	887.5	3110	582	4579.5
N0.HOG0005324	Succinate dehydrogenase flavoprotein subunit (EC 1.3.5.1)	176	20	1.92541951909879e-08	243	4082	261	4586
N0.HOG0015221	Allophanate hydrolase 2 subunit 1 (EC 3.5.1.54)	172	19	2.07960187411547e-08	254.5	4067.5	266	4588
N0.HOG0015089	Sulfite reductase [NADPH] hemoprotein beta-component (EC 1.8.1.2)	190	24	2.05832880876211e-08	196	4129	263.5	4588.5
N0.HOG0015709	Rhodanese domain protein, Enterobacterial subgroup, YceA homolog	190	24	2.05832880876211e-08	196	4129	263.5	4588.5
N0.HOG0017201	hypothetical protein	67	3	7.35858345084748e-05	1701.5	1866	1021	4588.5
N0.HOG0020198	PKHD-type hydroxylase YbiX	67	3	7.35858345084748e-05	1701.5	1866	1021	4588.5
N0.HOG0017080	YciL protein	139	11	2.23911999031155e-08	461.5	3859.5	270	4591
N0.HOG0016433	Bacterioferritin-associated ferredoxin	152	14	2.23911999031155e-08	352.5	3970	270	4592.5
N0.HOG0017947	Pyrimidine/purine nucleoside phosphorylase PpnP	116	8	2.64784504834805e-07	654	3543	395.5	4592.5
N0.HOG0018106	Carboxy-S-adenosyl-L-methionine synthase	116	8	2.64784504834805e-07	654	3543	395.5	4592.5
N0.HOG0018410	Ubiquinone biosynthesis protein UbiJ	116	8	2.64784504834805e-07	654	3543	395.5	4592.5
N0.HOG0018423	tRNA 5-methylaminomethyl-2-thiouridine synthase subunit TusD	116	8	2.64784504834805e-07	654	3543	395.5	4592.5
N0.HOG0015229	[4Fe-4S] cluster carrier protein NfuA	183	22	2.05832880876211e-08	222.5	4107	263.5	4593
N0.HOG0015344	TldD protein, part of TldE/TldD proteolytic complex	183	22	2.05832880876211e-08	222.5	4107	263.5	4593
N0.HOG0003970	ABC transporter, permease protein YejE	125	9	8.82036334702776e-08	564.5	3709.5	322.5	4596.5
N0.HOG0008995	MotA/TolQ/ExbB proton channel family protein	125	9	8.82036334702776e-08	564.5	3709.5	322.5	4596.5
N0.HOG0003353	Enoyl-CoA hydratase (EC 4.2.1.17)	156	15	2.30710067299843e-08	329	3997.5	272	4598.5
N0.HOG0018783	Maleylacetoacetate isomerase (EC 5.2.1.2) @ Glutathione S-transferase, zeta (EC 2.5.1.18)	79	5	6.58469216552418e-05	1345.5	2278	975	4598.5
N0.HOG0015429	Sodium/glutamate symporter	163	17	3.11491772478867e-08	290.5	4036.5	279	4606
N0.HOG0012712	Nucleoid-associated protein YaaK	300	66	9.2211927437039e-09	12	4354	240.5	4606.5
N0.HOG0015343	Phosphoenolpyruvate carboxylase (EC 4.1.1.31)	204	29	4.637667068797e-08	142	4174.5	291	4607.5
N0.HOG0017280	Uncharacterized protein YraR	124	9	1.19118174185918e-07	571	3709.5	330	4610.5
N0.HOG0002806	Esterase ybfF (EC 3.1.-.-)	142	12	3.44269512368783e-08	433	3900.5	282.5	4616
N0.HOG0002687	Histidine ABC transporter, permease protein HisM (TC 3.A.1.3.1)	101	7	3.69937482574792e-06	903	3110	606.5	4619.5
N0.HOG0008127	Aspartokinase (EC 2.7.2.4) / Homoserine dehydrogenase (EC 1.1.1.3)	101	7	3.69937482574792e-06	903	3110	606.5	4619.5
N0.HOG0009364	Electron transport complex protein RnfE	101	7	3.69937482574792e-06	903	3110	606.5	4619.5
N0.HOG0012266	Twin-arginine translocation protein TatA	101	7	3.69937482574792e-06	903	3110	606.5	4619.5
N0.HOG0014124	Trk potassium uptake system protein TrkH	101	7	3.69937482574792e-06	903	3110	606.5	4619.5
N0.HOG0017902	Uncharacterized conserved protein YfiP, contains DTW domain	101	7	3.69937482574792e-06	903	3110	606.5	4619.5
N0.HOG0018444	Succinylarginine dihydrolase (EC 3.5.3.23)	101	7	3.69937482574792e-06	903	3110	606.5	4619.5
N0.HOG0019000	Putative cytochrome d ubiquinol oxidase subunit III (EC 1.10.3.-) (Cytochrome bd-I oxidase subunit III)	101	7	3.69937482574792e-06	903	3110	606.5	4619.5
N0.HOG0019057	Uncharacterized protein YhbT	101	7	3.69937482574792e-06	903	3110	606.5	4619.5
N0.HOG0019114	CDP-diacylglycerol--serine O-phosphatidyltransferase (EC 2.7.8.8)	101	7	3.69937482574792e-06	903	3110	606.5	4619.5
N0.HOG0019127	Uncharacterized protein YrdD	101	7	3.69937482574792e-06	903	3110	606.5	4619.5
N0.HOG0013845	Peptidoglycan lipid II flippase MurJ	191	25	4.33353605385207e-08	192	4143.5	290	4625.5
N0.HOG0015186	UPF0301 protein YqgE	218	34	7.22162852351412e-08	99	4215	319	4633
N0.HOG0011081	Maf-like protein YceF	187	24	5.08665536045241e-08	207	4129	298.5	4634.5
N0.HOG0014094	Inorganic pyrophosphatase (EC 3.6.1.1)	197	27	5.29817032060042e-08	169.5	4165	302	4636.5
N0.HOG0018412	Protein secretion chaperonin CsaA	59	2	0.000111988350321067	1982.5	1577	1077	4636.5
N0.HOG0019142	Cytochrome c oxidase (cbb3-type) subunit CcoN (EC 1.9.3.1)	59	2	0.000111988350321067	1982.5	1577	1077	4636.5
N0.HOG0007679	tRNA-dihydrouridine(16) synthase	123	9	1.55840910328063e-07	581.5	3709.5	351.5	4642.5
N0.HOG0012063	UPF0056 inner membrane protein YchE	123	9	1.55840910328063e-07	581.5	3709.5	351.5	4642.5
N0.HOG0018008	UPF0235 protein VC0458	123	9	1.55840910328063e-07	581.5	3709.5	351.5	4642.5
N0.HOG0004715	Transcriptional regulator, AsnC family	66	3	9.53046955605985e-05	1726	1866	1051.5	4643.5
N0.HOG0007734	Sulfur carrier protein ThiS adenylyltransferase (EC 2.7.7.73)	87	6	3.33232138308195e-05	1181.5	2564.5	899	4645
N0.HOG0011535	Succinate dehydrogenase iron-sulfur protein (EC 1.3.5.1)	172	20	6.19698375319213e-08	254.5	4082	311	4647.5
N0.HOG0016661	Uncharacterized protein YbjT	136	11	5.29938872894528e-08	483	3859.5	305.5	4648
N0.HOG0017461	Lon protease homolog YcbZ	136	11	5.29938872894528e-08	483	3859.5	305.5	4648
N0.HOG0018063	Conserved uncharacterized protein CreA	114	8	4.58674135207401e-07	677.5	3543	428	4648.5
N0.HOG0018280	tRNA ho5U(34) carboxymethyltransferase	114	8	4.58674135207401e-07	677.5	3543	428	4648.5
N0.HOG0006843	Sulfite reductase [NADPH] flavoprotein alpha-component (EC 1.8.1.2)	149	14	5.29938872894528e-08	377	3970	305.5	4652.5
N0.HOG0013161	Putative TEGT family carrier/transport protein	149	14	5.29938872894528e-08	377	3970	305.5	4652.5
N0.HOG0018991	UPF0759 protein YecE	72	4	9.31027507434211e-05	1508.5	2103.5	1042.5	4654.5
N0.HOG0019126	Permease of the drug/metabolite transporter (DMT) superfamily	72	4	9.31027507434211e-05	1508.5	2103.5	1042.5	4654.5
N0.HOG0019756	Phosphotransferase involved in threonylcarbamoyladenosine t(6)A37 formation in tRNA	72	4	9.31027507434211e-05	1508.5	2103.5	1042.5	4654.5
N0.HOG0015691	Phosphatidylserine decarboxylase (EC 4.1.1.65)	179	22	6.66890420013675e-08	236.5	4107	315.5	4659
N0.HOG0014293	Adenosine deaminase (EC 3.5.4.4)	207	31	1.27636876460765e-07	133.5	4189	337.5	4660
N0.HOG0018026	Nitrate ABC transporter, substrate-binding protein	100	7	4.85413157137701e-06	919	3110	631.5	4660.5
N0.HOG0004900	Glutathione reductase (EC 1.8.1.7)	216	34	1.36704049795132e-07	105	4215	341.5	4661.5
N0.HOG0015518	Glutamine synthetase adenylyl-L-tyrosine phosphorylase (EC 2.7.7.89) / Glutamate-ammonia-ligase adenylyltransferase (EC 2.7.7.42)	189	25	7.71260133680474e-08	200.5	4143.5	321	4665
N0.HOG0014328	Molybdenum ABC transporter, substrate-binding protein ModA	210	32	1.31938515857771e-07	126	4201	339.5	4666.5
N0.HOG0002358	Transcriptional regulator, MarR family	40	0	0.000284166020701725	2884.5	553.5	1237.5	4675.5
N0.HOG0003015	hypothetical protein	40	0	0.000284166020701725	2884.5	553.5	1237.5	4675.5
N0.HOG0006842	Molybdopterin-binding oxidoreductase, [4Fe-4S] cluster binding and molybdopterin cofactor binding site containing	40	0	0.000284166020701725	2884.5	553.5	1237.5	4675.5
N0.HOG0018174	Linoleoyl-CoA desaturase (EC 1.14.19.3)	40	0	0.000284166020701725	2884.5	553.5	1237.5	4675.5
N0.HOG0018696	UPF0153 protein YeiW	40	0	0.000284166020701725	2884.5	553.5	1237.5	4675.5
N0.HOG0020195	Penicillin acylase (EC 3.5.1.11)	40	0	0.000284166020701725	2884.5	553.5	1237.5	4675.5
N0.HOG0020323	hypothetical protein	40	0	0.000284166020701725	2884.5	553.5	1237.5	4675.5
N0.HOG0021739	L-histidine N(alpha)-methyltransferase (EC 2.1.1.44)	40	0	0.000284166020701725	2884.5	553.5	1237.5	4675.5
N0.HOG0022093	Homogentisate 1,2-dioxygenase (EC 1.13.11.5)	40	0	0.000284166020701725	2884.5	553.5	1237.5	4675.5
N0.HOG0022365	FIG027190: Putative transmembrane protein	40	0	0.000284166020701725	2884.5	553.5	1237.5	4675.5
N0.HOG0022438	Cytochrome oxidase biogenesis protein Cox11-CtaG, copper delivery to Cox1	40	0	0.000284166020701725	2884.5	553.5	1237.5	4675.5
N0.HOG0022956	hypothetical protein	40	0	0.000284166020701725	2884.5	553.5	1237.5	4675.5
N0.HOG0022976	putative lipoprotein	40	0	0.000284166020701725	2884.5	553.5	1237.5	4675.5
N0.HOG0024003	Phosphate transport regulator (distant homolog of PhoU)	40	0	0.000284166020701725	2884.5	553.5	1237.5	4675.5
N0.HOG0012420	Peptidase B (EC 3.4.11.23)	184	24	1.23686199046309e-07	219	4129	336	4684
N0.HOG0017512	4-hydroxyphenylpyruvate dioxygenase (EC 1.13.11.27)	86	6	4.31356571207508e-05	1205	2564.5	920	4689.5
N0.HOG0007064	Nicotinamidase (EC 3.5.1.19)	187	25	1.40426990607004e-07	207	4143.5	343	4693.5
N0.HOG0015183	Allophanate hydrolase 2 subunit 2 (EC 3.5.1.54)	165	19	1.55840910328063e-07	282	4067.5	351.5	4701
N0.HOG0017859	Uncharacterized protein YpeB	121	9	2.63548575838913e-07	608	3709.5	385	4702.5
N0.HOG0003016	Diguanylate cyclase (EC 2.7.7.65) => DgcM	65	3	0.000122604301475396	1750	1866	1095	4711
N0.HOG0018550	Cell division protein ZipA	112	8	8.01274426517264e-07	705.5	3543	462.5	4711
N0.HOG0019636	2-oxo-4-hydroxy-4-carboxy-5-ureidoimidazoline (OHCU) decarboxylase (EC 4.1.1.97)	65	3	0.000122604301475396	1750	1866	1095	4711
N0.HOG0019684	Aminoglycoside 6-phosphotransferase (EC 2.7.1.72) => APH(6)-Ic/APH(6)-Id	65	3	0.000122604301475396	1750	1866	1095	4711
N0.HOG0003971	Oligopeptide ABC transporter, permease protein OppC (TC 3.A.1.5.1)	58	2	0.00014583805897202	2017.5	1577	1120.5	4715
N0.HOG0019476	Type cbb3 cytochrome oxidase biogenesis protein CcoG, involved in Cu oxidation	58	2	0.00014583805897202	2017.5	1577	1120.5	4715
N0.HOG0011784	Exported zinc metalloprotease YfgC precursor	172	21	1.73981803897111e-07	254.5	4094.5	367	4716
N0.HOG0011187	1-phosphofructokinase (EC 2.7.1.56)	137	12	1.43549287446814e-07	475.5	3900.5	344	4720
N0.HOG0016521	Molybdopterin synthase sulfur carrier subunit	153	16	1.69827698431606e-07	346	4016	366	4728
N0.HOG0007981	tRNA (uracil(54)-C5)-methyltransferase (EC 2.1.1.35) @ tmRNA (uracil(341)-C5)-methyltransferase	182	24	2.13454879512781e-07	226.5	4129	374	4729.5
N0.HOG0000857	Transcriptional regulator IlvY, LysR family	99	7	5.91144839930133e-06	950	3110	672.5	4732.5
N0.HOG0003198	Peptide ABC transporter, substrate-binding protein SapA	99	7	5.91144839930133e-06	950	3110	672.5	4732.5
N0.HOG0004011	Murein DD-endopeptidase MepM	99	7	5.91144839930133e-06	950	3110	672.5	4732.5
N0.HOG0004339	Ribokinase (EC 2.7.1.15)	99	7	5.91144839930133e-06	950	3110	672.5	4732.5
N0.HOG0006848	Flavoprotein MioC	99	7	5.91144839930133e-06	950	3110	672.5	4732.5
N0.HOG0007399	Ferrous-iron efflux pump FieF	99	7	5.91144839930133e-06	950	3110	672.5	4732.5
N0.HOG0010542	Acetate kinase (EC 2.7.2.1)	99	7	5.91144839930133e-06	950	3110	672.5	4732.5
N0.HOG0011534	Fumarate reductase iron-sulfur protein (EC 1.3.5.4)	99	7	5.91144839930133e-06	950	3110	672.5	4732.5
N0.HOG0011801	Purine nucleoside phosphorylase (EC 2.4.2.1)	99	7	5.91144839930133e-06	950	3110	672.5	4732.5
N0.HOG0012105	Arginine pathway regulatory protein ArgR, repressor of arg regulon	99	7	5.91144839930133e-06	950	3110	672.5	4732.5
N0.HOG0013167	Flavodoxin 1	99	7	5.91144839930133e-06	950	3110	672.5	4732.5
N0.HOG0014620	Tyrosine-specific transport protein	99	7	5.91144839930133e-06	950	3110	672.5	4732.5
N0.HOG0015333	UPF0115 protein YfcN	99	7	5.91144839930133e-06	950	3110	672.5	4732.5
N0.HOG0018580	Uncharacterized lipoprotein YeaY	99	7	5.91144839930133e-06	950	3110	672.5	4732.5
N0.HOG0018989	AsmA protein	99	7	5.91144839930133e-06	950	3110	672.5	4732.5
N0.HOG0019019	Proteinase inhibitor I11, ecotin precursor	99	7	5.91144839930133e-06	950	3110	672.5	4732.5
N0.HOG0019058	Pyrimidine/purine nucleotide 5'-monophosphate nucleosidase PpnN (EC 3.2.2.4) (EC 3.2.2.10)	99	7	5.91144839930133e-06	950	3110	672.5	4732.5
N0.HOG0019161	Fumarate reductase subunit C	99	7	5.91144839930133e-06	950	3110	672.5	4732.5
N0.HOG0019162	Fumarate reductase subunit D	99	7	5.91144839930133e-06	950	3110	672.5	4732.5
N0.HOG0019209	Cell division protein ZapB	99	7	5.91144839930133e-06	950	3110	672.5	4732.5
N0.HOG0019252	Phosphatidylglycerophosphatase B (EC 3.1.3.27)	99	7	5.91144839930133e-06	950	3110	672.5	4732.5
N0.HOG0019285	Hypothetical lipoprotein YajG precursor	99	7	5.91144839930133e-06	950	3110	672.5	4732.5
N0.HOG0019286	Acetolactate synthase small subunit (EC 2.2.1.6)	99	7	5.91144839930133e-06	950	3110	672.5	4732.5
N0.HOG0019287	UPF0438 protein YifE	99	7	5.91144839930133e-06	950	3110	672.5	4732.5
N0.HOG0019311	UPF0208 membrane protein YfbV	99	7	5.91144839930133e-06	950	3110	672.5	4732.5
N0.HOG0019312	UPF0352 protein YejL	99	7	5.91144839930133e-06	950	3110	672.5	4732.5
N0.HOG0019313	Protein YecM	99	7	5.91144839930133e-06	950	3110	672.5	4732.5
N0.HOG0019314	Inner membrane protein yciS	99	7	5.91144839930133e-06	950	3110	672.5	4732.5
N0.HOG0019315	SeqA protein, negative modulator of initiation of replication	99	7	5.91144839930133e-06	950	3110	672.5	4732.5
N0.HOG0019319	UPF0231 protein YacL	99	7	5.91144839930133e-06	950	3110	672.5	4732.5
N0.HOG0019323	Methionine repressor MetJ	99	7	5.91144839930133e-06	950	3110	672.5	4732.5
N0.HOG0019324	Der GTPase-activating protein YihI	99	7	5.91144839930133e-06	950	3110	672.5	4732.5
N0.HOG0019327	Lipopolysaccharide export system protein LptC	99	7	5.91144839930133e-06	950	3110	672.5	4732.5
N0.HOG0019328	Outer membrane beta-barrel assembly protein BamC	99	7	5.91144839930133e-06	950	3110	672.5	4732.5
N0.HOG0015604	3'-to-5' oligoribonuclease (orn)	185	25	2.44229713306234e-07	215.5	4143.5	379	4738
N0.HOG0017955	FIG004798: Putative cytoplasmic protein	111	8	1.0546146059688e-06	724	3543	476	4743
N0.HOG0018134	Ribosomal protein S12p methylthiotransferase accessory factor YcaO	111	8	1.0546146059688e-06	724	3543	476	4743
N0.HOG0018342	Uncharacterized GNAT family acetyltransferase YiiD	111	8	1.0546146059688e-06	724	3543	476	4743
N0.HOG0003019	GGDEF domain protein	85	6	5.49901384534654e-05	1221.5	2564.5	957.5	4743.5
N0.HOG0014669	3-polyprenyl-4-hydroxybenzoate carboxy-lyase (EC 4.1.1.98)	145	14	1.61237918064573e-07	412	3970	364	4746
N0.HOG0016952	Protein YhfA	145	14	1.61237918064573e-07	412	3970	364	4746
N0.HOG0015128	Acetyltransferase, GNAT family	119	9	4.56064962541564e-07	623.5	3709.5	418	4751
N0.HOG0016953	Lysophospholipid transporter LplT	131	11	2.14642355324561e-07	517	3859.5	376	4752.5
N0.HOG0017299	Transcriptional regulator SlmA, TetR family	131	11	2.14642355324561e-07	517	3859.5	376	4752.5
N0.HOG0016842	Arylesterase precursor (EC 3.1.1.2)	144	14	2.14642355324561e-07	422.5	3970	376	4768.5
N0.HOG0017464	Formiminoglutamase (EC 3.5.3.8)	135	12	2.44521391322059e-07	491.5	3900.5	380	4772
N0.HOG0002794	Epoxide hydrolase (EC 3.3.2.9)	64	3	0.000158702021710845	1779	1866	1129	4774
N0.HOG0004405	Glycerol-3-phosphate regulon repressor GlpR	110	8	1.35107552107314e-06	742.5	3543	497	4782.5
N0.HOG0005797	Nitrate/nitrite sensor protein NarQ	70	4	0.000152028222942785	1555.5	2103.5	1124.5	4783.5
N0.HOG0014020	Cytochrome b561 homolog 2	70	4	0.000152028222942785	1555.5	2103.5	1124.5	4783.5
N0.HOG0018316	Stresses-induced protein Ves (HutD)	70	4	0.000152028222942785	1555.5	2103.5	1124.5	4783.5
N0.HOG0019378	Putative transmembrane protein	70	4	0.000152028222942785	1555.5	2103.5	1124.5	4783.5
N0.HOG0014770	Cytoskeleton protein RodZ	225	39	7.53131334822105e-07	85	4247.5	452	4784.5
N0.HOG0009638	UDP-N-acetylmuramate:L-alanyl-gamma-D-glutamyl-meso-diaminopimelate ligase (EC 6.3.2.-)	231	41	6.82491380592367e-07	75	4263	449	4787
N0.HOG0019641	1,2-phenylacetyl-CoA epoxidase, subunit A (EC 1.14.13.149)	76	5	0.000134595111588387	1409.5	2278	1105.5	4793
N0.HOG0019727	1,2-phenylacetyl-CoA epoxidase, subunit C (EC 1.14.13.149)	76	5	0.000134595111588387	1409.5	2278	1105.5	4793
N0.HOG0019759	1,2-phenylacetyl-CoA epoxidase, subunit D (EC 1.14.13.149)	76	5	0.000134595111588387	1409.5	2278	1105.5	4793
N0.HOG0019760	1,2-phenylacetyl-CoA epoxidase, subunit B (EC 1.14.13.149)	76	5	0.000134595111588387	1409.5	2278	1105.5	4793
N0.HOG0006298	Dihydrodipicolinate synthase family PA0223	57	2	0.000189091708319148	2058	1577	1159	4794
N0.HOG0018331	Glyoxalase family protein	57	2	0.000189091708319148	2058	1577	1159	4794
N0.HOG0020572	Protein containing domains DUF403	57	2	0.000189091708319148	2058	1577	1159	4794
N0.HOG0008741	Aminodeoxychorismate lyase (EC 4.1.3.38)	210	34	7.81246003855736e-07	126	4215	456	4797
N0.HOG0014732	Unsaturated fatty acid biosythesis repressor FabR, TetR family	147	15	2.83493519266982e-07	394.5	3997.5	406	4798
N0.HOG0017652	hypothetical protein	39	0	0.000376925463268583	2953.5	553.5	1291	4798
N0.HOG0019817	VapB protein (antitoxin to VapC)	39	0	0.000376925463268583	2953.5	553.5	1291	4798
N0.HOG0020280	hypothetical protein	39	0	0.000376925463268583	2953.5	553.5	1291	4798
N0.HOG0021558	Transcriptional regulator, AcrR family	39	0	0.000376925463268583	2953.5	553.5	1291	4798
N0.HOG0022094	hypothetical protein	39	0	0.000376925463268583	2953.5	553.5	1291	4798
N0.HOG0018907	Nickel/cobalt homeostasis protein RcnB	84	6	7.02186356265051e-05	1240	2564.5	995.5	4800
N0.HOG0019942	RNA-binding domain protein	84	6	7.02186356265051e-05	1240	2564.5	995.5	4800
N0.HOG0004035	Murein hydrolase activator EnvC	129	11	3.65492589233947e-07	532	3859.5	413	4804.5
N0.HOG0006257	RidA/YER057c/UK114 superfamily, group 2, YoaB-like protein	117	9	7.77201049373432e-07	641	3709.5	454	4804.5
N0.HOG0014240	Glutaredoxin 3 (Grx3)	117	9	7.77201049373432e-07	641	3709.5	454	4804.5
N0.HOG0017468	Dihydroorotase (EC 3.5.2.3)	129	11	3.65492589233947e-07	532	3859.5	413	4804.5
N0.HOG0017639	16S rRNA (guanine(1516)-N(2))-methyltransferase (EC 2.1.1.242)	129	11	3.65492589233947e-07	532	3859.5	413	4804.5
N0.HOG0005882	N-acetylornithine deacetylase (EC 3.5.1.16)	98	7	7.70336976410819e-06	981.5	3110	715.5	4807
N0.HOG0019038	Enhancing lycopene biosynthesis protein 2	98	7	7.70336976410819e-06	981.5	3110	715.5	4807
N0.HOG0014449	Cyclic pyranopterin monophosphate synthase (EC 4.6.1.17)	212	35	1.0546146059688e-06	118	4224	476	4818
N0.HOG0017304	Inner membrane protein YedI	133	12	4.16583332629956e-07	507	3900.5	416	4823.5
N0.HOG0002243	Histidine utilization repressor	109	8	1.76923937864978e-06	759.5	3543	521.5	4824
N0.HOG0018196	Flavodoxin reductases (ferredoxin-NADPH reductases) family 1	109	8	1.76923937864978e-06	759.5	3543	521.5	4824
N0.HOG0004275	Glycerol-3-phosphate ABC transporter, permease protein UgpE (TC 3.A.1.1.3)	116	9	1.01435151883631e-06	654	3709.5	471	4834.5
N0.HOG0004593	L-Proline/Glycine betaine transporter ProP	116	9	1.01435151883631e-06	654	3709.5	471	4834.5
N0.HOG0014246	Sulfate and thiosulfate binding protein CysP	116	9	1.01435151883631e-06	654	3709.5	471	4834.5
N0.HOG0016447	2,3,4,5-tetrahydropyridine-2,6-dicarboxylate N-succinyltransferase (EC 2.3.1.117)	159	19	7.95814280046143e-07	310	4067.5	457	4834.5
N0.HOG0016173	Regulatory protein RecX	166	21	8.97576388048068e-07	276.5	4094.5	466	4837
N0.HOG0017268	Thiamin ABC transporter, transmembrane component	128	11	4.70886132535457e-07	541	3859.5	438	4838.5
N0.HOG0009242	Formyltetrahydrofolate deformylase (EC 3.5.1.10)	180	25	9.60579526451816e-07	232	4143.5	468	4843.5
N0.HOG0004404	DeoR-type transcriptional regulator YihW	63	3	0.000204732936648551	1813	1866	1165	4844
N0.HOG0019811	4-deoxy-4-formamido-L-arabinose-phosphoundecaprenol deformylase ArnD (EC 3.5.1.n3)	75	5	0.000172290863816249	1428	2278	1140	4846
N0.HOG0002776	Hydrolase, alpha/beta fold family	51	1	0.00014380047905036	2463	1272	1118	4853
N0.HOG0015762	Uncharacterized MFS-type transporter YnfM	127	11	6.29185730762079e-07	549.5	3859.5	445.5	4854.5
N0.HOG0001808	Fructose repressor FruR, LacI family	97	7	9.78814744896267e-06	1003	3110	742.5	4855.5
N0.HOG0002189	Transcriptional repressor for pyruvate dehydrogenase complex	97	7	9.78814744896267e-06	1003	3110	742.5	4855.5
N0.HOG0003960	Peptide ABC transporter, permease protein SapB	97	7	9.78814744896267e-06	1003	3110	742.5	4855.5
N0.HOG0004692	Acetolactate synthase large subunit (EC 2.2.1.6)	97	7	9.78814744896267e-06	1003	3110	742.5	4855.5
N0.HOG0012032	NAD(P)H-flavin reductase (EC 1.5.1.41) (EC 1.16.1.3)	97	7	9.78814744896267e-06	1003	3110	742.5	4855.5
N0.HOG0018531	Permease of the drug/metabolite transporter (DMT) superfamily	97	7	9.78814744896267e-06	1003	3110	742.5	4855.5
N0.HOG0018865	Anthranilate phosphoribosyltransferase-like protein	97	7	9.78814744896267e-06	1003	3110	742.5	4855.5
N0.HOG0018953	Protein MtfA	97	7	9.78814744896267e-06	1003	3110	742.5	4855.5
N0.HOG0018960	DNA polymerase II (EC 2.7.7.7)	97	7	9.78814744896267e-06	1003	3110	742.5	4855.5
N0.HOG0019056	dsDNA mimic protein, highly acidic	97	7	9.78814744896267e-06	1003	3110	742.5	4855.5
N0.HOG0019063	Protein of unknown function YceH	97	7	9.78814744896267e-06	1003	3110	742.5	4855.5
N0.HOG0019321	Transcriptional repressor protein TrpR	97	7	9.78814744896267e-06	1003	3110	742.5	4855.5
N0.HOG0019325	Protein YihD	97	7	9.78814744896267e-06	1003	3110	742.5	4855.5
N0.HOG0019348	Chromosome partition protein MukB	97	7	9.78814744896267e-06	1003	3110	742.5	4855.5
N0.HOG0019349	Chromosome partition protein MukE	97	7	9.78814744896267e-06	1003	3110	742.5	4855.5
N0.HOG0019350	tRNA cytosine(34) acetyltransferase (EC 2.3.1.193)	97	7	9.78814744896267e-06	1003	3110	742.5	4855.5
N0.HOG0019358	Chromosome partition protein MukF	97	7	9.78814744896267e-06	1003	3110	742.5	4855.5
N0.HOG0014087	N-acetylmuramoyl-L-alanine amidase (EC 3.5.1.28) @ 1,6-anhydro-N-acetylmuramyl-L-alanine amidase	122	10	7.12690359817988e-07	595	3813	450.5	4858.5
N0.HOG0007097	(2E,6E)-farnesyl diphosphate synthase (EC 2.5.1.10)	237	44	1.35691499099465e-06	69	4285	507	4861
N0.HOG0018262	Thiamin ABC transporter, substrate-binding component	115	9	1.33469265821997e-06	666	3709.5	486.5	4862
N0.HOG0016896	Sodium/bile acid symporter family	140	14	6.28783057729004e-07	453.5	3970	444	4867.5
N0.HOG0002953	Diguanylate cyclase (EC 2.7.7.65) => DgcN	108	8	2.21979025216978e-06	775	3543	550.5	4868.5
N0.HOG0005584	Phosphogluconate repressor HexR, RpiR family	108	8	2.21979025216978e-06	775	3543	550.5	4868.5
N0.HOG0009337	Autonomous glycyl radical cofactor	108	8	2.21979025216978e-06	775	3543	550.5	4868.5
N0.HOG0015435	tRNA (cytidine(32)/uridine(32)-2'-O)-methyltransferase (EC 2.1.1.200)	108	8	2.21979025216978e-06	775	3543	550.5	4868.5
N0.HOG0017953	2'-5' RNA ligase	108	8	2.21979025216978e-06	775	3543	550.5	4868.5
N0.HOG0014451	Cell division integral membrane protein, YggT and half-length relatives	239	45	1.70578924092859e-06	66	4294.5	519	4879.5
N0.HOG0010051	4-carboxymuconolactone decarboxylase (EC 4.1.1.44)	69	4	0.000194653304785012	1614.5	2103.5	1162.5	4880.5
N0.HOG0020130	COGs COG3558	69	4	0.000194653304785012	1614.5	2103.5	1162.5	4880.5
N0.HOG0013208	NADH-ubiquinone oxidoreductase chain B (EC 1.6.5.3)	135	13	7.77201049373432e-07	491.5	3936	454	4881.5
N0.HOG0006019	PTS IIA-like nitrogen-regulatory protein PtsN	150	17	1.11817553209805e-06	366.5	4036.5	479	4882
N0.HOG0015571	Uncharacterized efflux ABC transporter, permease protein YadH	157	19	1.35107552107314e-06	323	4067.5	497	4887.5
N0.HOG0006832	Assimilatory nitrate reductase large subunit (EC 1.7.99.4)	74	5	0.000220697484395573	1448.5	2278	1169.5	4896
N0.HOG0008589	D-malate dehydrogenase [decarboxylating] (EC 1.1.1.83)	74	5	0.000220697484395573	1448.5	2278	1169.5	4896
N0.HOG0015397	Acyl-CoA dehydrogenase; probable dibenzothiophene desulfurization enzyme	74	5	0.000220697484395573	1448.5	2278	1169.5	4896
N0.HOG0008116	Inner membrane protein YbaL, KefB/KefC family	114	9	1.69978817051248e-06	677.5	3709.5	517	4904
N0.HOG0002704	Amino acid ABC transporter, permease protein 1, YhdX	56	2	0.000245485455946439	2133	1577	1195.5	4905.5
N0.HOG0002707	Amino acid ABC transporter, permease protein 2, YhdY	56	2	0.000245485455946439	2133	1577	1195.5	4905.5
N0.HOG0003790	RND efflux system, membrane fusion protein	56	2	0.000245485455946439	2133	1577	1195.5	4905.5
N0.HOG0021788	Inner membrane protein YbcI	56	2	0.000245485455946439	2133	1577	1195.5	4905.5
N0.HOG0013772	Anaerobic C4-dicarboxylate transporter DcuB	96	7	1.27340525210768e-05	1025	3110	773	4908
N0.HOG0018649	Lipoprotein YcfM, part of a salvage pathway of unknown substrate	96	7	1.27340525210768e-05	1025	3110	773	4908
N0.HOG0015436	tRNA (cytidine(32)/uridine(32)-2'-O)-methyltransferase (EC 2.1.1.200)	107	8	2.89565997201847e-06	788	3543	582	4913
N0.HOG0001008	Transcriptional regulator, AcrR family	62	3	0.000262612756706242	1845	1866	1206	4917
N0.HOG0006876	DedA protein	62	3	0.000262612756706242	1845	1866	1206	4917
N0.HOG0017150	5-hydroxyisourate hydrolase (EC 3.5.2.17)	62	3	0.000262612756706242	1845	1866	1206	4917
N0.HOG0014869	Formate dehydrogenase O alpha subunit (EC 1.2.1.2) @ selenocysteine-containing	82	6	0.000111988350321067	1280	2564.5	1077	4921.5
N0.HOG0017905	Na(+) H(+) antiporter subunit G	82	6	0.000111988350321067	1280	2564.5	1077	4921.5
N0.HOG0000984	Transcriptional regulator, AcrR family	38	0	0.000489788898685794	3023.5	553.5	1352.5	4929.5
N0.HOG0003505	Acyl-CoA dehydrogenase family protein	38	0	0.000489788898685794	3023.5	553.5	1352.5	4929.5
N0.HOG0014815	Isochorismatase (EC 3.3.2.1)	38	0	0.000489788898685794	3023.5	553.5	1352.5	4929.5
N0.HOG0014848	Paraquat-inducible protein A	38	0	0.000489788898685794	3023.5	553.5	1352.5	4929.5
N0.HOG0015632	Periplasmic thiol:disulfide interchange protein, DsbA-like	38	0	0.000489788898685794	3023.5	553.5	1352.5	4929.5
N0.HOG0018117	FIG004684: SpoVR-like protein	38	0	0.000489788898685794	3023.5	553.5	1352.5	4929.5
N0.HOG0020244	Indolepyruvate ferredoxin oxidoreductase, alpha and beta subunits	38	0	0.000489788898685794	3023.5	553.5	1352.5	4929.5
N0.HOG0021640	hypothetical protein	38	0	0.000489788898685794	3023.5	553.5	1352.5	4929.5
N0.HOG0022882	Phosphoglycerate mutase family protein	38	0	0.000489788898685794	3023.5	553.5	1352.5	4929.5
N0.HOG0014765	Uncharacterized inner membrane protein RarD	145	16	1.43537714375833e-06	412	4016	508	4936
N0.HOG0004730	Transcriptional regulator AsnC	113	9	2.212280837182e-06	692	3709.5	535.5	4937
N0.HOG0002683	Arginine ABC transporter, permease protein ArtQ	95	7	1.64221059440714e-05	1037.5	3110	797.5	4945
N0.HOG0002688	Arginine ABC transporter, permease protein ArtM	95	7	1.64221059440714e-05	1037.5	3110	797.5	4945
N0.HOG0004257	Glutamine-dependent 2-keto-4-methylthiobutyrate transaminase	95	7	1.64221059440714e-05	1037.5	3110	797.5	4945
N0.HOG0018314	Osmotically-inducible lipoprotein OsmB	95	7	1.64221059440714e-05	1037.5	3110	797.5	4945
N0.HOG0018650	Septum-associated cell division protein DamX	95	7	1.64221059440714e-05	1037.5	3110	797.5	4945
N0.HOG0018974	Putative inner membrane protein YjeT (clustered with HflC)	95	7	1.64221059440714e-05	1037.5	3110	797.5	4945
N0.HOG0019366	UPF0294 protein YafD	95	7	1.64221059440714e-05	1037.5	3110	797.5	4945
N0.HOG0019424	Alternative ribosome-rescue factor A	95	7	1.64221059440714e-05	1037.5	3110	797.5	4945
N0.HOG0013179	ATP-dependent helicase HrpB	148	17	1.84938517598775e-06	385.5	4036.5	526	4948
N0.HOG0005186	Cysteine desulfurase (EC 2.8.1.7)	296	70	2.8170202984366e-06	13	4358.5	577	4948.5
N0.HOG0005763	DNA-binding protein HU-beta	106	8	3.69937482574792e-06	804	3543	606.5	4953.5
N0.HOG0017949	Glucokinase (EC 2.7.1.2)	106	8	3.69937482574792e-06	804	3543	606.5	4953.5
N0.HOG0018546	FIG002060: uncharacterized protein YggL	106	8	3.69937482574792e-06	804	3543	606.5	4953.5
N0.HOG0018722	Cytoplasmic protein, probably associated with glutathione-regulated potassium-efflux	106	8	3.69937482574792e-06	804	3543	606.5	4953.5
N0.HOG0018723	Uncharacterized protein YeaC	106	8	3.69937482574792e-06	804	3543	606.5	4953.5
N0.HOG0014775	Octanoate-[acyl-carrier-protein]-protein-N-octanoyltransferase (EC 2.3.1.181)	222	40	3.84058919062756e-06	91	4254.5	620	4965.5
N0.HOG0002069	Gamma-glutamyl-aminobutyraldehyde dehydrogenase (EC 1.2.1.-)	73	5	0.000279125965799321	1478	2278	1212	4968
N0.HOG0019736	hypothetical protein	73	5	0.000279125965799321	1478	2278	1212	4968
N0.HOG0020490	UPF0057 membrane protein YqaE	73	5	0.000279125965799321	1478	2278	1212	4968
N0.HOG0006143	LSU rRNA pseudouridine(2457) synthase (EC 5.4.99.20)	140	15	1.84281234091869e-06	453.5	3997.5	525	4976
N0.HOG0004550	Transcriptional regulator YgaV, ArsR family	68	4	0.000249259982913001	1674	2103.5	1201	4978.5
N0.HOG0012674	LysR-family transcriptional regulator YdhB	81	6	0.000142993177094796	1302	2564.5	1112.5	4979
N0.HOG0018661	Iron-sulfur cluster regulator SufR	81	6	0.000142993177094796	1302	2564.5	1112.5	4979
N0.HOG0008958	Aliphatic amidase AmiE (EC 3.5.1.4)	201	33	3.70537601062581e-06	153	4209	618	4980
N0.HOG0013530	4-hydroxybenzoyl-CoA thioesterase family active site	215	38	5.34376996494827e-06	108	4240.5	635	4983.5
N0.HOG0018176	putative membrane protein	112	9	2.77415240085024e-06	705.5	3709.5	574	4989
N0.HOG0021757	SM-20-related protein	49	1	0.000245659953945927	2520	1272	1199	4991
N0.HOG0019422	Septum-associated cell division protein DedD	94	7	2.09073841275141e-05	1048	3110	836.5	4994.5
N0.HOG0016220	Fructose-1,6-bisphosphatase, GlpX type (EC 3.1.3.11)	105	8	4.83374975814685e-06	822.5	3543	629.5	4995
N0.HOG0016817	Xanthine-guanine phosphoribosyltransferase (EC 2.4.2.22)	147	17	2.30372356702275e-06	394.5	4036.5	567	4998
N0.HOG0017095	Mannose-6-phosphate isomerase (EC 5.3.1.8)	135	14	2.21979025216978e-06	491.5	3970	550.5	5012
N0.HOG0015532	tRNA (5-methylaminomethyl-2-thiouridylate)-methyltransferase (EC 2.1.1.61) / FAD-dependent cmnm(5)s(2)U34 oxidoreductase	187	29	5.04187636457189e-06	207	4174.5	634	5015.5
N0.HOG0009775	Guanine/hypoxanthine permease GhxP	122	11	2.23840014398299e-06	595	3859.5	565	5019.5
N0.HOG0003833	2-ketogluconate 6-phosphate reductase (EC 1.1.1.43)	117	10	2.54138026822418e-06	641	3813	570	5024
N0.HOG0013176	FKBP-type peptidyl-prolyl cis-trans isomerase SlpA (EC 5.2.1.8)	126	12	2.51836504611371e-06	557.5	3900.5	569	5027
N0.HOG0013801	Coenzyme F420-dependent N5,N10-methylene tetrahydromethanopterin reductase and related flavin-dependent oxidoreductases	111	9	3.60649807588568e-06	724	3709.5	593.5	5027
N0.HOG0014338	Biosynthetic Aromatic amino acid aminotransferase alpha (EC 2.6.1.57)	111	9	3.60649807588568e-06	724	3709.5	593.5	5027
N0.HOG0005452	Transporter, LysE family	61	3	0.000330088240505362	1892	1866	1272	5030
N0.HOG0016595	Gfa-like protein	61	3	0.000330088240505362	1892	1866	1272	5030
N0.HOG0018977	putative TonB-dependent receptor	61	3	0.000330088240505362	1892	1866	1272	5030
N0.HOG0003347	Enoyl-CoA hydratase (EC 4.2.1.17) => degradation of branched-chain amino acids and alpha-keto acids	156	20	4.34006291890119e-06	329	4082	623	5034
N0.HOG0003959	Dipeptide ABC transporter, permease protein DppB (TC 3.A.1.5.2)	93	7	2.66465910255802e-05	1061.5	3110	866.5	5038
N0.HOG0004088	N-acetylglucosamine-6P-responsive transcriptional repressor NagC, ROK family	93	7	2.66465910255802e-05	1061.5	3110	866.5	5038
N0.HOG0004089	Mlc, transcriptional repressor of MalT (the transcriptional activator of maltose regulon) and manXYZ operon	93	7	2.66465910255802e-05	1061.5	3110	866.5	5038
N0.HOG0012400	2-polyprenyl-3-methyl-6-methoxy-1,4-benzoquinol hydroxylase	93	7	2.66465910255802e-05	1061.5	3110	866.5	5038
N0.HOG0012516	Arginine/ornithine antiporter ArcD	93	7	2.66465910255802e-05	1061.5	3110	866.5	5038
N0.HOG0018772	Periplasmic protein YqjC	93	7	2.66465910255802e-05	1061.5	3110	866.5	5038
N0.HOG0019410	Phosphoribulokinase homolog, function unknown	93	7	2.66465910255802e-05	1061.5	3110	866.5	5038
N0.HOG0012066	MarC family integral membrane protein	80	6	0.000181175159933426	1325	2564.5	1149	5038.5
N0.HOG0017214	N-hydroxyarylamine O-acetyltransferase (EC 2.3.1.118)	80	6	0.000181175159933426	1325	2564.5	1149	5038.5
N0.HOG0017973	Na(+) H(+) antiporter subunit F	80	6	0.000181175159933426	1325	2564.5	1149	5038.5
N0.HOG0009057	L-threo-3-hydroxyaspartate ammonia-lyase (EC 4.3.1.16)	55	2	0.000310951752015527	2199.5	1577	1263	5039.5
N0.HOG0012838	Acetyltransferase, GNAT family	55	2	0.000310951752015527	2199.5	1577	1263	5039.5
N0.HOG0018905	hypothetical protein	55	2	0.000310951752015527	2199.5	1577	1263	5039.5
N0.HOG0001021	Transcriptional regulator, AcrR family	37	0	0.000646607165981562	3086	553.5	1404.5	5044
N0.HOG0003001	GGDEF domain family protein	37	0	0.000646607165981562	3086	553.5	1404.5	5044
N0.HOG0007713	Small multidrug resistance (SMR) efflux transporter => QacE delta 1, quaternary ammonium compounds	37	0	0.000646607165981562	3086	553.5	1404.5	5044
N0.HOG0016043	Glutathione S-transferase (EC 2.5.1.18)	37	0	0.000646607165981562	3086	553.5	1404.5	5044
N0.HOG0019862	Universal stress protein UspA and related nucleotide-binding proteins	37	0	0.000646607165981562	3086	553.5	1404.5	5044
N0.HOG0020790	Fumarate/succinate/L-aspartate dehydrogenases	37	0	0.000646607165981562	3086	553.5	1404.5	5044
N0.HOG0021080	T1SS associated transglutaminase-like cysteine proteinase LapP	37	0	0.000646607165981562	3086	553.5	1404.5	5044
N0.HOG0021231	putative phosphotransferase	37	0	0.000646607165981562	3086	553.5	1404.5	5044
N0.HOG0022291	Putative transmembrane protein	37	0	0.000646607165981562	3086	553.5	1404.5	5044
N0.HOG0023040	hypothetical protein	37	0	0.000646607165981562	3086	553.5	1404.5	5044
N0.HOG0014335	Aspartate aminotransferase (EC 2.6.1.1)	104	8	5.91144839930133e-06	842	3543	672.5	5057.5
N0.HOG0017998	Modulator of drug activity B	104	8	5.91144839930133e-06	842	3543	672.5	5057.5
N0.HOG0013268	Na+ dependent nucleoside transporter NupC	72	5	0.000347880605104659	1508.5	2278	1278	5064.5
N0.HOG0016216	PhnB protein; putative DNA binding 3-demethylubiquinone-9 3-methyltransferase domain protein	145	17	3.77724197923385e-06	412	4036.5	619	5067.5
N0.HOG0009071	Transcriptional regulator, AraC family	67	4	0.000311864697987108	1701.5	2103.5	1265.5	5070.5
N0.HOG0016088	hypothetical protein	67	4	0.000311864697987108	1701.5	2103.5	1265.5	5070.5
N0.HOG0016325	TldE protein, part of TldE/TldD proteolytic complex	162	22	5.91144839930133e-06	294	4107	672.5	5073.5
N0.HOG0004512	Histidine transport protein (permease)	110	9	4.58280704955039e-06	742.5	3709.5	628	5080
N0.HOG0009271	N-acetylmuramoyl-L-alanine amidase (EC 3.5.1.28)	92	7	3.41012894372074e-05	1074	3110	902.5	5086.5
N0.HOG0018004	Isocitrate dehydrogenase [NADP] (EC 1.1.1.42); Monomeric isocitrate dehydrogenase [NADP] (EC 1.1.1.42)	92	7	3.41012894372074e-05	1074	3110	902.5	5086.5
N0.HOG0013588	Twin-arginine translocation protein TatC	252	52	8.17510831083594e-06	45.5	4322.5	720	5088
N0.HOG0003832	D-3-phosphoglycerate dehydrogenase (EC 1.1.1.95)	48	1	0.000313803307271832	2549	1272	1268	5089
N0.HOG0010719	N5-carboxyaminoimidazole ribonucleotide synthase (EC 6.3.4.18)	257	54	8.36742529480776e-06	38	4330	721	5089
N0.HOG0018745	Isocitrate dehydrogenase phosphatase (EC 2.7.11.5)/kinase (EC 3.1.3.-)	48	1	0.000313803307271832	2549	1272	1268	5089
N0.HOG0015470	Cytosine deaminase (EC 3.5.4.1)	79	6	0.000229629633434031	1345.5	2564.5	1186	5096
N0.HOG0018721	Hemoglobin-like protein HbO	79	6	0.000229629633434031	1345.5	2564.5	1186	5096
N0.HOG0018725	TonB-dependent receptor	79	6	0.000229629633434031	1345.5	2564.5	1186	5096
N0.HOG0019770	Outer membrane porin for chitooligosaccharides ChiP	79	6	0.000229629633434031	1345.5	2564.5	1186	5096
N0.HOG0020312	UPF0253 protein YaeP	79	6	0.000229629633434031	1345.5	2564.5	1186	5096
N0.HOG0013651	Organic hydroperoxide resistance protein	176	26	5.94142811210011e-06	243	4156.5	698	5097.5
N0.HOG0010433	Metal-binding GTPase YjiA	115	10	4.19192358553718e-06	666	3813	622	5101
N0.HOG0004736	Ribose ABC transporter, permease protein RbsC (TC 3.A.1.2.1)	123	12	5.39260661692307e-06	581.5	3900.5	636	5118
N0.HOG0002094	Aldehyde dehydrogenase (EC 1.2.1.3)	60	3	0.000424525058013708	1944.5	1866	1310.5	5121
N0.HOG0020092	Allantoin racemase (EC 5.1.99.3)	60	3	0.000424525058013708	1944.5	1866	1310.5	5121
N0.HOG0021325	Protein KdpF	60	3	0.000424525058013708	1944.5	1866	1310.5	5121
N0.HOG0017391	FMN reductase (NADPH) (EC 1.5.1.38)	103	8	7.65783875545966e-06	866.5	3543	712.5	5122
N0.HOG0017434	UPF0187 protein YneE	103	8	7.65783875545966e-06	866.5	3543	712.5	5122
N0.HOG0013487	5-methyltetrahydropteroyltriglutamate--homocysteine methyltransferase (EC 2.1.1.14)	209	37	1.10566536784673e-05	128.5	4234	762	5124.5
N0.HOG0004584	Alpha-ketoglutarate permease	91	7	4.36091415088159e-05	1088.5	3110	928.5	5127
N0.HOG0005231	Uncharacterized tRNA/rRNA methyltransferase YfiF	91	7	4.36091415088159e-05	1088.5	3110	928.5	5127
N0.HOG0006879	DedA family inner membrane protein YabI	91	7	4.36091415088159e-05	1088.5	3110	928.5	5127
N0.HOG0011250	Spermidine/putrescine import ABC transporter substrate-binding protein PotD (TC 3.A.1.11.1)	91	7	4.36091415088159e-05	1088.5	3110	928.5	5127
N0.HOG0018866	Phage holin	91	7	4.36091415088159e-05	1088.5	3110	928.5	5127
N0.HOG0019306	GMP/IMP nucleotidase YrfG	91	7	4.36091415088159e-05	1088.5	3110	928.5	5127
N0.HOG0019423	Protein YchN	91	7	4.36091415088159e-05	1088.5	3110	928.5	5127
N0.HOG0019950	Ferredoxin-type protein NapG (periplasmic nitrate reductase)	66	4	0.000400449420893003	1726	2103.5	1297.5	5127
N0.HOG0020744	UPF0319 protein YccT precursor	66	4	0.000400449420893003	1726	2103.5	1297.5	5127
N0.HOG0017380	Phospholipase A1 (EC 3.1.1.32) (EC 3.1.1.4) @ Outer membrane phospholipase A	127	13	5.81929177231992e-06	549.5	3936	642	5127.5
N0.HOG0018198	Uncharacterized protein YeaG	109	9	5.91144839930133e-06	759.5	3709.5	672.5	5141.5
N0.HOG0003092	Predicted transcriptional regulator LiuR of leucine degradation pathway, MerR family	36	0	0.000841943451231536	3142.5	553.5	1466	5162
N0.HOG0004724	Transcriptional regulator, AsnC family	36	0	0.000841943451231536	3142.5	553.5	1466	5162
N0.HOG0005923	Glycerol kinase (EC 2.7.1.30)	36	0	0.000841943451231536	3142.5	553.5	1466	5162
N0.HOG0008839	Coenzyme F420-dependent N5,N10-methylene tetrahydromethanopterin reductase and related flavin-dependent oxidoreductases; sulfonate monooxygenase	36	0	0.000841943451231536	3142.5	553.5	1466	5162
N0.HOG0011143	Enolase (EC 4.2.1.11)	36	0	0.000841943451231536	3142.5	553.5	1466	5162
N0.HOG0021179	putative cyclase SCIF3.09c	36	0	0.000841943451231536	3142.5	553.5	1466	5162
N0.HOG0021356	Oxidoreductase probably involved in sulfite reduction	36	0	0.000841943451231536	3142.5	553.5	1466	5162
N0.HOG0021962	hypothetical protein	36	0	0.000841943451231536	3142.5	553.5	1466	5162
N0.HOG0022536	TldE/PmbA family protein, Actinobacterial subgroup	36	0	0.000841943451231536	3142.5	553.5	1466	5162
N0.HOG0022722	FIG110192: hypothetical protein	36	0	0.000841943451231536	3142.5	553.5	1466	5162
N0.HOG0023296	hypothetical protein	36	0	0.000841943451231536	3142.5	553.5	1466	5162
N0.HOG0023610	Hypothetical protein in cytochrome oxidase biogenesis cluster	36	0	0.000841943451231536	3142.5	553.5	1466	5162
N0.HOG0009085	Protein translocase subunit SecD	281	65	1.62243678780752e-05	21	4353	789	5163
N0.HOG0009704	D-amino acid dehydrogenase (EC 1.4.99.6)	47	1	0.000410712347812206	2585.5	1272	1305.5	5163
N0.HOG0012055	Glycerate kinase (EC 2.7.1.31)	47	1	0.000410712347812206	2585.5	1272	1305.5	5163
N0.HOG0021355	hypothetical protein	47	1	0.000410712347812206	2585.5	1272	1305.5	5163
N0.HOG0021965	Putative transmembrane protein	47	1	0.000410712347812206	2585.5	1272	1305.5	5163
N0.HOG0003139	Transcriptional regulator, MerR family	54	2	0.000403157600426658	2289.5	1577	1300.5	5167
N0.HOG0003549	RND efflux system, inner membrane transporter	54	2	0.000403157600426658	2289.5	1577	1300.5	5167
N0.HOG0004908	Dihydrolipoamide dehydrogenase of 2-oxoglutarate dehydrogenase (EC 1.8.1.4)	54	2	0.000403157600426658	2289.5	1577	1300.5	5167
N0.HOG0020918	Alkyl hydroperoxide reductase AhpD (EC 1.11.1.15)	54	2	0.000403157600426658	2289.5	1577	1300.5	5167
N0.HOG0008520	Cardiolipin synthase (EC 2.7.8.-) bacterial type ClsB, has minor trans-phosphatidylation activity converting PE to PG	78	6	0.000284166020701725	1366.5	2564.5	1237.5	5168.5
N0.HOG0013575	4-hydroxyphenylacetate 3-monooxygenase, reductase component (EC 1.6.8.-)	78	6	0.000284166020701725	1366.5	2564.5	1237.5	5168.5
N0.HOG0019355	hypothetical protein	78	6	0.000284166020701725	1366.5	2564.5	1237.5	5168.5
N0.HOG0014769	Glutamate--cysteine ligase (EC 6.3.2.2)	189	31	1.52135180084353e-05	200.5	4189	781	5170.5
N0.HOG0015334	Probable DNA endonuclease SmrA	102	8	9.78814744896267e-06	887.5	3543	742.5	5173
N0.HOG0018443	Probable acyltransferase YihG	102	8	9.78814744896267e-06	887.5	3543	742.5	5173
N0.HOG0018934	Uncharacterized lipoprotein YmbA	102	8	9.78814744896267e-06	887.5	3543	742.5	5173
N0.HOG0007621	Rhodanese-related sulfurtransferase YibN	201	35	1.79554751202672e-05	153	4224	808	5185
N0.HOG0012581	Ribonuclease P protein component (EC 3.1.26.5)	305	77	1.86491615898916e-05	8.5	4372.5	813	5194
N0.HOG0016143	Leucyl/phenylalanyl-tRNA--protein transferase (EC 2.3.2.6)	165	24	1.62891792124651e-05	282	4129	791.5	5202.5
N0.HOG0017584	UPF0060 membrane protein YnfA	117	11	7.60535960413716e-06	641	3859.5	711	5211.5
N0.HOG0001048	Transcriptional regulator of acrAB operon, AcrR	101	8	1.26146263746069e-05	903	3543	769.5	5215.5
N0.HOG0015087	2,4-dihydroxyhept-2-ene-1,7-dioic acid aldolase (EC 4.1.2.52)	70	5	0.000549734842333303	1555.5	2278	1382	5215.5
N0.HOG0018251	Transcriptional regulator, ArsR family	101	8	1.26146263746069e-05	903	3543	769.5	5215.5
N0.HOG0017447	Uncharacterized MFS-type transporter	65	4	0.000500775049667555	1750	2103.5	1364	5217.5
N0.HOG0003966	Oligopeptide ABC transporter, permease protein OppB (TC 3.A.1.5.1)	266	59	2.31937742758542e-05	33	4346	843	5222
N0.HOG0007542	Pantothenate:Na+ symporter (TC 2.A.21.1.1)	107	9	9.44889593063099e-06	788	3709.5	725.5	5223
N0.HOG0016094	Cytochrome c heme lyase subunit CcmL	59	3	0.00053519450350379	1982.5	1866	1374.5	5223
N0.HOG0018135	Low-specificity L-threonine aldolase (EC 4.1.2.48)	107	9	9.44889593063099e-06	788	3709.5	725.5	5223
N0.HOG0018178	2-methylaconitate isomerase	59	3	0.00053519450350379	1982.5	1866	1374.5	5223
N0.HOG0018834	Fe(2+)/alpha-ketoglutarate-dependent dioxygenase LpxO	59	3	0.00053519450350379	1982.5	1866	1374.5	5223
N0.HOG0011582	Ribonuclease G	161	23	1.79628631665425e-05	299	4117.5	809	5225.5
N0.HOG0001795	Ribose operon repressor	89	7	7.02186356265051e-05	1128.5	3110	995.5	5234
N0.HOG0003992	Peptide ABC transporter, permease protein SapC	89	7	7.02186356265051e-05	1128.5	3110	995.5	5234
N0.HOG0007697	Spermidine export protein MdtJ	89	7	7.02186356265051e-05	1128.5	3110	995.5	5234
N0.HOG0008126	Aspartokinase (EC 2.7.2.4) / Homoserine dehydrogenase (EC 1.1.1.3)	89	7	7.02186356265051e-05	1128.5	3110	995.5	5234
N0.HOG0009323	Pyruvate formate-lyase (EC 2.3.1.54)	89	7	7.02186356265051e-05	1128.5	3110	995.5	5234
N0.HOG0011225	Guanosine-5'-triphosphate,3'-diphosphate pyrophosphatase (EC 3.6.1.40) @ Exopolyphosphatase (EC 3.6.1.11)	89	7	7.02186356265051e-05	1128.5	3110	995.5	5234
N0.HOG0011671	2-keto-3-deoxy-D-arabino-heptulosonate-7-phosphate synthase I alpha (EC 2.5.1.54)	89	7	7.02186356265051e-05	1128.5	3110	995.5	5234
N0.HOG0011920	Glutathione-regulated potassium-efflux system ancillary protein KefG	89	7	7.02186356265051e-05	1128.5	3110	995.5	5234
N0.HOG0013304	Dethiobiotin synthase BioD (EC 6.3.3.3)	89	7	7.02186356265051e-05	1128.5	3110	995.5	5234
N0.HOG0013493	UTP pyrophosphatase (EC 3.6.1.9)	89	7	7.02186356265051e-05	1128.5	3110	995.5	5234
N0.HOG0013515	Methyl-directed repair DNA adenine methylase (EC 2.1.1.72)	89	7	7.02186356265051e-05	1128.5	3110	995.5	5234
N0.HOG0016552	Universal stress protein A	89	7	7.02186356265051e-05	1128.5	3110	995.5	5234
N0.HOG0019160	Uncharacterized protein YtfK	89	7	7.02186356265051e-05	1128.5	3110	995.5	5234
N0.HOG0019365	Inosine-guanosine kinase (EC 2.7.1.73)	89	7	7.02186356265051e-05	1128.5	3110	995.5	5234
N0.HOG0019575	Penicillin-insensitive murein endopeptidase	89	7	7.02186356265051e-05	1128.5	3110	995.5	5234
N0.HOG0019576	Phage shock protein B	89	7	7.02186356265051e-05	1128.5	3110	995.5	5234
N0.HOG0019623	Inner membrane protein YecN	89	7	7.02186356265051e-05	1128.5	3110	995.5	5234
N0.HOG0019647	UPF0181 protein YoaH	89	7	7.02186356265051e-05	1128.5	3110	995.5	5234
N0.HOG0019652	Putative dehydrogenase	89	7	7.02186356265051e-05	1128.5	3110	995.5	5234
N0.HOG0019691	DNA polymerase III psi subunit (EC 2.7.7.7)	89	7	7.02186356265051e-05	1128.5	3110	995.5	5234
N0.HOG0019741	Uncharacterized protein YfcL	89	7	7.02186356265051e-05	1128.5	3110	995.5	5234
N0.HOG0019748	Cell division protein ZapC	89	7	7.02186356265051e-05	1128.5	3110	995.5	5234
N0.HOG0019749	Syd protein	89	7	7.02186356265051e-05	1128.5	3110	995.5	5234
N0.HOG0004756	L-arabinose ABC transporter, permease protein AraH	77	6	0.000362647394848028	1388.5	2564.5	1285	5238
N0.HOG0014733	Glycyl-tRNA synthetase alpha chain (EC 6.1.1.14)	220	42	2.95962501755767e-05	94.5	4272.5	877	5244
N0.HOG0009635	Phospholipid ABC transporter permease protein MlaE	217	41	3.01958336642439e-05	102	4263	880.5	5245.5
N0.HOG0014762	Glycyl-tRNA synthetase beta chain (EC 6.1.1.14)	217	41	3.01958336642439e-05	102	4263	880.5	5245.5
N0.HOG0016351	Cell division topological specificity factor MinE	157	22	1.96487663088282e-05	323	4107	822	5252
N0.HOG0012478	ATP-dependent helicase DinG/Rad3	100	8	1.62891792124651e-05	919	3543	791.5	5253.5
N0.HOG0018409	Calcium/proton antiporter	100	8	1.62891792124651e-05	919	3543	791.5	5253.5
N0.HOG0019012	Protein of unknown function Smg	100	8	1.62891792124651e-05	919	3543	791.5	5253.5
N0.HOG0011193	CDP-diacylglycerol--glycerol-3-phosphate 3-phosphatidyltransferase (EC 2.7.8.5)	304	77	2.94259250211999e-05	10.5	4372.5	876	5259
N0.HOG0020000	hypothetical protein	46	1	0.00052751740814296	2620	1272	1371	5263
N0.HOG0009701	Glycine oxidase ThiO (EC 1.4.3.19)	170	26	2.59858505593301e-05	264.5	4156.5	855	5276
N0.HOG0014410	Outer membrane protein assembly factor YaeT	222	43	3.71216177074831e-05	91	4279	907	5277
N0.HOG0018754	Translation elongation factor P Lys34 hydroxylase	106	9	1.19303065672638e-05	804	3709.5	764.5	5278
N0.HOG0013492	Transmembrane protein YfcA	213	40	3.94532437409118e-05	112.5	4254.5	911.5	5278.5
N0.HOG0015353	Acyl-CoA thioesterase II (EC 3.1.2.-)	153	21	2.11124370863474e-05	346	4094.5	838	5278.5
N0.HOG0004087	N-acetylmannosamine kinase (EC 2.7.1.60)	64	4	0.00064044236742221	1779	2103.5	1397.5	5280
N0.HOG0010450	Intracellular protease	64	4	0.00064044236742221	1779	2103.5	1397.5	5280
N0.HOG0021213	Uncharacterized protein YnjH	64	4	0.00064044236742221	1779	2103.5	1397.5	5280
N0.HOG0006291	4-hydroxy-tetrahydrodipicolinate synthase (EC 4.3.3.7)	204	37	3.90635182635243e-05	142	4234	909.5	5285.5
N0.HOG0009590	Protein QmcA (possibly involved in integral membrane quality control)	204	37	3.90635182635243e-05	142	4234	909.5	5285.5
N0.HOG0014754	3-ketosteroid-9-alpha-monooxygenase, oxygenase component (EC 1.14.13.142)	35	0	0.00108975819034115	3190.5	553.5	1547.5	5291.5
N0.HOG0017500	hypothetical protein	35	0	0.00108975819034115	3190.5	553.5	1547.5	5291.5
N0.HOG0020432	Spermidine/putrescine import ABC transporter substrate-binding protein PotD (TC 3.A.1.11.1)	35	0	0.00108975819034115	3190.5	553.5	1547.5	5291.5
N0.HOG0022038	Kynureninase (EC 3.7.1.3)	35	0	0.00108975819034115	3190.5	553.5	1547.5	5291.5
N0.HOG0022721	Haloacid dehalogenase, type II (EC 3.8.1.2)	35	0	0.00108975819034115	3190.5	553.5	1547.5	5291.5
N0.HOG0023308	Membrane bound c-di-GMP receptor LapD	35	0	0.00108975819034115	3190.5	553.5	1547.5	5291.5
N0.HOG0023507	Pyridoxamine 5'-phosphate oxidase-related putative heme iron utilization protein	35	0	0.00108975819034115	3190.5	553.5	1547.5	5291.5
N0.HOG0014299	Succinyl-CoA ligase [ADP-forming] alpha chain (EC 6.2.1.5)	189	32	3.26558959147291e-05	200.5	4201	896	5297.5
N0.HOG0011086	Taurine ABC transporter, substrate-binding protein TauA	88	7	8.98489607984509e-05	1156	3110	1036.5	5302.5
N0.HOG0019479	Diaminopimelate decarboxylase and/or diaminopimelate epimerase leader peptide	88	7	8.98489607984509e-05	1156	3110	1036.5	5302.5
N0.HOG0015157	hypothetical protein	58	3	0.000684299532154897	2017.5	1866	1420	5303.5
N0.HOG0005751	L-cystine uptake protein TcyP, sodium:anion symporter family	142	18	1.96641817701662e-05	433	4053.5	823	5309.5
N0.HOG0012590	Thymidylate kinase (EC 2.7.4.9)	305	78	4.36091415088159e-05	8.5	4374	928.5	5311
N0.HOG0010012	Error-prone repair homolog of DNA polymerase III alpha subunit (EC 2.7.7.7)	76	6	0.000453494963760286	1409.5	2564.5	1338	5312
N0.HOG0019982	Putative periplasmic or exported protein	76	6	0.000453494963760286	1409.5	2564.5	1338	5312
N0.HOG0008508	Cardiolipin synthase, bacterial type ClsA	105	9	1.54764947382387e-05	822.5	3709.5	782.5	5314.5
N0.HOG0011443	Ribonucleotide reductase of class Ia (aerobic), beta subunit (EC 1.17.4.1)	105	9	1.54764947382387e-05	822.5	3709.5	782.5	5314.5
N0.HOG0015098	Sulfate adenylyltransferase subunit 2 (EC 2.7.7.4)	185	31	3.94532437409118e-05	215.5	4189	911.5	5316
N0.HOG0009013	Chaperone protein DnaK	218	42	4.89331953521904e-05	99	4272.5	946	5317.5
N0.HOG0019198	Transcriptional regulator, AcrR family	69	5	0.000694460589718997	1614.5	2278	1426	5318.5
N0.HOG0012433	Putative iron-sulfur cluster assembly scaffold protein for SUF system, SufE2	291	71	4.61782010570582e-05	14	4361	944	5319
N0.HOG0015849	Septum site-determining protein MinC	169	26	3.2518418520932e-05	269	4156.5	895	5320.5
N0.HOG0005074	Transcriptional regulator, GntR family domain / Aspartate aminotransferase (EC 2.6.1.1)	53	2	0.00051201549919875	2379	1577	1366	5322
N0.HOG0020243	Cytochrome c oxidase (cbb3-type) subunit CcoO (EC 1.9.3.1)	53	2	0.00051201549919875	2379	1577	1366	5322
N0.HOG0018876	FIG004088: inner membrane protein YebE	99	8	2.05324260499366e-05	950	3543	834	5327
N0.HOG0016316	Gluconokinase (EC 2.7.1.12)	110	10	1.40507763737026e-05	742.5	3813	778	5333.5
N0.HOG0002385	Transcriptional regulator, MarR family	134	16	2.03595049398842e-05	498.5	4016	825	5339.5
N0.HOG0004907	Dihydrolipoamide dehydrogenase of pyruvate dehydrogenase complex (EC 1.8.1.4)	168	26	4.15513680465315e-05	272.5	4156.5	915	5344
N0.HOG0021042	Fatty acid desaturase (EC 1.14.19.1); Delta-9 fatty acid desaturase (EC 1.14.19.1)	45	1	0.000684299532154897	2652.5	1272	1420	5344.5
N0.HOG0021723	Catalase-like heme-binding protein	45	1	0.000684299532154897	2652.5	1272	1420	5344.5
N0.HOG0003124	Transcriptional regulator ZntR, MerR family	87	7	0.000111988350321067	1181.5	3110	1077	5368.5
N0.HOG0004520	Lysine-specific permease	87	7	0.000111988350321067	1181.5	3110	1077	5368.5
N0.HOG0005445	Na(+) H(+) antiporter subunit D	87	7	0.000111988350321067	1181.5	3110	1077	5368.5
N0.HOG0007059	Inner membrane transport protein YdhP	87	7	0.000111988350321067	1181.5	3110	1077	5368.5
N0.HOG0007479	Translation elongation factor G	87	7	0.000111988350321067	1181.5	3110	1077	5368.5
N0.HOG0008484	Glutamate synthase [NADPH] small chain (EC 1.4.1.13)	87	7	0.000111988350321067	1181.5	3110	1077	5368.5
N0.HOG0009820	Ribonucleotide reductase of class Ia (aerobic), alpha subunit (EC 1.17.4.1)	87	7	0.000111988350321067	1181.5	3110	1077	5368.5
N0.HOG0010443	DJ-1/YajL/PfpI superfamily, includes chaperone protein YajL (former ThiJ), parkinsonism-associated protein DJ-1, peptidases PfpI, Hsp31	87	7	0.000111988350321067	1181.5	3110	1077	5368.5
N0.HOG0012461	Aerobic glycerol-3-phosphate dehydrogenase (EC 1.1.5.3)	87	7	0.000111988350321067	1181.5	3110	1077	5368.5
N0.HOG0012473	DinG family ATP-dependent helicase YoaA	87	7	0.000111988350321067	1181.5	3110	1077	5368.5
N0.HOG0012673	Transcriptional regulator, LysR family	87	7	0.000111988350321067	1181.5	3110	1077	5368.5
N0.HOG0013168	Flavodoxin 2	87	7	0.000111988350321067	1181.5	3110	1077	5368.5
N0.HOG0016764	hypothetical protein	87	7	0.000111988350321067	1181.5	3110	1077	5368.5
N0.HOG0017560	Na(+) H(+) antiporter subunit C	87	7	0.000111988350321067	1181.5	3110	1077	5368.5
N0.HOG0019186	Uncharacterized protein YhjG	87	7	0.000111988350321067	1181.5	3110	1077	5368.5
N0.HOG0019228	AmpE protein	87	7	0.000111988350321067	1181.5	3110	1077	5368.5
N0.HOG0019660	Uncharacterized membrane protein YhhN	87	7	0.000111988350321067	1181.5	3110	1077	5368.5
N0.HOG0019771	Uncharacterized protein YbaM	87	7	0.000111988350321067	1181.5	3110	1077	5368.5
N0.HOG0019773	Inner membrane protein YijD	87	7	0.000111988350321067	1181.5	3110	1077	5368.5
N0.HOG0019792	Protein YciN	87	7	0.000111988350321067	1181.5	3110	1077	5368.5
N0.HOG0019795	Curlin genes transcriptional activator	87	7	0.000111988350321067	1181.5	3110	1077	5368.5
N0.HOG0019796	Fermentation/respiration switch protein	87	7	0.000111988350321067	1181.5	3110	1077	5368.5
N0.HOG0019797	UPF0325 protein YaeH	87	7	0.000111988350321067	1181.5	3110	1077	5368.5
N0.HOG0002102	Succinate-semialdehyde dehydrogenase [NAD] (EC 1.2.1.24); Succinate-semialdehyde dehydrogenase [NADP+] (EC 1.2.1.79)	104	9	1.95824573002664e-05	842	3709.5	817.5	5369
N0.HOG0006322	Fructose-1-phosphate phosphatase YqaB (EC 3.1.3.-)	104	9	1.95824573002664e-05	842	3709.5	817.5	5369
N0.HOG0007147	Taurine ABC transporter, permease protein TauC	104	9	1.95824573002664e-05	842	3709.5	817.5	5369
N0.HOG0018183	Uncharacterized iron-regulated membrane protein; Iron-uptake factor PiuB	104	9	1.95824573002664e-05	842	3709.5	817.5	5369
N0.HOG0002351	Transcriptional regulator, MarR family	133	16	2.579501051434e-05	507	4016	854	5377
N0.HOG0017307	Endonuclease I precursor (EC 3.1.21.1)	109	10	1.79314880055025e-05	759.5	3813	806.5	5379
N0.HOG0018406	tRNA uridine 5-oxyacetic acid(34) methyltransferase (EC 2.1.1.-)	109	10	1.79314880055025e-05	759.5	3813	806.5	5379
N0.HOG0002836	Membrane protein, suppressor for copper-sensitivity ScsD	98	8	2.64383170036492e-05	981.5	3543	858	5382.5
N0.HOG0012138	Putative capsular polysaccharide transport protein YegH	98	8	2.64383170036492e-05	981.5	3543	858	5382.5
N0.HOG0019430	L-arabinose ABC transporter, substrate-binding protein AraF	75	6	0.000566879696499841	1428	2564.5	1391.5	5384
N0.HOG0013180	ATP-dependent helicase HrpA	160	24	5.20347765053015e-05	304	4129	952.5	5385.5
N0.HOG0004540	Arsenical resistance operon repressor	34	0	0.00143223781634403	3231	553.5	1604.5	5389
N0.HOG0005724	Na+/H+-dicarboxylate symporter	34	0	0.00143223781634403	3231	553.5	1604.5	5389
N0.HOG0014760	Sulfur acceptor protein => sulfur transfer pathway protein CsdE	34	0	0.00143223781634403	3231	553.5	1604.5	5389
N0.HOG0022097	hypothetical protein	34	0	0.00143223781634403	3231	553.5	1604.5	5389
N0.HOG0022224	Fatty acid desaturase (EC 1.14.19.1); Delta-9 fatty acid desaturase (EC 1.14.19.1)	34	0	0.00143223781634403	3231	553.5	1604.5	5389
N0.HOG0022290	hypothetical protein	34	0	0.00143223781634403	3231	553.5	1604.5	5389
N0.HOG0022735	Long-chain-fatty-acid--CoA ligase (EC 6.2.1.3) @ Long-chain fatty-acid-CoA ligase (EC 6.2.1.3), Mycobacterial subgroup FadD6	34	0	0.00143223781634403	3231	553.5	1604.5	5389
N0.HOG0022803	DNA polymerase IV-like protein ImuB	34	0	0.00143223781634403	3231	553.5	1604.5	5389
N0.HOG0022812	hypothetical protein	34	0	0.00143223781634403	3231	553.5	1604.5	5389
N0.HOG0024598	Membrane protein, Rhomboid family	34	0	0.00143223781634403	3231	553.5	1604.5	5389
N0.HOG0024762	FIG00351968: hypothetical protein	34	0	0.00143223781634403	3231	553.5	1604.5	5389
N0.HOG0014285	Succinyl-CoA ligase [ADP-forming] beta chain (EC 6.2.1.5)	186	32	6.71707507208632e-05	212	4201	978	5391
N0.HOG0018272	UPF0229 protein YeaH	57	3	0.000864768950006227	2058	1866	1479.5	5403.5
N0.HOG0019754	Glyoxalase family protein	57	3	0.000864768950006227	2058	1866	1479.5	5403.5
N0.HOG0012598	Protease HtpX	244	52	7.75424785713104e-05	59.5	4322.5	1024.5	5406.5
N0.HOG0002786	Epoxide hydrolase (EC 3.3.2.9)	52	2	0.000658529135222506	2421	1577	1412.5	5410.5
N0.HOG0006118	NrfC protein	52	2	0.000658529135222506	2421	1577	1412.5	5410.5
N0.HOG0019784	Cytochrome c5	52	2	0.000658529135222506	2421	1577	1412.5	5410.5
N0.HOG0020277	Heteromeric decaprenylphosphoryl-beta-D-ribose 2'-epimerase (EC 1.1.98.3) subunit DprE1	52	2	0.000658529135222506	2421	1577	1412.5	5410.5
N0.HOG0020499	NrfD protein	52	2	0.000658529135222506	2421	1577	1412.5	5410.5
N0.HOG0020844	CHAD domain containing protein	52	2	0.000658529135222506	2421	1577	1412.5	5410.5
N0.HOG0013640	Protein translocase subunit SecE	249	54	8.3663333428779e-05	51.5	4330	1030	5411.5
N0.HOG0016194	Nicotinate phosphoribosyltransferase (EC 6.3.4.21)	156	23	5.73072933514407e-05	329	4117.5	965	5411.5
N0.HOG0011531	NADH-ubiquinone oxidoreductase chain C (EC 1.6.5.3) / NADH-ubiquinone oxidoreductase chain D (EC 1.6.5.3)	192	34	7.20557472910391e-05	188	4215	1014	5417
N0.HOG0011076	tRNA-specific 2-thiouridylase MnmA (EC 2.8.1.13)	329	95	9.21520608803643e-05	1	4380.5	1039	5420.5
N0.HOG0013800	3-methyl-2-oxobutanoate hydroxymethyltransferase (EC 2.1.2.11)	246	53	9.30691764139753e-05	57	4326	1040	5423
N0.HOG0014968	Phosphoenolpyruvate synthase regulatory protein	195	35	7.45938755128698e-05	179.5	4224	1023	5426.5
N0.HOG0000864	Transcriptional activator protein LysR	86	7	0.000143544742173687	1205	3110	1115	5430
N0.HOG0006814	Inner membrane transport protein YdhC	86	7	0.000143544742173687	1205	3110	1115	5430
N0.HOG0018248	Protoporphyrinogen IX oxidase, oxygen-independent, HemG	108	10	2.2703465638675e-05	775	3813	842	5430
N0.HOG0016816	L-2,4-diaminobutyrate decarboxylase (EC 4.1.1.86)	120	13	2.99519970120796e-05	616.5	3936	878.5	5431
N0.HOG0003468	Cinnamyl alcohol dehydrogenase/reductase (EC 1.1.1.195) @ Alcohol dehydrogenase (EC 1.1.1.1)	68	5	0.00086875634792294	1674	2278	1483	5435
N0.HOG0019121	Putative phosphatase	68	5	0.00086875634792294	1674	2278	1483	5435
N0.HOG0013589	Acetyl-coenzyme A carboxyl transferase alpha chain (EC 6.4.1.2)	248	54	0.000110563424837782	53.5	4330	1060	5443.5
N0.HOG0018530	Inhibitor of vertebrate c-type lysozyme, outer membrane => MliC	97	8	3.33232138308195e-05	1003	3543	899	5445
N0.HOG0018859	Transcriptional activator RfaH	97	8	3.33232138308195e-05	1003	3543	899	5445
N0.HOG0015543	Ribonuclease D (EC 3.1.26.3)	172	28	7.81533348621098e-05	254.5	4170	1026	5450.5
N0.HOG0009279	Fumarylacetoacetate hydrolase family protein	62	4	0.00101934797383773	1845	2103.5	1503	5451.5
N0.HOG0020690	Flagellar brake protein YcgR	62	4	0.00101934797383773	1845	2103.5	1503	5451.5
N0.HOG0009265	Phosphocarrier protein, nitrogen regulation associated	162	25	7.23333923860064e-05	294	4143.5	1017	5454.5
N0.HOG0013431	2-polyprenyl-6-methoxyphenol hydroxylase and related FAD-dependent oxidoreductases	44	1	0.000878082456816035	2693	1272	1489.5	5454.5
N0.HOG0004705	Thiamine pyrophosphate-requiring enzymes	74	6	0.000709226503423236	1448.5	2564.5	1442	5455
N0.HOG0019798	Endonuclease V (EC 3.1.21.7)	74	6	0.000709226503423236	1448.5	2564.5	1442	5455
N0.HOG0020420	Ferric reductase (1.6.99.14)	74	6	0.000709226503423236	1448.5	2564.5	1442	5455
N0.HOG0004655	Tas protein, an NADP(H)-dependent aldo-keto reductase	115	12	3.53688559954051e-05	666	3900.5	904	5470.5
N0.HOG0018111	Trehalose-6-phosphate phosphatase (EC 3.1.3.12)	107	10	2.88674412035518e-05	788	3813	873	5474
N0.HOG0005725	Na+/H+-dicarboxylate symporter	85	7	0.000181175159933426	1221.5	3110	1149	5480.5
N0.HOG0013594	23S rRNA (guanine(1835)-N(2))-methyltransferase (EC 2.1.1.174)	85	7	0.000181175159933426	1221.5	3110	1149	5480.5
N0.HOG0014245	Glutaredoxin 1	85	7	0.000181175159933426	1221.5	3110	1149	5480.5
N0.HOG0016118	Protein YaiI	161	25	9.16589617382065e-05	299	4143.5	1038	5480.5
N0.HOG0019485	Nucleoprotein/polynucleotide-associated enzyme	85	7	0.000181175159933426	1221.5	3110	1149	5480.5
N0.HOG0019793	Uncharacterized protein YbfE	85	7	0.000181175159933426	1221.5	3110	1149	5480.5
N0.HOG0019799	Uncharacterized protein YqiB	85	7	0.000181175159933426	1221.5	3110	1149	5480.5
N0.HOG0009934	Putrescine transport system permease protein PotI (TC 3.A.1.11.2)	102	9	3.13479769397814e-05	887.5	3709.5	891	5488
N0.HOG0014821	Pyrimidine-nucleoside phosphorylase (EC 2.4.2.2)	205	39	0.000128777579685004	138	4247.5	1102.5	5488
N0.HOG0018589	UPF0391 membrane protein YtjA	96	8	4.31356571207508e-05	1025	3543	920	5488
N0.HOG0016659	Homoserine O-acetyltransferase (EC 2.3.1.31)	130	16	5.16446198904523e-05	523.5	4016	949	5488.5
N0.HOG0001117	Transcriptional regulator, AraC family	33	0	0.00186562856206585	3264	553.5	1675.5	5493
N0.HOG0002079	Aldehyde dehydrogenase (EC 1.2.1.3)	33	0	0.00186562856206585	3264	553.5	1675.5	5493
N0.HOG0007060	Uncharacterized MFS-type transporter	33	0	0.00186562856206585	3264	553.5	1675.5	5493
N0.HOG0007931	Transcriptional regulator, Crp/Fnr family	33	0	0.00186562856206585	3264	553.5	1675.5	5493
N0.HOG0013938	Transposase	33	0	0.00186562856206585	3264	553.5	1675.5	5493
N0.HOG0015205	Succinyl-CoA:3-ketoacid-coenzyme A transferase subunit B (EC 2.8.3.5)	33	0	0.00186562856206585	3264	553.5	1675.5	5493
N0.HOG0018777	Aminoglycoside N(6')-acetyltransferase (EC 2.3.1.82) => AAC(6')-Ib/AAC(6')-II	33	0	0.00186562856206585	3264	553.5	1675.5	5493
N0.HOG0019966	Lignostilbene-alpha,beta-dioxygenase and related enzymes	33	0	0.00186562856206585	3264	553.5	1675.5	5493
N0.HOG0020605	Phosphodiesterase/alkaline phosphatase D	33	0	0.00186562856206585	3264	553.5	1675.5	5493
N0.HOG0021390	Oxidoreductase, FAD-binding	33	0	0.00186562856206585	3264	553.5	1675.5	5493
N0.HOG0022269	Pentapeptide repeat protein QnrB family	33	0	0.00186562856206585	3264	553.5	1675.5	5493
N0.HOG0023214	hypothetical protein	33	0	0.00186562856206585	3264	553.5	1675.5	5493
N0.HOG0023462	hypothetical protein	33	0	0.00186562856206585	3264	553.5	1675.5	5493
N0.HOG0006055	Ethanolamine permease	51	2	0.000841943451231536	2463	1577	1466	5506
N0.HOG0006597	Transcriptional regulator YncC, GntR family	51	2	0.000841943451231536	2463	1577	1466	5506
N0.HOG0016105	Nitrite reductase [NAD(P)H] small subunit (EC 1.7.1.4)	118	13	4.76787188562833e-05	632	3936	945	5513
N0.HOG0017005	L-seryl-tRNA(Sec) selenium transferase (EC 2.9.1.1)	133	17	6.48448638370477e-05	507	4036.5	971	5514.5
N0.HOG0018324	UPF0381 protein YfcZ	67	5	0.00108841195134728	1701.5	2278	1537.5	5517
N0.HOG0013181	L-lactate dehydrogenase	204	39	0.000163268452417135	142	4247.5	1131	5520.5
N0.HOG0015607	Malate:quinone oxidoreductase (EC 1.1.5.4)	106	10	3.66105433453261e-05	804	3813	905.5	5522.5
N0.HOG0001073	Xylose activator XylR (AraC family)	73	6	0.000887854526358252	1478	2564.5	1491.5	5534
N0.HOG0006801	Multidrug efflux pump MdtL (of MFS type)	73	6	0.000887854526358252	1478	2564.5	1491.5	5534
N0.HOG0000947	Transcriptional regulator BetI, TetR family	84	7	0.000229629633434031	1240	3110	1186	5536
N0.HOG0018591	Glutathione S-transferase (EC 2.5.1.18)	84	7	0.000229629633434031	1240	3110	1186	5536
N0.HOG0019483	Uncharacterized protein YdcJ	84	7	0.000229629633434031	1240	3110	1186	5536
N0.HOG0019644	Inner membrane protein YdgC	84	7	0.000229629633434031	1240	3110	1186	5536
N0.HOG0019828	Uncharacterized protein YhhL	84	7	0.000229629633434031	1240	3110	1186	5536
N0.HOG0019345	UPF0304 protein yfbU	95	8	5.45669965794266e-05	1037.5	3543	956	5536.5
N0.HOG0019837	Sulfide:quinone oxidoreductase, Type II	56	3	0.00108975819034115	2133	1866	1547.5	5546.5
N0.HOG0020755	Muconolactone isomerase (EC 5.3.3.4)	56	3	0.00108975819034115	2133	1866	1547.5	5546.5
N0.HOG0021504	FIG026291: Hypothetical periplasmic protein	56	3	0.00108975819034115	2133	1866	1547.5	5546.5
N0.HOG0017692	Peptidyl-tRNA hydrolase ArfB (EC 3.1.1.29)	117	13	6.05660571968925e-05	641	3936	970	5547
N0.HOG0010370	Putrescine transport system permease protein PotH (TC 3.A.1.11.2)	113	12	5.6853088441679e-05	692	3900.5	962.5	5555
N0.HOG0009065	Intracellular protease	94	8	6.98854443870372e-05	1048	3543	980.5	5571.5
N0.HOG0018144	Dihydroneopterin triphosphate pyrophosphohydrolase type 2	109	11	5.20347765053015e-05	759.5	3859.5	952.5	5571.5
N0.HOG0019326	Uncharacterized protein YhdT	94	8	6.98854443870372e-05	1048	3543	980.5	5571.5
N0.HOG0004600	Uncharacterized MFS-type transporter YhjE	139	19	9.37842349012907e-05	461.5	4067.5	1045.5	5574.5
N0.HOG0011038	Possible protease sohB (EC 3.4.21.-)	132	17	7.93676854258198e-05	513	4036.5	1028	5577.5
N0.HOG0014081	Glutathione S-transferase (EC 2.5.1.18)	105	10	4.61589706987538e-05	822.5	3813	942.5	5578
N0.HOG0017999	Pyruvate decarboxylase (EC 4.1.1.1); Alpha-keto-acid decarboxylase (EC 4.1.1.-)	105	10	4.61589706987538e-05	822.5	3813	942.5	5578
N0.HOG0015275	Bacterioferritin (EC 1.16.3.1)	162	26	0.000158211614023287	294	4156.5	1128	5578.5
N0.HOG0003355	Enoyl-CoA hydratase (EC 4.2.1.17)	43	1	0.00111459351822695	2739.5	1272	1570.5	5582
N0.HOG0004551	Transcriptional regulator, ArsR family	43	1	0.00111459351822695	2739.5	1272	1570.5	5582
N0.HOG0005521	Cold shock protein of CSP family	43	1	0.00111459351822695	2739.5	1272	1570.5	5582
N0.HOG0013219	NADH-ubiquinone oxidoreductase chain B (EC 1.6.5.3)	43	1	0.00111459351822695	2739.5	1272	1570.5	5582
N0.HOG0014316	Similar to citrate lyase beta chain, 3	43	1	0.00111459351822695	2739.5	1272	1570.5	5582
N0.HOG0019022	Major outer membrane lipoprotein Lpp	43	1	0.00111459351822695	2739.5	1272	1570.5	5582
N0.HOG0022437	Fumarylacetoacetase (EC 3.7.1.2)	43	1	0.00111459351822695	2739.5	1272	1570.5	5582
N0.HOG0022612	Zn-ribbon-containing, possibly RNA-binding protein and truncated derivatives	43	1	0.00111459351822695	2739.5	1272	1570.5	5582
N0.HOG0002000	Propionate--CoA ligase (EC 6.2.1.17)	50	2	0.00108205390916486	2493.5	1577	1514.5	5585
N0.HOG0018652	Protease III precursor (EC 3.4.24.55)	50	2	0.00108205390916486	2493.5	1577	1514.5	5585
N0.HOG0021013	CAAX amino terminal protease family protein	50	2	0.00108205390916486	2493.5	1577	1514.5	5585
N0.HOG0021451	hypothetical protein	50	2	0.00108205390916486	2493.5	1577	1514.5	5585
N0.HOG0021560	Putative transmembrane protein	50	2	0.00108205390916486	2493.5	1577	1514.5	5585
N0.HOG0022073	Cytochrome c-type protein NrfB precursor	50	2	0.00108205390916486	2493.5	1577	1514.5	5585
N0.HOG0022345	FIG009095: D,D-carboxypeptidase family protein	50	2	0.00108205390916486	2493.5	1577	1514.5	5585
N0.HOG0015095	Xanthine dehydrogenase, molybdenum binding subunit (EC 1.17.1.4)	66	5	0.00136519207371256	1726	2278	1589	5593
N0.HOG0001790	Mgl repressor and galactose ultrainduction factor GalS, HTH-type transcriptional regulator	83	7	0.000284166020701725	1260.5	3110	1237.5	5608
N0.HOG0001844	Transcriptional (co)regulator CytR	83	7	0.000284166020701725	1260.5	3110	1237.5	5608
N0.HOG0006847	Hypothetical flavoprotein YqcA (clustered with tRNA pseudouridine synthase C)	83	7	0.000284166020701725	1260.5	3110	1237.5	5608
N0.HOG0007846	PTS system, glucose-specific IIC component / PTS system, glucose-specific IIB component (EC 2.7.1.199)	83	7	0.000284166020701725	1260.5	3110	1237.5	5608
N0.HOG0012232	S-formylglutathione hydrolase (EC 3.1.2.12)	83	7	0.000284166020701725	1260.5	3110	1237.5	5608
N0.HOG0018564	AaeX protein, function unknown	83	7	0.000284166020701725	1260.5	3110	1237.5	5608
N0.HOG0019577	Putative lipoprotein yceB precursor	83	7	0.000284166020701725	1260.5	3110	1237.5	5608
N0.HOG0019578	Uncharacterized lipoprotein YbaY	83	7	0.000284166020701725	1260.5	3110	1237.5	5608
N0.HOG0019624	Probable exported or periplasmic protein in ApbE locus	83	7	0.000284166020701725	1260.5	3110	1237.5	5608
N0.HOG0019772	Inosine/xanthosine triphosphatase	83	7	0.000284166020701725	1260.5	3110	1237.5	5608
N0.HOG0019815	Uncharacterized protein YfiR	83	7	0.000284166020701725	1260.5	3110	1237.5	5608
N0.HOG0019848	Protein Smp	83	7	0.000284166020701725	1260.5	3110	1237.5	5608
N0.HOG0019887	ATP synthase protein I	83	7	0.000284166020701725	1260.5	3110	1237.5	5608
N0.HOG0019891	YebG, DNA damage-inducible gene in SOS regulon, expressed in stationary phase	83	7	0.000284166020701725	1260.5	3110	1237.5	5608
N0.HOG0019977	Heat shock protein HslJ	83	7	0.000284166020701725	1260.5	3110	1237.5	5608
N0.HOG0012136	UPF0053 inner membrane protein YgdQ	151	23	0.000172912979902696	360	4117.5	1141	5618.5
N0.HOG0004260	Glutamine-dependent 2-keto-4-methylthiobutyrate transaminase	32	0	0.00242307537183195	3315	553.5	1753	5621.5
N0.HOG0013663	hypothetical protein	32	0	0.00242307537183195	3315	553.5	1753	5621.5
N0.HOG0018064	Programmed cell death antitoxin PemI	32	0	0.00242307537183195	3315	553.5	1753	5621.5
N0.HOG0018928	hypothetical protein	32	0	0.00242307537183195	3315	553.5	1753	5621.5
N0.HOG0020991	hypothetical protein	32	0	0.00242307537183195	3315	553.5	1753	5621.5
N0.HOG0021689	Allantoicase (EC 3.5.3.4)	32	0	0.00242307537183195	3315	553.5	1753	5621.5
N0.HOG0021914	Dodecin, a flavin storage/sequestration protein	32	0	0.00242307537183195	3315	553.5	1753	5621.5
N0.HOG0022362	hypothetical protein	32	0	0.00242307537183195	3315	553.5	1753	5621.5
N0.HOG0022585	Multimeric flavodoxin WrbA	32	0	0.00242307537183195	3315	553.5	1753	5621.5
N0.HOG0022723	TonB protein	32	0	0.00242307537183195	3315	553.5	1753	5621.5
N0.HOG0023141	putative secreted oxidoreductase	32	0	0.00242307537183195	3315	553.5	1753	5621.5
N0.HOG0023220	ATPase involved in DNA repair	32	0	0.00242307537183195	3315	553.5	1753	5621.5
N0.HOG0023306	hypothetical protein	32	0	0.00242307537183195	3315	553.5	1753	5621.5
N0.HOG0023503	Predicted hydrolase or acyltransferase	32	0	0.00242307537183195	3315	553.5	1753	5621.5
N0.HOG0023613	PhbF	32	0	0.00242307537183195	3315	553.5	1753	5621.5
N0.HOG0023615	RecA/RadA recombinase	32	0	0.00242307537183195	3315	553.5	1753	5621.5
N0.HOG0023911	Lipase chaperone	32	0	0.00242307537183195	3315	553.5	1753	5621.5
N0.HOG0024194	hypothetical protein	32	0	0.00242307537183195	3315	553.5	1753	5621.5
N0.HOG0025275	Zn-ribbon-containing, possibly nucleic-acid-binding protein	32	0	0.00242307537183195	3315	553.5	1753	5621.5
N0.HOG0018959	UPF0265 protein YeeX	104	10	5.88530638704469e-05	842	3813	969	5624
N0.HOG0013769	Anaerobic C4-dicarboxylate transporter DcuA	99	9	6.54777764918017e-05	950	3709.5	972	5631.5
N0.HOG0007528	Pyrimidine permease	72	6	0.00109622340046858	1508.5	2564.5	1559	5632
N0.HOG0019403	Malto-oligosyltrehalose synthase (EC 5.4.99.15)	72	6	0.00109622340046858	1508.5	2564.5	1559	5632
N0.HOG0019570	UPF0339 protein YegP.N / UPF0339 protein YegP.C	72	6	0.00109622340046858	1508.5	2564.5	1559	5632
N0.HOG0020037	Uncharacterized protein YeaK	72	6	0.00109622340046858	1508.5	2564.5	1559	5632
N0.HOG0018421	Endonuclease/exonuclease/phosphatase family protein	93	8	8.72171286293756e-05	1061.5	3543	1031	5635.5
N0.HOG0000945	Transcriptional regulator CidR, LysR family	123	15	0.000100451961721821	581.5	3997.5	1058	5637
N0.HOG0012023	Polyribonucleotide nucleotidyltransferase (EC 2.7.7.8)	324	92	0.000338317034032574	4	4377.5	1275	5656.5
N0.HOG0018175	Gluconate 2-dehydrogenase (EC 1.1.99.3), membrane-bound, flavoprotein	55	3	0.00138661647889832	2199.5	1866	1594.5	5660
N0.HOG0019420	Carbohydrate-selective porin OprB	55	3	0.00138661647889832	2199.5	1866	1594.5	5660
N0.HOG0019850	Glycine betaine/L-proline transport substrate-binding protein ProX (TC 3.A.1.12.1)	82	7	0.000360497155435916	1280	3110	1282	5672
N0.HOG0020046	Maltose operon periplasmic protein MalM	82	7	0.000360497155435916	1280	3110	1282	5672
N0.HOG0006732	MBL-fold metallo-hydrolase superfamily	42	1	0.00145107217037931	2782.5	1272	1619	5673.5
N0.HOG0018728	hypothetical protein	42	1	0.00145107217037931	2782.5	1272	1619	5673.5
N0.HOG0020215	Integral membrane protein	42	1	0.00145107217037931	2782.5	1272	1619	5673.5
N0.HOG0023057	Rhomboid family protein	42	1	0.00145107217037931	2782.5	1272	1619	5673.5
N0.HOG0003632	EAL domain protein	60	4	0.00159928976766968	1944.5	2103.5	1626	5674
N0.HOG0013138	Histidinol dehydrogenase (EC 1.1.1.23)	60	4	0.00159928976766968	1944.5	2103.5	1626	5674
N0.HOG0020575	3-oxoacyl-[ACP] synthase	60	4	0.00159928976766968	1944.5	2103.5	1626	5674
N0.HOG0014403	NADH-ubiquinone oxidoreductase chain F (EC 1.6.5.3)	195	37	0.000303709298970542	179.5	4234	1261	5674.5
N0.HOG0002006	2-acylglycerophosphoethanolamine acyltransferase (EC 2.3.1.40) / Acyl-[acyl-carrier-protein] synthetase (EC 6.2.1.20)	92	8	0.000110939010101754	1074	3543	1061	5678
N0.HOG0001624	Transcriptional regulator, Xre-family with cupin domain	71	6	0.00138485064766344	1530.5	2564.5	1592.5	5687.5
N0.HOG0014618	4-carboxymuconolactone decarboxylase domain/alkylhydroperoxidase AhpD family core domain protein	71	6	0.00138485064766344	1530.5	2564.5	1592.5	5687.5
N0.HOG0016907	Acyl-CoA dehydrogenase/oxidase domain protein	49	2	0.00136958926189402	2520	1577	1590.5	5687.5
N0.HOG0017471	Esterase YqiA	129	17	0.000155332637936135	532	4036.5	1127	5695.5
N0.HOG0007157	Nitrate ABC transporter, permease protein	103	10	7.31717974576152e-05	866.5	3813	1018.5	5698
N0.HOG0012484	ATP-dependent protease La (EC 3.4.21.53) Type I	253	58	0.000444392830132326	42.5	4343.5	1314	5700
N0.HOG0007144	Sensor histidine kinase BtsS	114	13	0.000117600488425641	677.5	3936	1093	5706.5
N0.HOG0014329	Thiamine-monophosphate kinase (EC 2.7.4.16)	223	47	0.000450538780193719	88.5	4303	1336	5727.5
N0.HOG0003168	Murein peptide ABC transporter, substrate-binding protein (requires DppBCDF)	81	7	0.000449376031711627	1302	3110	1325	5737
N0.HOG0004100	N-acetyl-D-glucosamine kinase (EC 2.7.1.59)	81	7	0.000449376031711627	1302	3110	1325	5737
N0.HOG0004504	Aromatic amino acid transport protein AroP	81	7	0.000449376031711627	1302	3110	1325	5737
N0.HOG0006335	2-deoxyglucose-6-phosphate hydrolase (EC 3.1.3.68) @ Mannitol-1-phosphatase (EC 3.1.3.22) @ Sorbitol-6-phosphatase (EC 3.1.3.50)	81	7	0.000449376031711627	1302	3110	1325	5737
N0.HOG0007793	Selenocysteine-specific translation elongation factor	81	7	0.000449376031711627	1302	3110	1325	5737
N0.HOG0008112	Glutathione-regulated potassium-efflux system protein KefC	81	7	0.000449376031711627	1302	3110	1325	5737
N0.HOG0012139	UPF0053 inner membrane protein YoaE	81	7	0.000449376031711627	1302	3110	1325	5737
N0.HOG0013010	Potassium channel protein	81	7	0.000449376031711627	1302	3110	1325	5737
N0.HOG0019302	Alpha-ketoglutarate-dependent dioxygenase AlkB (EC 1.14.11.33)	81	7	0.000449376031711627	1302	3110	1325	5737
N0.HOG0019688	DNA replication terminus site-binding protein	81	7	0.000449376031711627	1302	3110	1325	5737
N0.HOG0019690	Phosphate starvation-inducible protein PsiF	81	7	0.000449376031711627	1302	3110	1325	5737
N0.HOG0019735	Acetyl-CoA sensor PanM, required for maturation of L-aspartate decarboxylase	81	7	0.000449376031711627	1302	3110	1325	5737
N0.HOG0019826	UPF0131 protein YtfP	81	7	0.000449376031711627	1302	3110	1325	5737
N0.HOG0020179	Uncharacterized protein YbeL	81	7	0.000449376031711627	1302	3110	1325	5737
N0.HOG0020228	Uncharacterized protein YfgJ	81	7	0.000449376031711627	1302	3110	1325	5737
N0.HOG0019320	Succinate-acetate/proton symporter SatP	91	8	0.000138531263719655	1088.5	3543	1109	5740.5
N0.HOG0003315	ABC transporter, substrate-binding protein (cluster 3, basic aa/glutamine/opines)	64	5	0.00212646898812149	1779	2278	1701.5	5758.5
N0.HOG0016044	Glutathione S-transferase (EC 2.5.1.18)	64	5	0.00212646898812149	1779	2278	1701.5	5758.5
N0.HOG0020760	Putative inner membrane protein	64	5	0.00212646898812149	1779	2278	1701.5	5758.5
N0.HOG0007020	DNA polymerase III epsilon subunit (EC 2.7.7.7)	228	49	0.000522473320451045	78.5	4312.5	1369	5760
N0.HOG0020493	ABC transporter, substrate-binding protein YnjB	70	6	0.00172539287367134	1555.5	2564.5	1644.5	5764.5
N0.HOG0002824	Beta-ketoadipate enol-lactone hydrolase (EC 3.1.1.24)	109	12	0.000140277179259818	759.5	3900.5	1111	5771
N0.HOG0019077	Glycine cleavage system transcriptional antiactivator GcvR	97	9	0.000102785329181741	1003	3709.5	1059	5771.5
N0.HOG0009778	Xanthine/uracil/thiamine/ascorbate permease family protein	41	1	0.00186562856206585	2828.5	1272	1675.5	5776
N0.HOG0013870	3-ketoacyl-CoA thiolase (EC 2.3.1.16)	41	1	0.00186562856206585	2828.5	1272	1675.5	5776
N0.HOG0016864	Protein GlcG	41	1	0.00186562856206585	2828.5	1272	1675.5	5776
N0.HOG0021502	Uncharacterized NRDE family protein	41	1	0.00186562856206585	2828.5	1272	1675.5	5776
N0.HOG0021761	MmcH	41	1	0.00186562856206585	2828.5	1272	1675.5	5776
N0.HOG0022044	Putative transmembrane protein	41	1	0.00186562856206585	2828.5	1272	1675.5	5776
N0.HOG0022296	hypothetical protein	41	1	0.00186562856206585	2828.5	1272	1675.5	5776
N0.HOG0023145	Nicotinamide phosphoribosyltransferase (EC 2.4.2.12)	41	1	0.00186562856206585	2828.5	1272	1675.5	5776
N0.HOG0001672	Mobile element protein	48	2	0.00174147717627341	2549	1577	1650.5	5776.5
N0.HOG0005457	Transporter, LysE family	48	2	0.00174147717627341	2549	1577	1650.5	5776.5
N0.HOG0015629	Periplasmic thiol:disulfide interchange protein DsbA	48	2	0.00174147717627341	2549	1577	1650.5	5776.5
N0.HOG0020981	L-sorbosone dehydrogenase	48	2	0.00174147717627341	2549	1577	1650.5	5776.5
N0.HOG0021267	Polysaccharide biosynthesis protein WlaX	48	2	0.00174147717627341	2549	1577	1650.5	5776.5
N0.HOG0021296	Type cbb3 cytochrome oxidase biogenesis protein CcoS, involved in heme b insertion	48	2	0.00174147717627341	2549	1577	1650.5	5776.5
N0.HOG0021308	hypothetical protein	48	2	0.00174147717627341	2549	1577	1650.5	5776.5
N0.HOG0002196	Uxu operon transcriptional regulator	59	4	0.0019972410609521	1982.5	2103.5	1692.5	5778.5
N0.HOG0014317	Hydroxymethylglutaryl-CoA lyase (EC 4.1.3.4)	59	4	0.0019972410609521	1982.5	2103.5	1692.5	5778.5
N0.HOG0020235	ATP phosphoribosyltransferase regulatory subunit (EC 2.4.2.17)	59	4	0.0019972410609521	1982.5	2103.5	1692.5	5778.5
N0.HOG0000362	Two-component system sensor histidine kinase	31	0	0.0030993253861261	3368.5	553.5	1867.5	5789.5
N0.HOG0003998	ABC transporter, permease protein 2 (cluster 5, nickel/peptides/opines)	31	0	0.0030993253861261	3368.5	553.5	1867.5	5789.5
N0.HOG0014305	O-methyltransferase	31	0	0.0030993253861261	3368.5	553.5	1867.5	5789.5
N0.HOG0019821	Acyl-CoA dehydrogenase (EC 1.3.8.1), Mycobacterial subgroup FadE32	31	0	0.0030993253861261	3368.5	553.5	1867.5	5789.5
N0.HOG0020675	hypothetical protein	31	0	0.0030993253861261	3368.5	553.5	1867.5	5789.5
N0.HOG0021684	hypothetical protein	31	0	0.0030993253861261	3368.5	553.5	1867.5	5789.5
N0.HOG0023489	Pyridoxamine 5'-phosphate oxidase-related, FMN-binding	31	0	0.0030993253861261	3368.5	553.5	1867.5	5789.5
N0.HOG0023824	Integral membrane protein	31	0	0.0030993253861261	3368.5	553.5	1867.5	5789.5
N0.HOG0024206	hypothetical protein	31	0	0.0030993253861261	3368.5	553.5	1867.5	5789.5
N0.HOG0024753	hypothetical protein	31	0	0.0030993253861261	3368.5	553.5	1867.5	5789.5
N0.HOG0024948	hypothetical protein	31	0	0.0030993253861261	3368.5	553.5	1867.5	5789.5
N0.HOG0012616	Transcriptional regulator, DeoR family	54	3	0.001747160010547	2289.5	1866	1657	5812.5
N0.HOG0021167	Uncharacterized lipoprotein YjbH	54	3	0.001747160010547	2289.5	1866	1657	5812.5
N0.HOG0021503	3-hydroxydecanoyl-[ACP] dehydratase (EC 4.2.1.59)	54	3	0.001747160010547	2289.5	1866	1657	5812.5
N0.HOG0021653	hypothetical protein	54	3	0.001747160010547	2289.5	1866	1657	5812.5
N0.HOG0004364	2-dehydro-3-deoxygluconokinase (EC 2.7.1.45)	80	7	0.000558685650929269	1325	3110	1387.5	5822.5
N0.HOG0006560	Miniconductance mechanosensitive channel MscM	80	7	0.000558685650929269	1325	3110	1387.5	5822.5
N0.HOG0007880	PTS system, N-acetylglucosamine-specific IIC component / PTS system, N-acetylglucosamine-specific IIB component (EC 2.7.1.193) / PTS system, N-acetylglucosamine-specific IIA component (EC 2.7.1.193)	80	7	0.000558685650929269	1325	3110	1387.5	5822.5
N0.HOG0020103	Uncharacterized protein YicH	80	7	0.000558685650929269	1325	3110	1387.5	5822.5
N0.HOG0006328	6-phosphogluconate phosphatase	104	11	0.000163268452417135	842	3859.5	1131	5832.5
N0.HOG0018155	Ribosomal protein S6--L-glutamate ligase	104	11	0.000163268452417135	842	3859.5	1131	5832.5
N0.HOG0007049	Probable sugar efflux transporter	96	9	0.000128777579685004	1025	3709.5	1102.5	5837
N0.HOG0012853	Membrane alanine aminopeptidase N (EC 3.4.11.2)	240	54	0.000789574975824212	63.5	4330	1449	5842.5
N0.HOG0005447	NADH-ubiquinone oxidoreductase chain L (EC 1.6.5.3)	215	45	0.000731099011664872	108	4294.5	1445.5	5848
N0.HOG0019084	Uncharacterized protein YoaF	89	8	0.00022124996347393	1128.5	3543	1179	5850.5
N0.HOG0018169	Inner membrane protein YejM, alkaline phosphatase superfamily	111	13	0.000231126221937524	724	3936	1192.5	5852.5
N0.HOG0016415	Threonine/homoserine exporter RhtA	126	17	0.000292158346120531	557.5	4036.5	1259	5853
N0.HOG0007315	Ferredoxin reductase	100	10	0.000146684768425139	919	3813	1122	5854
N0.HOG0017389	Succinyl-CoA synthetase, alpha subunit-related enzymes	122	16	0.000296561409876778	595	4016	1260	5871
N0.HOG0017502	Urea ABC transporter, substrate-binding protein UrtA	47	2	0.00220882843796914	2585.5	1577	1721.5	5884
N0.HOG0020711	Putative transmembrane protein	47	2	0.00220882843796914	2585.5	1577	1721.5	5884
N0.HOG0001630	Transcriptional regulator	69	6	0.00213359658619587	1614.5	2564.5	1706	5885
N0.HOG0013791	Membrane protein, suppressor for copper-sensitivity ScsB	69	6	0.00213359658619587	1614.5	2564.5	1706	5885
N0.HOG0018028	hypothetical protein	69	6	0.00213359658619587	1614.5	2564.5	1706	5885
N0.HOG0020494	Uncharacterized protein YjaH	69	6	0.00213359658619587	1614.5	2564.5	1706	5885
N0.HOG0012432	Alanine dehydrogenase (EC 1.4.1.1)	250	58	0.000910318242047332	49	4343.5	1496	5888.5
N0.HOG0002179	Transcriptional regulator PhnF	79	7	0.000696681849428694	1345.5	3110	1434	5889.5
N0.HOG0003118	Copper resistance transcriptional regulator CueR (MerR family)	79	7	0.000696681849428694	1345.5	3110	1434	5889.5
N0.HOG0006811	Multidrug efflux pump MdfA/Cmr (of MFS type), broad spectrum	79	7	0.000696681849428694	1345.5	3110	1434	5889.5
N0.HOG0008113	Glutathione-regulated potassium-efflux system protein KefB	79	7	0.000696681849428694	1345.5	3110	1434	5889.5
N0.HOG0012786	Putative transport protein YbjL	79	7	0.000696681849428694	1345.5	3110	1434	5889.5
N0.HOG0014591	Serine transporter	79	7	0.000696681849428694	1345.5	3110	1434	5889.5
N0.HOG0019122	Uncharacterized protein YhdN	79	7	0.000696681849428694	1345.5	3110	1434	5889.5
N0.HOG0020137	Primosomal replication protein N prime prime	79	7	0.000696681849428694	1345.5	3110	1434	5889.5
N0.HOG0020138	Protein RcsF	79	7	0.000696681849428694	1345.5	3110	1434	5889.5
N0.HOG0020139	Universal stress protein B	79	7	0.000696681849428694	1345.5	3110	1434	5889.5
N0.HOG0020284	Phage shock protein G	79	7	0.000696681849428694	1345.5	3110	1434	5889.5
N0.HOG0014083	Glutathione S-transferase, unnamed subgroup (EC 2.5.1.18)	40	1	0.00241682809232093	2884.5	1272	1736.5	5893
N0.HOG0019317	Rho-specific inhibitor of transcription termination (YaeO)	40	1	0.00241682809232093	2884.5	1272	1736.5	5893
N0.HOG0022386	Uncharacterized MFS-type transporter	40	1	0.00241682809232093	2884.5	1272	1736.5	5893
N0.HOG0022421	hypothetical protein	40	1	0.00241682809232093	2884.5	1272	1736.5	5893
N0.HOG0012687	beta-N-acetylglucosaminidase (EC 3.2.1.52)	247	57	0.00100352833954809	55.5	4340	1500	5895.5
N0.HOG0015204	3-oxoadipate CoA-transferase subunit B (EC 2.8.3.6)	58	4	0.0024693239422059	2017.5	2103.5	1775	5896
N0.HOG0016662	Undecaprenyl phosphate-aminoarabinose flippase subunit ArnF	63	5	0.00258256538712518	1813	2278	1805	5896
N0.HOG0019785	Transcriptional regulator	58	4	0.0024693239422059	2017.5	2103.5	1775	5896
N0.HOG0019976	hypothetical protein	63	5	0.00258256538712518	1813	2278	1805	5896
N0.HOG0021410	D-lactate dehydratase (EC 4.2.1.130)	58	4	0.0024693239422059	2017.5	2103.5	1775	5896
N0.HOG0015533	Predicted dye-decolorizing peroxidase (DyP), YfeX-like subgroup	168	30	0.000765541373673278	272.5	4180.5	1448	5901
N0.HOG0012108	Acetolactate synthase small subunit (EC 2.2.1.6)	211	44	0.000915167638271914	122.5	4285	1497.5	5905
N0.HOG0014846	Paraquat-inducible protein A	88	8	0.000279125965799321	1156	3543	1212	5911
N0.HOG0019390	FIG002082: Protein SirB2	88	8	0.000279125965799321	1156	3543	1212	5911
N0.HOG0019402	Inner membrane protein YeeA	88	8	0.000279125965799321	1156	3543	1212	5911
N0.HOG0014513	NADH-ubiquinone oxidoreductase chain E (EC 1.6.5.3)	196	39	0.000901779176657257	176.5	4247.5	1493	5917
N0.HOG0018657	D-lactate dehydrogenase (EC 1.1.1.28)	99	10	0.000184439272565186	950	3813	1157	5920
N0.HOG0002369	Organic hydroperoxide resistance transcriptional regulator	94	9	0.000205448574367881	1048	3709.5	1166.5	5924
N0.HOG0000773	Aromatic hydrocarbon utilization transcriptional regulator CatR (LysR family)	30	0	0.0039545990648549	3410.5	553.5	1976.5	5940.5
N0.HOG0003117	Cu(I)-responsive transcriptional regulator	30	0	0.0039545990648549	3410.5	553.5	1976.5	5940.5
N0.HOG0003151	hypothetical protein	30	0	0.0039545990648549	3410.5	553.5	1976.5	5940.5
N0.HOG0004719	Transcriptional regulator, AsnC family	30	0	0.0039545990648549	3410.5	553.5	1976.5	5940.5
N0.HOG0005884	Acetylornithine deacetylase/Succinyl-diaminopimelate desuccinylase and related deacylases	30	0	0.0039545990648549	3410.5	553.5	1976.5	5940.5
N0.HOG0006402	NADH:flavin oxidoreductases, Old Yellow Enzyme family	30	0	0.0039545990648549	3410.5	553.5	1976.5	5940.5
N0.HOG0008043	Inositol-1-monophosphatase (EC 3.1.3.25)	30	0	0.0039545990648549	3410.5	553.5	1976.5	5940.5
N0.HOG0009938	Spermidine/putrescine import ABC transporter permease protein PotC (TC 3.A.1.11.1)	30	0	0.0039545990648549	3410.5	553.5	1976.5	5940.5
N0.HOG0011576	Gamma-glutamyl-GABA hydrolase (EC 3.5.1.94)	30	0	0.0039545990648549	3410.5	553.5	1976.5	5940.5
N0.HOG0013739	Xanthine dehydrogenase iron-sulfur subunit (EC 1.17.1.4) / Xanthine dehydrogenase, FAD binding subunit (EC 1.17.1.4)	30	0	0.0039545990648549	3410.5	553.5	1976.5	5940.5
N0.HOG0014054	Uncharacterized protein YfgD, not an arsenate reductase	30	0	0.0039545990648549	3410.5	553.5	1976.5	5940.5
N0.HOG0017130	Toxin HigB / Protein kinase domain of HipA	30	0	0.0039545990648549	3410.5	553.5	1976.5	5940.5
N0.HOG0018738	Phage integrase	30	0	0.0039545990648549	3410.5	553.5	1976.5	5940.5
N0.HOG0019398	Mobile element protein	30	0	0.0039545990648549	3410.5	553.5	1976.5	5940.5
N0.HOG0020678	FIG008443: hypothetical protein	30	0	0.0039545990648549	3410.5	553.5	1976.5	5940.5
N0.HOG0022177	Rhomboid family protein	30	0	0.0039545990648549	3410.5	553.5	1976.5	5940.5
N0.HOG0022486	hypothetical protein	30	0	0.0039545990648549	3410.5	553.5	1976.5	5940.5
N0.HOG0022796	Ferredoxin, 2Fe-2S	30	0	0.0039545990648549	3410.5	553.5	1976.5	5940.5
N0.HOG0023150	Copper binding protein, plastocyanin/azurin family	30	0	0.0039545990648549	3410.5	553.5	1976.5	5940.5
N0.HOG0023295	Sensor histidine kinase PrrB (RegB) (EC 2.7.3.-)	30	0	0.0039545990648549	3410.5	553.5	1976.5	5940.5
N0.HOG0023391	Periplasmic chorismate mutase I precursor (EC 5.4.99.5)	30	0	0.0039545990648549	3410.5	553.5	1976.5	5940.5
N0.HOG0023500	hypothetical protein	30	0	0.0039545990648549	3410.5	553.5	1976.5	5940.5
N0.HOG0023819	Lactoylglutathione lyase (EC 4.4.1.5) @ Cadmium-induced protein CadI	30	0	0.0039545990648549	3410.5	553.5	1976.5	5940.5
N0.HOG0023830	Uncharacterized integral membrane protein Rv3760	30	0	0.0039545990648549	3410.5	553.5	1976.5	5940.5
N0.HOG0023954	Replication protein RepA	30	0	0.0039545990648549	3410.5	553.5	1976.5	5940.5
N0.HOG0024372	hypothetical protein	30	0	0.0039545990648549	3410.5	553.5	1976.5	5940.5
N0.HOG0024784	hypothetical protein	30	0	0.0039545990648549	3410.5	553.5	1976.5	5940.5
N0.HOG0024928	hypothetical protein	30	0	0.0039545990648549	3410.5	553.5	1976.5	5940.5
N0.HOG0025074	Tellurite resistance protein TerB	30	0	0.0039545990648549	3410.5	553.5	1976.5	5940.5
N0.HOG0025360	orf; Unknown function	30	0	0.0039545990648549	3410.5	553.5	1976.5	5940.5
N0.HOG0025530	Periplasmic/membrane protein associated with DUF414	30	0	0.0039545990648549	3410.5	553.5	1976.5	5940.5
N0.HOG0011088	Alkanesulfonate ABC transporter substrate-binding protein SsuA	113	14	0.000364902062153957	692	3970	1287	5949
N0.HOG0009352	Alkyldihydroxyacetonephosphate synthase (EC 2.5.1.26)	53	3	0.00220455758132178	2379	1866	1715.5	5960.5
N0.HOG0011212	Transcriptional regulator, AraC family	53	3	0.00220455758132178	2379	1866	1715.5	5960.5
N0.HOG0011853	Secondary glycine betaine transporter BetU	53	3	0.00220455758132178	2379	1866	1715.5	5960.5
N0.HOG0020710	Copper resistance protein B	53	3	0.00220455758132178	2379	1866	1715.5	5960.5
N0.HOG0021349	NADP-dependent glyceraldehyde-3-phosphate dehydrogenase (EC 1.2.1.13)	53	3	0.00220455758132178	2379	1866	1715.5	5960.5
N0.HOG0021358	FIG027190: Putative transmembrane protein	53	3	0.00220455758132178	2379	1866	1715.5	5960.5
N0.HOG0021420	hypothetical protein	53	3	0.00220455758132178	2379	1866	1715.5	5960.5
N0.HOG0021654	IlvGMEDA operon leader peptide	53	3	0.00220455758132178	2379	1866	1715.5	5960.5
N0.HOG0019400	Inner membrane protein YtfF	78	7	0.000869214564792717	1366.5	3110	1486.5	5963
N0.HOG0020009	Soluble cytochrome b562	78	7	0.000869214564792717	1366.5	3110	1486.5	5963
N0.HOG0020101	Anaerobic respiratory reductase chaperone	78	7	0.000869214564792717	1366.5	3110	1486.5	5963
N0.HOG0004515	gamma-aminobutyrate (GABA) permease	93	9	0.000258035154407514	1061.5	3709.5	1203.5	5974.5
N0.HOG0017901	Transcriptional regulator YbiH, TetR family	93	9	0.000258035154407514	1061.5	3709.5	1203.5	5974.5
N0.HOG0006625	Ribose ABC transporter, substrate-binding protein RbsB (TC 3.A.1.2.1)	109	13	0.000354390700108906	759.5	3936	1280	5975.5
N0.HOG0011673	2-keto-3-deoxy-D-arabino-heptulosonate-7-phosphate synthase I alpha (EC 2.5.1.54)	144	23	0.000728875803035877	422.5	4117.5	1444	5984
N0.HOG0018762	Histone acetyltransferase HPA2 and related acetyltransferases	87	8	0.000344003533310343	1181.5	3543	1276	6000.5
N0.HOG0002699	ABC transporter, permease protein (cluster 3, basic aa/glutamine/opines)	62	5	0.00317805842221616	1845	2278	1886	6009
N0.HOG0002702	ABC transporter, permease protein (cluster 3, basic aa/glutamine/opines)	62	5	0.00317805842221616	1845	2278	1886	6009
N0.HOG0018304	TolA protein	62	5	0.00317805842221616	1845	2278	1886	6009
N0.HOG0014650	5'-nucleotidase SurE (EC 3.1.3.5)	197	40	0.00136958926189402	169.5	4254.5	1590.5	6014.5
N0.HOG0012672	Transcriptional regulator, LysR family	57	4	0.00305911695096254	2058	2103.5	1856	6017.5
N0.HOG0016715	Membrane protein LAPB	57	4	0.00305911695096254	2058	2103.5	1856	6017.5
N0.HOG0001184	Transcriptional regulator, AraC family	46	2	0.00274519493382677	2620	1577	1821.5	6018.5
N0.HOG0003182	ABC transporter, substrate-binding protein (cluster 5, nickel/peptides/opines)	46	2	0.00274519493382677	2620	1577	1821.5	6018.5
N0.HOG0008603	Peptide deformylase (EC 3.5.1.88)	46	2	0.00274519493382677	2620	1577	1821.5	6018.5
N0.HOG0008844	hypothetical protein	46	2	0.00274519493382677	2620	1577	1821.5	6018.5
N0.HOG0018802	Uncharacterized protein YtfJ	46	2	0.00274519493382677	2620	1577	1821.5	6018.5
N0.HOG0019387	Heteromeric decaprenylphosphoryl-beta-D-ribose 2'-epimerase (EC 1.1.1.333) subunit DprE2	46	2	0.00274519493382677	2620	1577	1821.5	6018.5
N0.HOG0019530	2,5-dioxovalerate dehydrogenase (EC 1.2.1.26)	46	2	0.00274519493382677	2620	1577	1821.5	6018.5
N0.HOG0021290	Site-specific recombinase	46	2	0.00274519493382677	2620	1577	1821.5	6018.5
N0.HOG0014652	7-carboxy-7-deazaguanine synthase (EC 4.3.99.3)	223	49	0.00154500679276301	88.5	4312.5	1623	6024
N0.HOG0018136	Anaerobic glycerol-3-phosphate dehydrogenase subunit C (EC 1.1.5.3)	108	13	0.000441665949650099	775	3936	1313	6024
N0.HOG0005654	Transcriptional regulator KdgR, KDG operon repressor	77	7	0.00108338880392207	1388.5	3110	1528	6026.5
N0.HOG0006070	Low-affinity putrescine importer PlaP	77	7	0.00108338880392207	1388.5	3110	1528	6026.5
N0.HOG0008076	Deoxyribonuclease TatD	77	7	0.00108338880392207	1388.5	3110	1528	6026.5
N0.HOG0009901	Quercetin 2,3-dioxygenase (EC 1.13.11.24) => YhhW	77	7	0.00108338880392207	1388.5	3110	1528	6026.5
N0.HOG0015161	AaeAB efflux system for hydroxylated, aromatic carboxylic acids, inner membrane subunit AaeB	77	7	0.00108338880392207	1388.5	3110	1528	6026.5
N0.HOG0019825	Hemin uptake protein HemP/HmuP	77	7	0.00108338880392207	1388.5	3110	1528	6026.5
N0.HOG0020106	UPF0441 protein YgiB	77	7	0.00108338880392207	1388.5	3110	1528	6026.5
N0.HOG0020132	Lipid A 1-diphosphate synthase	77	7	0.00108338880392207	1388.5	3110	1528	6026.5
N0.HOG0020188	Uncharacterized protein YjbD	77	7	0.00108338880392207	1388.5	3110	1528	6026.5
N0.HOG0020222	Uncharacterized sensory transduction regulator YbjN	77	7	0.00108338880392207	1388.5	3110	1528	6026.5
N0.HOG0020223	Uncharacterized protein YbfA	77	7	0.00108338880392207	1388.5	3110	1528	6026.5
N0.HOG0020472	Inner membrane protein YfeZ	77	7	0.00108338880392207	1388.5	3110	1528	6026.5
N0.HOG0013061	LSU ribosomal protein L25p	282	72	0.00172982500216347	20	4364.5	1646	6030.5
N0.HOG0008047	Inositol-1-monophosphatase (EC 3.1.3.25)	169	31	0.00119394416888643	269	4189	1576	6034
N0.HOG0004700	Pyruvate dehydrogenase (quinone) (EC 1.2.5.1)	133	20	0.000731099011664872	507	4082	1445.5	6034.5
N0.HOG0009521	Iron-sulfur cluster regulator IscR	172	32	0.00126949168745408	254.5	4201	1584	6039.5
N0.HOG0016117	Acetyltransferase YpeA	136	21	0.000841943451231536	483	4094.5	1466	6043.5
N0.HOG0017360	Glucarate dehydratase (EC 4.2.1.40)	68	6	0.00258256538712518	1674	2564.5	1805	6043.5
N0.HOG0017422	Trehalase (EC 3.2.1.28) @ Periplasmic trehalase (EC 3.2.1.28)	68	6	0.00258256538712518	1674	2564.5	1805	6043.5
N0.HOG0013189	DNA-directed RNA polymerase omega subunit (EC 2.7.7.6)	270	67	0.00178588846108268	30	4355	1661	6046
N0.HOG0006139	LSU rRNA pseudouridine(2604) synthase (EC 5.4.99.21)	122	17	0.000676720487276045	595	4036.5	1416	6047.5
N0.HOG0002764	Uncharacterized MFS-type transporter	97	10	0.000284166020701725	1003	3813	1237.5	6053.5
N0.HOG0014820	Putative preQ0 transporter YhhQ	211	45	0.00168275979730463	122.5	4294.5	1639.5	6056.5
N0.HOG0014011	33 kDa chaperonin HslO	239	55	0.00179660418977134	66	4335	1662	6063
N0.HOG0005079	DNA-binding transcriptional regulator, MocR family / aminotransferase domain	39	1	0.00302961786638026	2953.5	1272	1842.5	6068
N0.HOG0010741	Domain of unknown function / Efflux ABC transporter, permease protein	39	1	0.00302961786638026	2953.5	1272	1842.5	6068
N0.HOG0012550	4-hydroxy-2-oxoglutarate aldolase (EC 4.1.3.16) @ 2-dehydro-3-deoxyphosphogluconate aldolase (EC 4.1.2.14)	39	1	0.00302961786638026	2953.5	1272	1842.5	6068
N0.HOG0014423	Succinyl-CoA:3-ketoacid-coenzyme A transferase subunit A (EC 2.8.3.5)	39	1	0.00302961786638026	2953.5	1272	1842.5	6068
N0.HOG0014837	Wax ester synthase/acyl-CoA:diacylglycerol acyltransferase	39	1	0.00302961786638026	2953.5	1272	1842.5	6068
N0.HOG0016252	RNA polymerase associated protein RapA	39	1	0.00302961786638026	2953.5	1272	1842.5	6068
N0.HOG0018719	RNA polymerase ECF-type sigma factor	39	1	0.00302961786638026	2953.5	1272	1842.5	6068
N0.HOG0020791	Patatin	39	1	0.00302961786638026	2953.5	1272	1842.5	6068
N0.HOG0021686	Predicted hydrolase or acyltransferase PA1621	39	1	0.00302961786638026	2953.5	1272	1842.5	6068
N0.HOG0021806	FIG00005326: uncharacterized protein	39	1	0.00302961786638026	2953.5	1272	1842.5	6068
N0.HOG0022223	Membrane protein	39	1	0.00302961786638026	2953.5	1272	1842.5	6068
N0.HOG0022802	hypothetical protein	39	1	0.00302961786638026	2953.5	1272	1842.5	6068
N0.HOG0023109	Membrane protein	39	1	0.00302961786638026	2953.5	1272	1842.5	6068
N0.HOG0007152	Alkanesulfonate ABC transporter permease protein SsuC	111	14	0.000551353261662504	724	3970	1384	6078
N0.HOG0009526	16S rRNA (cytosine(967)-C(5))-methyltransferase (EC 2.1.1.176)	257	62	0.00200669748556696	38	4347	1695	6080
N0.HOG0009693	DNA polymerase I (EC 2.7.7.7)	262	64	0.00205282079059961	35.5	4351	1696	6082.5
N0.HOG0017960	Phage tail tip, assembly protein K	29	0	0.00513754078709218	3462	553.5	2074.5	6090
N0.HOG0020843	Cytochrome c family protein	29	0	0.00513754078709218	3462	553.5	2074.5	6090
N0.HOG0022171	hypothetical protein	29	0	0.00513754078709218	3462	553.5	2074.5	6090
N0.HOG0023128	Small-conductance mechanosensitive channel	29	0	0.00513754078709218	3462	553.5	2074.5	6090
N0.HOG0023399	cAMP-binding protein	29	0	0.00513754078709218	3462	553.5	2074.5	6090
N0.HOG0023717	hypothetical protein	29	0	0.00513754078709218	3462	553.5	2074.5	6090
N0.HOG0023980	Small-conductance mechanosensitive channel	29	0	0.00513754078709218	3462	553.5	2074.5	6090
N0.HOG0024010	Predicted cobalt transporter CbtA	29	0	0.00513754078709218	3462	553.5	2074.5	6090
N0.HOG0024096	putative phosphoglycerate mutase	29	0	0.00513754078709218	3462	553.5	2074.5	6090
N0.HOG0024169	hypothetical protein	29	0	0.00513754078709218	3462	553.5	2074.5	6090
N0.HOG0024478	Probable activation/secretion signal peptide protein	29	0	0.00513754078709218	3462	553.5	2074.5	6090
N0.HOG0024479	hypothetical protein	29	0	0.00513754078709218	3462	553.5	2074.5	6090
N0.HOG0024831	AttH component of AttEFGH ABC transport system	29	0	0.00513754078709218	3462	553.5	2074.5	6090
N0.HOG0025104	AttF component of AttEFGH ABC transport system / AttG component of AttEFGH ABC transport system	29	0	0.00513754078709218	3462	553.5	2074.5	6090
N0.HOG0005478	Threonine efflux protein RhtC	91	9	0.000400008394079838	1088.5	3709.5	1296	6094
N0.HOG0010747	Inner membrane transport permease YhhJ	135	21	0.00103520423329404	491.5	4094.5	1509	6095
N0.HOG0012857	Uncharacterized protein YhiN	230	52	0.00210209846740742	76.5	4322.5	1699	6098
N0.HOG0008682	3-hydroxyacyl-CoA dehydrogenase [fadN-fadA-fadE operon] (EC 1.1.1.35) / Enoyl-CoA hydratase [fadN-fadA-fadE operon] (EC 4.2.1.17)	52	3	0.00272799269121172	2421	1866	1813.5	6100.5
N0.HOG0014753	Vanillate O-demethylase oxygenase subunit (EC 1.14.13.82)	52	3	0.00272799269121172	2421	1866	1813.5	6100.5
N0.HOG0019356	4-hydroxyproline epimerase (EC 5.1.1.8)	52	3	0.00272799269121172	2421	1866	1813.5	6100.5
N0.HOG0020510	Heavy-metal-associated domain (N-terminus) and membrane-bounded cytochrome biogenesis cycZ-like domain, possible membrane copper tolerance protein	52	3	0.00272799269121172	2421	1866	1813.5	6100.5
N0.HOG0011283	NAD-specific glutamate dehydrogenase (EC 1.4.1.2); NADP-specific glutamate dehydrogenase (EC 1.4.1.4)	107	13	0.000536416406332181	788	3936	1378	6102
N0.HOG0017944	L,D-transpeptidase YcbB	107	13	0.000536416406332181	788	3936	1378	6102
N0.HOG0020100	Uncharacterized protein YnbE	76	7	0.00134632856283732	1409.5	3110	1586	6105.5
N0.HOG0020251	Uncharacterized protein YibL	76	7	0.00134632856283732	1409.5	3110	1586	6105.5
N0.HOG0013797	Branched-chain alpha-keto acid dehydrogenase, E1 component, alpha subunit (EC 1.2.4.4)	180	35	0.0017765785760674	232	4224	1660	6116
N0.HOG0005180	Cysteine desulfurase (EC 2.8.1.7) => SufS	117	16	0.000841943451231536	641	4016	1466	6123
N0.HOG0009947	ABC transporter permease protein YdcV	61	5	0.00393132677559187	1892	2278	1954.5	6124.5
N0.HOG0013704	Putative sugar isomerase involved in processing of exogenous sialic acid	61	5	0.00393132677559187	1892	2278	1954.5	6124.5
N0.HOG0018078	Probable (3R)-hydroxyacyl-CoA dehydratase HtdX	61	5	0.00393132677559187	1892	2278	1954.5	6124.5
N0.HOG0020776	Rhodanese-related sulfurtransferase	61	5	0.00393132677559187	1892	2278	1954.5	6124.5
N0.HOG0003975	Oligopeptide ABC transporter, permease protein OppC (TC 3.A.1.5.1)	192	39	0.00199000774245056	188	4247.5	1690	6125.5
N0.HOG0001125	Transcriptional regulator, AraC family	45	2	0.00346033356877437	2652.5	1577	1902.5	6132
N0.HOG0004716	Transcriptional regulator, AsnC family	45	2	0.00346033356877437	2652.5	1577	1902.5	6132
N0.HOG0016926	ATP-dependent DNA ligase (EC 6.5.1.1) clustered with Ku protein, LigD	45	2	0.00346033356877437	2652.5	1577	1902.5	6132
N0.HOG0018611	hypothetical protein	45	2	0.00346033356877437	2652.5	1577	1902.5	6132
N0.HOG0021347	UPF0317 protein YcsI	45	2	0.00346033356877437	2652.5	1577	1902.5	6132
N0.HOG0021805	probable membrane protein NMA1176	45	2	0.00346033356877437	2652.5	1577	1902.5	6132
N0.HOG0022178	Formate-dependent nitrite reductase complex subunit NrfG	45	2	0.00346033356877437	2652.5	1577	1902.5	6132
N0.HOG0001107	Arabinose operon regulatory protein AraC	67	6	0.0031703945919444	1701.5	2564.5	1882.5	6148.5
N0.HOG0011186	6-phosphofructokinase class II (EC 2.7.1.11)	67	6	0.0031703945919444	1701.5	2564.5	1882.5	6148.5
N0.HOG0018092	Histidine permease YuiF	99	11	0.000486755847891241	950	3859.5	1340.5	6150
N0.HOG0018508	Selenophosphate-dependent tRNA 2-selenouridine synthase	99	11	0.000486755847891241	950	3859.5	1340.5	6150
N0.HOG0003453	2,3-butanediol dehydrogenase, R-alcohol forming, (R)- and (S)-acetoin-specific (EC 1.1.1.4)	90	9	0.000489788898685794	1104	3709.5	1352.5	6166
N0.HOG0016772	Ligand-binding SRPBCC domain protein family	90	9	0.000489788898685794	1104	3709.5	1352.5	6166
N0.HOG0016666	Phosphatidylglycerophosphatase A (EC 3.1.3.27)	147	25	0.00162770542187336	394.5	4143.5	1629	6167
N0.HOG0018335	weak similarity to aminoglycoside phosphotransferase	56	4	0.00379198475712545	2133	2103.5	1934	6170.5
N0.HOG0020669	hypothetical protein	56	4	0.00379198475712545	2133	2103.5	1934	6170.5
N0.HOG0004436	Glucitol operon repressor	75	7	0.00167134871285994	1428	3110	1634	6172
N0.HOG0010960	PTS system, mannose-specific IIC component	75	7	0.00167134871285994	1428	3110	1634	6172
N0.HOG0014759	Sulfur acceptor protein => iron-sulfur cluster assembly SufE	75	7	0.00167134871285994	1428	3110	1634	6172
N0.HOG0019547	Cation transport protein ChaC	75	7	0.00167134871285994	1428	3110	1634	6172
N0.HOG0019967	Heat shock protein HspQ	75	7	0.00167134871285994	1428	3110	1634	6172
N0.HOG0020102	Cell division inhibitor SulA	75	7	0.00167134871285994	1428	3110	1634	6172
N0.HOG0020246	Putative uncharacterized protein ydbH	75	7	0.00167134871285994	1428	3110	1634	6172
N0.HOG0006142	SSU rRNA pseudouridine(516) synthase (EC 5.4.99.19)	212	46	0.00244282665771601	118	4301	1766	6185
N0.HOG0008069	DNA topoisomerase IV subunit A (EC 5.99.1.3)	169	32	0.00225506966161785	269	4201	1725.5	6195.5
N0.HOG0015833	Acetyltransferase, GNAT family	109	14	0.000841943451231536	759.5	3970	1466	6195.5
N0.HOG0005443	NADH-ubiquinone oxidoreductase chain N (EC 1.6.5.3)	197	41	0.00245113543400767	169.5	4263	1769	6201.5
N0.HOG0014913	NADH ubiquinone oxidoreductase chain A (EC 1.6.5.3)	197	41	0.00245113543400767	169.5	4263	1769	6201.5
N0.HOG0014922	NADH-ubiquinone oxidoreductase chain H (EC 1.6.5.3)	197	41	0.00245113543400767	169.5	4263	1769	6201.5
N0.HOG0014967	NADH-ubiquinone oxidoreductase chain K (EC 1.6.5.3)	197	41	0.00245113543400767	169.5	4263	1769	6201.5
N0.HOG0015008	NADH-ubiquinone oxidoreductase chain J (EC 1.6.5.3)	197	41	0.00245113543400767	169.5	4263	1769	6201.5
N0.HOG0005087	Transcriptional regulator, GntR family domain / Aspartate aminotransferase (EC 2.6.1.1)	51	3	0.00340900721194276	2463	1866	1891	6220
N0.HOG0022389	Phosphoglycerate transport regulatory protein PgtC	51	3	0.00340900721194276	2463	1866	1891	6220
N0.HOG0018857	HoxN/HupN/NixA family nickel/cobalt transporter	89	9	0.000615411204695655	1128.5	3709.5	1393.5	6231.5
N0.HOG0019146	BAX protein	89	9	0.000615411204695655	1128.5	3709.5	1393.5	6231.5
N0.HOG0015102	Cytochrome c-type biogenesis protein CcdA (DsbD analog)	136	22	0.00172010300569354	483	4107	1643	6233
N0.HOG0008993	Glutamyl-Q tRNA(Asp) synthetase	175	34	0.00245656804728299	246.5	4215	1772	6233.5
N0.HOG0006428	Phosphoenolpyruvate-protein phosphotransferase of PTS system (EC 2.7.3.9)	38	1	0.00384932326921151	3023.5	1272	1939.5	6235
N0.HOG0015595	Trimethylamine-N-oxide reductase associated c-type cytochrome, TorC	38	1	0.00384932326921151	3023.5	1272	1939.5	6235
N0.HOG0020919	hypothetical protein	38	1	0.00384932326921151	3023.5	1272	1939.5	6235
N0.HOG0023293	Nickel-binding accessory protein UreJ-HupE	38	1	0.00384932326921151	3023.5	1272	1939.5	6235
N0.HOG0008004	Transcriptional regulator YidZ, LysR family	66	6	0.00390452540679551	1726	2564.5	1948.5	6239
N0.HOG0012466	Glycerol-3-phosphate dehydrogenase (EC 1.1.5.3)	66	6	0.00390452540679551	1726	2564.5	1948.5	6239
N0.HOG0013646	Exoenzymes regulatory protein AepA precursor	66	6	0.00390452540679551	1726	2564.5	1948.5	6239
N0.HOG0013701	Protein YjgK, linked to biofilm formation	66	6	0.00390452540679551	1726	2564.5	1948.5	6239
N0.HOG0006494	Para-aminobenzoate synthase, aminase component (EC 2.6.1.85) / Aminodeoxychorismate lyase (EC 4.1.3.38)	94	10	0.000549116527479741	1048	3813	1380	6241
N0.HOG0009917	LSU ribosomal protein L31p @ LSU ribosomal protein L31p, zinc-dependent	205	44	0.0029980216703598	138	4285	1831	6254
N0.HOG0011852	High-affinity choline uptake protein BetT	74	7	0.00206153269582381	1448.5	3110	1697.5	6256
N0.HOG0017593	Na(+) H(+) antiporter subunit E	83	8	0.000834125140022648	1260.5	3543	1454	6257.5
N0.HOG0009267	Phosphotransferase system, phosphocarrier protein HPr	122	18	0.00143749097264609	595	4053.5	1615	6263.5
N0.HOG0012305	FIG006238: AzlC family protein	122	18	0.00143749097264609	595	4053.5	1615	6263.5
N0.HOG0017661	Galactose-1-phosphate uridylyltransferase (EC 2.7.7.10)	122	18	0.00143749097264609	595	4053.5	1615	6263.5
N0.HOG0005444	NADH-ubiquinone oxidoreductase chain M (EC 1.6.5.3)	196	41	0.00295411823664524	176.5	4263	1830	6269.5
N0.HOG0002949	Diguanylate cyclase (EC 2.7.7.65) => DgcP	60	5	0.00480473920402232	1944.5	2278	2047.5	6270
N0.HOG0008002	Transcriptional regulator, LysR family	60	5	0.00480473920402232	1944.5	2278	2047.5	6270
N0.HOG0021530	Uncharacterized MFS-type transporter	60	5	0.00480473920402232	1944.5	2278	2047.5	6270
N0.HOG0018261	Membrane-bound metal-dependent hydrolase YdjM, induced during SOS response	104	13	0.00100934101298952	842	3936	1501	6279
N0.HOG0013252	Aconitate hydratase (EC 4.2.1.3)	239	56	0.00311110053012952	66	4337.5	1877	6280.5
N0.HOG0001110	Transcriptional regulator, AraC family	44	2	0.00429593887088422	2693	1577	2011.5	6281.5
N0.HOG0006514	Ornithine carbamoyltransferase (EC 2.1.3.3)	44	2	0.00429593887088422	2693	1577	2011.5	6281.5
N0.HOG0009817	Ribonucleotide reductase of class Ia (aerobic), alpha subunit (EC 1.17.4.1)	44	2	0.00429593887088422	2693	1577	2011.5	6281.5
N0.HOG0013862	2-aminoethylphosphonate ABC transporter substrate-binding protein	44	2	0.00429593887088422	2693	1577	2011.5	6281.5
N0.HOG0014019	Cytochrome b561	44	2	0.00429593887088422	2693	1577	2011.5	6281.5
N0.HOG0018575	Maltoporin (maltose/maltodextrin high-affinity receptor, phage lambda receptor protein)	44	2	0.00429593887088422	2693	1577	2011.5	6281.5
N0.HOG0019999	Hydrolase, alpha/beta fold family	44	2	0.00429593887088422	2693	1577	2011.5	6281.5
N0.HOG0023179	PyrBI operon leader peptide	44	2	0.00429593887088422	2693	1577	2011.5	6281.5
N0.HOG0016029	Arginine deiminase (EC 3.5.3.6)	145	25	0.00236929685426502	412	4143.5	1728	6283.5
N0.HOG0009334	Pyruvate formate-lyase (EC 2.3.1.54)	93	10	0.000684299532154897	1061.5	3813	1420	6294.5
N0.HOG0010745	ABC-type efflux pump permease component YbhS	88	9	0.000760276851056878	1156	3709.5	1447	6312.5
N0.HOG0011804	Uridine phosphorylase (EC 2.4.2.3)	114	16	0.0015166810321261	677.5	4016	1622	6315.5
N0.HOG0014251	Sulfur carrier protein ThiS	227	52	0.00374200437220062	81	4322.5	1922.5	6326
N0.HOG0014319	Thiazole synthase (EC 2.8.1.10)	227	52	0.00374200437220062	81	4322.5	1922.5	6326
N0.HOG0006326	Hexitol phosphatase HxpA (EC 3.1.3.22) (EC 3.1.3.23) (EC 3.1.3.50)	82	8	0.00103156143930505	1280	3543	1506.5	6329.5
N0.HOG0019787	Uncharacterized outer membrane protein YaiW	82	8	0.00103156143930505	1280	3543	1506.5	6329.5
N0.HOG0001035	Transcriptional regulator, AcrR family	28	0	0.00635554129762584	3527.5	553.5	2254	6335
N0.HOG0002478	Transcriptional regulator, LysR family	28	0	0.00635554129762584	3527.5	553.5	2254	6335
N0.HOG0004562	Arsenical resistance operon repressor	28	0	0.00635554129762584	3527.5	553.5	2254	6335
N0.HOG0005722	C4-dicarboxylate transport protein	28	0	0.00635554129762584	3527.5	553.5	2254	6335
N0.HOG0006115	Formate dehydrogenase-O, iron-sulfur subunit (EC 1.2.1.2); Putative formate dehydrogenase iron-sulfur subunit (EC 1.2.1.2)	28	0	0.00635554129762584	3527.5	553.5	2254	6335
N0.HOG0006574	Small-conductance mechanosensitive channel	28	0	0.00635554129762584	3527.5	553.5	2254	6335
N0.HOG0006838	Formate dehydrogenase-O, major subunit (EC 1.2.1.2)	28	0	0.00635554129762584	3527.5	553.5	2254	6335
N0.HOG0008009	Transcriptional regulator, LysR family	28	0	0.00635554129762584	3527.5	553.5	2254	6335
N0.HOG0009303	Fumarylacetoacetate hydrolase family protein	28	0	0.00635554129762584	3527.5	553.5	2254	6335
N0.HOG0012403	2-polyprenylphenol hydroxylase	28	0	0.00635554129762584	3527.5	553.5	2254	6335
N0.HOG0020508	Transcriptional regulator, ArsR family	28	0	0.00635554129762584	3527.5	553.5	2254	6335
N0.HOG0021071	hypothetical protein	28	0	0.00635554129762584	3527.5	553.5	2254	6335
N0.HOG0021073	FIG138928: iron-regulated membrane protein	28	0	0.00635554129762584	3527.5	553.5	2254	6335
N0.HOG0022363	hypothetical protein	28	0	0.00635554129762584	3527.5	553.5	2254	6335
N0.HOG0022433	TesB-like acyl-CoA thioesterase 5	28	0	0.00635554129762584	3527.5	553.5	2254	6335
N0.HOG0022655	Integrase/recombinase xerD homolog	28	0	0.00635554129762584	3527.5	553.5	2254	6335
N0.HOG0022880	Hypothetical protein PA2244 (similar to DNA topoisomerase IB, but possibly involved in glycosyl-transfer)	28	0	0.00635554129762584	3527.5	553.5	2254	6335
N0.HOG0022950	L-ectoine synthase (EC 4.2.1.108)	28	0	0.00635554129762584	3527.5	553.5	2254	6335
N0.HOG0023024	hypothetical protein	28	0	0.00635554129762584	3527.5	553.5	2254	6335
N0.HOG0023052	Sulfur/cysteine carrier protein CysO	28	0	0.00635554129762584	3527.5	553.5	2254	6335
N0.HOG0023389	Protein of unknown function (DUF1501)	28	0	0.00635554129762584	3527.5	553.5	2254	6335
N0.HOG0023410	putative oxygenase subunit	28	0	0.00635554129762584	3527.5	553.5	2254	6335
N0.HOG0023487	Uncharacterized DUF2909 protein BB4826	28	0	0.00635554129762584	3527.5	553.5	2254	6335
N0.HOG0023636	Glycogen branching enzyme, GH-57-type, archaeal (EC 2.4.1.18)	28	0	0.00635554129762584	3527.5	553.5	2254	6335
N0.HOG0023813	hypothetical protein	28	0	0.00635554129762584	3527.5	553.5	2254	6335
N0.HOG0023814	hypothetical protein	28	0	0.00635554129762584	3527.5	553.5	2254	6335
N0.HOG0023909	L-2,4-diaminobutyric acid acetyltransferase (EC 2.3.1.178)	28	0	0.00635554129762584	3527.5	553.5	2254	6335
N0.HOG0023987	FAD/FMN-containing dehydrogenase Mvan_5531	28	0	0.00635554129762584	3527.5	553.5	2254	6335
N0.HOG0023990	Iron-sulfur cluster-binding protein	28	0	0.00635554129762584	3527.5	553.5	2254	6335
N0.HOG0023992	Homogentisate 1,2-dioxygenase (EC 1.13.11.5)	28	0	0.00635554129762584	3527.5	553.5	2254	6335
N0.HOG0024484	putative membrane protein	28	0	0.00635554129762584	3527.5	553.5	2254	6335
N0.HOG0024497	Uncharacterized protein Caur_1846	28	0	0.00635554129762584	3527.5	553.5	2254	6335
N0.HOG0024550	putative lipoprotein	28	0	0.00635554129762584	3527.5	553.5	2254	6335
N0.HOG0024891	Collagenase and related proteases	28	0	0.00635554129762584	3527.5	553.5	2254	6335
N0.HOG0024902	Uncharacterized membrane protein RSP_0589	28	0	0.00635554129762584	3527.5	553.5	2254	6335
N0.HOG0025323	FIG002781: Alpha-L-glutamate ligase family protein	28	0	0.00635554129762584	3527.5	553.5	2254	6335
N0.HOG0025324	FIG139976: hypothetical protein	28	0	0.00635554129762584	3527.5	553.5	2254	6335
N0.HOG0025387	DOPA 4,5-dioxygenase (EC 1.14.99.-)	28	0	0.00635554129762584	3527.5	553.5	2254	6335
N0.HOG0025647	hypothetical protein	28	0	0.00635554129762584	3527.5	553.5	2254	6335
N0.HOG0025949	hypothetical protein	28	0	0.00635554129762584	3527.5	553.5	2254	6335
N0.HOG0025966	Uncharacterized protein MSMEG_6412	28	0	0.00635554129762584	3527.5	553.5	2254	6335
N0.HOG0012688	FAD-dependent oxidoreductase	107	14	0.00124279441480578	788	3970	1578	6336
N0.HOG0021300	FIG017861: hypothetical protein	55	4	0.00464632130734462	2199.5	2103.5	2035.5	6338.5
N0.HOG0007165	Glycerophosphoryl diester phosphodiesterase (EC 3.1.4.46)	201	43	0.00357641046293889	153	4279	1909	6341
N0.HOG0005359	Ribosomal-protein-S5p-alanine acetyltransferase (EC 2.3.1.128)	151	27	0.00274519493382677	360	4165	1821.5	6346.5
N0.HOG0007314	Nitric oxide reductase FlRd-NAD(+) reductase	65	6	0.00474518353784461	1750	2564.5	2042	6356.5
N0.HOG0015040	N-acetylmuramic acid 6-phosphate etherase (EC 4.2.1.126)	65	6	0.00474518353784461	1750	2564.5	2042	6356.5
N0.HOG0016677	[NiFe] hydrogenase nickel incorporation protein HypA	65	6	0.00474518353784461	1750	2564.5	2042	6356.5
N0.HOG0013012	Benzoate 1,2-dioxygenase alpha subunit (EC 1.14.12.10)	50	3	0.00418906634114355	2493.5	1866	2002	6361.5
N0.HOG0019380	Permease of the drug/metabolite transporter (DMT) superfamily	50	3	0.00418906634114355	2493.5	1866	2002	6361.5
N0.HOG0019911	Uncharacterized MFS-type transporter	50	3	0.00418906634114355	2493.5	1866	2002	6361.5
N0.HOG0020982	Copper resistance protein CopD	50	3	0.00418906634114355	2493.5	1866	2002	6361.5
N0.HOG0002097	4-aminobutyraldehyde dehydrogenase (EC 1.2.1.19)	73	7	0.00248273688731999	1478	3110	1789	6377
N0.HOG0004106	Cryptic sugar kinase Mak	73	7	0.00248273688731999	1478	3110	1789	6377
N0.HOG0004985	NADPH-dependent broad range aldehyde dehydrogenase YqhD	73	7	0.00248273688731999	1478	3110	1789	6377
N0.HOG0006343	Osmoprotectant ABC transporter inner membrane protein YehW	73	7	0.00248273688731999	1478	3110	1789	6377
N0.HOG0006358	Osmoprotectant ABC transporter permease protein YehY	73	7	0.00248273688731999	1478	3110	1789	6377
N0.HOG0006403	N-ethylmaleimide reductase	73	7	0.00248273688731999	1478	3110	1789	6377
N0.HOG0006454	PTS system, mannose-specific IIA component (EC 2.7.1.191) / PTS system, mannose-specific IIB component (EC 2.7.1.191)	73	7	0.00248273688731999	1478	3110	1789	6377
N0.HOG0009278	Uncharacterized fumarylacetoacetase-like protein YcgM	73	7	0.00248273688731999	1478	3110	1789	6377
N0.HOG0010793	PTS system, mannose-specific IID component	73	7	0.00248273688731999	1478	3110	1789	6377
N0.HOG0013193	Blue copper oxidase CueO precursor	73	7	0.00248273688731999	1478	3110	1789	6377
N0.HOG0015189	Flavin prenyltransferase UbiX	73	7	0.00248273688731999	1478	3110	1789	6377
N0.HOG0015689	Glutathionylspermidine synthase (EC 6.3.1.8) / Glutathionylspermidine amidohydrolase (EC 3.5.1.78)	73	7	0.00248273688731999	1478	3110	1789	6377
N0.HOG0019941	Transcriptional regulator YjdC, AcrR family	73	7	0.00248273688731999	1478	3110	1789	6377
N0.HOG0020214	Probable glutathione S-transferase (EC 2.5.1.18), YfcF homolog	73	7	0.00248273688731999	1478	3110	1789	6377
N0.HOG0020283	Putative uncharacterized protein ydbL, may be related to amine metabolism	73	7	0.00248273688731999	1478	3110	1789	6377
N0.HOG0020335	Putative outer membrane protein	73	7	0.00248273688731999	1478	3110	1789	6377
N0.HOG0020455	UPF0266 membrane protein YobD	73	7	0.00248273688731999	1478	3110	1789	6377
N0.HOG0017370	biphenyl-2,3-diol 1,2-dioxygenase III-related protein	96	11	0.000907622333720218	1025	3859.5	1494.5	6379
N0.HOG0018133	DNA transformation protein TfoX	103	13	0.00121461958975913	866.5	3936	1577	6379.5
N0.HOG0014653	NADPH-dependent 7-cyano-7-deazaguanine reductase (EC 1.7.1.13)	221	50	0.0039545990648549	93	4315.5	1976.5	6385
N0.HOG0012835	Acetyltransferase, GNAT family	87	9	0.00093915080337233	1181.5	3709.5	1499	6390
N0.HOG0012294	Diaminohydroxyphosphoribosylaminopyrimidine deaminase (EC 3.5.4.26) / 5-amino-6-(5-phosphoribosylamino)uracil reductase (EC 1.1.1.193)	276	71	0.00429593887088422	25	4361	2011.5	6397.5
N0.HOG0012848	Riboflavin synthase eubacterial/eukaryotic (EC 2.5.1.9)	276	71	0.00429593887088422	25	4361	2011.5	6397.5
N0.HOG0013894	Diacylglycerol kinase (EC 2.7.1.107)	232	54	0.00415684467086143	73	4330	1997.5	6400.5
N0.HOG0015669	Pantothenate kinase (EC 2.7.1.33)	182	37	0.00388198245742277	226.5	4234	1943.5	6404
N0.HOG0019379	hypothetical protein	37	1	0.00482527901091452	3086	1272	2056	6414
N0.HOG0021263	FIG00899427: hypothetical protein	37	1	0.00482527901091452	3086	1272	2056	6414
N0.HOG0021911	hypothetical protein	37	1	0.00482527901091452	3086	1272	2056	6414
N0.HOG0022378	SAM-dependent methyltransferase	37	1	0.00482527901091452	3086	1272	2056	6414
N0.HOG0022620	Similar to citrate lyase beta subunit	37	1	0.00482527901091452	3086	1272	2056	6414
N0.HOG0023725	Uncharacterized membrane protein SO_4740	37	1	0.00482527901091452	3086	1272	2056	6414
N0.HOG0002345	Multiple antibiotic resistance protein MarR	81	8	0.00125938229945052	1302	3543	1580.5	6425.5
N0.HOG0019143	UPF0337 protein YjbJ	81	8	0.00125938229945052	1302	3543	1580.5	6425.5
N0.HOG0013438	Glycine dehydrogenase [decarboxylating] (glycine cleavage system P protein) (EC 1.4.4.2)	226	52	0.00448251663816695	83.5	4322.5	2024	6430
N0.HOG0011249	Putrescine ABC transporter putrescine-binding protein PotF (TC 3.A.1.11.2)	112	16	0.00223506993052589	705.5	4016	1723	6444.5
N0.HOG0009314	Undecaprenyl-diphosphatase BcrC (EC 3.6.1.27), conveys bacitracin resistance	43	2	0.00534017034462455	2739.5	1577	2131	6447.5
N0.HOG0009592	Putative stomatin/prohibitin-family membrane protease subunit PA4582	43	2	0.00534017034462455	2739.5	1577	2131	6447.5
N0.HOG0014587	Serine transporter	43	2	0.00534017034462455	2739.5	1577	2131	6447.5
N0.HOG0021855	NnrS protein involved in response to NO	43	2	0.00534017034462455	2739.5	1577	2131	6447.5
N0.HOG0022308	Diaminopimelate decarboxylase and/or diaminopimelate epimerase leader peptide	43	2	0.00534017034462455	2739.5	1577	2131	6447.5
N0.HOG0022625	Tetrathionate reductase subunit C	43	2	0.00534017034462455	2739.5	1577	2131	6447.5
N0.HOG0015847	Putative DNA-binding protein	59	5	0.00573567810442763	1982.5	2278	2191	6451.5
N0.HOG0016592	Putative diheme cytochrome c-553	59	5	0.00573567810442763	1982.5	2278	2191	6451.5
N0.HOG0020610	Ferredoxin	59	5	0.00573567810442763	1982.5	2278	2191	6451.5
N0.HOG0014725	7-cyano-7-deazaguanine synthase (EC 6.3.4.20)	220	50	0.00474518353784461	94.5	4315.5	2042	6452
N0.HOG0019137	Valine--pyruvate aminotransferase (EC 2.6.1.66)	95	11	0.00110175262344526	1037.5	3859.5	1565	6462
N0.HOG0001046	Transcriptional regulator, AcrR family	49	3	0.00521520064153139	2520	1866	2087	6473
N0.HOG0018408	Putative oxidoreductase	49	3	0.00521520064153139	2520	1866	2087	6473
N0.HOG0020347	hypothetical protein	49	3	0.00521520064153139	2520	1866	2087	6473
N0.HOG0005790	Hexose-phosphate uptake signal transduction histidine-protein kinase/phosphatase UhpB	72	7	0.00305911695096254	1508.5	3110	1856	6474.5
N0.HOG0011811	Periplasmic space glucose-6-phosphate sensor protein UhpC	72	7	0.00305911695096254	1508.5	3110	1856	6474.5
N0.HOG0020419	Uncharacterized protein YbiU	72	7	0.00305911695096254	1508.5	3110	1856	6474.5
N0.HOG0009247	YciO protein, TsaC/YrdC paralog	178	36	0.00443191246763534	239.5	4229.5	2022	6491
N0.HOG0011569	Lipoprotein releasing system transmembrane protein LolC/LolE	202	44	0.0050847089330082	150	4285	2064	6499
N0.HOG0013112	Molybdopterin adenylyltransferase (EC 2.7.7.75)	129	21	0.00310963828361314	532	4094.5	1876	6502.5
N0.HOG0002153	Methylmalonate-semialdehyde dehydrogenase (EC 1.2.1.27)	27	0	0.00822401843178768	3595	553.5	2373.5	6522
N0.HOG0005481	Transporter, LysE family	27	0	0.00822401843178768	3595	553.5	2373.5	6522
N0.HOG0009237	Multidrug and toxin extrusion (MATE) family efflux pump YdhE/NorM, homolog	27	0	0.00822401843178768	3595	553.5	2373.5	6522
N0.HOG0011643	Tetracycline resistance, MFS efflux pump => Tet(B)	27	0	0.00822401843178768	3595	553.5	2373.5	6522
N0.HOG0012619	Transcriptional regulator, YafY family	27	0	0.00822401843178768	3595	553.5	2373.5	6522
N0.HOG0013676	FIG033266: Phage DNA binding protein	27	0	0.00822401843178768	3595	553.5	2373.5	6522
N0.HOG0016854	Alpha,alpha-trehalose-phosphate synthase [UDP-forming] (EC 2.4.1.15)	27	0	0.00822401843178768	3595	553.5	2373.5	6522
N0.HOG0017228	Aerobic cobaltochelatase CobS subunit (EC 6.6.1.2)	27	0	0.00822401843178768	3595	553.5	2373.5	6522
N0.HOG0018875	hypothetical protein	27	0	0.00822401843178768	3595	553.5	2373.5	6522
N0.HOG0021803	Cell surface lipoprotein MPT83 precursor	27	0	0.00822401843178768	3595	553.5	2373.5	6522
N0.HOG0022978	Uncharacterized protien Rv2004c	27	0	0.00822401843178768	3595	553.5	2373.5	6522
N0.HOG0023290	Putative oxidoreductase	27	0	0.00822401843178768	3595	553.5	2373.5	6522
N0.HOG0023727	Uncharacterized membrane protein VF_0575	27	0	0.00822401843178768	3595	553.5	2373.5	6522
N0.HOG0024098	Arabinofuranan 3-O-arabinosyltransferase AftC (EC 2.4.2.47)	27	0	0.00822401843178768	3595	553.5	2373.5	6522
N0.HOG0024129	putative lipoprotein	27	0	0.00822401843178768	3595	553.5	2373.5	6522
N0.HOG0024207	FIG007808: N-acetyltransferase	27	0	0.00822401843178768	3595	553.5	2373.5	6522
N0.HOG0024580	Phenol hydroxylase, P1 oxygenase component DmpL (EC 1.14.13.7)	27	0	0.00822401843178768	3595	553.5	2373.5	6522
N0.HOG0024594	Tungstate ABC transporter, substrate-binding protein	27	0	0.00822401843178768	3595	553.5	2373.5	6522
N0.HOG0024674	Phage protein Ogr	27	0	0.00822401843178768	3595	553.5	2373.5	6522
N0.HOG0002190	Lactate-responsive regulator LldR in Enterobacteria, GntR family	64	6	0.00563457487993879	1779	2564.5	2183	6526.5
N0.HOG0006111	Anaerobic dimethyl sulfoxide reductase chain B (EC 1.8.5.3), iron-sulfur binding subunit	64	6	0.00563457487993879	1779	2564.5	2183	6526.5
N0.HOG0011164	Anaerobic dimethyl sulfoxide reductase chain A (EC 1.8.5.3), molybdopterin-binding domain	64	6	0.00563457487993879	1779	2564.5	2183	6526.5
N0.HOG0012272	PTS system, N,N'-diacetylchitobiose-specific IIA component (EC 2.7.1.196)	64	6	0.00563457487993879	1779	2564.5	2183	6526.5
N0.HOG0020879	Uncharacterized protein YacH	64	6	0.00563457487993879	1779	2564.5	2183	6526.5
N0.HOG0021158	Uncharacterized protein YdcY (not antitoxin to OrtT)	64	6	0.00563457487993879	1779	2564.5	2183	6526.5
N0.HOG0015710	Trans-aconitate 2-methyltransferase (EC 2.1.1.144)	128	21	0.00374200437220062	541	4094.5	1922.5	6558
N0.HOG0003762	HMP-PP hydrolase (pyridoxal phosphatase) Cof, detected in genetic screen for thiamin metabolic genes	71	7	0.00374200437220062	1530.5	3110	1922.5	6563
N0.HOG0004691	Acetolactate synthase large subunit (EC 2.2.1.6)	71	7	0.00374200437220062	1530.5	3110	1922.5	6563
N0.HOG0007015	YfaE: ferredoxin involved with ribonucleotide reductase diferric-tyrosyl radical (Y*) cofactor maintenance	71	7	0.00374200437220062	1530.5	3110	1922.5	6563
N0.HOG0008947	Precorrin-2 oxidase (EC 1.3.1.76) @ Sirohydrochlorin ferrochelatase activity of CysG (EC 4.99.1.4) / Uroporphyrinogen-III methyltransferase (EC 2.1.1.107)	71	7	0.00374200437220062	1530.5	3110	1922.5	6563
N0.HOG0017382	hypothetical protein	71	7	0.00374200437220062	1530.5	3110	1922.5	6563
N0.HOG0017627	Spheroplast protein Y	71	7	0.00374200437220062	1530.5	3110	1922.5	6563
N0.HOG0017696	MltA-interacting protein MipA	71	7	0.00374200437220062	1530.5	3110	1922.5	6563
N0.HOG0020126	Glucans biosynthesis glucosyltransferase H	71	7	0.00374200437220062	1530.5	3110	1922.5	6563
N0.HOG0020221	Copper resistance protein CopD	71	7	0.00374200437220062	1530.5	3110	1922.5	6563
N0.HOG0020320	Putative glycoprotein/receptor	71	7	0.00374200437220062	1530.5	3110	1922.5	6563
N0.HOG0020324	Protein SseB	71	7	0.00374200437220062	1530.5	3110	1922.5	6563
N0.HOG0020342	Prepilin peptidase dependent protein A precursor	71	7	0.00374200437220062	1530.5	3110	1922.5	6563
N0.HOG0020418	Uncharacterized protein YajD	71	7	0.00374200437220062	1530.5	3110	1922.5	6563
N0.HOG0020458	YcfL protein: an outer membrane lipoprotein that is part of a salvage cluster	71	7	0.00374200437220062	1530.5	3110	1922.5	6563
N0.HOG0020460	IgaA: a membrane protein that prevents overactivation of the Rcs regulatory system	71	7	0.00374200437220062	1530.5	3110	1922.5	6563
N0.HOG0020495	Ferrous iron-sensing transcriptional regulator FeoC	71	7	0.00374200437220062	1530.5	3110	1922.5	6563
N0.HOG0006829	NAD-dependent formate dehydrogenase alpha subunit	54	4	0.0055883784673257	2289.5	2103.5	2174.5	6567.5
N0.HOG0015209	probable sufite oxidase (EC 1.8.3.1)	54	4	0.0055883784673257	2289.5	2103.5	2174.5	6567.5
N0.HOG0018549	probable iron-sulfur binding protein YPO1417	54	4	0.0055883784673257	2289.5	2103.5	2174.5	6567.5
N0.HOG0020190	hypothetical protein	54	4	0.0055883784673257	2289.5	2103.5	2174.5	6567.5
N0.HOG0020202	2-hydroxymuconate tautomerase-like protein	54	4	0.0055883784673257	2289.5	2103.5	2174.5	6567.5
N0.HOG0021264	Uncharacterized MFS-type transporter	54	4	0.0055883784673257	2289.5	2103.5	2174.5	6567.5
N0.HOG0017655	3-demethylubiquinone-9 3-methyltransferase	79	8	0.00192024813150798	1345.5	3543	1688	6576.5
N0.HOG0005711	Cystathionine gamma-synthase (EC 2.5.1.48)	121	19	0.00346556313006646	608	4067.5	1908	6583.5
N0.HOG0005616	ABC transporter, permease protein 2 (cluster 1, maltose/g3p/polyamine/iron)	107	15	0.0026860510401981	788	3997.5	1810.5	6596
N0.HOG0010371	Spermidine/putrescine import ABC transporter permease protein PotB (TC 3.A.1.11.1)	107	15	0.0026860510401981	788	3997.5	1810.5	6596
N0.HOG0010020	Indole-3-glycerol phosphate synthase (EC 4.1.1.48)	267	68	0.0061053426212696	32	4356.5	2217	6605.5
N0.HOG0006260	RidA/YER057c/UK114 superfamily, group 7, YjgH-like protein	58	5	0.00693261503312254	2017.5	2278	2313	6608.5
N0.HOG0013002	Na+/H+ antiporter	213	48	0.00573567810442763	112.5	4307.5	2191	6611
N0.HOG0009720	Lysyl-tRNA synthetase (class II) (EC 6.1.1.6)	241	58	0.00596950189994863	62	4343.5	2206	6611.5
N0.HOG0004721	Transcriptional regulator, AsnC family	36	1	0.00596950189994863	3142.5	1272	2206	6620.5
N0.HOG0007757	CaiB/BaiF family protein	36	1	0.00596950189994863	3142.5	1272	2206	6620.5
N0.HOG0010937	FIG016425: Soluble lytic murein transglycosylase and related regulatory proteins (some contain LysM/invasin domains)	36	1	0.00596950189994863	3142.5	1272	2206	6620.5
N0.HOG0020002	hypothetical protein	36	1	0.00596950189994863	3142.5	1272	2206	6620.5
N0.HOG0021827	hypothetical protein	36	1	0.00596950189994863	3142.5	1272	2206	6620.5
N0.HOG0022716	hypothetical protein	36	1	0.00596950189994863	3142.5	1272	2206	6620.5
N0.HOG0023237	hypothetical protein	36	1	0.00596950189994863	3142.5	1272	2206	6620.5
N0.HOG0023673	hypothetical protein	36	1	0.00596950189994863	3142.5	1272	2206	6620.5
N0.HOG0024148	Periplasmic protein TorT	36	1	0.00596950189994863	3142.5	1272	2206	6620.5
N0.HOG0015479	Phosphate ABC transporter, substrate-binding protein PstS (TC 3.A.1.7.1)	141	25	0.00464714452069754	443.5	4143.5	2037.5	6624.5
N0.HOG0015843	Protein lysine acetyltransferase Pat (EC 2.3.1.-)	141	25	0.00464714452069754	443.5	4143.5	2037.5	6624.5
N0.HOG0012596	Uncharacterized oxidoreductase	48	3	0.00634808878168081	2549	1866	2222.5	6637.5
N0.HOG0019336	Uncharacterized MFS-type transporter	48	3	0.00634808878168081	2549	1866	2222.5	6637.5
N0.HOG0019406	NAD(P)H-flavin oxidoreductase	48	3	0.00634808878168081	2549	1866	2222.5	6637.5
N0.HOG0002342	Transcriptional regulator, MarR family	78	8	0.00238022113882528	1366.5	3543	1730.5	6640
N0.HOG0004968	Insertion element IS600 (Shigella sonnei) transposase	78	8	0.00238022113882528	1366.5	3543	1730.5	6640
N0.HOG0018587	Malate dehydrogenase (EC 1.1.1.37)	78	8	0.00238022113882528	1366.5	3543	1730.5	6640
N0.HOG0019542	Uncharacterized inner membrane transporter YhbE	78	8	0.00238022113882528	1366.5	3543	1730.5	6640
N0.HOG0011927	NAD(P)H oxidoreductase YrkL @ Putative NADPH-quinone reductase (modulator of drug activity B) @ Flavodoxin 2	110	16	0.0031703945919444	742.5	4016	1882.5	6641
N0.HOG0015458	Ferrous iron transport permease EfeU	134	23	0.00458314596091174	498.5	4117.5	2032	6648
N0.HOG0017172	tRNA proofreading protein STM4549	113	17	0.00374200437220062	692	4036.5	1922.5	6651
N0.HOG0006570	Mechanosensitive ion channel	42	2	0.00648212331215614	2782.5	1577	2292.5	6652
N0.HOG0021119	Spermidine synthase-like protein	42	2	0.00648212331215614	2782.5	1577	2292.5	6652
N0.HOG0021697	putative membrane protein	42	2	0.00648212331215614	2782.5	1577	2292.5	6652
N0.HOG0022764	hypothetical protein	42	2	0.00648212331215614	2782.5	1577	2292.5	6652
N0.HOG0023242	protein YrbN	42	2	0.00648212331215614	2782.5	1577	2292.5	6652
N0.HOG0023674	Type IV pilus biogenesis protein PilP	42	2	0.00648212331215614	2782.5	1577	2292.5	6652
N0.HOG0012975	Outer membrane channel TolC (OpmH)	173	35	0.00588457874483026	250.5	4224	2197	6671.5
N0.HOG0004751	D-xylose ABC transporter, permease protein XylH	63	6	0.00677419668676008	1813	2564.5	2302.5	6680
N0.HOG0007037	Uncharacterized radical SAM protein YjjW	63	6	0.00677419668676008	1813	2564.5	2302.5	6680
N0.HOG0009736	Cyclohexanone monooxygenase (EC 1.14.13.22)	83	9	0.00216112331459129	1260.5	3709.5	1710	6680
N0.HOG0017788	2-succinyl-6-hydroxy-2,4-cyclohexadiene-1-carboxylate synthase (EC 4.2.99.20)	120	19	0.00409249206627646	616.5	4067.5	1996	6680
N0.HOG0020652	Uncharacterized glycyl radical protein YjjI	63	6	0.00677419668676008	1813	2564.5	2302.5	6680
N0.HOG0020687	DNA ligase (NAD(+)) (EC 6.5.1.2)	63	6	0.00677419668676008	1813	2564.5	2302.5	6680
N0.HOG0021091	Tetrapartite efflux system component, FusD-like	63	6	0.00677419668676008	1813	2564.5	2302.5	6680
N0.HOG0021161	Suppression of copper sensitivity: putative copper binding protein ScsA	63	6	0.00677419668676008	1813	2564.5	2302.5	6680
N0.HOG0004505	Phenylalanine-specific permease	70	7	0.00451469355929246	1555.5	3110	2027	6692.5
N0.HOG0017938	putative membrane protein	70	7	0.00451469355929246	1555.5	3110	2027	6692.5
N0.HOG0020403	Probable malonic semialdehyde reductase RutE (EC 1.1.1.298)	70	7	0.00451469355929246	1555.5	3110	2027	6692.5
N0.HOG0020492	putative membrane protein	70	7	0.00451469355929246	1555.5	3110	2027	6692.5
N0.HOG0020633	DNA gyrase inhibitory protein	70	7	0.00451469355929246	1555.5	3110	2027	6692.5
N0.HOG0014528	Molybdate-binding domain of ModE	99	13	0.0026455992493593	950	3936	1809	6695
N0.HOG0001056	Transcriptional regulator, AcrR family	26	0	0.0105689547556626	3662.5	553.5	2486.5	6702.5
N0.HOG0002710	ABC transporter, permease protein (cluster 3, basic aa/glutamine/opines)	26	0	0.0105689547556626	3662.5	553.5	2486.5	6702.5
N0.HOG0003332	Lysine-arginine-ornithine-binding ABC transporter, substrate-binding protein ArgT (TC 3.A.1.3.1)	26	0	0.0105689547556626	3662.5	553.5	2486.5	6702.5
N0.HOG0003334	Arginine ABC transporter, substrate-binding protein ArtI	26	0	0.0105689547556626	3662.5	553.5	2486.5	6702.5
N0.HOG0004483	ParA-like protein	26	0	0.0105689547556626	3662.5	553.5	2486.5	6702.5
N0.HOG0006261	RidA/YER057c/UK114 superfamily, group 6	26	0	0.0105689547556626	3662.5	553.5	2486.5	6702.5
N0.HOG0007451	Methylglyoxal reductase, dihydroxyacetone producing @ 2,5-didehydrogluconate reductase (2-dehydro-L-gulonate-forming) (EC 1.1.1.346)	123	20	0.00465650126988584	581.5	4082	2039	6702.5
N0.HOG0008089	Class C beta-lactamase (EC 3.5.2.6)	26	0	0.0105689547556626	3662.5	553.5	2486.5	6702.5
N0.HOG0008111	Inner membrane protein, KefB/KefC family	26	0	0.0105689547556626	3662.5	553.5	2486.5	6702.5
N0.HOG0008835	FMNH2-dependent alkanesulfonate monooxygenase (EC 1.14.14.5)	26	0	0.0105689547556626	3662.5	553.5	2486.5	6702.5
N0.HOG0011696	Arginine decarboxylase (EC 4.1.1.19); Ornithine decarboxylase (EC 4.1.1.17); Lysine decarboxylase (EC 4.1.1.18)	26	0	0.0105689547556626	3662.5	553.5	2486.5	6702.5
N0.HOG0013636	MBL-fold metallo-hydrolase superfamily	26	0	0.0105689547556626	3662.5	553.5	2486.5	6702.5
N0.HOG0013680	IS, phage, Tn; Transposon-related functions	26	0	0.0105689547556626	3662.5	553.5	2486.5	6702.5
N0.HOG0018244	Uncharacterized MFS-type transporter	26	0	0.0105689547556626	3662.5	553.5	2486.5	6702.5
N0.HOG0018786	Transcriptional regulator	26	0	0.0105689547556626	3662.5	553.5	2486.5	6702.5
N0.HOG0022027	TorA-specific chaperone protein, TorD	26	0	0.0105689547556626	3662.5	553.5	2486.5	6702.5
N0.HOG0022440	Uncharacterized lipoprotein Bmul_4930	26	0	0.0105689547556626	3662.5	553.5	2486.5	6702.5
N0.HOG0022589	ATP-dependent DNA ligase (EC 6.5.1.1)	26	0	0.0105689547556626	3662.5	553.5	2486.5	6702.5
N0.HOG0022725	Na+/solute symporter	26	0	0.0105689547556626	3662.5	553.5	2486.5	6702.5
N0.HOG0023002	hypothetical protein	26	0	0.0105689547556626	3662.5	553.5	2486.5	6702.5
N0.HOG0023425	Putative transmembrane protein	26	0	0.0105689547556626	3662.5	553.5	2486.5	6702.5
N0.HOG0023710	Alkaline phosphatase (EC 3.1.3.1)	26	0	0.0105689547556626	3662.5	553.5	2486.5	6702.5
N0.HOG0023715	hypothetical protein	26	0	0.0105689547556626	3662.5	553.5	2486.5	6702.5
N0.HOG0023817	FIG137887: membrane protein related to purine degradation	26	0	0.0105689547556626	3662.5	553.5	2486.5	6702.5
N0.HOG0024295	Catalase-like heme-binding protein	26	0	0.0105689547556626	3662.5	553.5	2486.5	6702.5
N0.HOG0024299	hypothetical protein	26	0	0.0105689547556626	3662.5	553.5	2486.5	6702.5
N0.HOG0024380	C4-dicarboxylate transporter/malic acid transport protein	26	0	0.0105689547556626	3662.5	553.5	2486.5	6702.5
N0.HOG0024396	hypothetical protein	26	0	0.0105689547556626	3662.5	553.5	2486.5	6702.5
N0.HOG0024635	hypothetical protein	26	0	0.0105689547556626	3662.5	553.5	2486.5	6702.5
N0.HOG0024732	hypothetical protein	26	0	0.0105689547556626	3662.5	553.5	2486.5	6702.5
N0.HOG0024759	2-oxoglutarate dehydrogenase complex, dehydrogenase component	26	0	0.0105689547556626	3662.5	553.5	2486.5	6702.5
N0.HOG0024760	SAM-dependent methyltransferase	26	0	0.0105689547556626	3662.5	553.5	2486.5	6702.5
N0.HOG0025312	RidA/YER057c/UK114 superfamily protein	26	0	0.0105689547556626	3662.5	553.5	2486.5	6702.5
N0.HOG0025322	hypothetical protein	26	0	0.0105689547556626	3662.5	553.5	2486.5	6702.5
N0.HOG0025430	ATPase involved in DNA repair	26	0	0.0105689547556626	3662.5	553.5	2486.5	6702.5
N0.HOG0026779	hypothetical protein	26	0	0.0105689547556626	3662.5	553.5	2486.5	6702.5
N0.HOG0012850	6,7-dimethyl-8-ribityllumazine synthase (EC 2.5.1.78)	276	72	0.00732406029293568	25	4364.5	2319	6708.5
N0.HOG0007541	Proline/sodium symporter PutP (TC 2.A.21.2.1) @ Propionate/sodium symporter	182	38	0.00635554129762584	226.5	4240.5	2254	6721
N0.HOG0011530	NADH-ubiquinone oxidoreductase chain C (EC 1.6.5.3)	87	10	0.002365075376957	1181.5	3813	1727	6721.5
N0.HOG0017860	hypothetical protein	91	11	0.00247378751342716	1088.5	3859.5	1778	6726
N0.HOG0011592	Transcriptional repressor RcnR	57	5	0.00849939809637823	2058	2278	2400	6736
N0.HOG0020767	Tripartite tricarboxylate transporter TctB family	57	5	0.00849939809637823	2058	2278	2400	6736
N0.HOG0010736	2-haloalkanoic acid dehalogenase (EC 3.8.1.2)	209	47	0.00681973443137266	128.5	4303	2308	6739.5
N0.HOG0004289	ABC transporter, permease protein 2 (cluster 1, maltose/g3p/polyamine/iron)	102	14	0.00321268301406331	887.5	3970	1888	6745.5
N0.HOG0005778	Integration host factor alpha subunit	197	43	0.00685165531154919	169.5	4279	2309	6757.5
N0.HOG0019573	Barstar, ribonuclease (Barnase) inhibitor	77	8	0.00286058736087856	1388.5	3543	1828.5	6760
N0.HOG0013113	Molybdenum cofactor biosynthesis protein MoaB	112	17	0.00441408535179021	705.5	4036.5	2020.5	6762.5
N0.HOG0003441	L-galactonate-5-dehydrogenase	41	2	0.00822401843178768	2828.5	1577	2373.5	6779
N0.HOG0017681	Alkyl sulfatase and related hydrolases, MBL-fold metallo-hydrolase superfamily	41	2	0.00822401843178768	2828.5	1577	2373.5	6779
N0.HOG0021175	FOG: Ankyrin repeat	41	2	0.00822401843178768	2828.5	1577	2373.5	6779
N0.HOG0022547	Predicted regulator of STY3230 transporter operon	41	2	0.00822401843178768	2828.5	1577	2373.5	6779
N0.HOG0008011	Transcriptional regulator, LysR family	53	4	0.00677419668676008	2379	2103.5	2302.5	6785
N0.HOG0017620	Protocatechuate 3,4-dioxygenase alpha chain (EC 1.13.11.3)	53	4	0.00677419668676008	2379	2103.5	2302.5	6785
N0.HOG0021299	Hypothetical ABC transport system, periplasmic component	53	4	0.00677419668676008	2379	2103.5	2302.5	6785
N0.HOG0004597	Uncharacterized MFS-type transporter	47	3	0.0078064352962965	2585.5	1866	2338	6789.5
N0.HOG0007533	Putative cytochrome P450 hydroxylase	47	3	0.0078064352962965	2585.5	1866	2338	6789.5
N0.HOG0014184	Uncharacterized MFS-type transporter	47	3	0.0078064352962965	2585.5	1866	2338	6789.5
N0.HOG0016767	Outer membrane low permeability porin, OprD family	47	3	0.0078064352962965	2585.5	1866	2338	6789.5
N0.HOG0022623	FIG002577: Putative lipoprotein precursor	47	3	0.0078064352962965	2585.5	1866	2338	6789.5
N0.HOG0001004	Transcriptional regulator, AcrR family	35	1	0.00750722308901675	3190.5	1272	2327.5	6790
N0.HOG0005261	Cell division protein FtsI [Peptidoglycan synthetase] (EC 2.4.1.129)	35	1	0.00750722308901675	3190.5	1272	2327.5	6790
N0.HOG0005470	Transporter, LysE family	35	1	0.00750722308901675	3190.5	1272	2327.5	6790
N0.HOG0018333	Aminoglycoside 3''-phosphotransferase (EC 2.7.1.87) => APH(3'')-I	35	1	0.00750722308901675	3190.5	1272	2327.5	6790
N0.HOG0020310	ISSod13, transposase	35	1	0.00750722308901675	3190.5	1272	2327.5	6790
N0.HOG0020511	Uncharacterized MFS-type transporter	35	1	0.00750722308901675	3190.5	1272	2327.5	6790
N0.HOG0021361	hypothetical protein	35	1	0.00750722308901675	3190.5	1272	2327.5	6790
N0.HOG0022449	hypothetical protein	35	1	0.00750722308901675	3190.5	1272	2327.5	6790
N0.HOG0022776	Azurin	35	1	0.00750722308901675	3190.5	1272	2327.5	6790
N0.HOG0022847	hypothetical protein	35	1	0.00750722308901675	3190.5	1272	2327.5	6790
N0.HOG0022932	hypothetical protein	35	1	0.00750722308901675	3190.5	1272	2327.5	6790
N0.HOG0023291	Putative analog of CcoH, COG3198	35	1	0.00750722308901675	3190.5	1272	2327.5	6790
N0.HOG0012849	tRNA (cytidine(34)-2'-O)-methyltransferase (EC 2.1.1.207)	280	74	0.008835549180471	22	4367.5	2404	6793.5
N0.HOG0007394	Zinc transporter ZitB	90	11	0.00301747648652709	1104	3859.5	1832	6795.5
N0.HOG0012569	Carbon starvation protein A	62	6	0.00826157007376094	1845	2564.5	2390.5	6800
N0.HOG0015609	Putative outer membrane lipoprotein STM0080	62	6	0.00826157007376094	1845	2564.5	2390.5	6800
N0.HOG0007100	Octaprenyl diphosphate synthase (EC 2.5.1.90)	275	72	0.00924004992512119	27.5	4364.5	2409	6801
N0.HOG0004312	Maltodextrin ABC transporter, permease protein MdxF	101	14	0.00388200949977613	903	3970	1945	6818
N0.HOG0008294	Fructose-bisphosphate aldolase class II (EC 4.1.2.13)	152	29	0.00711552426165132	352.5	4174.5	2316	6843
N0.HOG0001856	Gluconate utilization system Gnt-I transcriptional repressor	69	7	0.00534017034462455	1614.5	3110	2131	6855.5
N0.HOG0002213	Uncharacterized transcriptional regulator YieP, GntR family	69	7	0.00534017034462455	1614.5	3110	2131	6855.5
N0.HOG0003166	Oligopeptide ABC transporter, substrate-binding protein OppA (TC 3.A.1.5.1)	69	7	0.00534017034462455	1614.5	3110	2131	6855.5
N0.HOG0003761	HAD phosphatase YigL	69	7	0.00534017034462455	1614.5	3110	2131	6855.5
N0.HOG0003890	Uncharacterized oxidoreductase YdgJ	69	7	0.00534017034462455	1614.5	3110	2131	6855.5
N0.HOG0004032	Murein hydrolase activator NlpD	69	7	0.00534017034462455	1614.5	3110	2131	6855.5
N0.HOG0004392	Deoxyribose operon repressor DeoR	69	7	0.00534017034462455	1614.5	3110	2131	6855.5
N0.HOG0005050	Phosphoglycerate mutase (EC 5.4.2.11)	69	7	0.00534017034462455	1614.5	3110	2131	6855.5
N0.HOG0005238	Peptidoglycan D,D-transpeptidase MrdA (EC 3.4.16.4)	69	7	0.00534017034462455	1614.5	3110	2131	6855.5
N0.HOG0005854	Probable endopeptidase NlpC	69	7	0.00534017034462455	1614.5	3110	2131	6855.5
N0.HOG0005859	Murein DD-endopeptidase MepS @ Murein LD-carboxypeptidase (EC 3.4.17.13)	69	7	0.00534017034462455	1614.5	3110	2131	6855.5
N0.HOG0006127	Formate dehydrogenase O beta subunit (EC 1.2.1.2)	69	7	0.00534017034462455	1614.5	3110	2131	6855.5
N0.HOG0006353	Osmoprotectant ABC transporter binding protein YehZ	69	7	0.00534017034462455	1614.5	3110	2131	6855.5
N0.HOG0006865	DedA family inner membrane protein YqjA	69	7	0.00534017034462455	1614.5	3110	2131	6855.5
N0.HOG0006866	DedA family inner membrane protein YghB	69	7	0.00534017034462455	1614.5	3110	2131	6855.5
N0.HOG0006877	Inner membrane protein YohC	69	7	0.00534017034462455	1614.5	3110	2131	6855.5
N0.HOG0006975	D-alanyl-D-alanine carboxypeptidase (EC 3.4.16.4)	69	7	0.00534017034462455	1614.5	3110	2131	6855.5
N0.HOG0006976	D-alanyl-D-alanine carboxypeptidase (EC 3.4.16.4)	69	7	0.00534017034462455	1614.5	3110	2131	6855.5
N0.HOG0008081	D-alanyl-D-alanine-carboxypeptidase/endopeptidase AmpH	69	7	0.00534017034462455	1614.5	3110	2131	6855.5
N0.HOG0009488	Replicative DNA helicase (DnaB) (EC 3.6.4.12)	69	7	0.00534017034462455	1614.5	3110	2131	6855.5
N0.HOG0009734	Nicotinamide-nucleotide amidase (EC 3.5.1.42)	69	7	0.00534017034462455	1614.5	3110	2131	6855.5
N0.HOG0009902	Quercetin 2,3-dioxygenase (EC 1.13.11.24) => YhhW	69	7	0.00534017034462455	1614.5	3110	2131	6855.5
N0.HOG0009961	Transaldolase (EC 2.2.1.2)	69	7	0.00534017034462455	1614.5	3110	2131	6855.5
N0.HOG0010760	L-serine dehydratase, beta subunit (EC 4.3.1.17) / L-serine dehydratase, alpha subunit (EC 4.3.1.17)	69	7	0.00534017034462455	1614.5	3110	2131	6855.5
N0.HOG0010933	Cytochrome d ubiquinol oxidase subunit I (EC 1.10.3.-)	69	7	0.00534017034462455	1614.5	3110	2131	6855.5
N0.HOG0010943	Endo-type membrane-bound lytic murein transglycosylase A (EC 4.2.2.n2)	69	7	0.00534017034462455	1614.5	3110	2131	6855.5
N0.HOG0010944	Membrane-bound lytic murein transglycosylase C (EC 3.2.1.n1)	69	7	0.00534017034462455	1614.5	3110	2131	6855.5
N0.HOG0011724	Iron-sulfur cluster assembly iron binding protein SufA	69	7	0.00534017034462455	1614.5	3110	2131	6855.5
N0.HOG0013194	Cell division protein FtsP	69	7	0.00534017034462455	1614.5	3110	2131	6855.5
N0.HOG0014758	Sulfur acceptor protein => sulfur transfer pathway protein CsdE	69	7	0.00534017034462455	1614.5	3110	2131	6855.5
N0.HOG0015685	Putative acid--amine ligase YgiC	69	7	0.00534017034462455	1614.5	3110	2131	6855.5
N0.HOG0015803	Formate dehydrogenase O gamma subunit (EC 1.2.1.2)	69	7	0.00534017034462455	1614.5	3110	2131	6855.5
N0.HOG0020094	Glucans biosynthesis protein G precursor	69	7	0.00534017034462455	1614.5	3110	2131	6855.5
N0.HOG0020278	Inner membrane protein YfdC	69	7	0.00534017034462455	1614.5	3110	2131	6855.5
N0.HOG0020334	Inner membrane protein YohC	69	7	0.00534017034462455	1614.5	3110	2131	6855.5
N0.HOG0020380	AcrZ membrane protein associated with AcrAB-TolC multidrug efflux pump	69	7	0.00534017034462455	1614.5	3110	2131	6855.5
N0.HOG0020381	TDP-N-acetylfucosamine:lipid II N-acetylfucosaminyltransferase (EC 2.4.1.325)	69	7	0.00534017034462455	1614.5	3110	2131	6855.5
N0.HOG0020382	Uncharacterized protein YidR	69	7	0.00534017034462455	1614.5	3110	2131	6855.5
N0.HOG0020417	Phosphotransferase RcsD	69	7	0.00534017034462455	1614.5	3110	2131	6855.5
N0.HOG0020459	Inner membrane protein YlaC	69	7	0.00534017034462455	1614.5	3110	2131	6855.5
N0.HOG0020470	FIG004016: Uncharacterized protein YggN	69	7	0.00534017034462455	1614.5	3110	2131	6855.5
N0.HOG0020489	FIG00923183: possible exported protein YebY	69	7	0.00534017034462455	1614.5	3110	2131	6855.5
N0.HOG0020491	Membrane protein YciC, linked to IspA	69	7	0.00534017034462455	1614.5	3110	2131	6855.5
N0.HOG0020496	Inner membrane protein YqjK	69	7	0.00534017034462455	1614.5	3110	2131	6855.5
N0.HOG0020547	Uncharacterized protein YejG	69	7	0.00534017034462455	1614.5	3110	2131	6855.5
N0.HOG0020548	hypothetical protein	69	7	0.00534017034462455	1614.5	3110	2131	6855.5
N0.HOG0020550	Putative membrane protein YchH	69	7	0.00534017034462455	1614.5	3110	2131	6855.5
N0.HOG0020551	Protein YdgH	69	7	0.00534017034462455	1614.5	3110	2131	6855.5
N0.HOG0020552	Uncharacterized protein YdbJ	69	7	0.00534017034462455	1614.5	3110	2131	6855.5
N0.HOG0020553	Biofilm regulator BssS	69	7	0.00534017034462455	1614.5	3110	2131	6855.5
N0.HOG0020554	Hha toxicity modulator TomB	69	7	0.00534017034462455	1614.5	3110	2131	6855.5
N0.HOG0020556	Predicted chaperone lipoprotein YacC, potentially involved in protein secretion	69	7	0.00534017034462455	1614.5	3110	2131	6855.5
N0.HOG0020557	Secretion monitor SecM	69	7	0.00534017034462455	1614.5	3110	2131	6855.5
N0.HOG0020562	Putative ECA polymerase WzyE	69	7	0.00534017034462455	1614.5	3110	2131	6855.5
N0.HOG0020563	Uncharacterized protein YiiQ	69	7	0.00534017034462455	1614.5	3110	2131	6855.5
N0.HOG0020564	Protein YhjJ, putative peptidase	69	7	0.00534017034462455	1614.5	3110	2131	6855.5
N0.HOG0020565	Putative inner membrane protein	69	7	0.00534017034462455	1614.5	3110	2131	6855.5
N0.HOG0020566	FIG004819: Prepilin peptidase dependent protein B precursor	69	7	0.00534017034462455	1614.5	3110	2131	6855.5
N0.HOG0020567	Uncharacterized protein YfhG	69	7	0.00534017034462455	1614.5	3110	2131	6855.5
N0.HOG0020568	Predicted outer membrane lipoprotein YfeY	69	7	0.00534017034462455	1614.5	3110	2131	6855.5
N0.HOG0020773	L-alanine exporter AlaE	69	7	0.00534017034462455	1614.5	3110	2131	6855.5
N0.HOG0005165	Penicillin-insensitive transglycosylase (EC 2.4.2.-) & transpeptidase PBP-1C	139	25	0.00635554129762584	461.5	4143.5	2254	6859
N0.HOG0004639	Oxidoreductase, aldo/keto reductase family	56	5	0.0105382739468523	2133	2278	2454.5	6865.5
N0.HOG0004739	ABC transport system, permease protein Z5690	56	5	0.0105382739468523	2133	2278	2454.5	6865.5
N0.HOG0012091	D-serine permease DsdX	56	5	0.0105382739468523	2133	2278	2454.5	6865.5
N0.HOG0017348	Autoinducer 2 (AI-2) ABC transporter, substrate-binding protein	56	5	0.0105382739468523	2133	2278	2454.5	6865.5
N0.HOG0015509	DNA recombination and repair protein RecO	186	40	0.00936916759695818	212	4254.5	2410	6876.5
N0.HOG0002193	Transcriptional regulator, GntR family	25	0	0.0136724694151195	3718.5	553.5	2609	6881
N0.HOG0002211	Transcriptional regulator, GntR family	25	0	0.0136724694151195	3718.5	553.5	2609	6881
N0.HOG0003538	RND efflux system, inner membrane transporter	25	0	0.0136724694151195	3718.5	553.5	2609	6881
N0.HOG0006528	Efflux transport system, outer membrane factor (OMF) lipoprotein	25	0	0.0136724694151195	3718.5	553.5	2609	6881
N0.HOG0008964	Aliphatic amidase AmiE (EC 3.5.1.4)	25	0	0.0136724694151195	3718.5	553.5	2609	6881
N0.HOG0018618	Type I secretion outer membrane protein, TolC family @ Type I secretion system, outer membrane component LapE	25	0	0.0136724694151195	3718.5	553.5	2609	6881
N0.HOG0018809	Mannitol operon repressor	25	0	0.0136724694151195	3718.5	553.5	2609	6881
N0.HOG0021733	Lactoylglutathione lyase and related lyases	25	0	0.0136724694151195	3718.5	553.5	2609	6881
N0.HOG0022590	2-hydroxychromene-2-carboxylate isomerase family protein	25	0	0.0136724694151195	3718.5	553.5	2609	6881
N0.HOG0022734	Protein involved in meta-pathway of phenol degradation	25	0	0.0136724694151195	3718.5	553.5	2609	6881
N0.HOG0023027	Esterase/lipase/thioesterase family protein	25	0	0.0136724694151195	3718.5	553.5	2609	6881
N0.HOG0023907	hypothetical protein	25	0	0.0136724694151195	3718.5	553.5	2609	6881
N0.HOG0023989	Antibiotic biosynthesis monooxygenase	25	0	0.0136724694151195	3718.5	553.5	2609	6881
N0.HOG0024044	hypothetical protein	25	0	0.0136724694151195	3718.5	553.5	2609	6881
N0.HOG0024077	Probable phosphoglycerate mutase	25	0	0.0136724694151195	3718.5	553.5	2609	6881
N0.HOG0024551	Lysyl-tRNA synthetase (class I) (EC 6.1.1.6)	25	0	0.0136724694151195	3718.5	553.5	2609	6881
N0.HOG0024602	hypothetical protein	25	0	0.0136724694151195	3718.5	553.5	2609	6881
N0.HOG0024623	hypothetical protein	25	0	0.0136724694151195	3718.5	553.5	2609	6881
N0.HOG0024893	Tautomerase	25	0	0.0136724694151195	3718.5	553.5	2609	6881
N0.HOG0025096	pheromone shutdown protein	25	0	0.0136724694151195	3718.5	553.5	2609	6881
N0.HOG0025252	hypothetical protein	25	0	0.0136724694151195	3718.5	553.5	2609	6881
N0.HOG0025306	MBL-fold metallo-hydrolase superfamily	25	0	0.0136724694151195	3718.5	553.5	2609	6881
N0.HOG0025309	Flp pilus assembly protein TadD, contains TPR repeats	25	0	0.0136724694151195	3718.5	553.5	2609	6881
N0.HOG0025414	hypothetical protein	25	0	0.0136724694151195	3718.5	553.5	2609	6881
N0.HOG0025718	hypothetical protein	25	0	0.0136724694151195	3718.5	553.5	2609	6881
N0.HOG0025792	Permease of the drug/metabolite transporter (DMT) superfamily	25	0	0.0136724694151195	3718.5	553.5	2609	6881
N0.HOG0026404	Hypothetical with regulatory P domain of a subtilisin-like proprotein convertase	25	0	0.0136724694151195	3718.5	553.5	2609	6881
N0.HOG0027546	FIG00919029: hypothetical protein	25	0	0.0136724694151195	3718.5	553.5	2609	6881
N0.HOG0012870	PTS system, IIA component	61	6	0.0102728490309445	1892	2564.5	2427.5	6884
N0.HOG0020983	Uncharacterized protein YodC	61	6	0.0102728490309445	1892	2564.5	2427.5	6884
N0.HOG0004509	L-asparagine permease	81	9	0.00314387356386413	1302	3709.5	1879	6890.5
N0.HOG0005450	Na(+) H(+) antiporter subunit A / Na(+) H(+) antiporter subunit B	81	9	0.00314387356386413	1302	3709.5	1879	6890.5
N0.HOG0018088	RidA/YER057c/UK114 superfamily, group 1	81	9	0.00314387356386413	1302	3709.5	1879	6890.5
N0.HOG0000863	Transcriptional regulator, LysR family	40	2	0.0103868103232208	2884.5	1577	2435.5	6897
N0.HOG0000979	Transcriptional regulator, AcrR family	40	2	0.0103868103232208	2884.5	1577	2435.5	6897
N0.HOG0012206	3-isopropylmalate dehydratase large subunit (EC 4.2.1.33)	40	2	0.0103868103232208	2884.5	1577	2435.5	6897
N0.HOG0012874	PTS system, ascorbate-specific IIA component	40	2	0.0103868103232208	2884.5	1577	2435.5	6897
N0.HOG0018766	Putative GTP-binding protein YdgA	40	2	0.0103868103232208	2884.5	1577	2435.5	6897
N0.HOG0020714	O-Methyltransferase involved in polyketide biosynthesis	40	2	0.0103868103232208	2884.5	1577	2435.5	6897
N0.HOG0021391	Adenosine kinase (EC 2.7.1.20)	40	2	0.0103868103232208	2884.5	1577	2435.5	6897
N0.HOG0022200	putative secreted protein	40	2	0.0103868103232208	2884.5	1577	2435.5	6897
N0.HOG0016714	Virulence factor VirK	46	3	0.009722502545057	2620	1866	2423	6909
N0.HOG0021949	Uncharacterized protein YobB	46	3	0.009722502545057	2620	1866	2423	6909
N0.HOG0022049	Lipid A 4'-phosphatase LpxF-like, putative	46	3	0.009722502545057	2620	1866	2423	6909
N0.HOG0022693	FIG002994: Putative transcriptional regulator	46	3	0.009722502545057	2620	1866	2423	6909
N0.HOG0002955	Diguanylate cyclase (EC 2.7.7.65) => DgcE	52	4	0.00835045319655324	2421	2103.5	2396	6920.5
N0.HOG0016594	Gfa-like protein	52	4	0.00835045319655324	2421	2103.5	2396	6920.5
N0.HOG0020705	DNA polymerase X family	52	4	0.00835045319655324	2421	2103.5	2396	6920.5
N0.HOG0003839	NAD-dependent formate dehydrogenase (EC 1.2.1.2)	34	1	0.00958860273549373	3231	1272	2419	6922
N0.HOG0006802	Multidrug resistance transporter, Bcr/CflA family	34	1	0.00958860273549373	3231	1272	2419	6922
N0.HOG0019533	Small Ras-like GTPase, component of G-protein-coupled receptor (GPCR) system	34	1	0.00958860273549373	3231	1272	2419	6922
N0.HOG0017562	Phage shock protein A @ Suppressor of sigma54-dependent transcription, PspA-like	100	14	0.00461036949975185	919	3970	2034	6923
N0.HOG0013762	Lactoylglutathione lyase (EC 4.4.1.5)	235	57	0.0108076115556175	70	4340	2515	6925
N0.HOG0016682	Spermidine synthase (EC 2.5.1.16)	114	18	0.00592023861300267	677.5	4053.5	2198	6929
N0.HOG0004318	Maltodextrin ABC transporter, permease protein MdxF	85	10	0.00341655370147412	1221.5	3813	1895.5	6930
N0.HOG0016221	Transcriptional regulator, AcrR family	85	10	0.00341655370147412	1221.5	3813	1895.5	6930
N0.HOG0004301	Glycerol-3-phosphate ABC transporter, permease protein UgpA (TC 3.A.1.1.3)	138	25	0.00745882251532647	470	4143.5	2320	6933.5
N0.HOG0006349	Glycine betaine/L-proline transport system permease protein ProW (TC 3.A.1.12.1)	141	26	0.00807150385376232	443.5	4156.5	2357.5	6957.5
N0.HOG0019083	Short-chain dehydrogenase	75	8	0.00418833077266431	1428	3543	1999	6970
N0.HOG0017451	Uncharacterized protein YbaP	124	21	0.00706970799514204	571	4094.5	2315	6980.5
N0.HOG0012455	Anaerobic glycerol-3-phosphate dehydrogenase subunit A (EC 1.1.5.3)	96	13	0.00457323318002753	1025	3936	2030.5	6991.5
N0.HOG0018791	Anaerobic glycerol-3-phosphate dehydrogenase subunit B (EC 1.1.5.3)	96	13	0.00457323318002753	1025	3936	2030.5	6991.5
N0.HOG0017302	Acetyltransferase	110	17	0.00611031927414197	742.5	4036.5	2218	6997
N0.HOG0018341	Uncharacterized Nudix hydrolase YfcD	92	12	0.0044767407379602	1074	3900.5	2023	6997.5
N0.HOG0017163	N,N'-diacetylchitobiose utilization operon protein YdjC	117	19	0.00660970185799893	641	4067.5	2297	7005.5
N0.HOG0003477	Alcohol dehydrogenase (EC 1.1.1.1)	51	4	0.0104544857502456	2463	2103.5	2446	7012.5
N0.HOG0008364	Permease of the drug/metabolite transporter (DMT) superfamily	51	4	0.0104544857502456	2463	2103.5	2446	7012.5
N0.HOG0009074	Transcriptional regulator, AraC family	51	4	0.0104544857502456	2463	2103.5	2446	7012.5
N0.HOG0019649	YcfP protein: probably an esterase that is part of a salvage cluster	51	4	0.0104544857502456	2463	2103.5	2446	7012.5
N0.HOG0020322	Terpene utilization protein AtuA	51	4	0.0104544857502456	2463	2103.5	2446	7012.5
N0.HOG0021635	Monoamine oxidase (1.4.3.4)	51	4	0.0104544857502456	2463	2103.5	2446	7012.5
N0.HOG0016000	Acyl dehydratase	106	16	0.00629752693418902	804	4016	2219	7039
N0.HOG0014429	Acylphosphate phosphohydrolase (EC 3.6.1.7)	228	55	0.0138777006822831	78.5	4335	2632	7045.5
N0.HOG0004659	L-glyceraldehyde 3-phosphate reductase	55	5	0.0127403986895642	2199.5	2278	2572	7049.5
N0.HOG0004775	Autoinducer 2 (AI-2) ABC transporter, permease protein LsrC	55	5	0.0127403986895642	2199.5	2278	2572	7049.5
N0.HOG0013432	3-(3-hydroxyphenyl)propanoate hydroxylase (EC 1.14.13.127)	55	5	0.0127403986895642	2199.5	2278	2572	7049.5
N0.HOG0014095	Inorganic pyrophosphatase (EC 3.6.1.1)	55	5	0.0127403986895642	2199.5	2278	2572	7049.5
N0.HOG0020241	Glutaredoxin-like domain-containing protein PA3033	55	5	0.0127403986895642	2199.5	2278	2572	7049.5
N0.HOG0020576	Homoserine kinase (EC 2.7.1.39)	55	5	0.0127403986895642	2199.5	2278	2572	7049.5
N0.HOG0021359	Inner-membrane proton/drug antiporter (MSF type) of tripartite multidrug efflux system	55	5	0.0127403986895642	2199.5	2278	2572	7049.5
N0.HOG0014433	Phospholipid-binding protein	162	33	0.012204646498634	294	4209	2548	7051
N0.HOG0016092	Cytochrome c heme lyase subunit CcmH	45	3	0.0119607537196565	2652.5	1866	2534	7052.5
N0.HOG0016093	Cytochrome c heme lyase subunit CcmL	45	3	0.0119607537196565	2652.5	1866	2534	7052.5
N0.HOG0018962	Phage endopeptidase Rz	45	3	0.0119607537196565	2652.5	1866	2534	7052.5
N0.HOG0019141	Sirohydrochlorin ferrochelatase SirB (EC 4.99.1.4)	45	3	0.0119607537196565	2652.5	1866	2534	7052.5
N0.HOG0019549	Transcriptional regulator, LysR family	45	3	0.0119607537196565	2652.5	1866	2534	7052.5
N0.HOG0021117	SAM-dependent methyltransferase, MidA	45	3	0.0119607537196565	2652.5	1866	2534	7052.5
N0.HOG0012722	Oligopeptidase A (EC 3.4.24.70)	190	42	0.0133102699747507	196	4272.5	2587	7055.5
N0.HOG0019466	N-methyl-L-tryptophan oxidase, SolA	74	8	0.00511210933732111	1448.5	3543	2065	7056.5
N0.HOG0005172	Multimodular transpeptidase-transglycosylase (EC 2.4.1.129) (EC 3.4.-.-)	184	40	0.0128433591641687	219	4254.5	2585.5	7059
N0.HOG0015424	NAD synthetase (EC 6.3.1.5)	184	40	0.0128433591641687	219	4254.5	2585.5	7059
N0.HOG0003962	ABC transporter, permease protein 1 (cluster 5, nickel/peptides/opines)	60	6	0.0122746401142519	1944.5	2564.5	2554	7063
N0.HOG0004660	Putative oxidoreductase STM2406	60	6	0.0122746401142519	1944.5	2564.5	2554	7063
N0.HOG0005945	Xylulose kinase (EC 2.7.1.17)	60	6	0.0122746401142519	1944.5	2564.5	2554	7063
N0.HOG0006125	Formate dehydrogenase N beta subunit (EC 1.2.1.2)	60	6	0.0122746401142519	1944.5	2564.5	2554	7063
N0.HOG0006630	Redox-sensing transcriptional regulator QorR	60	6	0.0122746401142519	1944.5	2564.5	2554	7063
N0.HOG0007613	Rhodanese-domain-containing inner membrane protein YgaP	60	6	0.0122746401142519	1944.5	2564.5	2554	7063
N0.HOG0008169	Ferrichrome-iron receptor	60	6	0.0122746401142519	1944.5	2564.5	2554	7063
N0.HOG0014880	Formate dehydrogenase N alpha subunit (EC 1.2.1.2) @ selenocysteine-containing	60	6	0.0122746401142519	1944.5	2564.5	2554	7063
N0.HOG0015086	2-dehydro-3-deoxyglucarate aldolase (EC 4.1.2.20)	60	6	0.0122746401142519	1944.5	2564.5	2554	7063
N0.HOG0018483	Iron-sulphur-binding reductase	60	6	0.0122746401142519	1944.5	2564.5	2554	7063
N0.HOG0021120	Glucans biosynthesis protein D precursor	60	6	0.0122746401142519	1944.5	2564.5	2554	7063
N0.HOG0003823	D-3-phosphoglycerate dehydrogenase (EC 1.1.1.95)	68	7	0.00639307096572434	1674	3110	2285.5	7069.5
N0.HOG0005523	Cold shock protein of CSP family => CspE (naming convention as in E.coli)	68	7	0.00639307096572434	1674	3110	2285.5	7069.5
N0.HOG0015930	Pyridoxal kinase (EC 2.7.1.35)	68	7	0.00639307096572434	1674	3110	2285.5	7069.5
N0.HOG0020099	hypothetical protein	68	7	0.00639307096572434	1674	3110	2285.5	7069.5
N0.HOG0020594	Uncharacterized protein YiaF	68	7	0.00639307096572434	1674	3110	2285.5	7069.5
N0.HOG0020634	DsrB protein	68	7	0.00639307096572434	1674	3110	2285.5	7069.5
N0.HOG0010032	hypothetical protein	116	19	0.00788553160738298	654	4067.5	2356	7077.5
N0.HOG0018831	Urea carboxylase-related aminomethyltransferase	33	1	0.0120461774856335	3264	1272	2543.5	7079.5
N0.HOG0022799	Cytochrome b	33	1	0.0120461774856335	3264	1272	2543.5	7079.5
N0.HOG0023055	Chromate resistance protein ChrB	33	1	0.0120461774856335	3264	1272	2543.5	7079.5
N0.HOG0023212	Uncharacterized protein CbuG_0353	33	1	0.0120461774856335	3264	1272	2543.5	7079.5
N0.HOG0023213	Predicted transcription regulator, contains HTH domain (MarR family)	33	1	0.0120461774856335	3264	1272	2543.5	7079.5
N0.HOG0023815	FIG152265: Sodium:solute symporter associated protein	33	1	0.0120461774856335	3264	1272	2543.5	7079.5
N0.HOG0024543	Uncharacterized protein YfeK	33	1	0.0120461774856335	3264	1272	2543.5	7079.5
N0.HOG0003416	Alcohol dehydrogenase (EC 1.1.1.1)	129	23	0.0103868103232208	532	4117.5	2435.5	7085
N0.HOG0005916	Glycerol kinase (EC 2.7.1.30)	129	23	0.0103868103232208	532	4117.5	2435.5	7085
N0.HOG0018781	Nuclease	79	9	0.00460915918879671	1345.5	3709.5	2033	7088
N0.HOG0014593	Orotidine 5'-phosphate decarboxylase (EC 4.1.1.23)	216	51	0.0152443734192143	105	4318	2678	7101
N0.HOG0002803	Hydrolase, alpha/beta fold family	39	2	0.0127784422378262	2953.5	1577	2580	7110.5
N0.HOG0012830	Histone acetyltransferase HPA2 and related acetyltransferases	39	2	0.0127784422378262	2953.5	1577	2580	7110.5
N0.HOG0015219	Phosphonate ABC transporter permease protein PhnE (TC 3.A.1.9.1)	39	2	0.0127784422378262	2953.5	1577	2580	7110.5
N0.HOG0016865	(Y14336) putative extracellular protein containing predicted 35aa signal peptide	39	2	0.0127784422378262	2953.5	1577	2580	7110.5
N0.HOG0018260	hypothetical protein	39	2	0.0127784422378262	2953.5	1577	2580	7110.5
N0.HOG0022797	hypothetical protein	39	2	0.0127784422378262	2953.5	1577	2580	7110.5
N0.HOG0022798	Copper/silver efflux RND transporter, outer membrane protein CusC	39	2	0.0127784422378262	2953.5	1577	2580	7110.5
N0.HOG0023411	Tricarballylate utilization protein, TcuB	39	2	0.0127784422378262	2953.5	1577	2580	7110.5
N0.HOG0018000	Ferrous iron transport periplasmic protein EfeO, contains peptidase-M75 domain and (frequently) cupredoxin-like domain	109	17	0.00718107644345756	759.5	4036.5	2317.5	7113.5
N0.HOG0000394	Two-component system sensor histidine kinase	24	0	0.0171784887603748	3783.5	553.5	2777	7114
N0.HOG0000846	Transcriptional regulator, LysR family	24	0	0.0171784887603748	3783.5	553.5	2777	7114
N0.HOG0000968	Transcriptional regulator, AcrR family	24	0	0.0171784887603748	3783.5	553.5	2777	7114
N0.HOG0002952	Sensory box/GGDEF family protein	24	0	0.0171784887603748	3783.5	553.5	2777	7114
N0.HOG0003144	Transcriptional regulator, MerR family, associated with photolyase	24	0	0.0171784887603748	3783.5	553.5	2777	7114
N0.HOG0003481	Alcohol dehydrogenase (EC 1.1.1.1)	24	0	0.0171784887603748	3783.5	553.5	2777	7114
N0.HOG0004602	Uncharacterized MFS-type transporter	24	0	0.0171784887603748	3783.5	553.5	2777	7114
N0.HOG0009166	Integrase	24	0	0.0171784887603748	3783.5	553.5	2777	7114
N0.HOG0009456	ABC transporter, permease protein 1 (cluster 4, leucine/isoleucine/valine/benzoate)	24	0	0.0171784887603748	3783.5	553.5	2777	7114
N0.HOG0009468	Broad-specificity amino acid ABC transporter, permease protein 1	24	0	0.0171784887603748	3783.5	553.5	2777	7114
N0.HOG0009559	Error-prone repair protein UmuD	24	0	0.0171784887603748	3783.5	553.5	2777	7114
N0.HOG0009863	Broad-specificity amino acid ABC transporter, permease protein 2	24	0	0.0171784887603748	3783.5	553.5	2777	7114
N0.HOG0010312	Glycerol uptake facilitator protein	24	0	0.0171784887603748	3783.5	553.5	2777	7114
N0.HOG0010642	Tripartite tricarboxylate transporter TctC family	24	0	0.0171784887603748	3783.5	553.5	2777	7114
N0.HOG0011211	Transcriptional regulator, AraC family	24	0	0.0171784887603748	3783.5	553.5	2777	7114
N0.HOG0012659	Diadenosine tetraphosphatase and related serine/threonine protein phosphatases	24	0	0.0171784887603748	3783.5	553.5	2777	7114
N0.HOG0012995	Carbonic anhydrase, beta class (EC 4.2.1.1)	24	0	0.0171784887603748	3783.5	553.5	2777	7114
N0.HOG0013473	Chaperone protein HtpG	24	0	0.0171784887603748	3783.5	553.5	2777	7114
N0.HOG0013795	Cytochrome c-type biogenesis protein DsbD, protein-disulfide reductase (EC 1.8.1.8)	24	0	0.0171784887603748	3783.5	553.5	2777	7114
N0.HOG0015171	27kDa outer membrane protein	24	0	0.0171784887603748	3783.5	553.5	2777	7114
N0.HOG0015599	Cytochrome c-type protein NapC	24	0	0.0171784887603748	3783.5	553.5	2777	7114
N0.HOG0016042	Glutathione S-transferase (EC 2.5.1.18)	24	0	0.0171784887603748	3783.5	553.5	2777	7114
N0.HOG0016215	Sigma-fimbriae tip adhesin	24	0	0.0171784887603748	3783.5	553.5	2777	7114
N0.HOG0017576	hypothetical protein	24	0	0.0171784887603748	3783.5	553.5	2777	7114
N0.HOG0017799	Membrane protein	24	0	0.0171784887603748	3783.5	553.5	2777	7114
N0.HOG0020646	hypothetical protein	24	0	0.0171784887603748	3783.5	553.5	2777	7114
N0.HOG0021030	UDP-glucose 4-epimerase (EC 5.1.3.2)	24	0	0.0171784887603748	3783.5	553.5	2777	7114
N0.HOG0021348	Peptidase M48, Ste24p precursor	24	0	0.0171784887603748	3783.5	553.5	2777	7114
N0.HOG0021354	Cytochrome c551/c552	24	0	0.0171784887603748	3783.5	553.5	2777	7114
N0.HOG0021826	Adenylate cyclase (EC 4.6.1.1)	24	0	0.0171784887603748	3783.5	553.5	2777	7114
N0.HOG0022381	SyrP-like protein	24	0	0.0171784887603748	3783.5	553.5	2777	7114
N0.HOG0022436	antigen	24	0	0.0171784887603748	3783.5	553.5	2777	7114
N0.HOG0022443	hypothetical protein	24	0	0.0171784887603748	3783.5	553.5	2777	7114
N0.HOG0022877	Intracellular PHB depolymerase	24	0	0.0171784887603748	3783.5	553.5	2777	7114
N0.HOG0023153	hypothetical protein	24	0	0.0171784887603748	3783.5	553.5	2777	7114
N0.HOG0023157	Lipoprotein LprE	24	0	0.0171784887603748	3783.5	553.5	2777	7114
N0.HOG0023423	POSSIBLE CONSERVED TRANSMEMBRANE ALANINE AND GLYCINE RICH PROTEIN	24	0	0.0171784887603748	3783.5	553.5	2777	7114
N0.HOG0023808	hypothetical protein	24	0	0.0171784887603748	3783.5	553.5	2777	7114
N0.HOG0023816	ortholog of Bordetella pertussis (BX470248) BP2750	24	0	0.0171784887603748	3783.5	553.5	2777	7114
N0.HOG0024035	hypothetical protein	24	0	0.0171784887603748	3783.5	553.5	2777	7114
N0.HOG0024166	Fatty-acyl-CoA oxidase (EC 1.3.3.6), related to yeast fatty acid beta-oxidation enzyme POX1	24	0	0.0171784887603748	3783.5	553.5	2777	7114
N0.HOG0024192	putative membrane protein	24	0	0.0171784887603748	3783.5	553.5	2777	7114
N0.HOG0024282	Nitrate/nitrite transporter CHU_1319, NarK/U family	24	0	0.0171784887603748	3783.5	553.5	2777	7114
N0.HOG0024355	putative lipoprotein	24	0	0.0171784887603748	3783.5	553.5	2777	7114
N0.HOG0024369	hypothetical protein	24	0	0.0171784887603748	3783.5	553.5	2777	7114
N0.HOG0024378	polyhydroxyalkanoate granule-associated protein PhaI	24	0	0.0171784887603748	3783.5	553.5	2777	7114
N0.HOG0024416	Putative heme iron utilization protein	24	0	0.0171784887603748	3783.5	553.5	2777	7114
[truncated: 1,405 more rows]
