# Supplementary material for: Identifying potential novel widespread determinants of bacterial pathogenicity using phylogenetic-based orthology analysis
Source: Front Microbiol. 2025 May 1;16:1494490. doi: 10.3389/fmicb.2025.1494490 (PMC12078273; doi:10.3389/fmicb.2025.1494490)
Supplement: Supplementary file 1 [file Data_Sheet_1.zip › Supplementary_Table_4_NotsignificantHOGs_matching_VFDB.tsv]

Supplementary Table 4: Non-significant HOGs that map to VFDB, including their names and respective rankings based on the applied criteria. HOGs are ranked by the combined HP, NHP, and FDR ranks (lower rank value is better).
HOG_ID	HOG_Name	Number_of_HP_strains	Number_of_NHP_strains	fdr	rank_HP	rank_NHP	rank_fdr	combined_rank
N0.HOG0000608	Oxidoreductase, short-chain dehydrogenase/reductase family	18	0	0.0593535917936304	6652.5	10910.5	283	17846
N0.HOG0000659	Two-component system response regulator QseB	18	0	0.0593535917936304	6652.5	10910.5	283	17846
N0.HOG0000693	Tricarboxylate transport transcriptional regulator TctD	18	0	0.0593535917936304	6652.5	10910.5	283	17846
N0.HOG0002485	Transcriptional regulator, LysR family	18	0	0.0593535917936304	6652.5	10910.5	283	17846
N0.HOG0002540	Transcriptional regulator, LysR family	18	0	0.0593535917936304	6652.5	10910.5	283	17846
N0.HOG0002605	hypothetical protein	18	0	0.0593535917936304	6652.5	10910.5	283	17846
N0.HOG0002659	Methyl-accepting chemotaxis sensor/transducer protein	18	0	0.0593535917936304	6652.5	10910.5	283	17846
N0.HOG0002751	Multidrug efflux system EmrAB-OMF, inner-membrane proton/drug antiporter EmrB (MFS type)	18	0	0.0593535917936304	6652.5	10910.5	283	17846
N0.HOG0002754	Inner-membrane proton/drug antiporter (MSF type) of tripartite multidrug efflux system	18	0	0.0593535917936304	6652.5	10910.5	283	17846
N0.HOG0003275	Regulatory protein LuxO	18	0	0.0593535917936304	6652.5	10910.5	283	17846
N0.HOG0004118	ABC transporter, ATP-binding protein 2 (cluster 4, leucine/isoleucine/valine/benzoate)	18	0	0.0593535917936304	6652.5	10910.5	283	17846
N0.HOG0004148	ABC transporter, permease protein 2 (cluster 4, leucine/isoleucine/valine/benzoate) / ABC transporter, ATP-binding protein 1 (cluster 4, leucine/isoleucine/valine/benzoate)	18	0	0.0593535917936304	6652.5	10910.5	283	17846
N0.HOG0004220	Outer membrane vitamin B12 receptor BtuB	18	0	0.0593535917936304	6652.5	10910.5	283	17846
N0.HOG0004794	RNA polymerase sigma factor for flagellar operon	18	0	0.0593535917936304	6652.5	10910.5	283	17846
N0.HOG0005874	Cell wall-associated hydrolases (invasion-associated proteins)	18	0	0.0593535917936304	6652.5	10910.5	283	17846
N0.HOG0006110	Anaerobic dimethyl sulfoxide reductase chain B (EC 1.8.5.3), iron-sulfur binding subunit	18	0	0.0593535917936304	6652.5	10910.5	283	17846
N0.HOG0006116	Putative oxidoreductase STM0611-0613, chain B	18	0	0.0593535917936304	6652.5	10910.5	283	17846
N0.HOG0006201	Type II secretory pathway, ATPase PulE/Tfp pilus assembly pathway, ATPase PilB	18	0	0.0593535917936304	6652.5	10910.5	283	17846
N0.HOG0006526	Efflux transport system, outer membrane factor (OMF) lipoprotein	18	0	0.0593535917936304	6652.5	10910.5	283	17846
N0.HOG0007350	Transcriptional regulator, LysR family	18	0	0.0593535917936304	6652.5	10910.5	283	17846
N0.HOG0007666	Membrane fusion component of MSF-type tripartite multidrug efflux system	18	0	0.0593535917936304	6652.5	10910.5	283	17846
N0.HOG0007771	Methionine ABC transporter substrate-binding protein	18	0	0.0593535917936304	6652.5	10910.5	283	17846
N0.HOG0007778	Methionine ABC transporter substrate-binding protein	18	0	0.0593535917936304	6652.5	10910.5	283	17846
N0.HOG0007784	Translation elongation factor Tu	18	0	0.0593535917936304	6652.5	10910.5	283	17846
N0.HOG0008183	Ferrichrome-iron receptor	18	0	0.0593535917936304	6652.5	10910.5	283	17846
N0.HOG0009047	Malonyl CoA-acyl carrier protein transacylase (EC 2.3.1.39)	18	0	0.0593535917936304	6652.5	10910.5	283	17846
N0.HOG0010489	Ribulose-phosphate 3-epimerase (EC 5.1.3.1)	18	0	0.0593535917936304	6652.5	10910.5	283	17846
N0.HOG0012083	Tyrosine-protein kinase (EC 2.7.10.2)	18	0	0.0593535917936304	6652.5	10910.5	283	17846
N0.HOG0012176	Outer membrane porin OmpU	18	0	0.0593535917936304	6652.5	10910.5	283	17846
N0.HOG0015021	Flagellar biosynthesis protein FliR	18	0	0.0593535917936304	6652.5	10910.5	283	17846
N0.HOG0016285	Flagellar biosynthesis protein FliS	18	0	0.0593535917936304	6652.5	10910.5	283	17846
N0.HOG0016380	T6SS component TssK (ImpJ/VasE)	18	0	0.0593535917936304	6652.5	10910.5	283	17846
N0.HOG0022462	hypothetical protein	18	0	0.0593535917936304	6652.5	10910.5	283	17846
N0.HOG0022817	PE family protein	18	0	0.0593535917936304	6652.5	10910.5	283	17846
N0.HOG0024009	ESAT-6-like protein EsxH, 10 kDa antigen CFP7	18	0	0.0593535917936304	6652.5	10910.5	283	17846
N0.HOG0024301	ESAT-6-like protein EsxG	18	0	0.0593535917936304	6652.5	10910.5	283	17846
N0.HOG0025707	Type III secretion inner membrane protein (YscQ,homologous to flagellar export components)	18	0	0.0593535917936304	6652.5	10910.5	283	17846
N0.HOG0026659	Lipoprotein, ToxR-activated gene, TagA	18	0	0.0593535917936304	6652.5	10910.5	283	17846
N0.HOG0026674	Integral membrane indolylacetylinositol arabinosyltransferase EmbA (EC 2.4.2.-)	18	0	0.0593535917936304	6652.5	10910.5	283	17846
N0.HOG0026684	Integral membrane protein EccD3, component of Type VII secretion system ESX-3	18	0	0.0593535917936304	6652.5	10910.5	283	17846
N0.HOG0026912	Exported repetitive protein (Cell surface protein PirG)	18	0	0.0593535917936304	6652.5	10910.5	283	17846
N0.HOG0026928	Membrane protein EccE3, component of Type VII secretion system ESX-3	18	0	0.0593535917936304	6652.5	10910.5	283	17846
N0.HOG0026929	Protein EspG3, component of Type VII secretion system ESX-3	18	0	0.0593535917936304	6652.5	10910.5	283	17846
N0.HOG0027446	Sulfotransferase	18	0	0.0593535917936304	6652.5	10910.5	283	17846
N0.HOG0028014	Cell invasion protein SipB	18	0	0.0593535917936304	6652.5	10910.5	283	17846
N0.HOG0030351	MSHA biogenesis protein MshI	18	0	0.0593535917936304	6652.5	10910.5	283	17846
N0.HOG0000287	Two-component system sensor histidine kinase SMc02367	17	0	0.0743796655558708	7275.5	10910.5	771	18957
N0.HOG0001957	Two-component transcriptional response regulator, LuxR family	17	0	0.0743796655558708	7275.5	10910.5	771	18957
N0.HOG0002332	Glycosyl transferase, group 1 family protein	17	0	0.0743796655558708	7275.5	10910.5	771	18957
N0.HOG0002577	Transcriptional regulator, LysR family	17	0	0.0743796655558708	7275.5	10910.5	771	18957
N0.HOG0007381	Transcriptional regulator, LysR family	17	0	0.0743796655558708	7275.5	10910.5	771	18957
N0.HOG0011682	Cyclopropane-fatty-acyl-phospholipid synthase (EC 2.1.1.79), plant type	17	0	0.0743796655558708	7275.5	10910.5	771	18957
N0.HOG0012078	Capsular polysaccharide synthesis enzyme CpsD, exopolysaccharide synthesis	17	0	0.0743796655558708	7275.5	10910.5	771	18957
N0.HOG0013411	Catalase KatE-intracellular protease (EC 1.11.1.6)	17	0	0.0743796655558708	7275.5	10910.5	771	18957
N0.HOG0015935	T6SS component TssF (ImpG/VasA)	17	0	0.0743796655558708	7275.5	10910.5	771	18957
N0.HOG0027342	RTX toxins and related Ca2+-binding proteins	17	0	0.0743796655558708	7275.5	10910.5	771	18957
N0.HOG0029316	Oxygen-regulated invasion protein OrgA	17	0	0.0743796655558708	7275.5	10910.5	771	18957
N0.HOG0029854	Type III secretion outermembrane negative regulator of secretion (TyeA)	17	0	0.0743796655558708	7275.5	10910.5	771	18957
N0.HOG0030276	hypothetical protein	17	0	0.0743796655558708	7275.5	10910.5	771	18957
N0.HOG0000064	Glutamine ABC transporter, ATP-binding protein GlnQ	16	0	0.0907960956033005	7858	10910.5	1194	19962.5
N0.HOG0000291	Sensor histidine kinase Reut_B5169	16	0	0.0907960956033005	7858	10910.5	1194	19962.5
N0.HOG0002447	ABC transporter, ATP-binding protein (cluster 5, nickel/peptides/opines)	16	0	0.0907960956033005	7858	10910.5	1194	19962.5
N0.HOG0002670	Methyl-accepting chemotaxis sensor/transducer protein	16	0	0.0907960956033005	7858	10910.5	1194	19962.5
N0.HOG0003619	Rtn protein	16	0	0.0907960956033005	7858	10910.5	1194	19962.5
N0.HOG0003698	ABC-type hemin transport system, ATPase component	16	0	0.0907960956033005	7858	10910.5	1194	19962.5
N0.HOG0003811	RND efflux system, membrane fusion protein	16	0	0.0907960956033005	7858	10910.5	1194	19962.5
N0.HOG0003818	RND efflux system, membrane fusion protein	16	0	0.0907960956033005	7858	10910.5	1194	19962.5
N0.HOG0004167	T1SS peptidoglycan-associated lipoprotein LapL	16	0	0.0907960956033005	7858	10910.5	1194	19962.5
N0.HOG0005830	Zinc-type alcohol dehydrogenase-like protein	16	0	0.0907960956033005	7858	10910.5	1194	19962.5
N0.HOG0006819	periplasmic serine protease DO (htrA)	16	0	0.0907960956033005	7858	10910.5	1194	19962.5
N0.HOG0008151	Outer membrane receptor for ferric-pyochelin FptA @ Outer membrane receptor for ferric siderophore	16	0	0.0907960956033005	7858	10910.5	1194	19962.5
N0.HOG0008416	adhesin	16	0	0.0907960956033005	7858	10910.5	1194	19962.5
N0.HOG0009001	Guanosine-3',5'-bis(diphosphate) 3'-pyrophosphohydrolase (EC 3.1.7.2) / GTP pyrophosphokinase (EC 2.7.6.5), (p)ppGpp synthetase II	16	0	0.0907960956033005	7858	10910.5	1194	19962.5
N0.HOG0009855	ABC transporter, permease protein 2 (cluster 4, leucine/isoleucine/valine/benzoate)	16	0	0.0907960956033005	7858	10910.5	1194	19962.5
N0.HOG0009889	Di-tripeptide/H+ symporter	16	0	0.0907960956033005	7858	10910.5	1194	19962.5
N0.HOG0010689	VgrG protein	16	0	0.0907960956033005	7858	10910.5	1194	19962.5
N0.HOG0010873	T6SS PAAR-repeat protein / RhaS protein	16	0	0.0907960956033005	7858	10910.5	1194	19962.5
N0.HOG0013356	Periplasmic hemin-binding protein	16	0	0.0907960956033005	7858	10910.5	1194	19962.5
N0.HOG0013413	Catalase KatE-intracellular protease (EC 1.11.1.6)	16	0	0.0907960956033005	7858	10910.5	1194	19962.5
N0.HOG0016209	Sigma-fimbriae uncharacterized paralogous subunit	16	0	0.0907960956033005	7858	10910.5	1194	19962.5
N0.HOG0016379	T6SS component TssK (ImpJ/VasE)	16	0	0.0907960956033005	7858	10910.5	1194	19962.5
N0.HOG0016756	Transcriptional activator ToxR	16	0	0.0907960956033005	7858	10910.5	1194	19962.5
N0.HOG0017607	T6SS component TssM (IcmF/VasK)	16	0	0.0907960956033005	7858	10910.5	1194	19962.5
N0.HOG0018051	putative lipoprotein	16	0	0.0907960956033005	7858	10910.5	1194	19962.5
N0.HOG0020924	hypothetical protein	16	0	0.0907960956033005	7858	10910.5	1194	19962.5
N0.HOG0021626	Inner membrane protein forms channel for type IV secretion of T-DNA complex, VirB8	16	0	0.0907960956033005	7858	10910.5	1194	19962.5
N0.HOG0024807	3-alpha-hydroxysteroid dehydrogenase (EC 1.1.1.50)	16	0	0.0907960956033005	7858	10910.5	1194	19962.5
N0.HOG0026281	Dehydrogenases with different specificities (related to short-chain alcohol dehydrogenases)	16	0	0.0907960956033005	7858	10910.5	1194	19962.5
N0.HOG0026955	Probable transcription regulator Mig-14	16	0	0.0907960956033005	7858	10910.5	1194	19962.5
N0.HOG0027758	Putative toxin subunit	16	0	0.0907960956033005	7858	10910.5	1194	19962.5
N0.HOG0028377	Inner membrane protein forms channel for type IV secretion of T-DNA complex, VirB3	16	0	0.0907960956033005	7858	10910.5	1194	19962.5
N0.HOG0030204	Chaperone protein SicP	16	0	0.0907960956033005	7858	10910.5	1194	19962.5
N0.HOG0031546	MSHA pilin protein MshB	16	0	0.0907960956033005	7858	10910.5	1194	19962.5
N0.HOG0000379	Two-component system sensor histidine kinase	15	0	0.114458995305093	8458	10910.5	1640	21008.5
N0.HOG0000398	Flagellar sensory histidine kinase FlgS	15	0	0.114458995305093	8458	10910.5	1640	21008.5
N0.HOG0000686	hypothetical protein	15	0	0.114458995305093	8458	10910.5	1640	21008.5
N0.HOG0004187	T6SS outer membrane component TssL (ImpK/VasF) / OmpA/MotB domain	15	0	0.114458995305093	8458	10910.5	1640	21008.5
N0.HOG0005268	T6SS AAA+ chaperone ClpV (TssH)	15	0	0.114458995305093	8458	10910.5	1640	21008.5
N0.HOG0008180	Ferrichrome-iron receptor	15	0	0.114458995305093	8458	10910.5	1640	21008.5
N0.HOG0014982	Type III secretion inner membrane protein (YscR,SpaR,HrcR,EscR,homologous to flagellar export components)	15	0	0.114458995305093	8458	10910.5	1640	21008.5
N0.HOG0015024	Flagellar biosynthesis protein FliR	15	0	0.114458995305093	8458	10910.5	1640	21008.5
N0.HOG0016422	T6SS component TssB (ImpB/VipA)	15	0	0.114458995305093	8458	10910.5	1640	21008.5
N0.HOG0021860	hypothetical protein	15	0	0.114458995305093	8458	10910.5	1640	21008.5
N0.HOG0022741	Hemerythrin domain protein	15	0	0.114458995305093	8458	10910.5	1640	21008.5
N0.HOG0027069	T6SS PAAR-repeat protein	15	0	0.114458995305093	8458	10910.5	1640	21008.5
N0.HOG0027906	17 kDa surface antigen precursor	15	0	0.114458995305093	8458	10910.5	1640	21008.5
N0.HOG0028442	hypothetical protein	15	0	0.114458995305093	8458	10910.5	1640	21008.5
N0.HOG0030831	Flp pilus assembly surface protein TadF, ATP/GTP-binding motif	15	0	0.114458995305093	8458	10910.5	1640	21008.5
N0.HOG0000012	ABC transporter, ATP-binding protein	14	0	0.13984635073426	9148	10910.5	2119.5	22178
N0.HOG0000467	Enoyl-[acyl-carrier-protein] reductase (EC 1.3.1.-), 7-alpha-HSDH-like => refractory to triclosan	14	0	0.13984635073426	9148	10910.5	2119.5	22178
N0.HOG0000589	Putative oxidoreductase	14	0	0.13984635073426	9148	10910.5	2119.5	22178
N0.HOG0000667	Two-component transcriptional response regulator, LuxR family	14	0	0.13984635073426	9148	10910.5	2119.5	22178
N0.HOG0001242	ABC transporter, transmembrane region:ABC transporter:Peptidase C39, bacteriocin processing	14	0	0.13984635073426	9148	10910.5	2119.5	22178
N0.HOG0003563	RND efflux system, inner membrane transporter	14	0	0.13984635073426	9148	10910.5	2119.5	22178
N0.HOG0004130	ABC transporter, ATP-binding protein 2 (cluster 4, leucine/isoleucine/valine/benzoate)	14	0	0.13984635073426	9148	10910.5	2119.5	22178
N0.HOG0005270	T6SS AAA+ chaperone ClpV (TssH)	14	0	0.13984635073426	9148	10910.5	2119.5	22178
N0.HOG0005823	Alcohol dehydrogenase (EC 1.1.1.1)	14	0	0.13984635073426	9148	10910.5	2119.5	22178
N0.HOG0006545	Efflux transport system, outer membrane factor (OMF) lipoprotein	14	0	0.13984635073426	9148	10910.5	2119.5	22178
N0.HOG0006753	hypothetical protein	14	0	0.13984635073426	9148	10910.5	2119.5	22178
N0.HOG0007835	Cation transporting ATPase, N-terminal:Haloacid dehalogenase-like hydrolase:Cation transporting ATPase, C-terminal:E1-E2 ATPase- associated region	14	0	0.13984635073426	9148	10910.5	2119.5	22178
N0.HOG0008102	Beta-lactamase class C-like and penicillin binding proteins (PBPs) superfamily	14	0	0.13984635073426	9148	10910.5	2119.5	22178
N0.HOG0008178	Ferrichrome-iron receptor	14	0	0.13984635073426	9148	10910.5	2119.5	22178
N0.HOG0010300	Multidrug-efflux transporter, major facilitator superfamily (MFS)	14	0	0.13984635073426	9148	10910.5	2119.5	22178
N0.HOG0014952	Flagellar biosynthesis protein FliQ	14	0	0.13984635073426	9148	10910.5	2119.5	22178
N0.HOG0017124	hypothetical protein	14	0	0.13984635073426	9148	10910.5	2119.5	22178
N0.HOG0018844	Inner membrane protein forms channel for type IV secretion of T-DNA complex, VirB3 / ATPase required for both assembly of type IV secretion complex and secretion of T-DNA complex, VirB4	14	0	0.13984635073426	9148	10910.5	2119.5	22178
N0.HOG0019094	T6SS component Hcp	14	0	0.13984635073426	9148	10910.5	2119.5	22178
N0.HOG0022010	hypothetical protein	14	0	0.13984635073426	9148	10910.5	2119.5	22178
N0.HOG0024156	hypothetical protein	14	0	0.13984635073426	9148	10910.5	2119.5	22178
N0.HOG0025599	Membrane protein	14	0	0.13984635073426	9148	10910.5	2119.5	22178
N0.HOG0027724	MSHA biogenesis protein MshQ	14	0	0.13984635073426	9148	10910.5	2119.5	22178
N0.HOG0028452	FIG00350110: hypothetical protein	14	0	0.13984635073426	9148	10910.5	2119.5	22178
N0.HOG0029177	FOG: PAS/PAC domain	14	0	0.13984635073426	9148	10910.5	2119.5	22178
N0.HOG0029315	Type III secretion inner membrane protein (YscQ,homologous to flagellar export components)	14	0	0.13984635073426	9148	10910.5	2119.5	22178
N0.HOG0031590	Type II secretory pathway, pseudopilin PulG	14	0	0.13984635073426	9148	10910.5	2119.5	22178
N0.HOG0000582	Oxidoreductase, short-chain dehydrogenase/reductase family	13	0	0.175236798596272	9863.5	10910.5	2680.5	23454.5
N0.HOG0000722	Response regulator	13	0	0.175236798596272	9863.5	10910.5	2680.5	23454.5
N0.HOG0002274	Glycosyltransferase SCO2318	13	0	0.175236798596272	9863.5	10910.5	2680.5	23454.5
N0.HOG0002526	Transcriptional regulator, LysR family	13	0	0.175236798596272	9863.5	10910.5	2680.5	23454.5
N0.HOG0003639	diguanylate cyclase/phosphodiesterase (GGDEF & EAL domains) with PAS/PAC sensor(s)	13	0	0.175236798596272	9863.5	10910.5	2680.5	23454.5
N0.HOG0004236	TonB-dependent receptor; Outer membrane receptor for ferrienterochelin and colicins	13	0	0.175236798596272	9863.5	10910.5	2680.5	23454.5
N0.HOG0005876	Probable lipoprotein NlpC	13	0	0.175236798596272	9863.5	10910.5	2680.5	23454.5
N0.HOG0007587	Protein LpfE	13	0	0.175236798596272	9863.5	10910.5	2680.5	23454.5
N0.HOG0011138	Transposase	13	0	0.175236798596272	9863.5	10910.5	2680.5	23454.5
N0.HOG0013075	hypothetical protein	13	0	0.175236798596272	9863.5	10910.5	2680.5	23454.5
N0.HOG0016277	T6SS component TssG (ImpH/VasB)	13	0	0.175236798596272	9863.5	10910.5	2680.5	23454.5
N0.HOG0024324	hypothetical protein	13	0	0.175236798596272	9863.5	10910.5	2680.5	23454.5
N0.HOG0024745	hypothetical protein	13	0	0.175236798596272	9863.5	10910.5	2680.5	23454.5
N0.HOG0024985	T6SS forkhead associated domain protein ImpI/VasC	13	0	0.175236798596272	9863.5	10910.5	2680.5	23454.5
N0.HOG0026021	hypothetical protein	13	0	0.175236798596272	9863.5	10910.5	2680.5	23454.5
N0.HOG0027580	hypothetical protein	13	0	0.175236798596272	9863.5	10910.5	2680.5	23454.5
N0.HOG0027928	Integral membrane protein EccD5, component of Type VII secretion system ESX-5	13	0	0.175236798596272	9863.5	10910.5	2680.5	23454.5
N0.HOG0031452	Type III secretion injected virulence protein (YopP,YopJ, induces apoptosis, prevents cytokine induction, inhibits NFkb activation)	13	0	0.175236798596272	9863.5	10910.5	2680.5	23454.5
N0.HOG0031663	IcmP (DotM) protein	13	0	0.175236798596272	9863.5	10910.5	2680.5	23454.5
N0.HOG0032029	Type III secretion cytoplasmic protein (YscK)	13	0	0.175236798596272	9863.5	10910.5	2680.5	23454.5
N0.HOG0032030	Type III secretion cytoplasmic LcrG inhibitor (LcrV,secretion and targeting control protein, V antigen)	13	0	0.175236798596272	9863.5	10910.5	2680.5	23454.5
N0.HOG0032278	IcmE (DotG) protein	13	0	0.175236798596272	9863.5	10910.5	2680.5	23454.5
N0.HOG0032641	Type III secretion cytoplasmic protein (YscI)	13	0	0.175236798596272	9863.5	10910.5	2680.5	23454.5
N0.HOG0032642	Type III secretion effector protein (YopR, encoded by YscH)	13	0	0.175236798596272	9863.5	10910.5	2680.5	23454.5
N0.HOG0032643	Type III secretion spans bacterial envelope protein (YscG)	13	0	0.175236798596272	9863.5	10910.5	2680.5	23454.5
N0.HOG0032644	Type III secretion inner membrane protein (YscD,homologous to flagellar export components)	13	0	0.175236798596272	9863.5	10910.5	2680.5	23454.5
N0.HOG0032645	Type III secretion spans bacterial envelope protein (YscO)	13	0	0.175236798596272	9863.5	10910.5	2680.5	23454.5
N0.HOG0032646	Type III secretion outermembrane contact sensing protein (YopN,Yop4b,LcrE)	13	0	0.175236798596272	9863.5	10910.5	2680.5	23454.5
N0.HOG0032647	Type III secretion chaperone SycN	13	0	0.175236798596272	9863.5	10910.5	2680.5	23454.5
N0.HOG0032648	Type III secretion protein SctX	13	0	0.175236798596272	9863.5	10910.5	2680.5	23454.5
N0.HOG0032649	Chaperone protein YscY (Yop proteins translocation protein Y)	13	0	0.175236798596272	9863.5	10910.5	2680.5	23454.5
N0.HOG0032650	Type III secretion cytoplasmic plug protein (LcrG)	13	0	0.175236798596272	9863.5	10910.5	2680.5	23454.5
N0.HOG0032651	Type III secretion host injection protein (YopB)	13	0	0.175236798596272	9863.5	10910.5	2680.5	23454.5
N0.HOG0032652	Type III secretion host injection and negative regulator protein (YopD)	13	0	0.175236798596272	9863.5	10910.5	2680.5	23454.5
N0.HOG0032756	Methyl-accepting chemotaxis sensor/transducer protein	13	0	0.175236798596272	9863.5	10910.5	2680.5	23454.5
N0.HOG0000090	Nickel ABC transporter, ATP-binding protein NikE2 (TC 3.A.1.5.3)	12	0	0.204130416222618	10772.5	10910.5	3385.5	25068.5
N0.HOG0000263	Osmosensitive K+ channel histidine kinase KdpD	12	0	0.204130416222618	10772.5	10910.5	3385.5	25068.5
N0.HOG0000323	Secretion system regulator: Sensor component (EC 2.7.3.-) (EC 2.7.1.40)	12	0	0.204130416222618	10772.5	10910.5	3385.5	25068.5
N0.HOG0000661	Two-component transcriptional response regulator, OmpR family	12	0	0.204130416222618	10772.5	10910.5	3385.5	25068.5
N0.HOG0000665	Two-component system response regulator QseB	12	0	0.204130416222618	10772.5	10910.5	3385.5	25068.5
N0.HOG0000718	hypothetical protein	12	0	0.204130416222618	10772.5	10910.5	3385.5	25068.5
N0.HOG0000742	Two-component transcriptional response regulator, LuxR family	12	0	0.204130416222618	10772.5	10910.5	3385.5	25068.5
N0.HOG0000770	LysR family transcriptional regulator STM3121	12	0	0.204130416222618	10772.5	10910.5	3385.5	25068.5
N0.HOG0000942	Transcriptional regulator, LysR family	12	0	0.204130416222618	10772.5	10910.5	3385.5	25068.5
N0.HOG0002431	Dipeptide ABC transporter, ATP-binding protein DppD (TC 3.A.1.5.2)	12	0	0.204130416222618	10772.5	10910.5	3385.5	25068.5
N0.HOG0002500	Transcriptional regulator Bxe_A1649, LysR family	12	0	0.204130416222618	10772.5	10910.5	3385.5	25068.5
N0.HOG0002608	Methyl-accepting chemotaxis protein	12	0	0.204130416222618	10772.5	10910.5	3385.5	25068.5
N0.HOG0002660	Methyl-accepting chemotaxis protein	12	0	0.204130416222618	10772.5	10910.5	3385.5	25068.5
N0.HOG0003360	UDP-glucose 4-epimerase (EC 5.1.3.2)	12	0	0.204130416222618	10772.5	10910.5	3385.5	25068.5
N0.HOG0003568	RND efflux system, inner membrane transporter	12	0	0.204130416222618	10772.5	10910.5	3385.5	25068.5
N0.HOG0003643	Sensory box/GGDEF family protein	12	0	0.204130416222618	10772.5	10910.5	3385.5	25068.5
N0.HOG0003655	diguanylate cyclase/phosphodiesterase (GGDEF & EAL domains) with PAS/PAC sensor(s)	12	0	0.204130416222618	10772.5	10910.5	3385.5	25068.5
N0.HOG0004248	TonB-dependent receptor; Outer membrane receptor for ferrienterochelin and colicins	12	0	0.204130416222618	10772.5	10910.5	3385.5	25068.5
N0.HOG0005272	T6SS AAA+ chaperone ClpV (TssH)	12	0	0.204130416222618	10772.5	10910.5	3385.5	25068.5
N0.HOG0005291	UTP--glucose-1-phosphate uridylyltransferase (EC 2.7.7.9)	12	0	0.204130416222618	10772.5	10910.5	3385.5	25068.5
N0.HOG0006085	Respiratory nitrate reductase beta chain (EC 1.7.99.4)	12	0	0.204130416222618	10772.5	10910.5	3385.5	25068.5
N0.HOG0006182	Phosphomannomutase (EC 5.4.2.8)	12	0	0.204130416222618	10772.5	10910.5	3385.5	25068.5
N0.HOG0006203	General secretion pathway protein E	12	0	0.204130416222618	10772.5	10910.5	3385.5	25068.5
N0.HOG0007322	Peptide-methionine (R)-S-oxide reductase MsrB (EC 1.8.4.12)	12	0	0.204130416222618	10772.5	10910.5	3385.5	25068.5
N0.HOG0007667	Multidrug efflux system EmrAB-OMF, membrane fusion component EmrA	12	0	0.204130416222618	10772.5	10910.5	3385.5	25068.5
N0.HOG0007802	Translation elongation factor Tu	12	0	0.204130416222618	10772.5	10910.5	3385.5	25068.5
N0.HOG0008152	Outer membrane receptor for ferric coprogen and ferric-rhodotorulic acid	12	0	0.204130416222618	10772.5	10910.5	3385.5	25068.5
N0.HOG0008258	fimbrial chaperone protein	12	0	0.204130416222618	10772.5	10910.5	3385.5	25068.5
N0.HOG0008409	type 1 fimbriae anchoring protein FimD	12	0	0.204130416222618	10772.5	10910.5	3385.5	25068.5
N0.HOG0008471	Phage head, head-tail preconnector protease C / Phage head, scaffolding domain Nu3	12	0	0.204130416222618	10772.5	10910.5	3385.5	25068.5
N0.HOG0008523	UDP-4-amino-4-deoxy-L-arabinose--oxoglutarate aminotransferase (EC 2.6.1.87)	12	0	0.204130416222618	10772.5	10910.5	3385.5	25068.5
N0.HOG0008901	Sugar transferases involved in lipopolysaccharide synthesis	12	0	0.204130416222618	10772.5	10910.5	3385.5	25068.5
N0.HOG0009049	Malonyl CoA-acyl carrier protein transacylase (EC 2.3.1.39)	12	0	0.204130416222618	10772.5	10910.5	3385.5	25068.5
N0.HOG0009995	Undecaprenyl-phosphate 4-deoxy-4-formamido-L-arabinose transferase (EC 2.4.2.53)	12	0	0.204130416222618	10772.5	10910.5	3385.5	25068.5
N0.HOG0010253	Flagellar basal-body rod protein FlgG	12	0	0.204130416222618	10772.5	10910.5	3385.5	25068.5
N0.HOG0011133	Transposase	12	0	0.204130416222618	10772.5	10910.5	3385.5	25068.5
N0.HOG0012577	Positive regulator of CheA protein activity (CheW)	12	0	0.204130416222618	10772.5	10910.5	3385.5	25068.5
N0.HOG0012630	Insertion element IS407 (Burkholderia multivorans) transposase	12	0	0.204130416222618	10772.5	10910.5	3385.5	25068.5
N0.HOG0012741	hypothetical protein	12	0	0.204130416222618	10772.5	10910.5	3385.5	25068.5
N0.HOG0012902	3-deoxy-manno-octulosonate cytidylyltransferase (EC 2.7.7.38)	12	0	0.204130416222618	10772.5	10910.5	3385.5	25068.5
N0.HOG0013049	Lipid A phosphoethanolamine transferase, putative	12	0	0.204130416222618	10772.5	10910.5	3385.5	25068.5
N0.HOG0013278	D-arabinose-5-phosphate isomerase (EC 5.3.1.13)	12	0	0.204130416222618	10772.5	10910.5	3385.5	25068.5
N0.HOG0013595	Putative polysaccharide export protein YccZ precursor	12	0	0.204130416222618	10772.5	10910.5	3385.5	25068.5
N0.HOG0014366	T6SS component Hcp	12	0	0.204130416222618	10772.5	10910.5	3385.5	25068.5
N0.HOG0014635	Type III secretion inner membrane channel protein (LcrD,HrcV,EscV,SsaV)	12	0	0.204130416222618	10772.5	10910.5	3385.5	25068.5
N0.HOG0014980	Type III secretion inner membrane protein (YscR,SpaR,HrcR,EscR,homologous to flagellar export components)	12	0	0.204130416222618	10772.5	10910.5	3385.5	25068.5
N0.HOG0015032	Type III secretion inner membrane protein (YscT,HrcT,SpaR,EscT,EpaR1,homologous to flagellar export components)	12	0	0.204130416222618	10772.5	10910.5	3385.5	25068.5
N0.HOG0017017	Large repetitive protein	12	0	0.204130416222618	10772.5	10910.5	3385.5	25068.5
N0.HOG0017992	T6SS secretion lipoprotein TssJ (VasD)	12	0	0.204130416222618	10772.5	10910.5	3385.5	25068.5
N0.HOG0018267	invasion plasmid antigen / internalin, putative	12	0	0.204130416222618	10772.5	10910.5	3385.5	25068.5
N0.HOG0024417	hypothetical protein	12	0	0.204130416222618	10772.5	10910.5	3385.5	25068.5
N0.HOG0026111	Cytochrome P450	12	0	0.204130416222618	10772.5	10910.5	3385.5	25068.5
N0.HOG0027027	RhlA, 3-(3-hydroxyalkanoyloxy)alkanoic acids (HAAs) synthase	12	0	0.204130416222618	10772.5	10910.5	3385.5	25068.5
N0.HOG0028185	Type IV fimbrial biogenesis protein PilX	12	0	0.204130416222618	10772.5	10910.5	3385.5	25068.5
N0.HOG0029390	Type III secretion protein SsaD	12	0	0.204130416222618	10772.5	10910.5	3385.5	25068.5
N0.HOG0029391	Type III secretion protein SsaG	12	0	0.204130416222618	10772.5	10910.5	3385.5	25068.5
N0.HOG0030041	Tfp pilus assembly protein FimV	12	0	0.204130416222618	10772.5	10910.5	3385.5	25068.5
N0.HOG0030042	General secretion pathway protein C	12	0	0.204130416222618	10772.5	10910.5	3385.5	25068.5
N0.HOG0030474	General secretion pathway protein L	12	0	0.204130416222618	10772.5	10910.5	3385.5	25068.5
N0.HOG0031061	General secretion pathway protein G	12	0	0.204130416222618	10772.5	10910.5	3385.5	25068.5
N0.HOG0031081	General secretion pathway protein M	12	0	0.204130416222618	10772.5	10910.5	3385.5	25068.5
N0.HOG0031116	putative general secretion pathway protein [KO:K02463]	12	0	0.204130416222618	10772.5	10910.5	3385.5	25068.5
N0.HOG0031246	Acyl-CoA dehydrogenase (EC 1.3.8.1), Mycobacterial subgroup FadE14	12	0	0.204130416222618	10772.5	10910.5	3385.5	25068.5
N0.HOG0031336	hypothetical protein	12	0	0.204130416222618	10772.5	10910.5	3385.5	25068.5
N0.HOG0031384	Pyoverdine synthetase PvdF, N5-hydroxyornithine formyltransferase	12	0	0.204130416222618	10772.5	10910.5	3385.5	25068.5
N0.HOG0032789	Inositol phosphate phosphatase sopB (EC 3.1.3.-)	12	0	0.204130416222618	10772.5	10910.5	3385.5	25068.5
N0.HOG0033333	Type III secretion low calcium response protein (LcrR)	12	0	0.204130416222618	10772.5	10910.5	3385.5	25068.5
N0.HOG0033477	27.5 kDa virulence protein	12	0	0.204130416222618	10772.5	10910.5	3385.5	25068.5
N0.HOG0033603	Type IV fimbrial biogenesis protein PilW	12	0	0.204130416222618	10772.5	10910.5	3385.5	25068.5
N0.HOG0033634	putative TonB-dependent receptor	12	0	0.204130416222618	10772.5	10910.5	3385.5	25068.5
N0.HOG0035021	MSHA biogenesis protein MshI	12	0	0.204130416222618	10772.5	10910.5	3385.5	25068.5
N0.HOG0035166	Flagellar biosynthesis protein FlgN	12	0	0.204130416222618	10772.5	10910.5	3385.5	25068.5
N0.HOG0035710	hypothetical protein	12	0	0.204130416222618	10772.5	10910.5	3385.5	25068.5
N0.HOG0001896	Two-component transcriptional response regulator, LuxR family	11	0	0.253032945778267	11744	10910.5	4322.5	26977
N0.HOG0002604	Methyl-accepting chemotaxis sensor/transducer protein	11	0	0.253032945778267	11744	10910.5	4322.5	26977
N0.HOG0003133	Mercuric resistance operon regulatory protein MerR	11	0	0.253032945778267	11744	10910.5	4322.5	26977
N0.HOG0003570	RND efflux system, inner membrane transporter	11	0	0.253032945778267	11744	10910.5	4322.5	26977
N0.HOG0011628	Uncharacterized MFS-type transporter	11	0	0.253032945778267	11744	10910.5	4322.5	26977
N0.HOG0011831	Type III secretion outermembrane pore forming protein (YscC,MxiD,HrcC, InvG)	11	0	0.253032945778267	11744	10910.5	4322.5	26977
N0.HOG0012481	hypothetical protein	11	0	0.253032945778267	11744	10910.5	4322.5	26977
N0.HOG0013241	Flagellin protein FlaA	11	0	0.253032945778267	11744	10910.5	4322.5	26977
N0.HOG0015937	T6SS component TssF (ImpG/VasA)	11	0	0.253032945778267	11744	10910.5	4322.5	26977
N0.HOG0018389	hypothetical protein	11	0	0.253032945778267	11744	10910.5	4322.5	26977
N0.HOG0019932	hypothetical protein	11	0	0.253032945778267	11744	10910.5	4322.5	26977
N0.HOG0024957	Major antigenic peptide PEB3	11	0	0.253032945778267	11744	10910.5	4322.5	26977
N0.HOG0025956	Phthiodiolone/phenolphthiodiolone dimycocerosates ketoreductase	11	0	0.253032945778267	11744	10910.5	4322.5	26977
N0.HOG0028926	Cephalosporin hydroxylase	11	0	0.253032945778267	11744	10910.5	4322.5	26977
N0.HOG0029602	Type IV fimbrial biogenesis protein PilX	11	0	0.253032945778267	11744	10910.5	4322.5	26977
N0.HOG0030077	FIG023076: hypothetical protein in PPE gene cluster	11	0	0.253032945778267	11744	10910.5	4322.5	26977
N0.HOG0030232	Transporter, LysE family	11	0	0.253032945778267	11744	10910.5	4322.5	26977
N0.HOG0031820	PPE family protein	11	0	0.253032945778267	11744	10910.5	4322.5	26977
N0.HOG0031874	Acid phosphatase (EC 3.1.3.2)	11	0	0.253032945778267	11744	10910.5	4322.5	26977
N0.HOG0000080	Ectoine/hydroxyectoine ABC transporter ATP-binding protein, EhuA	10	0	0.293377694604587	12976	10910.5	5234.5	29121
N0.HOG0000133	Molybdenum ABC transporter ATP-binding protein ModC	10	0	0.293377694604587	12976	10910.5	5234.5	29121
N0.HOG0000240	ABC transporter, ATP-binding protein (cluster 1, maltose/g3p/polyamine/iron); ABC transporter, ATP-binding protein (cluster 10, nitrate/sulfonate/bicarbonate)	10	0	0.293377694604587	12976	10910.5	5234.5	29121
N0.HOG0000479	Oxidoreductase, short-chain dehydrogenase/reductase family	10	0	0.293377694604587	12976	10910.5	5234.5	29121
N0.HOG0000649	Copper-sensing two-component system response regulator CusR	10	0	0.293377694604587	12976	10910.5	5234.5	29121
N0.HOG0000710	Response regulator	10	0	0.293377694604587	12976	10910.5	5234.5	29121
N0.HOG0000747	DNA-binding response regulator ChvI	10	0	0.293377694604587	12976	10910.5	5234.5	29121
N0.HOG0000756	Aerobic respiration control response regulator ArcA	10	0	0.293377694604587	12976	10910.5	5234.5	29121
N0.HOG0000913	Transcriptional regulator, LysR family	10	0	0.293377694604587	12976	10910.5	5234.5	29121
N0.HOG0002400	Oligopeptide ABC transporter, ATP-binding protein OppF (TC 3.A.1.5.1)	10	0	0.293377694604587	12976	10910.5	5234.5	29121
N0.HOG0002463	ABC transporter, ATP-binding protein (cluster 5, nickel/peptides/opines)	10	0	0.293377694604587	12976	10910.5	5234.5	29121
N0.HOG0002508	Transcriptional regulator, LysR family	10	0	0.293377694604587	12976	10910.5	5234.5	29121
N0.HOG0002636	Methyl-accepting chemotaxis sensor/transducer protein	10	0	0.293377694604587	12976	10910.5	5234.5	29121
N0.HOG0002752	Multidrug efflux system EmrAB-OMF, inner-membrane proton/drug antiporter EmrB (MFS type)	10	0	0.293377694604587	12976	10910.5	5234.5	29121
N0.HOG0003259	Transcriptional regulator of aromatic amino acids metabolism	10	0	0.293377694604587	12976	10910.5	5234.5	29121
N0.HOG0003580	RND efflux system, inner membrane transporter	10	0	0.293377694604587	12976	10910.5	5234.5	29121
N0.HOG0003697	Iron compound ABC transporter, ATP-binding protein	10	0	0.293377694604587	12976	10910.5	5234.5	29121
N0.HOG0004146	Branched-chain amino acid ABC transporter, ATP-binding protein LivG (TC 3.A.1.4.1)	10	0	0.293377694604587	12976	10910.5	5234.5	29121
N0.HOG0004240	TonB-dependent receptor; Outer membrane receptor for ferrienterochelin and colicins	10	0	0.293377694604587	12976	10910.5	5234.5	29121
N0.HOG0004780	RNA polymerase sigma factor RpoD	10	0	0.293377694604587	12976	10910.5	5234.5	29121
N0.HOG0004788	RpoD-related RNA polymerase sigma factor	10	0	0.293377694604587	12976	10910.5	5234.5	29121
N0.HOG0005293	UTP--glucose-1-phosphate uridylyltransferase (EC 2.7.7.9)	10	0	0.293377694604587	12976	10910.5	5234.5	29121
N0.HOG0005486	3-oxoacyl-[acyl-carrier-protein] synthase, KASII (EC 2.3.1.179)	10	0	0.293377694604587	12976	10910.5	5234.5	29121
N0.HOG0005849	zinc-binding dehydrogenase family	10	0	0.293377694604587	12976	10910.5	5234.5	29121
N0.HOG0005851	Quinone oxidoreductase (EC 1.6.5.5)	10	0	0.293377694604587	12976	10910.5	5234.5	29121
N0.HOG0006235	ATPase required for both assembly of type IV secretion complex and secretion of T-DNA complex, VirB11	10	0	0.293377694604587	12976	10910.5	5234.5	29121
N0.HOG0006546	Efflux transport system, outer membrane factor (OMF) lipoprotein	10	0	0.293377694604587	12976	10910.5	5234.5	29121
N0.HOG0006681	Flagellum-specific ATP synthase FliI	10	0	0.293377694604587	12976	10910.5	5234.5	29121
N0.HOG0006823	Outer membrane stress sensor protease DegQ, serine protease	10	0	0.293377694604587	12976	10910.5	5234.5	29121
N0.HOG0007553	Fimbrial protein precursor	10	0	0.293377694604587	12976	10910.5	5234.5	29121
N0.HOG0007798	Translation elongation factor Tu	10	0	0.293377694604587	12976	10910.5	5234.5	29121
N0.HOG0008185	Ferrichrome-iron receptor	10	0	0.293377694604587	12976	10910.5	5234.5	29121
N0.HOG0008192	Ferric hydroxamate outer membrane receptor FhuA	10	0	0.293377694604587	12976	10910.5	5234.5	29121
N0.HOG0008251	Salmonella atypical fimbria periplasmic chaperone SafB	10	0	0.293377694604587	12976	10910.5	5234.5	29121
N0.HOG0008269	Pi-fimbriae chaperone protein	10	0	0.293377694604587	12976	10910.5	5234.5	29121
N0.HOG0009028	Malonyl CoA-acyl carrier protein transacylase (EC 2.3.1.39)	10	0	0.293377694604587	12976	10910.5	5234.5	29121
N0.HOG0009050	Malonyl CoA-acyl carrier protein transacylase (EC 2.3.1.39)	10	0	0.293377694604587	12976	10910.5	5234.5	29121
N0.HOG0009787	Type IV pilin PilA	10	0	0.293377694604587	12976	10910.5	5234.5	29121
N0.HOG0009909	hypothetical protein	10	0	0.293377694604587	12976	10910.5	5234.5	29121
N0.HOG0010279	Flagellar basal-body rod protein FlgF	10	0	0.293377694604587	12976	10910.5	5234.5	29121
N0.HOG0010486	Ribulose-phosphate 3-epimerase (EC 5.1.3.1)	10	0	0.293377694604587	12976	10910.5	5234.5	29121
N0.HOG0010680	VgrG protein	10	0	0.293377694604587	12976	10910.5	5234.5	29121
N0.HOG0010701	VgrG protein	10	0	0.293377694604587	12976	10910.5	5234.5	29121
N0.HOG0011937	Lipid A biosynthesis lauroyl acyltransferase (EC 2.3.1.241)	10	0	0.293377694604587	12976	10910.5	5234.5	29121
N0.HOG0011938	Lipid A biosynthesis lauroyl acyltransferase (EC 2.3.1.241)	10	0	0.293377694604587	12976	10910.5	5234.5	29121
N0.HOG0012019	PE-PGRS family protein	10	0	0.293377694604587	12976	10910.5	5234.5	29121
N0.HOG0012883	3-deoxy-manno-octulosonate cytidylyltransferase (EC 2.7.7.38)	10	0	0.293377694604587	12976	10910.5	5234.5	29121
N0.HOG0012884	3-deoxy-manno-octulosonate cytidylyltransferase (EC 2.7.7.38)	10	0	0.293377694604587	12976	10910.5	5234.5	29121
N0.HOG0013064	Type IV fimbrial assembly protein PilC	10	0	0.293377694604587	12976	10910.5	5234.5	29121
N0.HOG0013069	Type IV fimbrial assembly protein PilC	10	0	0.293377694604587	12976	10910.5	5234.5	29121
N0.HOG0013235	Flagellin FliC	10	0	0.293377694604587	12976	10910.5	5234.5	29121
N0.HOG0013309	Mg(2+)-transport-ATPase-associated protein MgtC	10	0	0.293377694604587	12976	10910.5	5234.5	29121
N0.HOG0013710	Flagellar biosynthesis protein FlhB	10	0	0.293377694604587	12976	10910.5	5234.5	29121
N0.HOG0014378	T6SS component Hcp	10	0	0.293377694604587	12976	10910.5	5234.5	29121
N0.HOG0014642	Flagellar biosynthesis protein FlhA	10	0	0.293377694604587	12976	10910.5	5234.5	29121
N0.HOG0014948	Flagellar biosynthesis protein FliQ	10	0	0.293377694604587	12976	10910.5	5234.5	29121
N0.HOG0014973	Flagellar biosynthesis protein FliP	10	0	0.293377694604587	12976	10910.5	5234.5	29121
N0.HOG0014976	Flagellar biosynthesis protein FliP	10	0	0.293377694604587	12976	10910.5	5234.5	29121
N0.HOG0015132	hypothetical protein	10	0	0.293377694604587	12976	10910.5	5234.5	29121
N0.HOG0016189	Flagellar basal-body rod modification protein FlgD	10	0	0.293377694604587	12976	10910.5	5234.5	29121
N0.HOG0017667	Outer membrane protein X precursor	10	0	0.293377694604587	12976	10910.5	5234.5	29121
N0.HOG0017839	adherence and invasion outermembrane protein (Inv,enhances Peyer's patches colonization)	10	0	0.293377694604587	12976	10910.5	5234.5	29121
N0.HOG0017980	T6SS secretion lipoprotein TssJ (VasD)	10	0	0.293377694604587	12976	10910.5	5234.5	29121
N0.HOG0018056	Putative IpgF protein	10	0	0.293377694604587	12976	10910.5	5234.5	29121
N0.HOG0019934	Type VI secretion-related protein VasL	10	0	0.293377694604587	12976	10910.5	5234.5	29121
N0.HOG0020157	Chromosome (plasmid) partitioning protein ParB	10	0	0.293377694604587	12976	10910.5	5234.5	29121
N0.HOG0020158	Chromosome (plasmid) partitioning protein ParB	10	0	0.293377694604587	12976	10910.5	5234.5	29121
N0.HOG0021314	Outer membrane and periplasm component of type IV secretion of T-DNA complex, has secretin-like domain, VirB9	10	0	0.293377694604587	12976	10910.5	5234.5	29121
N0.HOG0021632	Inner membrane protein forms channel for type IV secretion of T-DNA complex, VirB8	10	0	0.293377694604587	12976	10910.5	5234.5	29121
N0.HOG0021659	Chaperone protein SicA (Salmonella invasin chaperone)	10	0	0.293377694604587	12976	10910.5	5234.5	29121
N0.HOG0022614	ESAT-6-like protein EsxL	10	0	0.293377694604587	12976	10910.5	5234.5	29121
N0.HOG0023958	hypothetical protein	10	0	0.293377694604587	12976	10910.5	5234.5	29121
N0.HOG0024816	hypothetical protein	10	0	0.293377694604587	12976	10910.5	5234.5	29121
N0.HOG0026377	Two-component transcriptional response regulator, LuxR family	10	0	0.293377694604587	12976	10910.5	5234.5	29121
N0.HOG0029261	PE family protein => PE8	10	0	0.293377694604587	12976	10910.5	5234.5	29121
N0.HOG0029313	hypothetical protein	10	0	0.293377694604587	12976	10910.5	5234.5	29121
N0.HOG0029820	Acetyltransferase, GNAT family	10	0	0.293377694604587	12976	10910.5	5234.5	29121
N0.HOG0029914	Alginate lyase AlgL (EC 4.2.2.3)	10	0	0.293377694604587	12976	10910.5	5234.5	29121
N0.HOG0030234	G-nucleotide exchange factor SopE	10	0	0.293377694604587	12976	10910.5	5234.5	29121
N0.HOG0030322	Fap amyloid fibril major component	10	0	0.293377694604587	12976	10910.5	5234.5	29121
N0.HOG0030827	Type III secretion protein SsaH	10	0	0.293377694604587	12976	10910.5	5234.5	29121
N0.HOG0030892	Fap amyloid fibril minor component	10	0	0.293377694604587	12976	10910.5	5234.5	29121
N0.HOG0030945	Hypothetical protein FtpB in pyochelin gene cluster @ Hypothetical protein FtpB in siderophore gene cluster	10	0	0.293377694604587	12976	10910.5	5234.5	29121
N0.HOG0031159	Membrane protein EccE5, component of Type VII secretion system ESX-5	10	0	0.293377694604587	12976	10910.5	5234.5	29121
N0.HOG0031573	IncI1 plasmid conjugative transfer prepilin PilS	10	0	0.293377694604587	12976	10910.5	5234.5	29121
N0.HOG0033327	RTX toxins determinant A and related Ca2+-binding proteins	10	0	0.293377694604587	12976	10910.5	5234.5	29121
N0.HOG0033446	hypothetical protein	10	0	0.293377694604587	12976	10910.5	5234.5	29121
N0.HOG0033665	Ankyrin repeat domain protein	10	0	0.293377694604587	12976	10910.5	5234.5	29121
N0.HOG0033892	Type III secretion negative modulator of injection (YopK,YopQ,controls size of translocator pore); Cell invasion protein sipC (Effector protein SipC)	10	0	0.293377694604587	12976	10910.5	5234.5	29121
N0.HOG0033893	hypothetical protein	10	0	0.293377694604587	12976	10910.5	5234.5	29121
N0.HOG0034069	hypothetical protein	10	0	0.293377694604587	12976	10910.5	5234.5	29121
N0.HOG0034410	hypothetical protein	10	0	0.293377694604587	12976	10910.5	5234.5	29121
N0.HOG0035063	Invasion gene E protein (Pathogenicity island encoded protein: homologous to ipgE of Shigella)	10	0	0.293377694604587	12976	10910.5	5234.5	29121
N0.HOG0036171	Cytolysin and hemolysin, HlyA, Pore-forming toxin	10	0	0.293377694604587	12976	10910.5	5234.5	29121
N0.HOG0036395	Methyl-accepting chemotaxis sensor/transducer protein	10	0	0.293377694604587	12976	10910.5	5234.5	29121
N0.HOG0036558	conjugal transfer protein	10	0	0.293377694604587	12976	10910.5	5234.5	29121
N0.HOG0037462	MSHA biogenesis protein MshF2	10	0	0.293377694604587	12976	10910.5	5234.5	29121
N0.HOG0037551	Inner membrane protein forms channel for type IV secretion of T-DNA complex, VirB3	10	0	0.293377694604587	12976	10910.5	5234.5	29121
N0.HOG0037710	Polar flagellar rod protein FlaI	10	0	0.293377694604587	12976	10910.5	5234.5	29121
N0.HOG0037715	MSHA biogenesis protein MshF	10	0	0.293377694604587	12976	10910.5	5234.5	29121
N0.HOG0037716	MSHA biogenesis protein MshK	10	0	0.293377694604587	12976	10910.5	5234.5	29121
N0.HOG0037778	putative flagellin	10	0	0.293377694604587	12976	10910.5	5234.5	29121
N0.HOG0037779	Flagellar basal body-associated protein FliL	10	0	0.293377694604587	12976	10910.5	5234.5	29121
N0.HOG0000294	Two-component system sensor histidine kinase	25	1	0.0593535917936304	4607	25187.5	283	30077.5
N0.HOG0003571	RND efflux system, inner membrane transporter	25	1	0.0593535917936304	4607	25187.5	283	30077.5
N0.HOG0004057	Putative aminotransferase	25	1	0.0593535917936304	4607	25187.5	283	30077.5
N0.HOG0003881	ABC transporter, permease protein (cluster 8, B12/iron complex)	24	1	0.0692282326421953	4809	25187.5	675	30671.5
N0.HOG0005188	SAM-dependent methyltransferase HI0095 (UbiE paralog)	24	1	0.0692282326421953	4809	25187.5	675	30671.5
N0.HOG0007368	Transcriptional regulator, LysR family	24	1	0.0692282326421953	4809	25187.5	675	30671.5
N0.HOG0015558	Uncharacterized protein YfhR	24	1	0.0692282326421953	4809	25187.5	675	30671.5
N0.HOG0023112	hypothetical protein	24	1	0.0692282326421953	4809	25187.5	675	30671.5
N0.HOG0001123	Transcriptional regulator, AraC family	23	1	0.0847660715203876	5028.5	25187.5	960	31176
N0.HOG0002630	Methyl-accepting chemotaxis citrate transducer	23	1	0.0847660715203876	5028.5	25187.5	960	31176
N0.HOG0003654	diguanylate cyclase/phosphodiesterase (GGDEF & EAL domains) with PAS/PAC sensor(s)	23	1	0.0847660715203876	5028.5	25187.5	960	31176
N0.HOG0006984	D-alanyl-D-alanine carboxypeptidase (EC 3.4.16.4)	23	1	0.0847660715203876	5028.5	25187.5	960	31176
N0.HOG0007809	Translation elongation factor Tu	23	1	0.0847660715203876	5028.5	25187.5	960	31176
N0.HOG0008461	ATP-dependent Clp protease proteolytic subunit ClpP (EC 3.4.21.92)	23	1	0.0847660715203876	5028.5	25187.5	960	31176
N0.HOG0011943	Lipid A biosynthesis lauroyl acyltransferase (EC 2.3.1.241)	23	1	0.0847660715203876	5028.5	25187.5	960	31176
N0.HOG0013715	Flagellar biosynthesis protein FlhB	23	1	0.0847660715203876	5028.5	25187.5	960	31176
N0.HOG0015806	Lipopolysaccharide 1,3-galactosyltransferase (EC 2.4.1.44)	23	1	0.0847660715203876	5028.5	25187.5	960	31176
N0.HOG0016820	Colanic acid biosysnthesis glycosyl transferase WcaI	23	1	0.0847660715203876	5028.5	25187.5	960	31176
N0.HOG0021970	Peptidoglycan hydrolase VirB1, involved in T-DNA transfer	23	1	0.0847660715203876	5028.5	25187.5	960	31176
N0.HOG0027891	Sodium-type flagellar protein MotX	23	1	0.0847660715203876	5028.5	25187.5	960	31176
N0.HOG0000216	Urea carboxylase-related ABC transporter, ATP-binding protein	9	0	0.364127743286646	14336.5	10910.5	6355.5	31602.5
N0.HOG0000605	Putative short-chain dehydrogenase	9	0	0.364127743286646	14336.5	10910.5	6355.5	31602.5
N0.HOG0000645	Copper-sensing two-component system response regulator CusR	9	0	0.364127743286646	14336.5	10910.5	6355.5	31602.5
N0.HOG0000713	Type III secretion transcriptional activator HilA	9	0	0.364127743286646	14336.5	10910.5	6355.5	31602.5
N0.HOG0001279	Integron integrase IntI1	9	0	0.364127743286646	14336.5	10910.5	6355.5	31602.5
N0.HOG0001883	Tetrathionate reductase two-component response regulator	9	0	0.364127743286646	14336.5	10910.5	6355.5	31602.5
N0.HOG0003365	UDP-glucose 4-epimerase (EC 5.1.3.2)	9	0	0.364127743286646	14336.5	10910.5	6355.5	31602.5
N0.HOG0005156	ABC transporter, ATP-binding protein KPN_00598	9	0	0.364127743286646	14336.5	10910.5	6355.5	31602.5
N0.HOG0007326	Peptide-methionine (R)-S-oxide reductase MsrB (EC 1.8.4.12)	9	0	0.364127743286646	14336.5	10910.5	6355.5	31602.5
N0.HOG0007808	Translation elongation factor Tu	9	0	0.364127743286646	14336.5	10910.5	6355.5	31602.5
N0.HOG0008155	Outer membrane receptor for ferric coprogen and ferric-rhodotorulic acid	9	0	0.364127743286646	14336.5	10910.5	6355.5	31602.5
N0.HOG0008186	Ferrichrome-iron receptor	9	0	0.364127743286646	14336.5	10910.5	6355.5	31602.5
N0.HOG0009631	O-antigen acetylase	9	0	0.364127743286646	14336.5	10910.5	6355.5	31602.5
N0.HOG0010868	T6SS PAAR-repeat protein / RhaS protein	9	0	0.364127743286646	14336.5	10910.5	6355.5	31602.5
N0.HOG0011232	hypothetical protein	9	0	0.364127743286646	14336.5	10910.5	6355.5	31602.5
N0.HOG0013230	Flagellin FliC	9	0	0.364127743286646	14336.5	10910.5	6355.5	31602.5
N0.HOG0014637	Flagellar biosynthesis protein FlhA	9	0	0.364127743286646	14336.5	10910.5	6355.5	31602.5
N0.HOG0017601	T6SS component TssM (IcmF/VasK)	9	0	0.364127743286646	14336.5	10910.5	6355.5	31602.5
N0.HOG0019098	Inner membrane protein of type IV secretion of T-DNA complex, TonB-like, VirB10	9	0	0.364127743286646	14336.5	10910.5	6355.5	31602.5
N0.HOG0021313	hypothetical protein	9	0	0.364127743286646	14336.5	10910.5	6355.5	31602.5
N0.HOG0021628	Inner membrane protein forms channel for type IV secretion of T-DNA complex, VirB8	9	0	0.364127743286646	14336.5	10910.5	6355.5	31602.5
N0.HOG0025809	Protein EspH, component of Type VII secretion system ESX-1	9	0	0.364127743286646	14336.5	10910.5	6355.5	31602.5
N0.HOG0026593	T6SS PAAR-repeat protein / actin-ADP-ribosylating toxin	9	0	0.364127743286646	14336.5	10910.5	6355.5	31602.5
N0.HOG0029397	hypothetical protein	9	0	0.364127743286646	14336.5	10910.5	6355.5	31602.5
N0.HOG0029962	hypothetical protein	9	0	0.364127743286646	14336.5	10910.5	6355.5	31602.5
N0.HOG0030203	hypothetical protein	9	0	0.364127743286646	14336.5	10910.5	6355.5	31602.5
N0.HOG0030364	RatA homolog	9	0	0.364127743286646	14336.5	10910.5	6355.5	31602.5
N0.HOG0030384	Enterotoxin	9	0	0.364127743286646	14336.5	10910.5	6355.5	31602.5
N0.HOG0030503	hypothetical protein	9	0	0.364127743286646	14336.5	10910.5	6355.5	31602.5
N0.HOG0030640	hypothetical protein	9	0	0.364127743286646	14336.5	10910.5	6355.5	31602.5
N0.HOG0031911	hypothetical protein	9	0	0.364127743286646	14336.5	10910.5	6355.5	31602.5
N0.HOG0032120	IncF plasmid conjugative transfer regulator TraJ	9	0	0.364127743286646	14336.5	10910.5	6355.5	31602.5
N0.HOG0032307	T1SS secreted agglutinin RTX	9	0	0.364127743286646	14336.5	10910.5	6355.5	31602.5
N0.HOG0032817	hypothetical protein	9	0	0.364127743286646	14336.5	10910.5	6355.5	31602.5
N0.HOG0033332	Type III secretion protein (YscP)	9	0	0.364127743286646	14336.5	10910.5	6355.5	31602.5
N0.HOG0034857	Type III secretion chaperone protein for YopE (SycE)	9	0	0.364127743286646	14336.5	10910.5	6355.5	31602.5
N0.HOG0035912	Type III secretion chaperone protein for YopN (SycN,YscB)	9	0	0.364127743286646	14336.5	10910.5	6355.5	31602.5
N0.HOG0035913	Type III secretion transporter lipoprotein (YscW,VirG)	9	0	0.364127743286646	14336.5	10910.5	6355.5	31602.5
N0.HOG0036600	hypothetical protein	9	0	0.364127743286646	14336.5	10910.5	6355.5	31602.5
N0.HOG0037598	Unknown, probably involved in type III secretion	9	0	0.364127743286646	14336.5	10910.5	6355.5	31602.5
N0.HOG0039504	Major pilus subunit of type IV secretion complex, VirB2	9	0	0.364127743286646	14336.5	10910.5	6355.5	31602.5
N0.HOG0041512	hypothetical protein	9	0	0.364127743286646	14336.5	10910.5	6355.5	31602.5
N0.HOG0000430	Oxidoreductase, short-chain dehydrogenase/reductase family	22	1	0.100777836699969	5296.5	25187.5	1452	31936
N0.HOG0003229	sigma-54-dependent transcriptional regulator	22	1	0.100777836699969	5296.5	25187.5	1452	31936
N0.HOG0005815	hypothetical protein	22	1	0.100777836699969	5296.5	25187.5	1452	31936
N0.HOG0006683	Flagellum-specific ATP synthase FliI	22	1	0.100777836699969	5296.5	25187.5	1452	31936
N0.HOG0010249	Flagellar basal-body rod protein FlgG	22	1	0.100777836699969	5296.5	25187.5	1452	31936
N0.HOG0010263	Flagellar hook protein FlgE	22	1	0.100777836699969	5296.5	25187.5	1452	31936
N0.HOG0016267	T6SS component TssG (ImpH/VasB)	22	1	0.100777836699969	5296.5	25187.5	1452	31936
N0.HOG0025563	hypothetical protein	22	1	0.100777836699969	5296.5	25187.5	1452	31936
N0.HOG0027044	hypothetical protein	22	1	0.100777836699969	5296.5	25187.5	1452	31936
N0.HOG0027339	Flagellar assembly protein FliH	22	1	0.100777836699969	5296.5	25187.5	1452	31936
N0.HOG0000262	Two-component system sensor histidine kinase	21	1	0.123392949310356	5555.5	25187.5	1767	32510
N0.HOG0000762	Transcriptional regulator, LysR family	21	1	0.123392949310356	5555.5	25187.5	1767	32510
N0.HOG0002051	Efflux ABC transporter, ATP-binding protein	21	1	0.123392949310356	5555.5	25187.5	1767	32510
N0.HOG0004208	Outer membrane protein	21	1	0.123392949310356	5555.5	25187.5	1767	32510
N0.HOG0004800	RNA polymerase sigma factor for flagellar operon	21	1	0.123392949310356	5555.5	25187.5	1767	32510
N0.HOG0007762	Methionine ABC transporter substrate-binding protein	21	1	0.123392949310356	5555.5	25187.5	1767	32510
N0.HOG0010856	Protein RhsD	21	1	0.123392949310356	5555.5	25187.5	1767	32510
N0.HOG0016383	T6SS component TssK (ImpJ/VasE)	21	1	0.123392949310356	5555.5	25187.5	1767	32510
N0.HOG0017840	hypothetical protein	21	1	0.123392949310356	5555.5	25187.5	1767	32510
N0.HOG0019236	T6SS outer membrane component TssL (ImpK/VasF)	21	1	0.123392949310356	5555.5	25187.5	1767	32510
N0.HOG0020515	Coupling protein VirD4, ATPase required for T-DNA transfer	21	1	0.123392949310356	5555.5	25187.5	1767	32510
N0.HOG0027545	PvcB protein, related to amino acid oxidizing enzymes	21	1	0.123392949310356	5555.5	25187.5	1767	32510
N0.HOG0027583	Flagellar motor switch protein FliM	21	1	0.123392949310356	5555.5	25187.5	1767	32510
N0.HOG0000230	ABC transporter, ATP-binding protein (cluster 1, maltose/g3p/polyamine/iron); ABC transporter, ATP-binding protein (cluster 10, nitrate/sulfonate/bicarbonate)	20	1	0.145376013645001	5812	25187.5	2359	33358.5
N0.HOG0000233	ABC transporter, ATP-binding protein (cluster 1, maltose/g3p/polyamine/iron); ABC transporter, ATP-binding protein (cluster 10, nitrate/sulfonate/bicarbonate)	20	1	0.145376013645001	5812	25187.5	2359	33358.5
N0.HOG0000662	Copper-sensing two-component system response regulator CpxR	20	1	0.145376013645001	5812	25187.5	2359	33358.5
N0.HOG0000743	Two-component transcriptional response regulator, LuxR family	20	1	0.145376013645001	5812	25187.5	2359	33358.5
N0.HOG0000765	Transcriptional regulator, LysR family	20	1	0.145376013645001	5812	25187.5	2359	33358.5
N0.HOG0001881	Two-component transcriptional response regulator, LuxR family	20	1	0.145376013645001	5812	25187.5	2359	33358.5
N0.HOG0007546	Fimbrial protein	20	1	0.145376013645001	5812	25187.5	2359	33358.5
N0.HOG0008526	Aminotransferase, DegT/DnrJ/EryC1/StrS family	20	1	0.145376013645001	5812	25187.5	2359	33358.5
N0.HOG0008897	Capsular polysaccharide synthesis enzyme CpsA, sugar transferase	20	1	0.145376013645001	5812	25187.5	2359	33358.5
N0.HOG0014977	Flagellar biosynthesis protein FliP	20	1	0.145376013645001	5812	25187.5	2359	33358.5
N0.HOG0016187	Flagellar basal-body rod modification protein FlgD	20	1	0.145376013645001	5812	25187.5	2359	33358.5
N0.HOG0021886	CFA/I fimbrial subunit C usher protein	20	1	0.145376013645001	5812	25187.5	2359	33358.5
N0.HOG0023463	Bactoprenol-linked glucose translocase	20	1	0.145376013645001	5812	25187.5	2359	33358.5
N0.HOG0023518	Ribonuclease (Barnase), secreted	20	1	0.145376013645001	5812	25187.5	2359	33358.5
N0.HOG0000232	Taurine ABC transporter, ATP-binding protein TauB	19	1	0.175236798596272	6127	25187.5	2680.5	33995
N0.HOG0002495	Predicted Lactate-responsive regulator, LysR family	19	1	0.175236798596272	6127	25187.5	2680.5	33995
N0.HOG0011630	Multidrug resistance protein ErmB	19	1	0.175236798596272	6127	25187.5	2680.5	33995
N0.HOG0013046	Lipid A phosphoethanolamine transferase EptA/PmrC (EC 2.7.8.43)	19	1	0.175236798596272	6127	25187.5	2680.5	33995
N0.HOG0013410	Catalase KatE-intracellular protease (EC 1.11.1.6)	19	1	0.175236798596272	6127	25187.5	2680.5	33995
N0.HOG0018200	Plasmid conjugative transfer endonuclease	19	1	0.175236798596272	6127	25187.5	2680.5	33995
N0.HOG0018694	Sigma-fimbriae usher protein	19	1	0.175236798596272	6127	25187.5	2680.5	33995
N0.HOG0023265	hypothetical protein	19	1	0.175236798596272	6127	25187.5	2680.5	33995
N0.HOG0025011	Type IV fimbrial biogenesis protein PilY1	19	1	0.175236798596272	6127	25187.5	2680.5	33995
N0.HOG0025802	putative phospholipase D family protein	19	1	0.175236798596272	6127	25187.5	2680.5	33995
N0.HOG0026306	hypothetical protein	19	1	0.175236798596272	6127	25187.5	2680.5	33995
N0.HOG0027544	PvcA protein, related to known isonitrile synthases	19	1	0.175236798596272	6127	25187.5	2680.5	33995
N0.HOG0027564	Flagellar hook-length control protein FliK	19	1	0.175236798596272	6127	25187.5	2680.5	33995
N0.HOG0002507	Transcriptional regulator, LysR family	31	2	0.0569278187431769	3535	31023.5	51	34609.5
N0.HOG0006378	hypothetical protein	31	2	0.0569278187431769	3535	31023.5	51	34609.5
N0.HOG0006521	Ornithine carbamoyltransferase (EC 2.1.3.3)	31	2	0.0569278187431769	3535	31023.5	51	34609.5
N0.HOG0014394	RTX toxin transporter, determinant D	31	2	0.0569278187431769	3535	31023.5	51	34609.5
N0.HOG0014639	Flagellar biosynthesis protein FlhA	31	2	0.0569278187431769	3535	31023.5	51	34609.5
N0.HOG0015791	Channel-forming transporter/cytolysins activator of TpsB family	31	2	0.0569278187431769	3535	31023.5	51	34609.5
N0.HOG0018893	Dca	31	2	0.0569278187431769	3535	31023.5	51	34609.5
N0.HOG0020689	hypothetical protein	31	2	0.0569278187431769	3535	31023.5	51	34609.5
N0.HOG0023468	Major curlin subunit precursor CsgA	31	2	0.0569278187431769	3535	31023.5	51	34609.5
N0.HOG0023729	Negative regulator of flagellin synthesis FlgM (anti-sigma28)	31	2	0.0569278187431769	3535	31023.5	51	34609.5
N0.HOG0024562	T6SS component TssA (ImpA)	31	2	0.0569278187431769	3535	31023.5	51	34609.5
N0.HOG0000130	Glycine betaine/L-proline transport ATP-binding protein ProV (TC 3.A.1.12.1)	8	0	0.405187807988497	16053	10910.5	7834.5	34798
N0.HOG0000321	Two-component system sensor histidine kinase	8	0	0.405187807988497	16053	10910.5	7834.5	34798
N0.HOG0000565	Oxidoreductase, short-chain dehydrogenase/reductase family	8	0	0.405187807988497	16053	10910.5	7834.5	34798
N0.HOG0000603	Oxidoreductase, short-chain dehydrogenase/reductase family	8	0	0.405187807988497	16053	10910.5	7834.5	34798
N0.HOG0000651	Copper-sensing two-component system response regulator CusR	8	0	0.405187807988497	16053	10910.5	7834.5	34798
N0.HOG0000677	Two-component system response regulator DccR	8	0	0.405187807988497	16053	10910.5	7834.5	34798
N0.HOG0000737	Putative two-component regulator	8	0	0.405187807988497	16053	10910.5	7834.5	34798
N0.HOG0001948	Two-component system response regulator protein	8	0	0.405187807988497	16053	10910.5	7834.5	34798
N0.HOG0002170	RNA polymerase ECF-type sigma factor	8	0	0.405187807988497	16053	10910.5	7834.5	34798
N0.HOG0002458	Oligopeptide ABC transporter, ATP-binding protein OppD (TC 3.A.1.5.1)	8	0	0.405187807988497	16053	10910.5	7834.5	34798
N0.HOG0002499	Transcriptional regulator, LysR family	8	0	0.405187807988497	16053	10910.5	7834.5	34798
N0.HOG0002528	Transcriptional regulator, LysR family	8	0	0.405187807988497	16053	10910.5	7834.5	34798
N0.HOG0002557	Transcriptional regulator, LysR family	8	0	0.405187807988497	16053	10910.5	7834.5	34798
N0.HOG0002563	Transcriptional regulator, LysR family	8	0	0.405187807988497	16053	10910.5	7834.5	34798
N0.HOG0002620	Methyl-accepting chemotaxis sensor/transducer protein	8	0	0.405187807988497	16053	10910.5	7834.5	34798
N0.HOG0002744	Multidrug efflux system EmrAB-OMF, inner-membrane proton/drug antiporter EmrB (MFS type)	8	0	0.405187807988497	16053	10910.5	7834.5	34798
N0.HOG0003578	Multidrug efflux system AcrAB-TolC, inner-membrane proton/drug antiporter AcrB (RND type)	8	0	0.405187807988497	16053	10910.5	7834.5	34798
N0.HOG0003582	RND efflux system, inner membrane transporter	8	0	0.405187807988497	16053	10910.5	7834.5	34798
N0.HOG0003661	Iron(III) dicitrate transport ATP-binding protein FecE (TC 3.A.1.14.1)	8	0	0.405187807988497	16053	10910.5	7834.5	34798
N0.HOG0003703	Vitamin B12 ABC transporter, ATP-binding protein BtuD	8	0	0.405187807988497	16053	10910.5	7834.5	34798
N0.HOG0003716	Iron(III) dicitrate transport ATP-binding protein FecE (TC 3.A.1.14.1)	8	0	0.405187807988497	16053	10910.5	7834.5	34798
N0.HOG0003725	Cobalt ABC transporter, ATP-binding protein CbtL	8	0	0.405187807988497	16053	10910.5	7834.5	34798
N0.HOG0003809	RND efflux system, membrane fusion protein	8	0	0.405187807988497	16053	10910.5	7834.5	34798
N0.HOG0003813	Multidrug efflux system AcrAB-TolC, membrane fusion component AcrA	8	0	0.405187807988497	16053	10910.5	7834.5	34798
N0.HOG0003859	ABC-type Fe3+-siderophore transport system, permease component	8	0	0.405187807988497	16053	10910.5	7834.5	34798
N0.HOG0003883	Vitamin B12 ABC transporter, permease protein BtuC	8	0	0.405187807988497	16053	10910.5	7834.5	34798
N0.HOG0004044	N-acetylornithine aminotransferase (EC 2.6.1.11)	8	0	0.405187807988497	16053	10910.5	7834.5	34798
N0.HOG0004221	Outer membrane vitamin B12 receptor BtuB	8	0	0.405187807988497	16053	10910.5	7834.5	34798
N0.HOG0004779	RNA polymerase sigma factor RpoD	8	0	0.405187807988497	16053	10910.5	7834.5	34798
N0.HOG0004801	RNA polymerase sigma factor for flagellar operon	8	0	0.405187807988497	16053	10910.5	7834.5	34798
N0.HOG0004831	Uncharacterized MFS-type transporter	8	0	0.405187807988497	16053	10910.5	7834.5	34798
N0.HOG0005132	Ribose ABC transporter, ATP-binding protein RbsA (TC 3.A.1.2.1)	8	0	0.405187807988497	16053	10910.5	7834.5	34798
N0.HOG0005187	SAM-dependent methyltransferase	8	0	0.405187807988497	16053	10910.5	7834.5	34798
N0.HOG0005282	UTP--glucose-1-phosphate uridylyltransferase (EC 2.7.7.9)	8	0	0.405187807988497	16053	10910.5	7834.5	34798
N0.HOG0006117	Sulfite dehydrogenase (quinone), iron-sulfur subunit SoeB (EC 1.8.5.6)	8	0	0.405187807988497	16053	10910.5	7834.5	34798
N0.HOG0006238	ATPase required for both assembly of type IV secretion complex and secretion of T-DNA complex, VirB11	8	0	0.405187807988497	16053	10910.5	7834.5	34798
N0.HOG0006687	Flagellum-specific ATP synthase FliI	8	0	0.405187807988497	16053	10910.5	7834.5	34798
N0.HOG0006688	Flagellum-specific ATP synthase FliI	8	0	0.405187807988497	16053	10910.5	7834.5	34798
N0.HOG0006817	HtrA protease/chaperone protein / Serine protease (Protease DO) (EC 3.4.21.-)	8	0	0.405187807988497	16053	10910.5	7834.5	34798
N0.HOG0007132	Glutamyl-tRNA(Gln) amidotransferase subunit A-like protein	8	0	0.405187807988497	16053	10910.5	7834.5	34798
N0.HOG0007380	Transcriptional regulator, LysR family	8	0	0.405187807988497	16053	10910.5	7834.5	34798
N0.HOG0007568	Long polar fimbria protein A	8	0	0.405187807988497	16053	10910.5	7834.5	34798
N0.HOG0007571	Type-1 fimbrial protein, A chain	8	0	0.405187807988497	16053	10910.5	7834.5	34798
N0.HOG0007670	Multidrug efflux system EmrAB-OMF, membrane fusion component EmrA	8	0	0.405187807988497	16053	10910.5	7834.5	34798
N0.HOG0007781	Methionine ABC transporter substrate-binding protein	8	0	0.405187807988497	16053	10910.5	7834.5	34798
N0.HOG0007805	Translation elongation factor Tu	8	0	0.405187807988497	16053	10910.5	7834.5	34798
N0.HOG0007815	Translation elongation factor Tu	8	0	0.405187807988497	16053	10910.5	7834.5	34798
N0.HOG0007845	Mg(2+) transport ATPase, P-type (EC 3.6.3.2)	8	0	0.405187807988497	16053	10910.5	7834.5	34798
N0.HOG0008231	hypothetical protein	8	0	0.405187807988497	16053	10910.5	7834.5	34798
N0.HOG0008241	Chaperone protein LpfB	8	0	0.405187807988497	16053	10910.5	7834.5	34798
N0.HOG0008261	Chaperone protein fimC precursor	8	0	0.405187807988497	16053	10910.5	7834.5	34798
N0.HOG0008392	P pilus assembly protein, porin PapC	8	0	0.405187807988497	16053	10910.5	7834.5	34798
N0.HOG0008415	Outer membrane usher protein LpfC	8	0	0.405187807988497	16053	10910.5	7834.5	34798
N0.HOG0008429	Outer membrane usher protein SafC	8	0	0.405187807988497	16053	10910.5	7834.5	34798
N0.HOG0008456	ATP-dependent Clp protease proteolytic subunit ClpP (EC 3.4.21.92)	8	0	0.405187807988497	16053	10910.5	7834.5	34798
N0.HOG0008516	Cardiolipin synthase (EC 2.7.8.-) phosphatidylethanolamine-utilizing, bacterial type ClsC	8	0	0.405187807988497	16053	10910.5	7834.5	34798
N0.HOG0008899	Capsular polysaccharide synthesis enzyme CpsA, sugar transferase	8	0	0.405187807988497	16053	10910.5	7834.5	34798
N0.HOG0009004	Guanosine-3',5'-bis(diphosphate) 3'-pyrophosphohydrolase (EC 3.1.7.2) / GTP pyrophosphokinase (EC 2.7.6.5), (p)ppGpp synthetase II	8	0	0.405187807988497	16053	10910.5	7834.5	34798
N0.HOG0009786	Type IV pilin PilA	8	0	0.405187807988497	16053	10910.5	7834.5	34798
N0.HOG0010252	Flagellar basal-body rod protein FlgG	8	0	0.405187807988497	16053	10910.5	7834.5	34798
N0.HOG0010258	Flagellar basal-body rod protein FlgG	8	0	0.405187807988497	16053	10910.5	7834.5	34798
N0.HOG0010265	Flagellar hook protein FlgE	8	0	0.405187807988497	16053	10910.5	7834.5	34798
N0.HOG0010269	Paralog of flagellar hook protein FlgE	8	0	0.405187807988497	16053	10910.5	7834.5	34798
N0.HOG0010284	Flagellar basal-body rod protein FlgF	8	0	0.405187807988497	16053	10910.5	7834.5	34798
N0.HOG0010470	Ribulose-phosphate 3-epimerase (EC 5.1.3.1)	8	0	0.405187807988497	16053	10910.5	7834.5	34798
N0.HOG0010484	Ribulose-phosphate 3-epimerase (EC 5.1.3.1)	8	0	0.405187807988497	16053	10910.5	7834.5	34798
N0.HOG0011939	Lipid A biosynthesis lauroyl acyltransferase (EC 2.3.1.241)	8	0	0.405187807988497	16053	10910.5	7834.5	34798
N0.HOG0012242	Carbonic anhydrase-like protein MJ0304	8	0	0.405187807988497	16053	10910.5	7834.5	34798
N0.HOG0012573	Positive regulator of CheA protein activity (CheW)	8	0	0.405187807988497	16053	10910.5	7834.5	34798
N0.HOG0012628	Transposase, IS3/IS911 family	8	0	0.405187807988497	16053	10910.5	7834.5	34798
N0.HOG0012697	UDP-N-acetylglucosamine 2-epimerase (EC 5.1.3.14)	8	0	0.405187807988497	16053	10910.5	7834.5	34798
N0.HOG0012702	UDP-N-acetylglucosamine 2-epimerase (EC 5.1.3.14)	8	0	0.405187807988497	16053	10910.5	7834.5	34798
N0.HOG0012882	3-deoxy-manno-octulosonate cytidylyltransferase (EC 2.7.7.38)	8	0	0.405187807988497	16053	10910.5	7834.5	34798
N0.HOG0013063	Type IV fimbrial assembly protein PilC	8	0	0.405187807988497	16053	10910.5	7834.5	34798
N0.HOG0013231	Flagellin FliC	8	0	0.405187807988497	16053	10910.5	7834.5	34798
N0.HOG0013708	Flagellar biosynthesis protein FlhB	8	0	0.405187807988497	16053	10910.5	7834.5	34798
N0.HOG0013716	Flagellar biosynthesis protein FlhB	8	0	0.405187807988497	16053	10910.5	7834.5	34798
N0.HOG0014643	Flagellar biosynthesis protein FlhA	8	0	0.405187807988497	16053	10910.5	7834.5	34798
N0.HOG0014949	Flagellar biosynthesis protein FliQ	8	0	0.405187807988497	16053	10910.5	7834.5	34798
N0.HOG0014972	Flagellar biosynthesis protein FliP	8	0	0.405187807988497	16053	10910.5	7834.5	34798
N0.HOG0015020	Flagellar biosynthesis protein FliR	8	0	0.405187807988497	16053	10910.5	7834.5	34798
N0.HOG0015411	Tricarboxylate transport sensor protein TctE => Citrate response regulator CitA	8	0	0.405187807988497	16053	10910.5	7834.5	34798
N0.HOG0015634	UDP-3-O-[3-hydroxymyristoyl] N-acetylglucosamine deacetylase (EC 3.5.1.108)	8	0	0.405187807988497	16053	10910.5	7834.5	34798
N0.HOG0016160	16 kDa heat shock protein A	8	0	0.405187807988497	16053	10910.5	7834.5	34798
N0.HOG0016166	Gluconolactonase (EC 3.1.1.17)	8	0	0.405187807988497	16053	10910.5	7834.5	34798
N0.HOG0016180	Flagellar basal-body rod modification protein FlgD	8	0	0.405187807988497	16053	10910.5	7834.5	34798
N0.HOG0016184	Flagellar basal-body rod modification protein FlgD	8	0	0.405187807988497	16053	10910.5	7834.5	34798
N0.HOG0016282	Flagellar biosynthesis protein FliS	8	0	0.405187807988497	16053	10910.5	7834.5	34798
N0.HOG0016391	T6SS component TssK (ImpJ/VasE)	8	0	0.405187807988497	16053	10910.5	7834.5	34798
N0.HOG0017609	T6SS component TssM (IcmF/VasK)	8	0	0.405187807988497	16053	10910.5	7834.5	34798
N0.HOG0017838	Invasin-like protein	8	0	0.405187807988497	16053	10910.5	7834.5	34798
N0.HOG0018041	X polypeptide	8	0	0.405187807988497	16053	10910.5	7834.5	34798
N0.HOG0018840	ATPase required for both assembly of type IV secretion complex and secretion of T-DNA complex, VirB4	8	0	0.405187807988497	16053	10910.5	7834.5	34798
N0.HOG0020931	hypothetical protein	8	0	0.405187807988497	16053	10910.5	7834.5	34798
N0.HOG0023592	hypothetical protein	8	0	0.405187807988497	16053	10910.5	7834.5	34798
N0.HOG0024983	T6SS forkhead associated domain protein ImpI/VasC	8	0	0.405187807988497	16053	10910.5	7834.5	34798
N0.HOG0026247	hypothetical protein	8	0	0.405187807988497	16053	10910.5	7834.5	34798
N0.HOG0027504	Proline and alanine rich protein EspK, component of Type VII secretion system ESX-1	8	0	0.405187807988497	16053	10910.5	7834.5	34798
N0.HOG0027649	FIG00350011: hypothetical protein	8	0	0.405187807988497	16053	10910.5	7834.5	34798
N0.HOG0027722	Cytolethal distending toxin subunit B, DNase I-like	8	0	0.405187807988497	16053	10910.5	7834.5	34798
N0.HOG0027932	hypothetical protein	8	0	0.405187807988497	16053	10910.5	7834.5	34798
N0.HOG0028074	Putative fibronectin domain-containing lipoprotein	8	0	0.405187807988497	16053	10910.5	7834.5	34798
N0.HOG0029044	Cytolethal distending toxin subunit A	8	0	0.405187807988497	16053	10910.5	7834.5	34798
N0.HOG0029448	Putative flagellar motility protein	8	0	0.405187807988497	16053	10910.5	7834.5	34798
N0.HOG0029646	hypothetical protein	8	0	0.405187807988497	16053	10910.5	7834.5	34798
N0.HOG0029657	PPE family protein	8	0	0.405187807988497	16053	10910.5	7834.5	34798
N0.HOG0029856	Flagellar hook-length control protein FliK	8	0	0.405187807988497	16053	10910.5	7834.5	34798
N0.HOG0029861	Paralysed flagella protein PflA	8	0	0.405187807988497	16053	10910.5	7834.5	34798
N0.HOG0029865	Flagellar basal-body P-ring formation protein FlgA	8	0	0.405187807988497	16053	10910.5	7834.5	34798
N0.HOG0031320	hypothetical protein	8	0	0.405187807988497	16053	10910.5	7834.5	34798
N0.HOG0031327	Type III secretion injected virulence protein (YopH,tyrosine phosphatase of FAK and p130cas, prevents phagocytosis)	8	0	0.405187807988497	16053	10910.5	7834.5	34798
N0.HOG0032137	Type III secretion cytoplasmic protein (YscL)	8	0	0.405187807988497	16053	10910.5	7834.5	34798
N0.HOG0032496	ABC-type antimicrobial peptide transport system, permease component	8	0	0.405187807988497	16053	10910.5	7834.5	34798
N0.HOG0032640	Putative accessory processing protein	8	0	0.405187807988497	16053	10910.5	7834.5	34798
N0.HOG0033324	Type III secretion protein SsaK	8	0	0.405187807988497	16053	10910.5	7834.5	34798
N0.HOG0033423	hypothetical protein	8	0	0.405187807988497	16053	10910.5	7834.5	34798
N0.HOG0034066	Type III secretion inner membrane protein (YscQ,homologous to flagellar export components)	8	0	0.405187807988497	16053	10910.5	7834.5	34798
N0.HOG0034973	Fap system putative outer membrane protein	8	0	0.405187807988497	16053	10910.5	7834.5	34798
N0.HOG0035287	Type IV fimbrial biogenesis protein PilW	8	0	0.405187807988497	16053	10910.5	7834.5	34798
N0.HOG0035344	IcmJ (DotN) protein	8	0	0.405187807988497	16053	10910.5	7834.5	34798
N0.HOG0036579	flagellin modification protein FlmH	8	0	0.405187807988497	16053	10910.5	7834.5	34798
N0.HOG0037188	Type III secretion injected virulence protein (EC 3.4.22.-,YopT,cysteine protease,depolymerizes actin filaments of cytoskeleton,causes cytotoxicity)	8	0	0.405187807988497	16053	10910.5	7834.5	34798
N0.HOG0037654	putative capsular polysaccharide biosynthesis protein	8	0	0.405187807988497	16053	10910.5	7834.5	34798
N0.HOG0039132	MSHA biogenesis protein MshK3	8	0	0.405187807988497	16053	10910.5	7834.5	34798
N0.HOG0039732	hypothetical protein	8	0	0.405187807988497	16053	10910.5	7834.5	34798
N0.HOG0040553	hypothetical protein	8	0	0.405187807988497	16053	10910.5	7834.5	34798
N0.HOG0041091	Flagellar biosynthesis protein FlgN	8	0	0.405187807988497	16053	10910.5	7834.5	34798
N0.HOG0044628	orf, hypothetical	8	0	0.405187807988497	16053	10910.5	7834.5	34798
N0.HOG0044630	OspD1	8	0	0.405187807988497	16053	10910.5	7834.5	34798
N0.HOG0044681	hypothetical protein	8	0	0.405187807988497	16053	10910.5	7834.5	34798
N0.HOG0000901	Transcriptional regulator, LysR family	18	1	0.204130416222618	6652.5	25187.5	3385.5	35225.5
N0.HOG0002934	Glycosyl transferase, group 2 family	18	1	0.204130416222618	6652.5	25187.5	3385.5	35225.5
N0.HOG0003586	RND efflux system, inner membrane transporter	18	1	0.204130416222618	6652.5	25187.5	3385.5	35225.5
N0.HOG0005159	Inositol transport system ATP-binding protein	18	1	0.204130416222618	6652.5	25187.5	3385.5	35225.5
N0.HOG0006216	IncI1 plasmid conjugative transfer ATPase PilQ	18	1	0.204130416222618	6652.5	25187.5	3385.5	35225.5
N0.HOG0008149	Ferrichrome-iron receptor	18	1	0.204130416222618	6652.5	25187.5	3385.5	35225.5
N0.HOG0010690	VgrG protein	18	1	0.204130416222618	6652.5	25187.5	3385.5	35225.5
N0.HOG0013240	Flagellin protein FlaA	18	1	0.204130416222618	6652.5	25187.5	3385.5	35225.5
N0.HOG0015140	autotransporter	18	1	0.204130416222618	6652.5	25187.5	3385.5	35225.5
N0.HOG0015940	T6SS component TssF (ImpG/VasA)	18	1	0.204130416222618	6652.5	25187.5	3385.5	35225.5
N0.HOG0021155	T6SS component TssM (IcmF/VasK)	18	1	0.204130416222618	6652.5	25187.5	3385.5	35225.5
N0.HOG0024875	hypothetical protein	18	1	0.204130416222618	6652.5	25187.5	3385.5	35225.5
N0.HOG0025888	Type IV fimbrial biogenesis protein PilW	18	1	0.204130416222618	6652.5	25187.5	3385.5	35225.5
N0.HOG0027389	Bacteriophage N4 adsorption protein B	18	1	0.204130416222618	6652.5	25187.5	3385.5	35225.5
N0.HOG0028049	IncI1 plasmid conjugative transfer prepilin PilS	18	1	0.204130416222618	6652.5	25187.5	3385.5	35225.5
N0.HOG0029392	hypothetical protein	18	1	0.204130416222618	6652.5	25187.5	3385.5	35225.5
N0.HOG0000150	ABC transporter, ATP-binding protein	30	2	0.064700121404976	3706.5	31023.5	565.5	35295.5
N0.HOG0001276	Bacteriocin/lantibiotic efflux ABC transporter, permease/ATP-binding protein	30	2	0.064700121404976	3706.5	31023.5	565.5	35295.5
N0.HOG0002637	Methyl-accepting chemotaxis sensor protein STM3216	30	2	0.064700121404976	3706.5	31023.5	565.5	35295.5
N0.HOG0003423	S-(hydroxymethyl)glutathione dehydrogenase (EC 1.1.1.284)	30	2	0.064700121404976	3706.5	31023.5	565.5	35295.5
N0.HOG0003576	Multidrug efflux system AcrEF-TolC, inner-membrane proton/drug antiporter AcrF (RND type)	30	2	0.064700121404976	3706.5	31023.5	565.5	35295.5
N0.HOG0003664	Iron compound ABC transporter, ATP-binding protein	30	2	0.064700121404976	3706.5	31023.5	565.5	35295.5
N0.HOG0004479	Chromosome partitioning ATPase in PFGI-1-like cluster, ParA-like	30	2	0.064700121404976	3706.5	31023.5	565.5	35295.5
N0.HOG0014667	O-antigen export system permease protein RfbD	30	2	0.064700121404976	3706.5	31023.5	565.5	35295.5
N0.HOG0015222	Antigen 85-C precursor @ Mycolyl transferase 85C (EC 2.3.1.122)	30	2	0.064700121404976	3706.5	31023.5	565.5	35295.5
N0.HOG0018347	Aerobactin siderophore receptor IutA @ TonB-dependent siderophore receptor	30	2	0.064700121404976	3706.5	31023.5	565.5	35295.5
N0.HOG0020763	Integral membrane indolylacetylinositol arabinosyltransferase (EC 2.4.2.-)	30	2	0.064700121404976	3706.5	31023.5	565.5	35295.5
N0.HOG0024986	Type VI secretion protein VasI	30	2	0.064700121404976	3706.5	31023.5	565.5	35295.5
N0.HOG0000427	Oxidoreductase, short-chain dehydrogenase/reductase family	29	2	0.0780668546613672	3895	31023.5	874	35792.5
N0.HOG0005022	Acetaldehyde dehydrogenase (EC 1.2.1.10) / Alcohol dehydrogenase (EC 1.1.1.1)	29	2	0.0780668546613672	3895	31023.5	874	35792.5
N0.HOG0008387	Putative outer membrane usher protein YqiG	29	2	0.0780668546613672	3895	31023.5	874	35792.5
N0.HOG0008388	Fimbriae usher protein StfC	29	2	0.0780668546613672	3895	31023.5	874	35792.5
N0.HOG0008428	Probable outer membrane usher protein ElfC	29	2	0.0780668546613672	3895	31023.5	874	35792.5
N0.HOG0020161	Chromosome (plasmid) partitioning protein ParB	29	2	0.0780668546613672	3895	31023.5	874	35792.5
N0.HOG0001119	Transcriptional regulator, AraC family	28	2	0.0907960956033005	4059	31023.5	1194	36276.5
N0.HOG0002522	Transcriptional regulator, LysR family	28	2	0.0907960956033005	4059	31023.5	1194	36276.5
N0.HOG0003607	hypothetical protein	28	2	0.0907960956033005	4059	31023.5	1194	36276.5
N0.HOG0004125	ABC transporter, ATP-binding protein	28	2	0.0907960956033005	4059	31023.5	1194	36276.5
N0.HOG0004460	Borrelia plasmid incompatibility determinant	28	2	0.0907960956033005	4059	31023.5	1194	36276.5
N0.HOG0008262	Fimbrial chaparone BcfG	28	2	0.0907960956033005	4059	31023.5	1194	36276.5
N0.HOG0009726	Peptidylprolyl isomerase, FKBP-type (EC 5.2.1.8) / Macrophage infectivity potentiator	28	2	0.0907960956033005	4059	31023.5	1194	36276.5
N0.HOG0015756	Superoxide dismutase [Cu-Zn] precursor (EC 1.15.1.1)	28	2	0.0907960956033005	4059	31023.5	1194	36276.5
N0.HOG0023287	Arabinofuranosyltransferase AftD	28	2	0.0907960956033005	4059	31023.5	1194	36276.5
N0.HOG0000019	Macrolide export ATP-binding/permease protein MacB	17	1	0.24328561886907	7275.5	25187.5	4037.5	36500.5
N0.HOG0000639	Putative two-component system response regulator YedW	17	1	0.24328561886907	7275.5	25187.5	4037.5	36500.5
N0.HOG0002624	Methyl-accepting chemotaxis sensor/transducer protein	17	1	0.24328561886907	7275.5	25187.5	4037.5	36500.5
N0.HOG0003678	Manganese ABC transporter, ATP-binding protein SitB	17	1	0.24328561886907	7275.5	25187.5	4037.5	36500.5
N0.HOG0003814	Multidrug efflux system MdtEF-TolC, membrane fusion component MdtE	17	1	0.24328561886907	7275.5	25187.5	4037.5	36500.5
N0.HOG0006243	Conjugative transfer protein TrbB	17	1	0.24328561886907	7275.5	25187.5	4037.5	36500.5
N0.HOG0007628	Manganese ABC transporter, periplasmic-binding protein SitA	17	1	0.24328561886907	7275.5	25187.5	4037.5	36500.5
N0.HOG0013321	D-glycero-beta-D-manno-heptose 1-phosphate adenylyltransferase (EC 2.7.7.70) / D-glycero-beta-D-manno-heptose-7-phosphate kinase (EC 2.7.1.167)	17	1	0.24328561886907	7275.5	25187.5	4037.5	36500.5
N0.HOG0013548	Putative two-domain glycosyltransferase	17	1	0.24328561886907	7275.5	25187.5	4037.5	36500.5
N0.HOG0016024	Isocitrate lyase (EC 4.1.3.1)	17	1	0.24328561886907	7275.5	25187.5	4037.5	36500.5
N0.HOG0017009	Glycine dehydrogenase [decarboxylating] (glycine cleavage system P protein) (EC 1.4.4.2)	17	1	0.24328561886907	7275.5	25187.5	4037.5	36500.5
N0.HOG0017341	Catalase-peroxidase KatG (EC 1.11.1.21)	17	1	0.24328561886907	7275.5	25187.5	4037.5	36500.5
N0.HOG0017761	Isochorismatase (EC 3.3.2.1) [enterobactin] siderophore / Apo-aryl carrier domain of EntB @ Isochorismatase (EC 3.3.2.1) of siderophore biosynthesis	17	1	0.24328561886907	7275.5	25187.5	4037.5	36500.5
N0.HOG0018669	Chemotaxis response - phosphatase CheZ	17	1	0.24328561886907	7275.5	25187.5	4037.5	36500.5
N0.HOG0019190	Inner membrane transport protein YdiN	17	1	0.24328561886907	7275.5	25187.5	4037.5	36500.5
N0.HOG0022051	hypothetical protein	17	1	0.24328561886907	7275.5	25187.5	4037.5	36500.5
N0.HOG0022259	CFA/I fimbrial minor adhesin	17	1	0.24328561886907	7275.5	25187.5	4037.5	36500.5
N0.HOG0022323	CFA/I fimbrial major subunit	17	1	0.24328561886907	7275.5	25187.5	4037.5	36500.5
N0.HOG0025164	Inner membrane protein of type IV secretion of T-DNA complex, VirB6	17	1	0.24328561886907	7275.5	25187.5	4037.5	36500.5
N0.HOG0026884	hypothetical protein	17	1	0.24328561886907	7275.5	25187.5	4037.5	36500.5
N0.HOG0027068	Alpha-fimbriae usher protein	17	1	0.24328561886907	7275.5	25187.5	4037.5	36500.5
N0.HOG0027581	Alpha-fimbriae tip adhesin	17	1	0.24328561886907	7275.5	25187.5	4037.5	36500.5
N0.HOG0028950	Histidine decarboxylase (EC 4.1.1.22)	17	1	0.24328561886907	7275.5	25187.5	4037.5	36500.5
N0.HOG0000140	Ferric iron ABC transporter, ATP-binding protein	27	2	0.111666539993765	4232.5	31023.5	1531.5	36787.5
N0.HOG0005276	T6SS AAA+ chaperone ClpV (TssH)	27	2	0.111666539993765	4232.5	31023.5	1531.5	36787.5
N0.HOG0005514	3-oxoacyl-[acyl-carrier-protein] synthase, KASII (EC 2.3.1.179)	27	2	0.111666539993765	4232.5	31023.5	1531.5	36787.5
N0.HOG0007578	Uncharacterized fimbrial-like protein YcbU	27	2	0.111666539993765	4232.5	31023.5	1531.5	36787.5
N0.HOG0020514	Coupling protein VirD4, ATPase required for T-DNA transfer	27	2	0.111666539993765	4232.5	31023.5	1531.5	36787.5
N0.HOG0002561	Transcriptional regulator, LysR family	26	2	0.133000850543962	4413	31023.5	1891	37327.5
N0.HOG0002629	Methyl-accepting chemotaxis sensor/transducer protein	26	2	0.133000850543962	4413	31023.5	1891	37327.5
N0.HOG0003613	Rtn protein	26	2	0.133000850543962	4413	31023.5	1891	37327.5
N0.HOG0003676	Manganese ABC transporter, ATP-binding protein SitB	26	2	0.133000850543962	4413	31023.5	1891	37327.5
N0.HOG0005195	hypothetical protein	26	2	0.133000850543962	4413	31023.5	1891	37327.5
N0.HOG0018047	Invasion protein IagB precursor	26	2	0.133000850543962	4413	31023.5	1891	37327.5
N0.HOG0021910	Bacteriocin resistance protein; peptidase C39	26	2	0.133000850543962	4413	31023.5	1891	37327.5
N0.HOG0025664	Transcriptional regulator of fimbriae expression FimY	26	2	0.133000850543962	4413	31023.5	1891	37327.5
N0.HOG0002658	Methyl-accepting chemotaxis protein	16	1	0.292964915748425	7858	25187.5	4616	37661.5
N0.HOG0007194	hypothetical protein	16	1	0.292964915748425	7858	25187.5	4616	37661.5
N0.HOG0007572	Fimbrial subunit BcfA	16	1	0.292964915748425	7858	25187.5	4616	37661.5
N0.HOG0010877	T6SS PAAR-repeat protein / RhaS protein	16	1	0.292964915748425	7858	25187.5	4616	37661.5
N0.HOG0014707	Putative large exoprotein involved in heme utilization or adhesion of ShlA/HecA/FhaA family	16	1	0.292964915748425	7858	25187.5	4616	37661.5
N0.HOG0014709	hypothetical protein	16	1	0.292964915748425	7858	25187.5	4616	37661.5
N0.HOG0017013	T1SS secreted agglutinin RTX	16	1	0.292964915748425	7858	25187.5	4616	37661.5
N0.HOG0026638	Minor pilin of type IV secretion complex, VirB5	16	1	0.292964915748425	7858	25187.5	4616	37661.5
N0.HOG0000131	Molybdenum ABC transporter ATP-binding protein ModC	25	2	0.154179580934655	4607	31023.5	2447	38077.5
N0.HOG0003610	c-di-GMP phosphodiesterase (EC 3.1.4.52) => PdeG	25	2	0.154179580934655	4607	31023.5	2447	38077.5
N0.HOG0005281	ATP-dependent Clp protease ATP-binding subunit PA0459, ClpC family	25	2	0.154179580934655	4607	31023.5	2447	38077.5
N0.HOG0007582	Uncharacterized fimbrial-like protein YcbV	25	2	0.154179580934655	4607	31023.5	2447	38077.5
N0.HOG0008386	Uncharacterized outer membrane usher protein YbgQ	25	2	0.154179580934655	4607	31023.5	2447	38077.5
N0.HOG0025062	Phytanoyl-CoA dioxygenase	25	2	0.154179580934655	4607	31023.5	2447	38077.5
N0.HOG0002649	Methyl-accepting chemotaxis sensor/transducer protein	36	3	0.0593535917936304	2873	35212	283	38368
N0.HOG0000112	Nickel ABC transporter, ATP-binding protein NikE (TC 3.A.1.5.3)	7	0	0.496726209189868	18047.5	10910.5	9477	38435
N0.HOG0000194	ABC transporter, ATP-binding protein (cluster 1, maltose/g3p/polyamine/iron); ABC transporter, ATP-binding protein (cluster 10, nitrate/sulfonate/bicarbonate)	7	0	0.496726209189868	18047.5	10910.5	9477	38435
N0.HOG0000356	FIG056333: sensor	7	0	0.496726209189868	18047.5	10910.5	9477	38435
N0.HOG0000488	Oxidoreductase, short-chain dehydrogenase/reductase family	7	0	0.496726209189868	18047.5	10910.5	9477	38435
N0.HOG0001313	Type 1 fimbriae regulatory protein, FimB/FimE family	7	0	0.496726209189868	18047.5	10910.5	9477	38435
N0.HOG0001900	Two-component transcriptional response regulator, LuxR family	7	0	0.496726209189868	18047.5	10910.5	9477	38435
N0.HOG0002634	Methyl-accepting chemotaxis sensor/transducer protein	7	0	0.496726209189868	18047.5	10910.5	9477	38435
N0.HOG0002641	Methyl-accepting chemotaxis sensor/transducer protein	7	0	0.496726209189868	18047.5	10910.5	9477	38435
N0.HOG0002939	Glycosyltransferase	7	0	0.496726209189868	18047.5	10910.5	9477	38435
N0.HOG0003388	dTDP-glucose 4,6-dehydratase (EC 4.2.1.46)	7	0	0.496726209189868	18047.5	10910.5	9477	38435
N0.HOG0003617	Rtn protein	7	0	0.496726209189868	18047.5	10910.5	9477	38435
N0.HOG0003642	Diguanylate cyclase/phosphodiesterase domain 2 (EAL)	7	0	0.496726209189868	18047.5	10910.5	9477	38435
N0.HOG0003721	Vitamin B12 ABC transporter, ATP-binding protein BtuD	7	0	0.496726209189868	18047.5	10910.5	9477	38435
N0.HOG0004930	Lead, cadmium, zinc and mercury transporting ATPase (EC 3.6.3.3) (EC 3.6.3.5); Copper-translocating P-type ATPase (EC 3.6.3.4)	7	0	0.496726209189868	18047.5	10910.5	9477	38435
N0.HOG0005817	Quinone oxidoreductase (EC 1.6.5.5)	7	0	0.496726209189868	18047.5	10910.5	9477	38435
N0.HOG0006236	ATPase required for both assembly of type IV secretion complex and secretion of T-DNA complex, VirB11	7	0	0.496726209189868	18047.5	10910.5	9477	38435
N0.HOG0006686	Flagellum-specific ATP synthase FliI	7	0	0.496726209189868	18047.5	10910.5	9477	38435
N0.HOG0006765	Polyketide synthase modules and related proteins	7	0	0.496726209189868	18047.5	10910.5	9477	38435
N0.HOG0007803	Translation elongation factor Tu	7	0	0.496726209189868	18047.5	10910.5	9477	38435
N0.HOG0008159	Iron-siderophore [Alcaligin] receptor @ TonB-dependent siderophore receptor	7	0	0.496726209189868	18047.5	10910.5	9477	38435
N0.HOG0008254	Putative fimbrial chaparone	7	0	0.496726209189868	18047.5	10910.5	9477	38435
N0.HOG0010695	VgrG protein	7	0	0.496726209189868	18047.5	10910.5	9477	38435
N0.HOG0010708	VgrG protein	7	0	0.496726209189868	18047.5	10910.5	9477	38435
N0.HOG0010869	Rhs-family protein	7	0	0.496726209189868	18047.5	10910.5	9477	38435
N0.HOG0012709	UDP-N-acetylglucosamine 2-epimerase (EC 5.1.3.14)	7	0	0.496726209189868	18047.5	10910.5	9477	38435
N0.HOG0012827	Nucleoside-diphosphate sugar epimerase/dehydratase	7	0	0.496726209189868	18047.5	10910.5	9477	38435
N0.HOG0013551	Beta 1,4 glucosyltransferase	7	0	0.496726209189868	18047.5	10910.5	9477	38435
N0.HOG0014345	T6SS component Hcp	7	0	0.496726209189868	18047.5	10910.5	9477	38435
N0.HOG0014638	Flagellar biosynthesis protein FlhA	7	0	0.496726209189868	18047.5	10910.5	9477	38435
N0.HOG0017375	hypothetical protein	7	0	0.496726209189868	18047.5	10910.5	9477	38435
N0.HOG0019089	T6SS component Hcp	7	0	0.496726209189868	18047.5	10910.5	9477	38435
N0.HOG0024119	Collagen-like surface protein	7	0	0.496726209189868	18047.5	10910.5	9477	38435
N0.HOG0024747	IncI1 plasmid conjugative transfer inner membrane protein PilR	7	0	0.496726209189868	18047.5	10910.5	9477	38435
N0.HOG0024876	IncI1 plasmid conjugative transfer lipoprotein PilN	7	0	0.496726209189868	18047.5	10910.5	9477	38435
N0.HOG0026989	PE family protein	7	0	0.496726209189868	18047.5	10910.5	9477	38435
N0.HOG0027877	Zona occludens toxin-like phage protein	7	0	0.496726209189868	18047.5	10910.5	9477	38435
N0.HOG0029297	Protein EspL, component of Type VII secretion system ESX-1	7	0	0.496726209189868	18047.5	10910.5	9477	38435
N0.HOG0032025	Secretion system effector SseC	7	0	0.496726209189868	18047.5	10910.5	9477	38435
N0.HOG0032175	Zona occludens toxin	7	0	0.496726209189868	18047.5	10910.5	9477	38435
N0.HOG0033323	Type III secretion effector SseB	7	0	0.496726209189868	18047.5	10910.5	9477	38435
N0.HOG0033888	hypothetical protein	7	0	0.496726209189868	18047.5	10910.5	9477	38435
N0.HOG0034065	Secretion system effector SseD	7	0	0.496726209189868	18047.5	10910.5	9477	38435
N0.HOG0036324	hypothetical protein	7	0	0.496726209189868	18047.5	10910.5	9477	38435
N0.HOG0036607	DotA protein	7	0	0.496726209189868	18047.5	10910.5	9477	38435
N0.HOG0036935	OrgB protein, associated with InvC ATPase of type III secretion system	7	0	0.496726209189868	18047.5	10910.5	9477	38435
N0.HOG0037594	hypothetical protein	7	0	0.496726209189868	18047.5	10910.5	9477	38435
N0.HOG0038007	hypothetical protein	7	0	0.496726209189868	18047.5	10910.5	9477	38435
N0.HOG0039746	IcmT protein	7	0	0.496726209189868	18047.5	10910.5	9477	38435
N0.HOG0047617	hypothetical protein	7	0	0.496726209189868	18047.5	10910.5	9477	38435
N0.HOG0047691	Arylsulfatase (EC 3.1.6.1)	7	0	0.496726209189868	18047.5	10910.5	9477	38435
N0.HOG0002334	Hexosyltransferase homolog	24	2	0.181749590836329	4809	31023.5	2887.5	38720
N0.HOG0006381	Acetyl esterase (EC 3.1.1.-)	24	2	0.181749590836329	4809	31023.5	2887.5	38720
N0.HOG0007561	PapA	24	2	0.181749590836329	4809	31023.5	2887.5	38720
N0.HOG0007573	Fimbriae-like adhesin FimI	24	2	0.181749590836329	4809	31023.5	2887.5	38720
N0.HOG0007632	Manganese ABC transporter, periplasmic-binding protein SitA	24	2	0.181749590836329	4809	31023.5	2887.5	38720
N0.HOG0008059	Manganese ABC transporter, inner membrane permease protein SitD	24	2	0.181749590836329	4809	31023.5	2887.5	38720
N0.HOG0012245	Carnitine operon protein CaiE	24	2	0.181749590836329	4809	31023.5	2887.5	38720
N0.HOG0023453	Capsular polysaccharide export system protein KpsS	24	2	0.181749590836329	4809	31023.5	2887.5	38720
N0.HOG0000841	Transcriptional regulator, LysR family	35	3	0.0669958631188851	3018.5	35212	644	38874.5
N0.HOG0005305	Glucose-1-phosphate thymidylyltransferase (EC 2.7.7.24)	35	3	0.0669958631188851	3018.5	35212	644	38874.5
N0.HOG0007129	Oxamate carbamoyltransferase (EC 2.1.3.5)	35	3	0.0669958631188851	3018.5	35212	644	38874.5
N0.HOG0008230	Fimbria adhesin EcpD	35	3	0.0669958631188851	3018.5	35212	644	38874.5
N0.HOG0008280	P pilus assembly protein, chaperone PapD	35	3	0.0669958631188851	3018.5	35212	644	38874.5
N0.HOG0008375	Outer membrane usher protein HtrE	35	3	0.0669958631188851	3018.5	35212	644	38874.5
N0.HOG0008427	Outer membrane usher protein SfmD	35	3	0.0669958631188851	3018.5	35212	644	38874.5
N0.HOG0017515	fimbrial adhesin precursor	35	3	0.0669958631188851	3018.5	35212	644	38874.5
N0.HOG0022273	Sphingomyelinase (EC 3.1.4.12)	35	3	0.0669958631188851	3018.5	35212	644	38874.5
N0.HOG0022641	T6SS lysozyme-like component TssE	35	3	0.0669958631188851	3018.5	35212	644	38874.5
N0.HOG0000281	Heavy metal sensor histidine kinase	34	3	0.0798428533178981	3159.5	35212	916.5	39288
N0.HOG0000415	5-keto-D-gluconate 5-reductase (EC 1.1.1.69)	34	3	0.0798428533178981	3159.5	35212	916.5	39288
N0.HOG0001946	Transcriptional regulator of fimbriae expression FimZ (LuxR/UhpA family)	34	3	0.0798428533178981	3159.5	35212	916.5	39288
N0.HOG0022274	Microbial collagenase, secreted (EC 3.4.24.3)	34	3	0.0798428533178981	3159.5	35212	916.5	39288
N0.HOG0000900	Transcriptional regulator, LysR family	23	2	0.204130416222618	5028.5	31023.5	3385.5	39437.5
N0.HOG0002013	Nitrous oxide reductase maturation protein NosF (ATPase)	23	2	0.204130416222618	5028.5	31023.5	3385.5	39437.5
N0.HOG0014227	Lipoate-protein ligase A	23	2	0.204130416222618	5028.5	31023.5	3385.5	39437.5
N0.HOG0017376	hypothetical protein	23	2	0.204130416222618	5028.5	31023.5	3385.5	39437.5
N0.HOG0020260	Outer membrane protein	23	2	0.204130416222618	5028.5	31023.5	3385.5	39437.5
N0.HOG0022895	UDP-N,N'-diacetylbacillosamine 2-epimerase (hydrolyzing) (EC 3.2.1.184)	23	2	0.204130416222618	5028.5	31023.5	3385.5	39437.5
N0.HOG0000203	Urea carboxylase-related ABC transporter, ATP-binding protein	15	1	0.322374652294951	8458	25187.5	5994.5	39640
N0.HOG0000231	ABC transporter, ATP-binding protein (cluster 1, maltose/g3p/polyamine/iron); ABC transporter, ATP-binding protein (cluster 10, nitrate/sulfonate/bicarbonate)	15	1	0.322374652294951	8458	25187.5	5994.5	39640
N0.HOG0002566	Transcriptional regulator, LysR family	15	1	0.322374652294951	8458	25187.5	5994.5	39640
N0.HOG0003005	hypothetical protein	15	1	0.322374652294951	8458	25187.5	5994.5	39640
N0.HOG0003236	Formate hydrogenlyase transcriptional activator	15	1	0.322374652294951	8458	25187.5	5994.5	39640
N0.HOG0003383	dTDP-glucose 4,6-dehydratase (EC 4.2.1.46)	15	1	0.322374652294951	8458	25187.5	5994.5	39640
N0.HOG0007645	Membrane fusion component of MSF-type tripartite multidrug efflux system	15	1	0.322374652294951	8458	25187.5	5994.5	39640
N0.HOG0014235	UDP-3-O-[3-hydroxymyristoyl] glucosamine N-acyltransferase (EC 2.3.1.191)	15	1	0.322374652294951	8458	25187.5	5994.5	39640
N0.HOG0015149	AidA-I adhesin-like protein	15	1	0.322374652294951	8458	25187.5	5994.5	39640
N0.HOG0029519	Deubiquitinating protease ElaD	15	1	0.322374652294951	8458	25187.5	5994.5	39640
N0.HOG0000193	ABC transporter, ATP-binding protein (cluster 1, maltose/g3p/polyamine/iron); ABC transporter, ATP-binding protein (cluster 10, nitrate/sulfonate/bicarbonate)	33	3	0.0917663819586019	3286	35212	1388.5	39886.5
N0.HOG0006178	Phosphomannomutase (EC 5.4.2.8)	33	3	0.0917663819586019	3286	35212	1388.5	39886.5
N0.HOG0007361	Transcriptional regulator, LysR family	33	3	0.0917663819586019	3286	35212	1388.5	39886.5
N0.HOG0015875	Delta 1-piperideine-2-carboxylate reductase (NADPH) (EC 1.5.1.21) @ Delta 1-pyrroline-2-carboxylate reductase (NADPH) (EC 1.5.1.21)	33	3	0.0917663819586019	3286	35212	1388.5	39886.5
N0.HOG0018493	Putative esterase	33	3	0.0917663819586019	3286	35212	1388.5	39886.5
N0.HOG0022591	hypothetical protein	33	3	0.0917663819586019	3286	35212	1388.5	39886.5
N0.HOG0024842	ADP-heptose--lipooligosaccharide heptosyltransferase II	33	3	0.0917663819586019	3286	35212	1388.5	39886.5
N0.HOG0006489	Salicylate synthetase (EC 5.4.4.2)(EC 4.2.99.21) @ Salicylate synthetase (EC 5.4.4.2)(EC 4.2.99.21) of siderophore biosynthesis	32	3	0.111666539993765	3408	35212	1531.5	40151.5
N0.HOG0012677	LysR family transcriptional regulator YahB	32	3	0.111666539993765	3408	35212	1531.5	40151.5
N0.HOG0000935	Transcriptional regulator, LysR family	22	2	0.24328561886907	5296.5	31023.5	4037.5	40357.5
N0.HOG0006185	Phosphomannomutase (EC 5.4.2.8) => Colanic acid	22	2	0.24328561886907	5296.5	31023.5	4037.5	40357.5
N0.HOG0006555	Efflux transport system, outer membrane factor (OMF) lipoprotein	22	2	0.24328561886907	5296.5	31023.5	4037.5	40357.5
N0.HOG0013323	D-glycero-beta-D-manno-heptose 1-phosphate adenylyltransferase (EC 2.7.7.70) / D-glycero-beta-D-manno-heptose-7-phosphate kinase (EC 2.7.1.167)	22	2	0.24328561886907	5296.5	31023.5	4037.5	40357.5
N0.HOG0015405	Tricarboxylate transport sensor protein TctE => Citrate response regulator CitA	22	2	0.24328561886907	5296.5	31023.5	4037.5	40357.5
N0.HOG0017339	Catalase-peroxidase KatG (EC 1.11.1.21)	22	2	0.24328561886907	5296.5	31023.5	4037.5	40357.5
N0.HOG0019895	RNase E specificity factor CsrD	22	2	0.24328561886907	5296.5	31023.5	4037.5	40357.5
N0.HOG0024377	Heme oxygenase HemO, associated with heme uptake	22	2	0.24328561886907	5296.5	31023.5	4037.5	40357.5
N0.HOG0026008	RTX toxin activating lysine-acyltransferase (EC 2.3.1.-)	22	2	0.24328561886907	5296.5	31023.5	4037.5	40357.5
N0.HOG0006764	Polyketide synthase modules and related proteins	41	4	0.0592084092831168	2458	37917	68	40443
N0.HOG0000149	2-aminoethylphosphonate ABC transporter ATP-binding protein (TC 3.A.1.9.1)	31	3	0.131952043321822	3535	35212	1850.5	40597.5
N0.HOG0000444	Oxidoreductase, short-chain dehydrogenase/reductase family	31	3	0.131952043321822	3535	35212	1850.5	40597.5
N0.HOG0000613	Short-chain dehydrogenase	31	3	0.131952043321822	3535	35212	1850.5	40597.5
N0.HOG0007584	Uncharacterized fimbrial-like protein SfmF	31	3	0.131952043321822	3535	35212	1850.5	40597.5
N0.HOG0018446	hypothetical protein	31	3	0.131952043321822	3535	35212	1850.5	40597.5
N0.HOG0018971	hypothetical protein	31	3	0.131952043321822	3535	35212	1850.5	40597.5
N0.HOG0023586	T6SS forkhead associated domain protein ImpI/VasC	31	3	0.131952043321822	3535	35212	1850.5	40597.5
N0.HOG0024054	T6SS associated component TagF (ImpM)	31	3	0.131952043321822	3535	35212	1850.5	40597.5
N0.HOG0000188	ABC transporter, ATP-binding protein (cluster 1, maltose/g3p/polyamine/iron); ABC transporter, ATP-binding protein (cluster 10, nitrate/sulfonate/bicarbonate)	14	1	0.383151758676349	9148	25187.5	6689	41024.5
N0.HOG0002669	Methyl-accepting chemotaxis transducer domain protein	14	1	0.383151758676349	9148	25187.5	6689	41024.5
N0.HOG0004802	RNA polymerase sigma factor SigB	14	1	0.383151758676349	9148	25187.5	6689	41024.5
N0.HOG0006084	Respiratory nitrate reductase beta chain (EC 1.7.99.4)	14	1	0.383151758676349	9148	25187.5	6689	41024.5
N0.HOG0006757	Non-ribosomal peptide synthetase modules, siderophore biosynthesis	14	1	0.383151758676349	9148	25187.5	6689	41024.5
N0.HOG0007605	Minor fimbrial subunit StfG	14	1	0.383151758676349	9148	25187.5	6689	41024.5
N0.HOG0007674	Multidrug efflux system EmrKY-TolC, membrane fusion component EmrK	14	1	0.383151758676349	9148	25187.5	6689	41024.5
N0.HOG0008247	hypothetical protein	14	1	0.383151758676349	9148	25187.5	6689	41024.5
N0.HOG0010683	VgrG protein	14	1	0.383151758676349	9148	25187.5	6689	41024.5
N0.HOG0015304	Allantoate amidohydrolase (EC 3.5.3.9)	14	1	0.383151758676349	9148	25187.5	6689	41024.5
N0.HOG0018149	Fimbrial subunit BcfD	14	1	0.383151758676349	9148	25187.5	6689	41024.5
N0.HOG0025295	hypothetical protein	14	1	0.383151758676349	9148	25187.5	6689	41024.5
N0.HOG0027290	hypothetical protein	14	1	0.383151758676349	9148	25187.5	6689	41024.5
N0.HOG0031130	Biofilm PGA synthesis auxiliary protein PgaD	14	1	0.383151758676349	9148	25187.5	6689	41024.5
N0.HOG0007661	Inner membrane component MdtN of tripartite multidrug resistance system	40	4	0.0655839848055129	2522.5	37917	619.5	41059
N0.HOG0008157	FhuE receptor precursor	40	4	0.0655839848055129	2522.5	37917	619.5	41059
N0.HOG0013078	General secretion pathway protein F	40	4	0.0655839848055129	2522.5	37917	619.5	41059
N0.HOG0020350	hypothetical protein	40	4	0.0655839848055129	2522.5	37917	619.5	41059
N0.HOG0007384	Transcriptional regulator, LysR family	21	2	0.287784833018409	5555.5	31023.5	4546.5	41125.5
N0.HOG0009041	Malonyl CoA-acyl carrier protein transacylase (EC 2.3.1.39)	21	2	0.287784833018409	5555.5	31023.5	4546.5	41125.5
N0.HOG0017137	Ferrichrome-iron receptor	21	2	0.287784833018409	5555.5	31023.5	4546.5	41125.5
N0.HOG0017374	Minor fimbrial subunit StfF	21	2	0.287784833018409	5555.5	31023.5	4546.5	41125.5
N0.HOG0018667	Chemotaxis response - phosphatase CheZ	21	2	0.287784833018409	5555.5	31023.5	4546.5	41125.5
N0.HOG0019135	Type 1 fimbrae adaptor subunit FimG	21	2	0.287784833018409	5555.5	31023.5	4546.5	41125.5
N0.HOG0022593	hypothetical protein	21	2	0.287784833018409	5555.5	31023.5	4546.5	41125.5
N0.HOG0021868	ESAT-6-like protein EsxT	30	3	0.150603575544907	3706.5	35212	2401	41319.5
N0.HOG0000628	Dehydrogenases with different specificities (related to short-chain alcohol dehydrogenases)	39	4	0.0778703429783573	2591.5	37917	855	41363.5
N0.HOG0009042	Modular polyketide synthase	46	5	0.0559788495013665	2132	39536.5	33.5	41702
N0.HOG0010744	Ribosome-associated ATPase RbbA	46	5	0.0559788495013665	2132	39536.5	33.5	41702
N0.HOG0012385	Response regulator	46	5	0.0559788495013665	2132	39536.5	33.5	41702
N0.HOG0016283	Flagellar biosynthesis protein FliS	46	5	0.0559788495013665	2132	39536.5	33.5	41702
N0.HOG0016742	Cytochrome c heme lyase subunit CcmF	46	5	0.0559788495013665	2132	39536.5	33.5	41702
N0.HOG0001164	Transcriptional regulator, AraC family	38	4	0.0907960956033005	2673.5	37917	1194	41784.5
N0.HOG0014713	Putative large exoprotein involved in heme utilization or adhesion of ShlA/HecA/FhaA family	38	4	0.0907960956033005	2673.5	37917	1194	41784.5
N0.HOG0000433	Oxidoreductase, short-chain dehydrogenase/reductase family	29	3	0.175236798596272	3895	35212	2680.5	41787.5
N0.HOG0003666	ABC transporter, ATP-binding protein (cluster 8, B12/iron complex)	29	3	0.175236798596272	3895	35212	2680.5	41787.5
N0.HOG0018148	Uncharacterized fimbrial-like protein SfmH	29	3	0.175236798596272	3895	35212	2680.5	41787.5
N0.HOG0005277	T6SS AAA+ chaperone ClpV (TssH)	37	4	0.106158162880267	2760	37917	1496.5	42173.5
N0.HOG0014714	Putative large exoprotein involved in heme utilization or adhesion of ShlA/HecA/FhaA family	37	4	0.106158162880267	2760	37917	1496.5	42173.5
N0.HOG0002494	Transcriptional regulator, LysR family	45	5	0.0624333552660669	2194	39536.5	507	42237.5
N0.HOG0022025	Flagellar protein FlhE	45	5	0.0624333552660669	2194	39536.5	507	42237.5
N0.HOG0006760	Phenyloxazoline synthase (EC 6.3.2.-) [mycobactin] siderophore @ Phenyloxazoline synthase siderophore, Irp2-like	51	6	0.0512316957937046	1900.5	40616	5.5	42522
N0.HOG0000537	Oxidoreductase, short-chain dehydrogenase/reductase family	36	4	0.124138992737198	2873	37917	1807.5	42597.5
N0.HOG0001945	Two-component transcriptional response regulator, LuxR family	36	4	0.124138992737198	2873	37917	1807.5	42597.5
N0.HOG0000386	Phosphoglycerate transport system sensor protein PgtB	28	3	0.204130416222618	4059	35212	3385.5	42656.5
N0.HOG0000648	Copper-sensing two-component system response regulator CusR	28	3	0.204130416222618	4059	35212	3385.5	42656.5
N0.HOG0003882	ABC-type Fe3+-siderophore transport system, permease component	28	3	0.204130416222618	4059	35212	3385.5	42656.5
N0.HOG0006554	Copper/silver efflux RND transporter, outer membrane protein CusC	28	3	0.204130416222618	4059	35212	3385.5	42656.5
N0.HOG0016762	N(2)-citryl-N(6)-acetyl-N(6)-hydroxylysine synthase (EC 6.3.2.38), aerobactin biosynthesis protein IucA	28	3	0.204130416222618	4059	35212	3385.5	42656.5
N0.HOG0003649	diguanylate cyclase/phosphodiesterase (GGDEF & EAL domains) with PAS/PAC sensor(s)	20	2	0.309378367282559	5812	31023.5	5899.5	42735
N0.HOG0004135	ABC transporter, ATP-binding protein 2 (cluster 4, leucine/isoleucine/valine/benzoate)	20	2	0.309378367282559	5812	31023.5	5899.5	42735
N0.HOG0005659	Negative regulator of allantoin and glyoxylate utilization operons	20	2	0.309378367282559	5812	31023.5	5899.5	42735
N0.HOG0005826	hypothetical protein	20	2	0.309378367282559	5812	31023.5	5899.5	42735
N0.HOG0008252	Putative fimbrial chaparone	20	2	0.309378367282559	5812	31023.5	5899.5	42735
N0.HOG0008270	pili assembly chaperone	20	2	0.309378367282559	5812	31023.5	5899.5	42735
N0.HOG0008433	hypothetical protein	20	2	0.309378367282559	5812	31023.5	5899.5	42735
N0.HOG0013311	Mg(2+)-transport-ATPase-associated protein MgtC	20	2	0.309378367282559	5812	31023.5	5899.5	42735
N0.HOG0018901	Sigma-fimbriae chaperone protein	20	2	0.309378367282559	5812	31023.5	5899.5	42735
N0.HOG0019935	Type VI secretion-related protein VasL	20	2	0.309378367282559	5812	31023.5	5899.5	42735
N0.HOG0003816	Multidrug efflux system AcrEF-TolC, membrane fusion component AcrE	50	6	0.0593535917936304	1950	40616	283	42849
N0.HOG0000331	Signal transduction histidine-protein kinase BarA (EC 2.7.13.3)	13	1	0.405187807988497	9863.5	25187.5	7834.5	42885.5
N0.HOG0000389	hypothetical protein	13	1	0.405187807988497	9863.5	25187.5	7834.5	42885.5
N0.HOG0001878	Two-component transcriptional response regulator, LuxR family	13	1	0.405187807988497	9863.5	25187.5	7834.5	42885.5
N0.HOG0003412	UDP-glucose 4-epimerase (EC 5.1.3.2)	13	1	0.405187807988497	9863.5	25187.5	7834.5	42885.5
N0.HOG0007135	Allophanate hydrolase (EC 3.5.1.54)	13	1	0.405187807988497	9863.5	25187.5	7834.5	42885.5
N0.HOG0007769	Methionine ABC transporter substrate-binding protein	13	1	0.405187807988497	9863.5	25187.5	7834.5	42885.5
N0.HOG0007801	Translation elongation factor Tu	13	1	0.405187807988497	9863.5	25187.5	7834.5	42885.5
N0.HOG0008451	ATP-dependent Clp protease proteolytic subunit ClpP (EC 3.4.21.92)	13	1	0.405187807988497	9863.5	25187.5	7834.5	42885.5
N0.HOG0009044	Malonyl CoA-acyl carrier protein transacylase (EC 2.3.1.39)	13	1	0.405187807988497	9863.5	25187.5	7834.5	42885.5
N0.HOG0009987	Undecaprenyl-phosphate 4-deoxy-4-formamido-L-arabinose transferase (EC 2.4.2.53)	13	1	0.405187807988497	9863.5	25187.5	7834.5	42885.5
N0.HOG0010487	Ribulose-phosphate 3-epimerase (EC 5.1.3.1)	13	1	0.405187807988497	9863.5	25187.5	7834.5	42885.5
N0.HOG0011128	Mobile element protein	13	1	0.405187807988497	9863.5	25187.5	7834.5	42885.5
N0.HOG0011931	Lipid A biosynthesis lauroyl acyltransferase (EC 2.3.1.241)	13	1	0.405187807988497	9863.5	25187.5	7834.5	42885.5
N0.HOG0012084	Tyrosine-protein kinase (EC 2.7.10.2)	13	1	0.405187807988497	9863.5	25187.5	7834.5	42885.5
N0.HOG0014374	T6SS component Hcp	13	1	0.405187807988497	9863.5	25187.5	7834.5	42885.5
N0.HOG0017123	Uncharacterized outer membrane protein YejO	13	1	0.405187807988497	9863.5	25187.5	7834.5	42885.5
N0.HOG0018899	Sigma-fimbriae chaperone protein	13	1	0.405187807988497	9863.5	25187.5	7834.5	42885.5
N0.HOG0019095	T6SS component Hcp	13	1	0.405187807988497	9863.5	25187.5	7834.5	42885.5
N0.HOG0028050	Uncharacterized integral membrane protein YdaH	13	1	0.405187807988497	9863.5	25187.5	7834.5	42885.5
N0.HOG0029492	Alpha-fimbriae major subunit	13	1	0.405187807988497	9863.5	25187.5	7834.5	42885.5
N0.HOG0003614	c-di-GMP phosphodiesterase (EC 3.1.4.52) => PdeD	55	7	0.0554423116736628	1777	41404.5	21	43202.5
N0.HOG0006080	Respiratory nitrate reductase beta chain (EC 1.7.99.4)	55	7	0.0554423116736628	1777	41404.5	21	43202.5
N0.HOG0013281	D-arabinose-5-phosphate isomerase (EC 5.3.1.13)	55	7	0.0554423116736628	1777	41404.5	21	43202.5
N0.HOG0000420	2-dehydro-3-deoxy-D-gluconate 5-dehydrogenase (EC 1.1.1.127) @ 2-deoxy-D-gluconate 3-dehydrogenase (EC 1.1.1.125)	35	4	0.140820879444292	3018.5	37917	2322	43257.5
N0.HOG0003647	hypothetical protein	35	4	0.140820879444292	3018.5	37917	2322	43257.5
N0.HOG0007352	Transcriptional regulator, LysR family	35	4	0.140820879444292	3018.5	37917	2322	43257.5
N0.HOG0016329	T6SS component TssC (ImpC/VipB)	35	4	0.140820879444292	3018.5	37917	2322	43257.5
N0.HOG0018782	hypothetical protein	42	5	0.097807899763181	2385.5	39536.5	1421.5	43343.5
N0.HOG0000583	Oxidoreductase, short-chain dehydrogenase/reductase family	27	3	0.231224348089526	4232.5	35212	3903	43347.5
N0.HOG0000640	Transcriptional regulator PcoR	27	3	0.231224348089526	4232.5	35212	3903	43347.5
N0.HOG0001934	Uncharacterized transcriptional regulator YhjB, LuxR family	27	3	0.231224348089526	4232.5	35212	3903	43347.5
N0.HOG0016026	Isocitrate lyase (EC 4.1.3.1)	27	3	0.231224348089526	4232.5	35212	3903	43347.5
N0.HOG0000059	ABC transporter, permease protein (cluster 3, basic aa/glutamine/opines) / ABC transporter, ATP-binding protein (cluster 3, basic aa/glutamine/opines)	19	2	0.364127743286646	6127	31023.5	6355.5	43506
N0.HOG0001926	Two-component transcriptional response regulator, LuxR family	19	2	0.364127743286646	6127	31023.5	6355.5	43506
N0.HOG0002417	ABC transporter, ATP-binding protein (cluster 5, nickel/peptides/opines)	19	2	0.364127743286646	6127	31023.5	6355.5	43506
N0.HOG0008377	FIG031703: Fimbriae usher protein StbC	19	2	0.364127743286646	6127	31023.5	6355.5	43506
N0.HOG0015793	Channel-forming transporter/cytolysins activator of TpsB family	19	2	0.364127743286646	6127	31023.5	6355.5	43506
N0.HOG0024342	hypothetical protein	19	2	0.364127743286646	6127	31023.5	6355.5	43506
N0.HOG0000002	ABC transporter, ATP-binding protein	6	0	0.528111481388441	20837.5	10910.5	11775.5	43523.5
N0.HOG0000032	ABC-type antimicrobial peptide transport system, ATPase component	6	0	0.528111481388441	20837.5	10910.5	11775.5	43523.5
N0.HOG0000041	Methionine ABC transporter ATP-binding protein	6	0	0.528111481388441	20837.5	10910.5	11775.5	43523.5
N0.HOG0000207	hypothetical protein	6	0	0.528111481388441	20837.5	10910.5	11775.5	43523.5
N0.HOG0000229	ABC transporter, ATP-binding protein (cluster 1, maltose/g3p/polyamine/iron); ABC transporter, ATP-binding protein (cluster 10, nitrate/sulfonate/bicarbonate)	6	0	0.528111481388441	20837.5	10910.5	11775.5	43523.5
N0.HOG0000328	putative sensory box sensor histidine kinase/response regulator	6	0	0.528111481388441	20837.5	10910.5	11775.5	43523.5
N0.HOG0000414	5-keto-D-gluconate 5-reductase (EC 1.1.1.69)	6	0	0.528111481388441	20837.5	10910.5	11775.5	43523.5
N0.HOG0000526	Oxidoreductase, short-chain dehydrogenase/reductase family	6	0	0.528111481388441	20837.5	10910.5	11775.5	43523.5
N0.HOG0000617	Oxidoreductase, short-chain dehydrogenase/reductase family	6	0	0.528111481388441	20837.5	10910.5	11775.5	43523.5
N0.HOG0000638	DNA-binding heavy metal response regulator	6	0	0.528111481388441	20837.5	10910.5	11775.5	43523.5
N0.HOG0000652	DNA-binding heavy metal response regulator	6	0	0.528111481388441	20837.5	10910.5	11775.5	43523.5
N0.HOG0000671	Cell cycle transcriptional regulator CtrA	6	0	0.528111481388441	20837.5	10910.5	11775.5	43523.5
N0.HOG0000678	Response regulator	6	0	0.528111481388441	20837.5	10910.5	11775.5	43523.5
N0.HOG0000703	Tricarboxylate transport transcriptional regulator TctD	6	0	0.528111481388441	20837.5	10910.5	11775.5	43523.5
N0.HOG0000741	Response regulator CreB of two-component signal transduction system CreBC	6	0	0.528111481388441	20837.5	10910.5	11775.5	43523.5
N0.HOG0001234	Efflux ABC transporter, permease/ATP-binding protein	6	0	0.528111481388441	20837.5	10910.5	11775.5	43523.5
N0.HOG0001257	Efflux ABC transporter, permease/ATP-binding protein	6	0	0.528111481388441	20837.5	10910.5	11775.5	43523.5
N0.HOG0001268	hypothetical protein	6	0	0.528111481388441	20837.5	10910.5	11775.5	43523.5
N0.HOG0002032	Export ABC transporter, ATP-binding protein	6	0	0.528111481388441	20837.5	10910.5	11775.5	43523.5
N0.HOG0002439	ABC transporter, ATP-binding protein (cluster 5, nickel/peptides/opines) / ABC transporter, ATP-binding protein (cluster 5, nickel/peptides/opines)	6	0	0.528111481388441	20837.5	10910.5	11775.5	43523.5
N0.HOG0002453	AttE component of AttEFGH ABC transport system	6	0	0.528111481388441	20837.5	10910.5	11775.5	43523.5
N0.HOG0002492	Transcriptional regulator, LysR family	6	0	0.528111481388441	20837.5	10910.5	11775.5	43523.5
N0.HOG0002497	Transcriptional regulator Bxe_A2326, LysR family	6	0	0.528111481388441	20837.5	10910.5	11775.5	43523.5
N0.HOG0002609	Methyl-accepting chemotaxis protein	6	0	0.528111481388441	20837.5	10910.5	11775.5	43523.5
N0.HOG0002615	Methyl-accepting chemotaxis protein I (serine chemoreceptor protein)	6	0	0.528111481388441	20837.5	10910.5	11775.5	43523.5
N0.HOG0002652	Methyl-accepting chemotaxis sensor/transducer protein	6	0	0.528111481388441	20837.5	10910.5	11775.5	43523.5
N0.HOG0002747	Multidrug efflux system EmrAB-OMF, inner-membrane proton/drug antiporter EmrB (MFS type)	6	0	0.528111481388441	20837.5	10910.5	11775.5	43523.5
N0.HOG0002947	Sensory box/GGDEF family protein	6	0	0.528111481388441	20837.5	10910.5	11775.5	43523.5
N0.HOG0003231	Anaerobic nitric oxide reductase transcription regulator NorR	6	0	0.528111481388441	20837.5	10910.5	11775.5	43523.5
N0.HOG0003234	Formate hydrogenlyase transcriptional activator	6	0	0.528111481388441	20837.5	10910.5	11775.5	43523.5
N0.HOG0003255	sigma-54 dependent DNA-binding response regulator	6	0	0.528111481388441	20837.5	10910.5	11775.5	43523.5
N0.HOG0003280	Two-component system response regulator protein	6	0	0.528111481388441	20837.5	10910.5	11775.5	43523.5
N0.HOG0003322	ABC transporter, substrate-binding protein (cluster 3, basic aa/glutamine/opines)	6	0	0.528111481388441	20837.5	10910.5	11775.5	43523.5
N0.HOG0003558	RND efflux system, inner membrane transporter	6	0	0.528111481388441	20837.5	10910.5	11775.5	43523.5
N0.HOG0003592	Bis-ABC ATPase SCO6742	6	0	0.528111481388441	20837.5	10910.5	11775.5	43523.5
N0.HOG0003599	Bis-ABC ATPase Uup	6	0	0.528111481388441	20837.5	10910.5	11775.5	43523.5
N0.HOG0003690	Zinc ABC transporter, ATP-binding protein ZnuC	6	0	0.528111481388441	20837.5	10910.5	11775.5	43523.5
N0.HOG0003695	Ferrichrome transport ATP-binding protein FhuC	6	0	0.528111481388441	20837.5	10910.5	11775.5	43523.5
N0.HOG0003799	Multidrug efflux system, membrane fusion component => CmeA	6	0	0.528111481388441	20837.5	10910.5	11775.5	43523.5
N0.HOG0003863	Vitamin B12 ABC transporter, permease protein BtuC	6	0	0.528111481388441	20837.5	10910.5	11775.5	43523.5
N0.HOG0004064	Gamma-aminobutyrate:alpha-ketoglutarate aminotransferase (EC 2.6.1.19)	6	0	0.528111481388441	20837.5	10910.5	11775.5	43523.5
N0.HOG0004066	Gamma-aminobutyrate:alpha-ketoglutarate aminotransferase (EC 2.6.1.19)	6	0	0.528111481388441	20837.5	10910.5	11775.5	43523.5
N0.HOG0004070	4-aminobutyrate transaminase( EC:2.6.1.19 )	6	0	0.528111481388441	20837.5	10910.5	11775.5	43523.5
N0.HOG0004117	ABC transporter, ATP-binding protein 2 (cluster 4, leucine/isoleucine/valine/benzoate)	6	0	0.528111481388441	20837.5	10910.5	11775.5	43523.5
N0.HOG0004121	Branched-chain amino acid ABC transporter, ATP-binding protein LivF (TC 3.A.1.4.1)	6	0	0.528111481388441	20837.5	10910.5	11775.5	43523.5
N0.HOG0004127	Urea ABC transporter, ATPase protein UrtE	6	0	0.528111481388441	20837.5	10910.5	11775.5	43523.5
N0.HOG0004181	LphA protein	6	0	0.528111481388441	20837.5	10910.5	11775.5	43523.5
N0.HOG0004189	T6SS outer membrane component TssL (ImpK/VasF) / OmpA/MotB domain	6	0	0.528111481388441	20837.5	10910.5	11775.5	43523.5
N0.HOG0004192	Flagellar motor protein MotB	6	0	0.528111481388441	20837.5	10910.5	11775.5	43523.5
N0.HOG0004194	OmpA/MotB domain protein	6	0	0.528111481388441	20837.5	10910.5	11775.5	43523.5
N0.HOG0004199	putative sodium-type flagellar protein MotY precursor	6	0	0.528111481388441	20837.5	10910.5	11775.5	43523.5
N0.HOG0004200	OmpA family protein	6	0	0.528111481388441	20837.5	10910.5	11775.5	43523.5
N0.HOG0004798	RNA polymerase sigma factor for flagellar operon	6	0	0.528111481388441	20837.5	10910.5	11775.5	43523.5
N0.HOG0005158	Predicted erythritol ABC transporter 2, ATP-binding component	6	0	0.528111481388441	20837.5	10910.5	11775.5	43523.5
N0.HOG0005271	T6SS AAA+ chaperone ClpV (TssH)	6	0	0.528111481388441	20837.5	10910.5	11775.5	43523.5
N0.HOG0005274	T6SS AAA+ chaperone ClpV (TssH)	6	0	0.528111481388441	20837.5	10910.5	11775.5	43523.5
N0.HOG0005278	T6SS AAA+ chaperone ClpV (TssH)	6	0	0.528111481388441	20837.5	10910.5	11775.5	43523.5
N0.HOG0005285	UTP--glucose-1-phosphate uridylyltransferase (EC 2.7.7.9)	6	0	0.528111481388441	20837.5	10910.5	11775.5	43523.5
N0.HOG0005631	Transcriptional regulator, IclR family	6	0	0.528111481388441	20837.5	10910.5	11775.5	43523.5
N0.HOG0006209	General secretion pathway protein E	6	0	0.528111481388441	20837.5	10910.5	11775.5	43523.5
N0.HOG0006215	Toxin co-regulated pilus biosynthesis protein T, putative ATP-binding translocase of TcpA	6	0	0.528111481388441	20837.5	10910.5	11775.5	43523.5
N0.HOG0006221	Twitching motility protein PilT	6	0	0.528111481388441	20837.5	10910.5	11775.5	43523.5
N0.HOG0006539	Efflux transport system, outer membrane factor (OMF) lipoprotein	6	0	0.528111481388441	20837.5	10910.5	11775.5	43523.5
N0.HOG0006550	Efflux transport system, outer membrane factor (OMF) lipoprotein	6	0	0.528111481388441	20837.5	10910.5	11775.5	43523.5
N0.HOG0006551	Multidrug efflux system, outer membrane factor lipoprotein => OprJ of MexCD-OprJ system	6	0	0.528111481388441	20837.5	10910.5	11775.5	43523.5
N0.HOG0006676	Flagellum-specific ATP synthase FliI	6	0	0.528111481388441	20837.5	10910.5	11775.5	43523.5
N0.HOG0006682	Flagellum-specific ATP synthase FliI	6	0	0.528111481388441	20837.5	10910.5	11775.5	43523.5
N0.HOG0006685	Flagellum-specific ATP synthase FliI	6	0	0.528111481388441	20837.5	10910.5	11775.5	43523.5
N0.HOG0006826	Protease	6	0	0.528111481388441	20837.5	10910.5	11775.5	43523.5
N0.HOG0007547	hypothetical protein	6	0	0.528111481388441	20837.5	10910.5	11775.5	43523.5
N0.HOG0007631	Manganese ABC transporter, periplasmic-binding protein SitA	6	0	0.528111481388441	20837.5	10910.5	11775.5	43523.5
N0.HOG0007672	Multidrug efflux system EmrAB-OMF, membrane fusion component EmrA	6	0	0.528111481388441	20837.5	10910.5	11775.5	43523.5
N0.HOG0008160	Iron-siderophore [Alcaligin-like] receptor @ TonB-dependent siderophore receptor	6	0	0.528111481388441	20837.5	10910.5	11775.5	43523.5
N0.HOG0008163	TonB-dependent siderophore receptor	6	0	0.528111481388441	20837.5	10910.5	11775.5	43523.5
N0.HOG0008264	Kappa-fimbriae chaperone protein	6	0	0.528111481388441	20837.5	10910.5	11775.5	43523.5
N0.HOG0008405	hypothetical protein	6	0	0.528111481388441	20837.5	10910.5	11775.5	43523.5
N0.HOG0008455	ATP-dependent Clp protease proteolytic subunit ClpP (EC 3.4.21.92)	6	0	0.528111481388441	20837.5	10910.5	11775.5	43523.5
N0.HOG0008514	Cardiolipin synthase (EC 2.7.8.-) phosphatidylethanolamine-utilizing, bacterial type ClsC	6	0	0.528111481388441	20837.5	10910.5	11775.5	43523.5
N0.HOG0009046	Malonyl CoA-acyl carrier protein transacylase (EC 2.3.1.39)	6	0	0.528111481388441	20837.5	10910.5	11775.5	43523.5
N0.HOG0009048	Malonyl CoA-acyl carrier protein transacylase (EC 2.3.1.39)	6	0	0.528111481388441	20837.5	10910.5	11775.5	43523.5
N0.HOG0009052	Malonyl CoA-acyl carrier protein transacylase (EC 2.3.1.39)	6	0	0.528111481388441	20837.5	10910.5	11775.5	43523.5
N0.HOG0009630	hypothetical protein	6	0	0.528111481388441	20837.5	10910.5	11775.5	43523.5
N0.HOG0009800	General secretion pathway protein G	6	0	0.528111481388441	20837.5	10910.5	11775.5	43523.5
N0.HOG0009908	Type III secretion transcriptional regulator HilD	6	0	0.528111481388441	20837.5	10910.5	11775.5	43523.5
N0.HOG0010224	Glutamine--fructose-6-phosphate aminotransferase [isomerizing] (EC 2.6.1.16)	6	0	0.528111481388441	20837.5	10910.5	11775.5	43523.5
N0.HOG0010465	Ribulose-phosphate 3-epimerase (EC 5.1.3.1)	6	0	0.528111481388441	20837.5	10910.5	11775.5	43523.5
N0.HOG0010471	Ribulose-phosphate 3-epimerase (EC 5.1.3.1)	6	0	0.528111481388441	20837.5	10910.5	11775.5	43523.5
N0.HOG0010688	VgrG protein	6	0	0.528111481388441	20837.5	10910.5	11775.5	43523.5
N0.HOG0010691	VgrG protein	6	0	0.528111481388441	20837.5	10910.5	11775.5	43523.5
N0.HOG0010697	VgrG protein	6	0	0.528111481388441	20837.5	10910.5	11775.5	43523.5
N0.HOG0011137	Transposase	6	0	0.528111481388441	20837.5	10910.5	11775.5	43523.5
N0.HOG0011808	Possible sugar-phosphate sensor or MFS family transporter	6	0	0.528111481388441	20837.5	10910.5	11775.5	43523.5
N0.HOG0012071	Tyrosine-protein kinase (EC 2.7.10.2)	6	0	0.528111481388441	20837.5	10910.5	11775.5	43523.5
N0.HOG0012073	Tyrosine-protein kinase (EC 2.7.10.2)	6	0	0.528111481388441	20837.5	10910.5	11775.5	43523.5
N0.HOG0012727	Small HspC2 heat shock protein	6	0	0.528111481388441	20837.5	10910.5	11775.5	43523.5
N0.HOG0012729	putative small heat shock protein	6	0	0.528111481388441	20837.5	10910.5	11775.5	43523.5
N0.HOG0013053	N-linked glycan phosphoethanolamine transferase EptC [Campylobacter]	6	0	0.528111481388441	20837.5	10910.5	11775.5	43523.5
N0.HOG0013305	Dethiobiotin synthase BioD (EC 6.3.3.3)	6	0	0.528111481388441	20837.5	10910.5	11775.5	43523.5
N0.HOG0013353	Periplasmic hemin-binding protein	6	0	0.528111481388441	20837.5	10910.5	11775.5	43523.5
N0.HOG0013911	putative phospholipase D family protein	6	0	0.528111481388441	20837.5	10910.5	11775.5	43523.5
N0.HOG0014354	T6SS component Hcp	6	0	0.528111481388441	20837.5	10910.5	11775.5	43523.5
N0.HOG0014375	T6SS component Hcp	6	0	0.528111481388441	20837.5	10910.5	11775.5	43523.5
N0.HOG0014826	Surface protein/Bartonella adhesin	6	0	0.528111481388441	20837.5	10910.5	11775.5	43523.5
N0.HOG0014962	Flagellar biosynthesis protein FliQ	6	0	0.528111481388441	20837.5	10910.5	11775.5	43523.5
N0.HOG0014986	Flagellar biosynthesis protein FliP	6	0	0.528111481388441	20837.5	10910.5	11775.5	43523.5
N0.HOG0015027	Flagellar biosynthesis protein FliR	6	0	0.528111481388441	20837.5	10910.5	11775.5	43523.5
N0.HOG0015030	Type III secretion inner membrane protein (YscT,HrcT,SpaR,EscT,EpaR1,homologous to flagellar export components)	6	0	0.528111481388441	20837.5	10910.5	11775.5	43523.5
N0.HOG0015131	hypothetical protein	6	0	0.528111481388441	20837.5	10910.5	11775.5	43523.5
N0.HOG0015137	hypothetical protein	6	0	0.528111481388441	20837.5	10910.5	11775.5	43523.5
N0.HOG0015150	hypothetical protein	6	0	0.528111481388441	20837.5	10910.5	11775.5	43523.5
N0.HOG0015152	AIDA autotransporter-like protein	6	0	0.528111481388441	20837.5	10910.5	11775.5	43523.5
N0.HOG0015781	Respiratory nitrate reductase alpha chain (EC 1.7.99.4)	6	0	0.528111481388441	20837.5	10910.5	11775.5	43523.5
N0.HOG0015938	T6SS component TssF (ImpG/VasA)	6	0	0.528111481388441	20837.5	10910.5	11775.5	43523.5
N0.HOG0015983	Flagellar cap protein FliD	6	0	0.528111481388441	20837.5	10910.5	11775.5	43523.5
N0.HOG0016333	T6SS component TssC (ImpC/VipB)	6	0	0.528111481388441	20837.5	10910.5	11775.5	43523.5
N0.HOG0017008	hypothetical protein	6	0	0.528111481388441	20837.5	10910.5	11775.5	43523.5
N0.HOG0017126	hypothetical protein	6	0	0.528111481388441	20837.5	10910.5	11775.5	43523.5
N0.HOG0017599	T6SS component TssM (IcmF/VasK)	6	0	0.528111481388441	20837.5	10910.5	11775.5	43523.5
N0.HOG0017603	T6SS component TssM (IcmF/VasK)	6	0	0.528111481388441	20837.5	10910.5	11775.5	43523.5
N0.HOG0017663	Attachment invasion locus protein precursor	6	0	0.528111481388441	20837.5	10910.5	11775.5	43523.5
N0.HOG0017666	Attachment invasion locus protein precursor	6	0	0.528111481388441	20837.5	10910.5	11775.5	43523.5
N0.HOG0017668	Phage-encoded host-cell envelope protein Lom	6	0	0.528111481388441	20837.5	10910.5	11775.5	43523.5
N0.HOG0018265	Type III secretion possible injected virulence protein (YopM) / internalin, putative	6	0	0.528111481388441	20837.5	10910.5	11775.5	43523.5
N0.HOG0018852	ATPase required for both assembly of type IV secretion complex and secretion of T-DNA complex, VirB4	6	0	0.528111481388441	20837.5	10910.5	11775.5	43523.5
N0.HOG0019097	Inner membrane protein of type IV secretion of T-DNA complex, TonB-like, VirB10	6	0	0.528111481388441	20837.5	10910.5	11775.5	43523.5
N0.HOG0019103	Inner membrane protein of type IV secretion of T-DNA complex, TonB-like, VirB10	6	0	0.528111481388441	20837.5	10910.5	11775.5	43523.5
N0.HOG0020577	Type III secretion bridge between inner and outermembrane lipoprotein (YscJ,HrcJ,EscJ, PscJ)	6	0	0.528111481388441	20837.5	10910.5	11775.5	43523.5
N0.HOG0021312	Outer membrane and periplasm component of type IV secretion of T-DNA complex, has secretin-like domain, VirB9	6	0	0.528111481388441	20837.5	10910.5	11775.5	43523.5
N0.HOG0021612	Soluble lytic murein transglycosylase and related regulatory proteins (some contain LysM/invasin domains)	6	0	0.528111481388441	20837.5	10910.5	11775.5	43523.5
N0.HOG0021618	hypothetical protein	6	0	0.528111481388441	20837.5	10910.5	11775.5	43523.5
N0.HOG0021629	Inner membrane protein forms channel for type IV secretion of T-DNA complex, VirB8	6	0	0.528111481388441	20837.5	10910.5	11775.5	43523.5
N0.HOG0021658	Chaperone protein SicA (Salmonella invasin chaperone)	6	0	0.528111481388441	20837.5	10910.5	11775.5	43523.5
N0.HOG0023113	hypothetical protein	6	0	0.528111481388441	20837.5	10910.5	11775.5	43523.5
N0.HOG0023915	alternative bacteriophage tail fiber C-terminus	6	0	0.528111481388441	20837.5	10910.5	11775.5	43523.5
N0.HOG0024138	T6SS putative cytoplasmic protein	6	0	0.528111481388441	20837.5	10910.5	11775.5	43523.5
N0.HOG0026242	Filamentous haemagglutinin family outer membrane protein associated with VreARI signalling system	6	0	0.528111481388441	20837.5	10910.5	11775.5	43523.5
N0.HOG0028677	Major outer membrane protein	6	0	0.528111481388441	20837.5	10910.5	11775.5	43523.5
N0.HOG0030285	Campylobacter invasion antigen B (CiaB)	6	0	0.528111481388441	20837.5	10910.5	11775.5	43523.5
N0.HOG0030324	hypothetical protein	6	0	0.528111481388441	20837.5	10910.5	11775.5	43523.5
N0.HOG0030690	hypothetical protein	6	0	0.528111481388441	20837.5	10910.5	11775.5	43523.5
N0.HOG0030826	Secretion system chaparone SscB	6	0	0.528111481388441	20837.5	10910.5	11775.5	43523.5
N0.HOG0030832	hypothetical protein	6	0	0.528111481388441	20837.5	10910.5	11775.5	43523.5
N0.HOG0031472	Flagellar-associated protein FlgQ	6	0	0.528111481388441	20837.5	10910.5	11775.5	43523.5
N0.HOG0032305	IcmD (DotP) protein	6	0	0.528111481388441	20837.5	10910.5	11775.5	43523.5
N0.HOG0032358	hypothetical protein NAS141_09886	6	0	0.528111481388441	20837.5	10910.5	11775.5	43523.5
N0.HOG0033664	Flagellar biosynthesis protein FlgN	6	0	0.528111481388441	20837.5	10910.5	11775.5	43523.5
N0.HOG0034469	hypothetical protein	6	0	0.528111481388441	20837.5	10910.5	11775.5	43523.5
N0.HOG0035100	Accessory cholera enterotoxin	6	0	0.528111481388441	20837.5	10910.5	11775.5	43523.5
N0.HOG0035222	OmpA/MotB domain protein	6	0	0.528111481388441	20837.5	10910.5	11775.5	43523.5
N0.HOG0035556	hypothetical protein	6	0	0.528111481388441	20837.5	10910.5	11775.5	43523.5
N0.HOG0036198	chemotaxis protein, putative	6	0	0.528111481388441	20837.5	10910.5	11775.5	43523.5
N0.HOG0036253	Kinesin-like protein	6	0	0.528111481388441	20837.5	10910.5	11775.5	43523.5
N0.HOG0036254	Flagellar biosynthesis protein FliO / Domain of unknown function RL2641.C	6	0	0.528111481388441	20837.5	10910.5	11775.5	43523.5
N0.HOG0036258	FIG00983573: hypothetical protein	6	0	0.528111481388441	20837.5	10910.5	11775.5	43523.5
N0.HOG0037194	hypothetical protein	6	0	0.528111481388441	20837.5	10910.5	11775.5	43523.5
N0.HOG0037969	Heat shock protein 60 kDa family chaperone GroEL	6	0	0.528111481388441	20837.5	10910.5	11775.5	43523.5
N0.HOG0038765	Putative regulatory membrane protein	6	0	0.528111481388441	20837.5	10910.5	11775.5	43523.5
N0.HOG0039076	hypothetical protein	6	0	0.528111481388441	20837.5	10910.5	11775.5	43523.5
N0.HOG0039365	Retron-type RNA-directed DNA polymerase (EC 2.7.7.49)	6	0	0.528111481388441	20837.5	10910.5	11775.5	43523.5
N0.HOG0039820	Putative cytochrome P450 hydroxylase	6	0	0.528111481388441	20837.5	10910.5	11775.5	43523.5
N0.HOG0040132	Cytolethal distending toxin subunit C	6	0	0.528111481388441	20837.5	10910.5	11775.5	43523.5
N0.HOG0040318	putative membrane-anchored cell surface protein	6	0	0.528111481388441	20837.5	10910.5	11775.5	43523.5
N0.HOG0040420	hypothetical protein	6	0	0.528111481388441	20837.5	10910.5	11775.5	43523.5
N0.HOG0041787	IcmS protein	6	0	0.528111481388441	20837.5	10910.5	11775.5	43523.5
N0.HOG0041788	IcmQ protein	6	0	0.528111481388441	20837.5	10910.5	11775.5	43523.5
N0.HOG0041789	IcmG protein	6	0	0.528111481388441	20837.5	10910.5	11775.5	43523.5
N0.HOG0041790	IcmC (DotE) protein	6	0	0.528111481388441	20837.5	10910.5	11775.5	43523.5
N0.HOG0041800	Enhanced entry protein EnhB	6	0	0.528111481388441	20837.5	10910.5	11775.5	43523.5
N0.HOG0041807	hypothetical protein	6	0	0.528111481388441	20837.5	10910.5	11775.5	43523.5
N0.HOG0041810	IcmV protein	6	0	0.528111481388441	20837.5	10910.5	11775.5	43523.5
N0.HOG0041811	IcmW protein	6	0	0.528111481388441	20837.5	10910.5	11775.5	43523.5
N0.HOG0041992	PPE family protein	6	0	0.528111481388441	20837.5	10910.5	11775.5	43523.5
N0.HOG0042351	Acetyltransferase (isoleucine patch superfamily)	6	0	0.528111481388441	20837.5	10910.5	11775.5	43523.5
N0.HOG0042402	T6SS secretion lipoprotein TssJ (VasD)	6	0	0.528111481388441	20837.5	10910.5	11775.5	43523.5
N0.HOG0044685	MSHA pilin protein MshA	6	0	0.528111481388441	20837.5	10910.5	11775.5	43523.5
N0.HOG0045215	hypothetical protein	6	0	0.528111481388441	20837.5	10910.5	11775.5	43523.5
N0.HOG0045679	Type III secretion outermembrane pore forming protein (YscC,MxiD,HrcC, InvG)	6	0	0.528111481388441	20837.5	10910.5	11775.5	43523.5
N0.HOG0045680	putative type IV pilus biosynthesis protein	6	0	0.528111481388441	20837.5	10910.5	11775.5	43523.5
N0.HOG0045681	hypothetical protein	6	0	0.528111481388441	20837.5	10910.5	11775.5	43523.5
N0.HOG0045682	hypothetical protein	6	0	0.528111481388441	20837.5	10910.5	11775.5	43523.5
N0.HOG0045683	Oxygen-regulated invasion protein OrgB	6	0	0.528111481388441	20837.5	10910.5	11775.5	43523.5
N0.HOG0045684	Surface presentation of antigens protein	6	0	0.528111481388441	20837.5	10910.5	11775.5	43523.5
N0.HOG0045685	hypothetical protein	6	0	0.528111481388441	20837.5	10910.5	11775.5	43523.5
N0.HOG0045686	hypothetical protein	6	0	0.528111481388441	20837.5	10910.5	11775.5	43523.5
N0.HOG0045687	hypothetical protein	6	0	0.528111481388441	20837.5	10910.5	11775.5	43523.5
N0.HOG0045690	hypothetical protein	6	0	0.528111481388441	20837.5	10910.5	11775.5	43523.5
N0.HOG0046178	Type III secretion chaperone protein for YopH (SycH)	6	0	0.528111481388441	20837.5	10910.5	11775.5	43523.5
N0.HOG0047618	Type III secretion injected virulence protein (YopE); SipA	6	0	0.528111481388441	20837.5	10910.5	11775.5	43523.5
N0.HOG0047638	hypothetical protein	6	0	0.528111481388441	20837.5	10910.5	11775.5	43523.5
N0.HOG0048437	PE family protein	6	0	0.528111481388441	20837.5	10910.5	11775.5	43523.5
N0.HOG0048458	PPE family protein	6	0	0.528111481388441	20837.5	10910.5	11775.5	43523.5
N0.HOG0049027	Gll3516 protein	6	0	0.528111481388441	20837.5	10910.5	11775.5	43523.5
N0.HOG0049081	hypothetical protein	6	0	0.528111481388441	20837.5	10910.5	11775.5	43523.5
N0.HOG0049083	hypothetical protein	6	0	0.528111481388441	20837.5	10910.5	11775.5	43523.5
N0.HOG0049106	Two-component system sensor histidine kinase	6	0	0.528111481388441	20837.5	10910.5	11775.5	43523.5
N0.HOG0049107	hypothetical protein	6	0	0.528111481388441	20837.5	10910.5	11775.5	43523.5
N0.HOG0049108	Pentapeptide repeat family protein	6	0	0.528111481388441	20837.5	10910.5	11775.5	43523.5
N0.HOG0050449	Heterodimeric efflux ABC transporter, permease/ATP-binding subunit 1 / Heterodimeric efflux ABC transporter, permease/ATP-binding subunit 2	6	0	0.528111481388441	20837.5	10910.5	11775.5	43523.5
N0.HOG0051159	hypothetical protein	6	0	0.528111481388441	20837.5	10910.5	11775.5	43523.5
N0.HOG0051337	hypothetical protein	6	0	0.528111481388441	20837.5	10910.5	11775.5	43523.5
N0.HOG0051339	Type III secretion inner membrane protein (YscQ,homologous to flagellar export components)	6	0	0.528111481388441	20837.5	10910.5	11775.5	43523.5
N0.HOG0051340	hypothetical protein	6	0	0.528111481388441	20837.5	10910.5	11775.5	43523.5
N0.HOG0051341	Surface presentation of antigens protein SpaM	6	0	0.528111481388441	20837.5	10910.5	11775.5	43523.5
N0.HOG0051342	hypothetical protein	6	0	0.528111481388441	20837.5	10910.5	11775.5	43523.5
N0.HOG0051343	hypothetical protein	6	0	0.528111481388441	20837.5	10910.5	11775.5	43523.5
N0.HOG0051344	MxiN	6	0	0.528111481388441	20837.5	10910.5	11775.5	43523.5
N0.HOG0051345	UDP-sugar hydrolase (EC 3.6.1.45); 5'-nucleotidase (EC 3.1.3.5)	6	0	0.528111481388441	20837.5	10910.5	11775.5	43523.5
N0.HOG0051354	Ankyrin-repeat protein A	6	0	0.528111481388441	20837.5	10910.5	11775.5	43523.5
N0.HOG0051476	Accessory colonization factor AcfA	6	0	0.528111481388441	20837.5	10910.5	11775.5	43523.5
N0.HOG0004133	gamma-aminobutyric acid ABC transporter, ATP-binding protein 2	34	4	0.167851515272278	3159.5	37917	2494	43570.5
N0.HOG0004143	gamma-aminobutyric acid ABC transporter, ATP-binding protein 1	34	4	0.167851515272278	3159.5	37917	2494	43570.5
N0.HOG0023148	hypothetical protein	34	4	0.167851515272278	3159.5	37917	2494	43570.5
N0.HOG0023219	Uncharacterized 55.8 kDa protein in cps region (ORF3)	34	4	0.167851515272278	3159.5	37917	2494	43570.5
N0.HOG0023890	Biofilm PGA synthesis auxiliary protein PgaD	34	4	0.167851515272278	3159.5	37917	2494	43570.5
N0.HOG0012070	Tyrosine-protein kinase (EC 2.7.10.2)	41	5	0.114458995305093	2458	39536.5	1640	43634.5
N0.HOG0002341	Colanic acid biosynthesis glycosyl transferase WcaL	47	6	0.0907960956033005	2081.5	40616	1194	43891.5
N0.HOG0001137	Transcriptional activator feaR	53	7	0.0715784529937376	1840	41404.5	689	43933.5
N0.HOG0003819	RND efflux system, membrane fusion protein	53	7	0.0715784529937376	1840	41404.5	689	43933.5
N0.HOG0021453	Ureidoglycine aminohydrolase	40	5	0.134379528483308	2522.5	39536.5	1916.5	43975.5
N0.HOG0007593	Fimbrial protein	26	3	0.264658070209003	4413	35212	4487.5	44112.5
N0.HOG0019638	T6SS component TssA (ImpA)	26	3	0.264658070209003	4413	35212	4487.5	44112.5
N0.HOG0000065	ABC transporter, ATP-binding protein (cluster 3, basic aa/glutamine/opines)	33	4	0.192971049723288	3286	37917	2925.5	44128.5
N0.HOG0000918	LysR family transcriptional regulator KPN_02280	33	4	0.192971049723288	3286	37917	2925.5	44128.5
N0.HOG0001956	Two-component transcriptional response regulator KOX_12280, LuxR family	33	4	0.192971049723288	3286	37917	2925.5	44128.5
N0.HOG0011548	ADP-heptose--lipooligosaccharide heptosyltransferase II	33	4	0.192971049723288	3286	37917	2925.5	44128.5
N0.HOG0001232	Efflux ABC transporter, permease/ATP-binding protein	46	6	0.104560259232307	2132	40616	1482.5	44230.5
N0.HOG0015782	Respiratory nitrate reductase alpha chain (EC 1.7.99.4)	46	6	0.104560259232307	2132	40616	1482.5	44230.5
N0.HOG0003244	Phosphoenolpyruvate-dihydroxyacetone phosphotransferase operon regulatory protein DhaR	45	6	0.121646051730978	2194	40616	1731.5	44541.5
N0.HOG0003870	Cobalt ABC transporter, permease protein CbtK	45	6	0.121646051730978	2194	40616	1731.5	44541.5
N0.HOG0016186	Flagellar basal-body rod modification protein FlgD	45	6	0.121646051730978	2194	40616	1731.5	44541.5
N0.HOG0020561	Alpha-D-ribose 1-methylphosphonate 5-triphosphate synthase subunit PhnL (EC 2.7.8.37)	62	9	0.0647732939445393	1550	42387	611	44548
N0.HOG0005126	ABC transporter, dimeric ATP-binding protein KPN_00640	39	5	0.1509587584665	2591.5	39536.5	2425	44553
N0.HOG0014233	UDP-3-O-[3-hydroxymyristoyl] glucosamine N-acyltransferase (EC 2.3.1.191)	39	5	0.1509587584665	2591.5	39536.5	2425	44553
N0.HOG0004072	Putrescine aminotransferase (EC 2.6.1.82)	76	12	0.0516771701569031	1263	43350.5	9	44622.5
N0.HOG0003691	ABC transporter, ATP-binding protein (cluster 8, B12/iron complex)	66	10	0.0655839848055129	1438.5	42735	619.5	44793
N0.HOG0015421	Fumarate respiration sensor kinase protein DcuS	66	10	0.0655839848055129	1438.5	42735	619.5	44793
N0.HOG0008063	Zinc ABC transporter, permease protein ZnuB	50	7	0.109352554435741	1950	41404.5	1508.5	44863
N0.HOG0013554	Putative two-domain glycosyltransferase	50	7	0.109352554435741	1950	41404.5	1508.5	44863
N0.HOG0000081	ABC transporter, ATP-binding protein (cluster 3, basic aa/glutamine/opines)	44	6	0.13984635073426	2256.5	40616	2119.5	44992
N0.HOG0002445	ABC transporter, ATP-binding protein (cluster 5, nickel/peptides/opines)	44	6	0.13984635073426	2256.5	40616	2119.5	44992
N0.HOG0003846	Iron(III) dicitrate transport system permease protein FecD (TC 3.A.1.14.1)	65	10	0.075192098653286	1467.5	42735	849	45051.5
N0.HOG0000234	ABC transporter, ATP-binding protein (cluster 1, maltose/g3p/polyamine/iron); ABC transporter, ATP-binding protein (cluster 10, nitrate/sulfonate/bicarbonate)	25	3	0.293377694604587	4607	35212	5234.5	45053.5
N0.HOG0000432	Oxidoreductase, short-chain dehydrogenase/reductase family	25	3	0.293377694604587	4607	35212	5234.5	45053.5
N0.HOG0004188	T6SS outer membrane component TssL (ImpK/VasF) / OmpA/MotB domain	25	3	0.293377694604587	4607	35212	5234.5	45053.5
N0.HOG0005269	T6SS AAA+ chaperone ClpV (TssH)	25	3	0.293377694604587	4607	35212	5234.5	45053.5
N0.HOG0008275	Probable fimbrial chaperone YehC	25	3	0.293377694604587	4607	35212	5234.5	45053.5
N0.HOG0016377	T6SS component TssK (ImpJ/VasE)	25	3	0.293377694604587	4607	35212	5234.5	45053.5
N0.HOG0002533	Transcriptional regulator Z0346, LysR family	32	4	0.208251389465087	3408	37917	3848.5	45173.5
N0.HOG0005288	UTP--glucose-1-phosphate uridylyltransferase (EC 2.7.7.9)	32	4	0.208251389465087	3408	37917	3848.5	45173.5
N0.HOG0019893	RNase E specificity factor CsrD	32	4	0.208251389465087	3408	37917	3848.5	45173.5
N0.HOG0007776	Lipoprotein 28 (NlpA)	49	7	0.125080431102131	1997	41404.5	1818.5	45220
N0.HOG0021399	Type IV pilus biogenesis protein PilM	49	7	0.125080431102131	1997	41404.5	1818.5	45220
N0.HOG0007143	Sensor histidine kinase YpdA	69	11	0.0750324009007503	1377.5	43062.5	846.5	45286.5
N0.HOG0015476	Integral membrane protein	54	8	0.111666539993765	1808	41975	1531.5	45314.5
N0.HOG0001274	Bacteriocin/lantibiotic efflux ABC transporter, permease/ATP-binding protein	43	6	0.158151338338741	2316.5	40616	2467.5	45400
N0.HOG0003385	dTDP-glucose 4,6-dehydratase (EC 4.2.1.46)	43	6	0.158151338338741	2316.5	40616	2467.5	45400
N0.HOG0015952	Respiratory nitrate reductase gamma chain (EC 1.7.99.4)	43	6	0.158151338338741	2316.5	40616	2467.5	45400
N0.HOG0000476	Oxidoreductase, short-chain dehydrogenase/reductase family	12	1	0.496726209189868	10772.5	25187.5	9477	45437
N0.HOG0000541	Oxidoreductase, short-chain dehydrogenase/reductase family	12	1	0.496726209189868	10772.5	25187.5	9477	45437
N0.HOG0001916	Transcriptional regulator, LuxR family	12	1	0.496726209189868	10772.5	25187.5	9477	45437
N0.HOG0002529	Transcriptional regulator, LysR family	12	1	0.496726209189868	10772.5	25187.5	9477	45437
N0.HOG0007354	Transcriptional regulator AmpR, LysR family	12	1	0.496726209189868	10772.5	25187.5	9477	45437
N0.HOG0008191	Ferric hydroxamate outer membrane receptor FhuA	12	1	0.496726209189868	10772.5	25187.5	9477	45437
N0.HOG0012635	Insertion element IS407 (Burkholderia multivorans) transposase	12	1	0.496726209189868	10772.5	25187.5	9477	45437
N0.HOG0013553	Beta 1,4 glucosyltransferase	12	1	0.496726209189868	10772.5	25187.5	9477	45437
N0.HOG0016386	T6SS component TssK (ImpJ/VasE)	12	1	0.496726209189868	10772.5	25187.5	9477	45437
N0.HOG0019275	CFA/I fimbrial chaperone	12	1	0.496726209189868	10772.5	25187.5	9477	45437
N0.HOG0019281	CFA/I fimbrial auxiliary subunit	12	1	0.496726209189868	10772.5	25187.5	9477	45437
N0.HOG0023165	Patatin	12	1	0.496726209189868	10772.5	25187.5	9477	45437
N0.HOG0023464	Bactoprenol-linked glucose translocase	12	1	0.496726209189868	10772.5	25187.5	9477	45437
N0.HOG0023502	Secreted alkaline metalloproteinase (EC 3.4.24.-), PrtA/B/C/G homolog	12	1	0.496726209189868	10772.5	25187.5	9477	45437
N0.HOG0023913	IncI1 plasmid conjugative transfer pilus-tip adhesin protein PilV	12	1	0.496726209189868	10772.5	25187.5	9477	45437
N0.HOG0025476	Major pilus subunit of type IV secretion complex, VirB2	12	1	0.496726209189868	10772.5	25187.5	9477	45437
N0.HOG0028671	hypothetical protein	12	1	0.496726209189868	10772.5	25187.5	9477	45437
N0.HOG0002541	Transcriptional regulator, LysR family	18	2	0.405187807988497	6652.5	31023.5	7834.5	45510.5
N0.HOG0004838	Hexuronate transporter	18	2	0.405187807988497	6652.5	31023.5	7834.5	45510.5
N0.HOG0005152	ABC transporter, ATP-binding protein (cluster 2, ribose/xylose/arabinose/galactose) / ABC transporter, ATP-binding protein (cluster 2, ribose/xylose/arabinose/galactose)	18	2	0.405187807988497	6652.5	31023.5	7834.5	45510.5
N0.HOG0005662	Predicted Lactate-responsive regulator, IclR family	18	2	0.405187807988497	6652.5	31023.5	7834.5	45510.5
N0.HOG0008438	hypothetical protein	18	2	0.405187807988497	6652.5	31023.5	7834.5	45510.5
N0.HOG0013080	General secretion pathway protein F	18	2	0.405187807988497	6652.5	31023.5	7834.5	45510.5
N0.HOG0017985	T6SS secretion lipoprotein TssJ (VasD)	18	2	0.405187807988497	6652.5	31023.5	7834.5	45510.5
N0.HOG0018523	hypothetical protein	18	2	0.405187807988497	6652.5	31023.5	7834.5	45510.5
N0.HOG0003575	Multidrug efflux system AcrEF-TolC, inner-membrane proton/drug antiporter AcrF (RND type)	31	4	0.243554664838322	3535	37917	4157	45609
N0.HOG0007638	Zinc ABC transporter, substrate-binding protein ZnuA	81	14	0.0723694488241324	1171.5	43797	693	45661.5
N0.HOG0000555	Short-chain dehydrogenase/reductase Rv2509, SDR family	37	5	0.204130416222618	2760	39536.5	3385.5	45682
N0.HOG0013047	Lipid A phosphoethanolamine transferase EptA/PmrC (EC 2.7.8.43)	37	5	0.204130416222618	2760	39536.5	3385.5	45682
N0.HOG0017759	Isochorismatase (EC 3.3.2.1) [enterobactin] siderophore / Apo-aryl carrier domain of EntB @ Isochorismatase (EC 3.3.2.1) of siderophore biosynthesis	37	5	0.204130416222618	2760	39536.5	3385.5	45682
N0.HOG0002733	Uncharacterized MFS-type transporter	42	6	0.179675233238846	2385.5	40616	2854.5	45856
N0.HOG0006081	Respiratory nitrate reductase beta chain (EC 1.7.99.4)	42	6	0.179675233238846	2385.5	40616	2854.5	45856
N0.HOG0008898	UDP-glucose:undecaprenyl-phosphate glucose-1-phosphate transferase (EC 2.7.8.31)	42	6	0.179675233238846	2385.5	40616	2854.5	45856
N0.HOG0010273	Flagellar basal-body rod protein FlgF	42	6	0.179675233238846	2385.5	40616	2854.5	45856
N0.HOG0013597	Putative polysaccharide export protein YccZ precursor	42	6	0.179675233238846	2385.5	40616	2854.5	45856
N0.HOG0014648	Flagellar biosynthesis protein FlhA	42	6	0.179675233238846	2385.5	40616	2854.5	45856
N0.HOG0001954	Two-component transcriptional response regulator, LuxR family	57	9	0.128376562451434	1713.5	42387	1830	45930.5
N0.HOG0000702	Fumarate respiration two-component response regulator DcuR	66	11	0.111666539993765	1438.5	43062.5	1531.5	46032.5
N0.HOG0002275	Mannosyltransferase	24	3	0.333172532191091	4809	35212	6070.5	46091.5
N0.HOG0008394	Uncharacterized outer membrane usher protein YhcD	24	3	0.333172532191091	4809	35212	6070.5	46091.5
N0.HOG0016159	Small heat shock protein	24	3	0.333172532191091	4809	35212	6070.5	46091.5
N0.HOG0016423	T6SS component TssB (ImpB/VipA)	24	3	0.333172532191091	4809	35212	6070.5	46091.5
N0.HOG0022052	possible serine protease homolog	24	3	0.333172532191091	4809	35212	6070.5	46091.5
N0.HOG0012383	hypothetical protein	71	12	0.0942130927339047	1344	43350.5	1410	46104.5
N0.HOG0005017	Acetaldehyde dehydrogenase (EC 1.2.1.10) @ Acetaldehyde dehydrogenase (EC 1.2.1.10), ethanolamine utilization cluster	30	4	0.282371951974384	3706.5	37917	4517	46140.5
N0.HOG0005023	Ethanolamine utilization protein EutG	30	4	0.282371951974384	3706.5	37917	4517	46140.5
N0.HOG0014154	Fucose permease	30	4	0.282371951974384	3706.5	37917	4517	46140.5
N0.HOG0000452	Sorbitol-6-phosphate 2-dehydrogenase (EC 1.1.1.140)	52	8	0.140936182309444	1869.5	41975	2330	46174.5
N0.HOG0018351	hypothetical protein	36	5	0.219352956476946	2873	39536.5	3873	46282.5
N0.HOG0008831	UDP-N-acetyl-D-mannosamine dehydrogenase (EC 1.1.1.336)	107	21	0.0687481783190957	894.5	44882.5	665	46442
N0.HOG0018388	hypothetical protein	46	7	0.182325010154852	2132	41404.5	2909	46445.5
N0.HOG0007625	Metal-binding protein ZinT	98	19	0.0862936985179978	984.5	44662.5	1009	46656
N0.HOG0000072	L-cystine ABC transporter (wide substrate range), ATP-binding protein YecC	154	34	0.0501080189954186	612	46080	1	46693
N0.HOG0012237	Protein YrdA	157	35	0.0519486738211611	599.5	46121.5	12	46733
N0.HOG0006761	Polyketide synthase modules and related proteins	23	3	0.38294542806129	5028.5	35212	6620.5	46861
N0.HOG0007763	Methionine ABC transporter substrate-binding protein	23	3	0.38294542806129	5028.5	35212	6620.5	46861
N0.HOG0008245	Chaperone protein fimC precursor	23	3	0.38294542806129	5028.5	35212	6620.5	46861
N0.HOG0017608	T6SS component TssM (IcmF/VasK)	23	3	0.38294542806129	5028.5	35212	6620.5	46861
N0.HOG0017979	T6SS secretion lipoprotein TssJ (VasD)	23	3	0.38294542806129	5028.5	35212	6620.5	46861
N0.HOG0003560	RND efflux system, inner membrane transporter	35	5	0.253032945778267	3018.5	39536.5	4322.5	46877.5
N0.HOG0005145	5-methylthioribose ABC transporter, ATP-binding protein	40	6	0.225122558959364	2522.5	40616	3881.5	47020
N0.HOG0019914	Chemotaxis protein CheC -- inhibitor of MCP methylation	40	6	0.225122558959364	2522.5	40616	3881.5	47020
N0.HOG0003513	Acyl-CoA dehydrogenase, short-chain specific (EC 1.3.8.1)	84	16	0.123392949310356	1133.5	44214.5	1767	47115
N0.HOG0007977	Two-component transcriptional response regulator YpdB	96	19	0.107601028535027	1003.5	44662.5	1504.5	47170.5
N0.HOG0002456	Dipeptide ABC transporter, ATP-binding protein DppD (TC 3.A.1.5.2)	17	2	0.443673286115603	7275.5	31023.5	8942	47241
N0.HOG0004062	Putrescine-inducible gamma-aminobutyrate:alpha-ketoglutarate aminotransferase (EC 2.6.1.19)	17	2	0.443673286115603	7275.5	31023.5	8942	47241
N0.HOG0008267	Pi-fimbriae chaperone protein	17	2	0.443673286115603	7275.5	31023.5	8942	47241
N0.HOG0008272	Chaperone protein fimC precursor	17	2	0.443673286115603	7275.5	31023.5	8942	47241
N0.HOG0008273	Fimbrial chaperone protein	17	2	0.443673286115603	7275.5	31023.5	8942	47241
N0.HOG0010891	Allantoinase (EC 3.5.2.5)	17	2	0.443673286115603	7275.5	31023.5	8942	47241
N0.HOG0014363	T6SS component Hcp	17	2	0.443673286115603	7275.5	31023.5	8942	47241
N0.HOG0012422	Adenylylsulfate kinase (EC 2.7.1.25)	155	35	0.0635897564837775	607	46121.5	518	47246.5
N0.HOG0003263	Uncharacterized sigma-54-dependent transcriptional regulator YgeV	34	5	0.290179940803636	3159.5	39536.5	4569	47265
N0.HOG0008439	Outer membrane usher protein YehB	34	5	0.290179940803636	3159.5	39536.5	4569	47265
N0.HOG0000402	Nitrogen regulation protein NtrB (EC 2.7.13.3)	168	39	0.0618423140554819	565	46275	496	47336
N0.HOG0005789	Two-component system sensor histidine kinase	107	22	0.101887279987423	894.5	44994	1474	47362.5
N0.HOG0008346	Cell division-associated, ATP-dependent zinc metalloprotease FtsH	87	17	0.133000850543962	1093	44386.5	1891	47370.5
N0.HOG0003927	Myo-inositol 2-dehydrogenase (EC 1.1.1.18)	66	12	0.175236798596272	1438.5	43350.5	2680.5	47469.5
N0.HOG0012572	Transcription termination factor Rho	294	84	0.0593535917936304	230.5	47009	283	47522.5
N0.HOG0003584	RND efflux system, inner membrane transporter	39	6	0.253032945778267	2591.5	40616	4322.5	47530
N0.HOG0005310	Glucose-1-phosphate thymidylyltransferase (EC 2.7.7.24)	39	6	0.253032945778267	2591.5	40616	4322.5	47530
N0.HOG0012482	hypothetical protein	139	31	0.0894584010293783	671	45868	1012	47551
N0.HOG0008685	3-hydroxybutyryl-CoA dehydrogenase (EC 1.1.1.157); 3-hydroxyacyl-CoA dehydrogenase (EC 1.1.1.35)	74	14	0.164912464352544	1287.5	43797	2476	47560.5
N0.HOG0000360	Two-component system sensor histidine kinase	29	4	0.295972930462552	3895	37917	5831.5	47643.5
N0.HOG0006484	Anthranilate synthase, aminase component (EC 4.1.3.27)	247	66	0.0664328003867796	324.5	46821	629	47774.5
N0.HOG0019919	Outer membrane receptor proteins, mostly Fe transport	38	6	0.292847237264223	2673.5	40616	4577.5	47867
N0.HOG0018003	IroE protein	77	15	0.175236798596272	1244.5	44004	2680.5	47929
N0.HOG0016035	Chorismate mutase I (EC 5.4.99.5)	104	22	0.13984635073426	919.5	44994	2119.5	48033
N0.HOG0000540	Oxidoreductase, short-chain dehydrogenase/reductase family	28	4	0.345961197614278	4059	37917	6100.5	48076.5
N0.HOG0002517	Transcriptional regulator, LysR family	28	4	0.345961197614278	4059	37917	6100.5	48076.5
N0.HOG0002928	Biofilm PGA synthesis N-glycosyltransferase PgaC (EC 2.4.-.-)	100	21	0.1466730781679	962	44882.5	2384.5	48229
N0.HOG0013322	D-glycero-beta-D-manno-heptose 1-phosphate adenylyltransferase (EC 2.7.7.70) / D-glycero-beta-D-manno-heptose-7-phosphate kinase (EC 2.7.1.167)	164	39	0.0943053298175774	577.5	46275	1411	48263.5
N0.HOG0003717	Ferrichrome transport ATP-binding protein FhuC	99	21	0.166498279121503	975	44882.5	2477	48334.5
N0.HOG0002471	Chitobiose ABC transporter, ATP-binding protein 1	22	3	0.405187807988497	5296.5	35212	7834.5	48343
N0.HOG0007137	Putative amidase PA4163	22	3	0.405187807988497	5296.5	35212	7834.5	48343
N0.HOG0007606	hypothetical protein	22	3	0.405187807988497	5296.5	35212	7834.5	48343
N0.HOG0008389	Outer membrane fimbrial usher porin precursor	22	3	0.405187807988497	5296.5	35212	7834.5	48343
N0.HOG0015936	T6SS component TssF (ImpG/VasA)	22	3	0.405187807988497	5296.5	35212	7834.5	48343
N0.HOG0016287	Flagellar biosynthesis protein FliS	42	7	0.291461477116042	2385.5	41404.5	4573.5	48363.5
N0.HOG0007182	Acyl carrier protein	72	14	0.204130416222618	1324	43797	3385.5	48506.5
N0.HOG0000607	Oxidoreductase, short-chain dehydrogenase/reductase family	59	11	0.242176745413867	1629	43062.5	3926	48617.5
N0.HOG0006491	Isochorismate synthase (EC 5.4.4.2) @ Menaquinone-specific isochorismate synthase (EC 5.4.4.2)	155	37	0.127316323816707	607	46205.5	1821	48633.5
N0.HOG0002404	Oligopeptide ABC transporter, ATP-binding protein OppF (TC 3.A.1.5.1)	33	5	0.302075396074018	3286	39536.5	5854	48676.5
N0.HOG0007821	Mg(2+) transport ATPase, P-type (EC 3.6.3.2)	55	10	0.243776293501236	1777	42735	4166	48678
N0.HOG0000247	ABC transporter, ATP-binding protein	11	1	0.528111481388441	11744	25187.5	11775.5	48707
N0.HOG0000653	Two-component transcriptional response regulator, OmpR family	11	1	0.528111481388441	11744	25187.5	11775.5	48707
N0.HOG0001913	N-(3-oxohexanoyl)-L-homoserine lactone-binding transcriptional activator @ N-(3-oxooctanoyl)-L-homoserine lactone-binding transcriptional activator @ Acyl-homoserine lactone-binding transcriptional activator, LuxR family	11	1	0.528111481388441	11744	25187.5	11775.5	48707
N0.HOG0001974	Long-chain-fatty-acid--CoA ligase (EC 6.2.1.3)	11	1	0.528111481388441	11744	25187.5	11775.5	48707
N0.HOG0003261	Transcriptional regulator	11	1	0.528111481388441	11744	25187.5	11775.5	48707
N0.HOG0004214	Outer membrane protein	11	1	0.528111481388441	11744	25187.5	11775.5	48707
N0.HOG0005309	Glucose-1-phosphate thymidylyltransferase (EC 2.7.7.24)	11	1	0.528111481388441	11744	25187.5	11775.5	48707
N0.HOG0005832	Alcohol dehydrogenase, zinc-binding	11	1	0.528111481388441	11744	25187.5	11775.5	48707
N0.HOG0007583	Fimbrial protein	11	1	0.528111481388441	11744	25187.5	11775.5	48707
N0.HOG0007600	hypothetical protein	11	1	0.528111481388441	11744	25187.5	11775.5	48707
N0.HOG0007773	Methionine ABC transporter substrate-binding protein	11	1	0.528111481388441	11744	25187.5	11775.5	48707
N0.HOG0008236	Chaperone protein fimC precursor	11	1	0.528111481388441	11744	25187.5	11775.5	48707
N0.HOG0008480	ATP-dependent Clp protease proteolytic subunit ClpP (EC 3.4.21.92)	11	1	0.528111481388441	11744	25187.5	11775.5	48707
N0.HOG0009037	Malonyl CoA-acyl carrier protein transacylase (EC 2.3.1.39)	11	1	0.528111481388441	11744	25187.5	11775.5	48707
N0.HOG0010858	Rhs-family protein	11	1	0.528111481388441	11744	25187.5	11775.5	48707
N0.HOG0011935	Lipid A biosynthesis lauroyl acyltransferase (EC 2.3.1.241)	11	1	0.528111481388441	11744	25187.5	11775.5	48707
N0.HOG0013307	Putative magnesium transporter YhiD	11	1	0.528111481388441	11744	25187.5	11775.5	48707
N0.HOG0014358	T6SS component Hcp	11	1	0.528111481388441	11744	25187.5	11775.5	48707
N0.HOG0014368	T6SS component Hcp	11	1	0.528111481388441	11744	25187.5	11775.5	48707
N0.HOG0015136	Uncharacterized protein YfaL	11	1	0.528111481388441	11744	25187.5	11775.5	48707
N0.HOG0017670	Phage-encoded host-cell envelope protein Lom	11	1	0.528111481388441	11744	25187.5	11775.5	48707
N0.HOG0019233	T6SS outer membrane component TssL (ImpK/VasF)	11	1	0.528111481388441	11744	25187.5	11775.5	48707
N0.HOG0029902	putative fimbrial protein	11	1	0.528111481388441	11744	25187.5	11775.5	48707
N0.HOG0029915	hypothetical protein	11	1	0.528111481388441	11744	25187.5	11775.5	48707
N0.HOG0034216	Putative lipoprotein AcfD-like	11	1	0.528111481388441	11744	25187.5	11775.5	48707
N0.HOG0034689	Polysaccharide intercellular adhesin (PIA) biosynthesis protein IcaD	11	1	0.528111481388441	11744	25187.5	11775.5	48707
N0.HOG0035048	c-di-GMP phosphodiesterase (EC 3.1.4.52) => PdeI	11	1	0.528111481388441	11744	25187.5	11775.5	48707
N0.HOG0007198	Acyl carrier protein	63	12	0.232773903480176	1525.5	43350.5	3920	48796
N0.HOG0000039	Phosphonate ABC transporter ATP-binding protein PhnC (TC 3.A.1.9.1)	116	26	0.168713536969121	820	45467	2512	48799
N0.HOG0000621	Short-chain dehydrogenase	16	2	0.501637019344121	7858	31023.5	9952.5	48834
N0.HOG0002396	ABC transporter, ATP-binding protein (cluster 5, nickel/peptides/opines)	16	2	0.501637019344121	7858	31023.5	9952.5	48834
N0.HOG0002516	Transcriptional regulator STM1677, LysR family	16	2	0.501637019344121	7858	31023.5	9952.5	48834
N0.HOG0002550	Transcriptional regulator, LysR family	16	2	0.501637019344121	7858	31023.5	9952.5	48834
N0.HOG0003822	hypothetical protein	16	2	0.501637019344121	7858	31023.5	9952.5	48834
N0.HOG0005311	Glucose-1-phosphate thymidylyltransferase (EC 2.7.7.24)	16	2	0.501637019344121	7858	31023.5	9952.5	48834
N0.HOG0007202	Acyl carrier protein	16	2	0.501637019344121	7858	31023.5	9952.5	48834
N0.HOG0007376	Transcriptional regulator, LysR family	16	2	0.501637019344121	7858	31023.5	9952.5	48834
N0.HOG0007562	hypothetical protein	16	2	0.501637019344121	7858	31023.5	9952.5	48834
N0.HOG0007812	Translation elongation factor Tu	16	2	0.501637019344121	7858	31023.5	9952.5	48834
N0.HOG0008255	FIG00626847: hypothetical protein	16	2	0.501637019344121	7858	31023.5	9952.5	48834
N0.HOG0008408	Outer membrane usher protein YraJ	16	2	0.501637019344121	7858	31023.5	9952.5	48834
N0.HOG0016828	Colanic acid biosysnthesis glycosyl transferase WcaI	16	2	0.501637019344121	7858	31023.5	9952.5	48834
N0.HOG0017988	T6SS secretion lipoprotein TssJ (VasD)	16	2	0.501637019344121	7858	31023.5	9952.5	48834
N0.HOG0018390	hypothetical protein	16	2	0.501637019344121	7858	31023.5	9952.5	48834
N0.HOG0022711	MrfB	16	2	0.501637019344121	7858	31023.5	9952.5	48834
N0.HOG0023533	mannose-specific adhesin FimH	16	2	0.501637019344121	7858	31023.5	9952.5	48834
N0.HOG0004054	Ornithine aminotransferase (EC 2.6.1.13)	54	10	0.272616779360895	1808	42735	4505	49048
N0.HOG0004063	Gamma-aminobutyrate:alpha-ketoglutarate aminotransferase (EC 2.6.1.19)	32	5	0.349564196908007	3408	39536.5	6118	49062.5
N0.HOG0013583	Leader peptidase (Prepilin peptidase) (EC 3.4.23.43) / N-methyltransferase (EC 2.1.1.-)	32	5	0.349564196908007	3408	39536.5	6118	49062.5
N0.HOG0023180	Yersiniabactin synthetase, thiazolinyl reductase component Irp3 @ Thiazolinyl imide reductase in siderophore biosynthesis gene cluster	32	5	0.349564196908007	3408	39536.5	6118	49062.5
N0.HOG0000439	3-oxoacyl-[acyl-carrier protein] reductase (EC 1.1.1.100), FadG	304	90	0.124138992737198	208	47055.5	1807.5	49071
N0.HOG0015103	Imidazolonepropionase (EC 3.5.2.7)	176	44	0.13984635073426	538	46442.5	2119.5	49100
N0.HOG0014450	Serine phosphatase RsbU, regulator of sigma subunit	90	19	0.204130416222618	1065.5	44662.5	3385.5	49113.5
N0.HOG0010374	Alkyl hydroperoxide reductase protein C (EC 1.11.1.15)	276	79	0.13984635073426	268	46968	2119.5	49355.5
N0.HOG0005906	Magnesium and cobalt efflux protein CorC	232	63	0.144227595168976	365	46777.5	2335	49477.5
N0.HOG0000591	Oxidoreductase, short-chain dehydrogenase/reductase family	36	6	0.347889790526979	2873	40616	6109.5	49598.5
N0.HOG0002003	Long-chain-fatty-acid--CoA ligase (EC 6.2.1.3)	36	6	0.347889790526979	2873	40616	6109.5	49598.5
N0.HOG0015307	N-carbamoyl-L-amino acid hydrolase (EC 3.5.1.87)	36	6	0.347889790526979	2873	40616	6109.5	49598.5
N0.HOG0013301	Dethiobiotin synthase BioD (EC 6.3.3.3)	138	33	0.185618569607908	675	46031	2914	49620
N0.HOG0000532	Short-chain dehydrogenase/reductase SDR	21	3	0.455042836561254	5555.5	35212	9015.5	49783
N0.HOG0000698	Tricarboxylate transport transcriptional regulator TctD => Citrate response regulator CitB	21	3	0.455042836561254	5555.5	35212	9015.5	49783
N0.HOG0008238	Fimbrial chaperone BcfB	21	3	0.455042836561254	5555.5	35212	9015.5	49783
N0.HOG0008431	type 1 fimbriae anchoring protein FimD	21	3	0.455042836561254	5555.5	35212	9015.5	49783
N0.HOG0018167	hypothetical protein	21	3	0.455042836561254	5555.5	35212	9015.5	49783
N0.HOG0018350	Aerobactin siderophore receptor IutA	21	3	0.455042836561254	5555.5	35212	9015.5	49783
N0.HOG0023244	putative fimbrial-like protein	21	3	0.455042836561254	5555.5	35212	9015.5	49783
N0.HOG0023809	hypothetical protein	21	3	0.455042836561254	5555.5	35212	9015.5	49783
N0.HOG0000962	Transcriptional regulator, AcrR family	120	28	0.204130416222618	791.5	45629.5	3385.5	49806.5
N0.HOG0000447	2,3-butanediol dehydrogenase, S-alcohol forming, (R)-acetoin-specific (EC 1.1.1.4) / Acetoin (diacetyl) reductase (EC 1.1.1.304)	84	18	0.245727724083273	1133.5	44531	4167	49831.5
N0.HOG0014234	UDP-3-O-[3-hydroxymyristoyl] glucosamine N-acyltransferase (EC 2.3.1.191)	160	40	0.194726811049912	590.5	46311	2935	49836.5
N0.HOG0007574	Fimbrin-like protein FimI	31	5	0.389200617210064	3535	39536.5	6766	49837.5
N0.HOG0002167	RNA polymerase ECF-type sigma factor	72	15	0.283361540818971	1324	44004	4524.5	49852.5
N0.HOG0011147	Carboxyl-terminal protease (EC 3.4.21.102)	261	74	0.175236798596272	294.5	46913.5	2680.5	49888.5
N0.HOG0000631	Oxidoreductase, short-chain dehydrogenase/reductase family	45	8	0.293898767635209	2194	41975	5818.5	49987.5
N0.HOG0002510	Transcriptional regulator, LysR family	26	4	0.405187807988497	4413	37917	7834.5	50164.5
N0.HOG0003680	Manganese ABC transporter, ATP-binding protein SitB	26	4	0.405187807988497	4413	37917	7834.5	50164.5
N0.HOG0004993	Alcohol dehydrogenase	26	4	0.405187807988497	4413	37917	7834.5	50164.5
N0.HOG0007629	Manganese ABC transporter, periplasmic-binding protein SitA	26	4	0.405187807988497	4413	37917	7834.5	50164.5
N0.HOG0008049	Manganese ABC transporter, inner membrane permease protein SitD	26	4	0.405187807988497	4413	37917	7834.5	50164.5
N0.HOG0015758	Superoxide dismutase [Cu-Zn] precursor (EC 1.15.1.1)	26	4	0.405187807988497	4413	37917	7834.5	50164.5
N0.HOG0020739	Heme-degrading monooxygenase, staphylobilin-producing (EC 1.14.99.48)	26	4	0.405187807988497	4413	37917	7834.5	50164.5
N0.HOG0022992	Membrane-associated phospholipid phosphatase	26	4	0.405187807988497	4413	37917	7834.5	50164.5
N0.HOG0023099	hypothetical protein	26	4	0.405187807988497	4413	37917	7834.5	50164.5
N0.HOG0013239	Flagellin protein FlaA	44	8	0.33345703353128	2256.5	41975	6084	50315.5
N0.HOG0007768	Methionine ABC transporter substrate-binding protein	90	20	0.267555177151294	1065.5	44774.5	4500	50340
N0.HOG0002677	Glutamine ABC transporter, permease protein GlnP	126	30	0.215736981993195	749.5	45757	3867	50373.5
N0.HOG0000095	ABC transporter involved in cytochrome c biogenesis, ATPase component CcmA	35	6	0.384753294750325	3018.5	40616	6743	50377.5
N0.HOG0021293	Lauroyl/myristoyl acyltransferase involved in lipid A biosynthesis (Lauroyl/myristoyl acyltransferase)	35	6	0.384753294750325	3018.5	40616	6743	50377.5
N0.HOG0021656	hypothetical protein	35	6	0.384753294750325	3018.5	40616	6743	50377.5
N0.HOG0005495	3-oxoacyl-[ACP] synthase (EC 2.3.1.41) FabV like	68	14	0.293377694604587	1396.5	43797	5234.5	50428
N0.HOG0002322	Phosphatidylinositol alpha-mannosyltransferase (EC 2.4.1.57)	39	7	0.380784753786308	2591.5	41404.5	6593	50589
N0.HOG0008148	Outer membrane vitamin B12 receptor BtuB	39	7	0.380784753786308	2591.5	41404.5	6593	50589
N0.HOG0012720	HlyD-like membrane fusion protein YhiI	157	40	0.24328561886907	599.5	46311	4037.5	50948
N0.HOG0013989	4-hydroxythreonine-4-phosphate dehydrogenase (EC 1.1.1.262)	176	46	0.238083647667682	538	46499.5	3922	50959.5
N0.HOG0020152	Efflux transmembrane permease Rv1747 family	20	3	0.506202828819883	5812	35212	10019.5	51043.5
N0.HOG0004463	Cellulose synthase, putative	15	2	0.528111481388441	8458	31023.5	11775.5	51257
N0.HOG0005136	Ribose ABC transporter, ATP-binding protein RbsA (TC 3.A.1.2.1)	15	2	0.528111481388441	8458	31023.5	11775.5	51257
N0.HOG0006210	General secretion pathway protein E	15	2	0.528111481388441	8458	31023.5	11775.5	51257
N0.HOG0015153	hypothetical protein	15	2	0.528111481388441	8458	31023.5	11775.5	51257
N0.HOG0018154	Protein LpfD	15	2	0.528111481388441	8458	31023.5	11775.5	51257
N0.HOG0021151	T6SS component TssM (IcmF/VasK)	15	2	0.528111481388441	8458	31023.5	11775.5	51257
N0.HOG0015783	Respiratory nitrate reductase alpha chain (EC 1.7.99.4)	66	14	0.332946217866884	1438.5	43797	6058	51293.5
N0.HOG0000602	Oxidoreductase, short-chain dehydrogenase/reductase family	136	34	0.285340133584882	689.5	46080	4526	51295.5
N0.HOG0012601	[4Fe-4S] cluster assembly scaffold protein Mrp (=ApbC)	279	82	0.249854631705929	260	46989	4170	51419
N0.HOG0020834	SAM-dependent methyltransferase HI0095 (UbiE paralog)	50	10	0.385408534404828	1950	42735	6750	51435
N0.HOG0011826	MSHA biogenesis protein MshL	25	4	0.455042836561254	4607	37917	9015.5	51539.5
N0.HOG0001097	Putative regulatory protein	34	6	0.405187807988497	3159.5	40616	7834.5	51610
N0.HOG0002308	Glycosyltransferase	34	6	0.405187807988497	3159.5	40616	7834.5	51610
N0.HOG0010261	Flagellar hook protein FlgE	34	6	0.405187807988497	3159.5	40616	7834.5	51610
N0.HOG0021591	Flagellar assembly factor FliW	34	6	0.405187807988497	3159.5	40616	7834.5	51610
N0.HOG0005845	Putative oxidoreductase	65	14	0.364127743286646	1467.5	43797	6355.5	51620
N0.HOG0015282	Coenzyme A ligase	116	28	0.293377694604587	820	45629.5	5234.5	51684
N0.HOG0009005	Guanosine-3',5'-bis(diphosphate) 3'-pyrophosphohydrolase (EC 3.1.7.2) / GTP pyrophosphokinase (EC 2.7.6.5), (p)ppGpp synthetase II	259	75	0.281128996219948	296	46924.5	4508	51728.5
N0.HOG0002438	ABC transporter, ATP-binding protein (cluster 5, nickel/peptides/opines) / ABC transporter, ATP-binding protein (cluster 5, nickel/peptides/opines)	80	18	0.333172532191091	1186	44531	6070.5	51787.5
N0.HOG0005829	Zinc-type alcohol dehydrogenase-like protein	57	12	0.396286537177194	1713.5	43350.5	6776	51840
N0.HOG0000017	ABC-type antimicrobial peptide transport system, ATPase component	10	1	0.578052771680469	12976	25187.5	13721.5	51885
N0.HOG0000288	integral membrane sensor signal transduction histidine kinase	10	1	0.578052771680469	12976	25187.5	13721.5	51885
N0.HOG0000445	hypothetical protein	10	1	0.578052771680469	12976	25187.5	13721.5	51885
N0.HOG0000624	Dehydrogenases with different specificities (related to short-chain alcohol dehydrogenases)	10	1	0.578052771680469	12976	25187.5	13721.5	51885
N0.HOG0002655	Methyl-accepting chemotaxis protein	10	1	0.578052771680469	12976	25187.5	13721.5	51885
N0.HOG0008166	Outer membrane receptor for ferric coprogen and ferric-rhodotorulic acid	10	1	0.578052771680469	12976	25187.5	13721.5	51885
N0.HOG0008232	Putative chaperone protein	10	1	0.578052771680469	12976	25187.5	13721.5	51885
N0.HOG0008259	putative fimbrial chaperone protein	10	1	0.578052771680469	12976	25187.5	13721.5	51885
N0.HOG0008274	COG3121: P pilus assembly protein, chaperone PapD	10	1	0.578052771680469	12976	25187.5	13721.5	51885
N0.HOG0014360	T6SS component Hcp	10	1	0.578052771680469	12976	25187.5	13721.5	51885
N0.HOG0014373	T6SS component Hcp	10	1	0.578052771680469	12976	25187.5	13721.5	51885
N0.HOG0014706	Putative large exoprotein involved in heme utilization or adhesion of ShlA/HecA/FhaA family	10	1	0.578052771680469	12976	25187.5	13721.5	51885
N0.HOG0014953	Flagellar biosynthesis protein FliQ	10	1	0.578052771680469	12976	25187.5	13721.5	51885
N0.HOG0015943	T6SS component TssF (ImpG/VasA)	10	1	0.578052771680469	12976	25187.5	13721.5	51885
N0.HOG0016269	T6SS component TssG (ImpH/VasB)	10	1	0.578052771680469	12976	25187.5	13721.5	51885
N0.HOG0017372	MrfF	10	1	0.578052771680469	12976	25187.5	13721.5	51885
N0.HOG0017448	Mobile element protein	10	1	0.578052771680469	12976	25187.5	13721.5	51885
N0.HOG0024843	hypothetical protein	10	1	0.578052771680469	12976	25187.5	13721.5	51885
N0.HOG0030757	hypothetical protein	10	1	0.578052771680469	12976	25187.5	13721.5	51885
N0.HOG0002987	Phytochrome-like protein; Cph2	38	7	0.405187807988497	2673.5	41404.5	7834.5	51912.5
N0.HOG0007455	Chaperone protein DnaJ	83	19	0.349564196908007	1145	44662.5	6118	51925.5
N0.HOG0000317	Tetrathionate reductase sensory transduction histidine kinase	94	22	0.322374652294951	1024	44994	5994.5	52012.5
N0.HOG0009035	Malonyl CoA-acyl carrier protein transacylase (EC 2.3.1.39)	42	8	0.405187807988497	2385.5	41975	7834.5	52195
N0.HOG0008098	Beta-lactamase class C-like and penicillin binding proteins (PBPs) superfamily	86	20	0.364127743286646	1108	44774.5	6355.5	52238
N0.HOG0004196	Flagellar motor rotation protein MotB	104	25	0.323338001517516	919.5	45351	6055	52325.5
N0.HOG0002467	Nickel ABC transporter, ATP-binding protein NikD (TC 3.A.1.5.3)	29	5	0.448503311598857	3895	39536.5	8979	52410.5
N0.HOG0003856	Iron compound ABC transporter, permease protein	29	5	0.448503311598857	3895	39536.5	8979	52410.5
N0.HOG0003860	Iron compound ABC transporter, permease protein	29	5	0.448503311598857	3895	39536.5	8979	52410.5
N0.HOG0012896	CMP-N,N'-diacetyllegionaminic acid synthase (EC 2.7.7.82)	29	5	0.448503311598857	3895	39536.5	8979	52410.5
N0.HOG0000454	Sorbitol-6-phosphate 2-dehydrogenase (EC 1.1.1.140)	45	9	0.405187807988497	2194	42387	7834.5	52415.5
N0.HOG0018747	Flp pilus assembly protein TadB	45	9	0.405187807988497	2194	42387	7834.5	52415.5
N0.HOG0001229	Lipid A export permease/ATP-binding protein MsbA	247	71	0.293377694604587	324.5	46882.5	5234.5	52441.5
N0.HOG0007126	Ferric uptake regulation protein FUR	293	88	0.293377694604587	232.5	47042	5234.5	52509
N0.HOG0005264	Chaperone protein ClpB (ATP-dependent unfoldase)	303	92	0.293377694604587	210.5	47073.5	5234.5	52518.5
N0.HOG0003554	RND efflux system, inner membrane transporter	89	21	0.367461364640845	1075	44882.5	6585	52542.5
N0.HOG0000152	ABC transporter, ATP-binding protein (cluster 1, maltose/g3p/polyamine/iron); ABC transporter, ATP-binding protein (cluster 10, nitrate/sulfonate/bicarbonate)	49	10	0.405187807988497	1997	42735	7834.5	52566.5
N0.HOG0007131	6-aminohexanoate-cyclic-dimer hydrolase (EC 3.5.2.12)	92	22	0.382568167810929	1045.5	44994	6600	52639.5
N0.HOG0000284	Copper sensory histidine kinase CusS	24	4	0.501637019344121	4809	37917	9952.5	52678.5
N0.HOG0000647	Copper-sensing two-component system response regulator CusR	24	4	0.501637019344121	4809	37917	9952.5	52678.5
N0.HOG0006553	Copper/silver efflux RND transporter, outer membrane protein CusC	24	4	0.501637019344121	4809	37917	9952.5	52678.5
N0.HOG0007344	Peptide-methionine (S)-S-oxide reductase MsrA (EC 1.8.4.11)	24	4	0.501637019344121	4809	37917	9952.5	52678.5
N0.HOG0008189	Ferric hydroxamate outer membrane receptor FhuA	24	4	0.501637019344121	4809	37917	9952.5	52678.5
N0.HOG0021398	Response regulator	24	4	0.501637019344121	4809	37917	9952.5	52678.5
N0.HOG0023888	hypothetical protein	24	4	0.501637019344121	4809	37917	9952.5	52678.5
N0.HOG0008820	UDP-glucose 6-dehydrogenase (EC 1.1.1.22)	134	34	0.309378367282559	703	46080	5899.5	52682.5
N0.HOG0002260	Glycosyltransferase	137	35	0.314771852392597	681	46121.5	5936	52738.5
N0.HOG0017359	Petrobactin ABC transporter, permease protein II	99	24	0.370267450978439	975	45226.5	6588	52789.5
N0.HOG0003715	Iron compound ABC transporter, ATP-binding protein	33	6	0.438367391700083	3286	40616	8903	52805
N0.HOG0006548	Efflux transport system, outer membrane factor (OMF) lipoprotein	33	6	0.438367391700083	3286	40616	8903	52805
N0.HOG0014866	Inner membrane protein YbaN	199	55	0.314696200772469	454	46669	5935	53058
N0.HOG0000428	Oxidoreductase, short-chain dehydrogenase/reductase family	37	7	0.423229315666668	2760	41404.5	8895	53059.5
N0.HOG0000827	Catabolite control protein E (CcpE), LysR family	28	5	0.496726209189868	4059	39536.5	9477	53072.5
N0.HOG0012676	Transcriptional regulator AllS, LysR family	28	5	0.496726209189868	4059	39536.5	9477	53072.5
N0.HOG0000201	Putative ABC transporter of substrate X, ATP-binding subunit	19	3	0.528111481388441	6127	35212	11775.5	53114.5
N0.HOG0007197	Acyl carrier protein	19	3	0.528111481388441	6127	35212	11775.5	53114.5
N0.HOG0007598	Type-1 fimbrial protein, A chain precursor	19	3	0.528111481388441	6127	35212	11775.5	53114.5
N0.HOG0007774	Methionine ABC transporter substrate-binding protein	19	3	0.528111481388441	6127	35212	11775.5	53114.5
N0.HOG0008411	type 1 fimbriae anchoring protein FimD	19	3	0.528111481388441	6127	35212	11775.5	53114.5
N0.HOG0012897	Pseudaminic acid cytidylyltransferase (EC 2.7.7.81)	19	3	0.528111481388441	6127	35212	11775.5	53114.5
N0.HOG0023245	putative fimbrial-like protein	19	3	0.528111481388441	6127	35212	11775.5	53114.5
N0.HOG0003867	ABC transporter, permease protein (cluster 8, B12/iron complex)	41	8	0.406384242095643	2458	41975	8886.5	53319.5
N0.HOG0005843	Zinc-type alcohol dehydrogenase-like protein	41	8	0.406384242095643	2458	41975	8886.5	53319.5
N0.HOG0016760	Membrane protein involved in the export of O-antigen, teichoic acid lipoteichoic acids	36	7	0.482208718447355	2873	41404.5	9052.5	53330
N0.HOG0000076	ABC transporter, ATP-binding protein (cluster 3, basic aa/glutamine/opines)	74	17	0.405187807988497	1287.5	44386.5	7834.5	53508.5
N0.HOG0000046	Methionine ABC transporter ATP-binding protein	44	9	0.443424786279532	2256.5	42387	8910.5	53554
N0.HOG0003862	Ferrichrome transport system permease protein FhuB	81	19	0.405187807988497	1171.5	44662.5	7834.5	53668.5
N0.HOG0015673	Nucleoside-diphosphate-sugar epimerase	81	19	0.405187807988497	1171.5	44662.5	7834.5	53668.5
N0.HOG0000238	ABC transporter, ATP-binding protein (cluster 1, maltose/g3p/polyamine/iron); ABC transporter, ATP-binding protein (cluster 10, nitrate/sulfonate/bicarbonate)	5	0	0.609626271586659	24335	10910.5	18443	53688.5
N0.HOG0000472	Oxidoreductase, short-chain dehydrogenase/reductase family	5	0	0.609626271586659	24335	10910.5	18443	53688.5
N0.HOG0000539	Oxidoreductase, short-chain dehydrogenase/reductase family	5	0	0.609626271586659	24335	10910.5	18443	53688.5
N0.HOG0000680	Transcriptional regulator FtcR	5	0	0.609626271586659	24335	10910.5	18443	53688.5
N0.HOG0000934	Transcriptional regulator, LysR family	5	0	0.609626271586659	24335	10910.5	18443	53688.5
N0.HOG0001118	Transcriptional regulator, AraC family	5	0	0.609626271586659	24335	10910.5	18443	53688.5
N0.HOG0001905	hypothetical protein	5	0	0.609626271586659	24335	10910.5	18443	53688.5
N0.HOG0002472	Transcriptional regulator, LysR family	5	0	0.609626271586659	24335	10910.5	18443	53688.5
N0.HOG0002525	Transcriptional regulator, LysR family	5	0	0.609626271586659	24335	10910.5	18443	53688.5
N0.HOG0002619	Methyl-accepting chemotaxis sensor/transducer protein	5	0	0.609626271586659	24335	10910.5	18443	53688.5
N0.HOG0002642	Methyl-accepting chemotaxis sensor/transducer protein	5	0	0.609626271586659	24335	10910.5	18443	53688.5
N0.HOG0002657	Putative methyl-accepting chemotaxis protein	5	0	0.609626271586659	24335	10910.5	18443	53688.5
N0.HOG0002907	Beta-1,3-glucosyltransferase	5	0	0.609626271586659	24335	10910.5	18443	53688.5
N0.HOG0002913	hypothetical protein	5	0	0.609626271586659	24335	10910.5	18443	53688.5
N0.HOG0002915	Colanic acid biosynthesis glycosyl transferase WcaA	5	0	0.609626271586659	24335	10910.5	18443	53688.5
N0.HOG0003237	sigma-54 dependent transcriptional regulator, putative	5	0	0.609626271586659	24335	10910.5	18443	53688.5
N0.HOG0003384	dTDP-glucose 4,6-dehydratase (EC 4.2.1.46)	5	0	0.609626271586659	24335	10910.5	18443	53688.5
N0.HOG0004129	Urea ABC transporter, ATPase protein UrtE	5	0	0.609626271586659	24335	10910.5	18443	53688.5
N0.HOG0004215	Outer membrane protein	5	0	0.609626271586659	24335	10910.5	18443	53688.5
N0.HOG0004222	Outer membrane vitamin B12 receptor BtuB	5	0	0.609626271586659	24335	10910.5	18443	53688.5
N0.HOG0004470	Chromosome (plasmid) partitioning protein ParA	5	0	0.609626271586659	24335	10910.5	18443	53688.5
N0.HOG0005267	T6SS AAA+ chaperone ClpV (TssH)	5	0	0.609626271586659	24335	10910.5	18443	53688.5
N0.HOG0005307	Glucose-1-phosphate thymidylyltransferase (EC 2.7.7.24)	5	0	0.609626271586659	24335	10910.5	18443	53688.5
N0.HOG0005498	polyketide synthase of type I	5	0	0.609626271586659	24335	10910.5	18443	53688.5
N0.HOG0005501	iron aquisition yersiniabactin synthesis enzyme (Irp1,polyketide synthetase) @ Siderophore biosynthesis non-ribosomal peptide synthetase modules	5	0	0.609626271586659	24335	10910.5	18443	53688.5
N0.HOG0005811	hypothetical protein	5	0	0.609626271586659	24335	10910.5	18443	53688.5
N0.HOG0006077	Respiratory nitrate reductase beta chain (EC 1.7.99.4)	5	0	0.609626271586659	24335	10910.5	18443	53688.5
N0.HOG0006195	Type II secretion cytoplasmic ATP binding protein (PulE, ATPase)	5	0	0.609626271586659	24335	10910.5	18443	53688.5
N0.HOG0006239	ATPase required for both assembly of type IV secretion complex and secretion of T-DNA complex, VirB11	5	0	0.609626271586659	24335	10910.5	18443	53688.5
N0.HOG0006244	ATPase required for both assembly of type IV secretion complex and secretion of T-DNA complex, VirB11	5	0	0.609626271586659	24335	10910.5	18443	53688.5
N0.HOG0007660	Tetrapartite efflux system, membrane fusion component FusE-like	5	0	0.609626271586659	24335	10910.5	18443	53688.5
N0.HOG0007675	Multidrug efflux system EmrAB-OMF, membrane fusion component EmrA	5	0	0.609626271586659	24335	10910.5	18443	53688.5
N0.HOG0007813	Translation elongation factor Tu	5	0	0.609626271586659	24335	10910.5	18443	53688.5
N0.HOG0008228	hypothetical protein	5	0	0.609626271586659	24335	10910.5	18443	53688.5
N0.HOG0008424	Outer membrane usher protein FimD	5	0	0.609626271586659	24335	10910.5	18443	53688.5
N0.HOG0008515	Cardiolipin synthase (EC 2.7.8.-) phosphatidylethanolamine-utilizing, bacterial type ClsC	5	0	0.609626271586659	24335	10910.5	18443	53688.5
N0.HOG0009506	2-amino-3-ketobutyrate coenzyme A ligase (EC 2.3.1.29)	5	0	0.609626271586659	24335	10910.5	18443	53688.5
N0.HOG0009792	Type IV pilin PilA	5	0	0.609626271586659	24335	10910.5	18443	53688.5
N0.HOG0010857	hypothetical protein	5	0	0.609626271586659	24335	10910.5	18443	53688.5
N0.HOG0011130	possible transposase remnant	5	0	0.609626271586659	24335	10910.5	18443	53688.5
N0.HOG0011131	Transposase	5	0	0.609626271586659	24335	10910.5	18443	53688.5
N0.HOG0011813	Periplasmic space glucose-6-phosphate sensor protein UhpC	5	0	0.609626271586659	24335	10910.5	18443	53688.5
N0.HOG0011833	hypothetical protein	5	0	0.609626271586659	24335	10910.5	18443	53688.5
N0.HOG0012825	Nucleoside-diphosphate sugar epimerase/dehydratase	5	0	0.609626271586659	24335	10910.5	18443	53688.5
N0.HOG0014712	hypothetical protein	5	0	0.609626271586659	24335	10910.5	18443	53688.5
N0.HOG0015944	T6SS component TssF (ImpG/VasA)	5	0	0.609626271586659	24335	10910.5	18443	53688.5
N0.HOG0016265	T6SS component TssG (ImpH/VasB)	5	0	0.609626271586659	24335	10910.5	18443	53688.5
N0.HOG0016273	T6SS component TssG (ImpH/VasB)	5	0	0.609626271586659	24335	10910.5	18443	53688.5
N0.HOG0016275	T6SS component TssG (ImpH/VasB)	5	0	0.609626271586659	24335	10910.5	18443	53688.5
N0.HOG0016330	T6SS component TssC (ImpC/VipB)	5	0	0.609626271586659	24335	10910.5	18443	53688.5
N0.HOG0016331	T6SS component TssC (ImpC/VipB)	5	0	0.609626271586659	24335	10910.5	18443	53688.5
N0.HOG0016387	T6SS component TssK (ImpJ/VasE)	5	0	0.609626271586659	24335	10910.5	18443	53688.5
N0.HOG0016421	T6SS component TssB (ImpB/VipA)	5	0	0.609626271586659	24335	10910.5	18443	53688.5
N0.HOG0016430	T6SS component TssB (ImpB/VipA)	5	0	0.609626271586659	24335	10910.5	18443	53688.5
N0.HOG0017148	Transcriptional activator of maltose regulon, MalT	5	0	0.609626271586659	24335	10910.5	18443	53688.5
N0.HOG0018039	X polypeptide	5	0	0.609626271586659	24335	10910.5	18443	53688.5
N0.HOG0018851	ATPase required for both assembly of type IV secretion complex and secretion of T-DNA complex, VirB4	5	0	0.609626271586659	24335	10910.5	18443	53688.5
N0.HOG0019101	Inner membrane protein of type IV secretion of T-DNA complex, TonB-like, VirB10	5	0	0.609626271586659	24335	10910.5	18443	53688.5
N0.HOG0019105	Inner membrane protein of type IV secretion of T-DNA complex, TonB-like, VirB10	5	0	0.609626271586659	24335	10910.5	18443	53688.5
N0.HOG0019234	T6SS outer membrane component TssL (ImpK/VasF)	5	0	0.609626271586659	24335	10910.5	18443	53688.5
N0.HOG0019273	CFA/I fimbrial chaperone	5	0	0.609626271586659	24335	10910.5	18443	53688.5
N0.HOG0019277	CFA/I fimbrial chaperone	5	0	0.609626271586659	24335	10910.5	18443	53688.5
N0.HOG0019280	CFA/I fimbrial auxiliary subunit	5	0	0.609626271586659	24335	10910.5	18443	53688.5
N0.HOG0019283	CFA/I fimbrial auxiliary subunit	5	0	0.609626271586659	24335	10910.5	18443	53688.5
N0.HOG0020579	Type III secretion bridge between inner and outermembrane lipoprotein (YscJ,HrcJ,EscJ, PscJ)	5	0	0.609626271586659	24335	10910.5	18443	53688.5
N0.HOG0022258	CFA/I fimbrial minor adhesin	5	0	0.609626271586659	24335	10910.5	18443	53688.5
N0.HOG0022324	CFA/I fimbrial major subunit	5	0	0.609626271586659	24335	10910.5	18443	53688.5
N0.HOG0022408	Curli production assembly/transport component CsgE	5	0	0.609626271586659	24335	10910.5	18443	53688.5
N0.HOG0027249	hypothetical protein	5	0	0.609626271586659	24335	10910.5	18443	53688.5
N0.HOG0027293	hypothetical protein	5	0	0.609626271586659	24335	10910.5	18443	53688.5
N0.HOG0032582	Predicted glycosyltransferase involved in capsule biosynthesis	5	0	0.609626271586659	24335	10910.5	18443	53688.5
N0.HOG0032616	Beta-1,4-N-acetylgalactosaminyltransferase (EC 2.4.1.-)	5	0	0.609626271586659	24335	10910.5	18443	53688.5
N0.HOG0032779	Uncharacterized protein STM2137	5	0	0.609626271586659	24335	10910.5	18443	53688.5
N0.HOG0034187	hypothetical protein	5	0	0.609626271586659	24335	10910.5	18443	53688.5
N0.HOG0034378	hypothetical protein	5	0	0.609626271586659	24335	10910.5	18443	53688.5
N0.HOG0035302	VgrG protein	5	0	0.609626271586659	24335	10910.5	18443	53688.5
N0.HOG0035626	hypothetical protein	5	0	0.609626271586659	24335	10910.5	18443	53688.5
N0.HOG0035759	hypothetical protein	5	0	0.609626271586659	24335	10910.5	18443	53688.5
N0.HOG0036468	hypothetical protein	5	0	0.609626271586659	24335	10910.5	18443	53688.5
N0.HOG0037013	hypothetical protein	5	0	0.609626271586659	24335	10910.5	18443	53688.5
N0.HOG0037177	Type III secretion effector SseF	5	0	0.609626271586659	24335	10910.5	18443	53688.5
N0.HOG0037435	hypothetical protein	5	0	0.609626271586659	24335	10910.5	18443	53688.5
N0.HOG0038020	hypothetical protein	5	0	0.609626271586659	24335	10910.5	18443	53688.5
N0.HOG0039013	hypothetical protein	5	0	0.609626271586659	24335	10910.5	18443	53688.5
N0.HOG0039274	hypothetical protein	5	0	0.609626271586659	24335	10910.5	18443	53688.5
N0.HOG0039275	Uncharacterized protein STM2138	5	0	0.609626271586659	24335	10910.5	18443	53688.5
N0.HOG0039290	E3 ubiquitin-protein ligase SopA	5	0	0.609626271586659	24335	10910.5	18443	53688.5
N0.HOG0039736	hypothetical protein	5	0	0.609626271586659	24335	10910.5	18443	53688.5
N0.HOG0040185	Invasion protein invH precursor	5	0	0.609626271586659	24335	10910.5	18443	53688.5
N0.HOG0041263	Kappa-fimbriae major subunit	5	0	0.609626271586659	24335	10910.5	18443	53688.5
N0.HOG0042230	hypothetical protein	5	0	0.609626271586659	24335	10910.5	18443	53688.5
N0.HOG0043862	Toxin co-regulated pilus biosynthesis protein C, outer membrane protein	5	0	0.609626271586659	24335	10910.5	18443	53688.5
N0.HOG0043863	Toxin co-regulated pilin A	5	0	0.609626271586659	24335	10910.5	18443	53688.5
N0.HOG0044702	Rhs-family protein	5	0	0.609626271586659	24335	10910.5	18443	53688.5
N0.HOG0045301	Streptolysin S precursor (SagA)	5	0	0.609626271586659	24335	10910.5	18443	53688.5
N0.HOG0049042	hypothetical protein	5	0	0.609626271586659	24335	10910.5	18443	53688.5
N0.HOG0049822	Two-component system response regulator protein	5	0	0.609626271586659	24335	10910.5	18443	53688.5
N0.HOG0050436	hypothetical protein	5	0	0.609626271586659	24335	10910.5	18443	53688.5
N0.HOG0051489	Filamentous hemagglutinin	5	0	0.609626271586659	24335	10910.5	18443	53688.5
N0.HOG0055034	hypothetical protein	5	0	0.609626271586659	24335	10910.5	18443	53688.5
N0.HOG0055291	Hemolysin	5	0	0.609626271586659	24335	10910.5	18443	53688.5
N0.HOG0056866	hypothetical protein	5	0	0.609626271586659	24335	10910.5	18443	53688.5
N0.HOG0057021	hypothetical protein	5	0	0.609626271586659	24335	10910.5	18443	53688.5
N0.HOG0057022	hypothetical protein	5	0	0.609626271586659	24335	10910.5	18443	53688.5
N0.HOG0057136	Uncharacterized fimbrial-like protein YadC	5	0	0.609626271586659	24335	10910.5	18443	53688.5
N0.HOG0057137	hypothetical protein	5	0	0.609626271586659	24335	10910.5	18443	53688.5
N0.HOG0003096	Transcriptional regulator, MerR family	87	21	0.405187807988497	1093	44882.5	7834.5	53810
N0.HOG0003821	RND efflux system, membrane fusion protein	87	21	0.405187807988497	1093	44882.5	7834.5	53810
N0.HOG0000089	Spermidine/putrescine import ABC transporter ATP-binding protein PotA (TC 3.A.1.11.1)	14	2	0.578052771680469	9148	31023.5	13721.5	53893
N0.HOG0000154	Ferric iron ABC transporter, ATP-binding protein	14	2	0.578052771680469	9148	31023.5	13721.5	53893
N0.HOG0000845	Transcriptional regulator, LysR family	14	2	0.578052771680469	9148	31023.5	13721.5	53893
N0.HOG0003284	Two-component system response regulator protein	14	2	0.578052771680469	9148	31023.5	13721.5	53893
N0.HOG0003567	Multidrug efflux system, inner membrane proton/drug antiporter (RND type) => MexY of MexXY/AxyXY	14	2	0.578052771680469	9148	31023.5	13721.5	53893
N0.HOG0006207	General secretion pathway protein E	14	2	0.578052771680469	9148	31023.5	13721.5	53893
N0.HOG0011934	Lipid A biosynthesis lauroyl acyltransferase (EC 2.3.1.241)	14	2	0.578052771680469	9148	31023.5	13721.5	53893
N0.HOG0018701	General secretion pathway protein J	14	2	0.578052771680469	9148	31023.5	13721.5	53893
N0.HOG0018749	General secretion pathway protein I	14	2	0.578052771680469	9148	31023.5	13721.5	53893
N0.HOG0018839	General secretion pathway protein K	14	2	0.578052771680469	9148	31023.5	13721.5	53893
N0.HOG0020156	Chromosome (plasmid) partitioning protein ParB	14	2	0.578052771680469	9148	31023.5	13721.5	53893
N0.HOG0026007	FIG00732852: hypothetical protein	14	2	0.578052771680469	9148	31023.5	13721.5	53893
N0.HOG0018404	hypothetical protein	51	11	0.450302509035003	1900.5	43062.5	8989	53952
N0.HOG0000049	Methionine ABC transporter ATP-binding protein	39	8	0.496726209189868	2591.5	41975	9477	54043.5
N0.HOG0003708	Iron compound ABC uptake transporter ATP-binding protein	97	24	0.405187807988497	994	45226.5	7834.5	54055
N0.HOG0003372	UDP-glucuronate 5'-epimerase (EC 5.1.3.12)	104	26	0.405187807988497	919.5	45467	7834.5	54221
N0.HOG0003845	Iron compound ABC uptake transporter permease protein	104	26	0.405187807988497	919.5	45467	7834.5	54221
N0.HOG0003729	ABC transporter, ATP-binding protein (cluster 8, B12/iron complex)	35	7	0.51563525885599	3018.5	41404.5	10044	54467
N0.HOG0002757	Uncharacterized MFS-type transporter	124	32	0.405187807988497	762	45972	7834.5	54568.5
N0.HOG0000451	Oxidoreductase KOX_13840	23	4	0.528111481388441	5028.5	37917	11775.5	54721
N0.HOG0001063	Transcriptional regulator, AcrR family	78	19	0.476812133394565	1224	44662.5	9050	54936.5
N0.HOG0011839	2-Keto-3-deoxy-D-manno-octulosonate-8-phosphate synthase (EC 2.5.1.55)	251	74	0.405187807988497	315	46913.5	7834.5	55063
N0.HOG0007177	Acyl carrier protein	287	87	0.405187807988497	244	47032	7834.5	55110.5
N0.HOG0013555	Glycosyl transferase, group 2 family	91	23	0.492319848637197	1056	45113	9056	55225
N0.HOG0015954	Respiratory nitrate reductase gamma chain (EC 1.7.99.4)	60	14	0.500381891483136	1600	43797	9901	55298
N0.HOG0016097	Respiratory nitrate reductase delta chain (EC 1.7.99.4)	60	14	0.500381891483136	1600	43797	9901	55298
N0.HOG0007592	Type-1 fimbrial protein, A chain precursor	18	3	0.570911354045674	6652.5	35212	13574.5	55439
N0.HOG0013414	Catalase KatE-intracellular protease (EC 1.11.1.6)	18	3	0.570911354045674	6652.5	35212	13574.5	55439
N0.HOG0025345	Urea channel UreI	18	3	0.570911354045674	6652.5	35212	13574.5	55439
N0.HOG0006793	Multidrug resistance transporter, Bcr/CflA family	101	26	0.48526681130935	950.5	45467	9055	55472.5
N0.HOG0008531	Bacillosamine/Legionaminic acid biosynthesis aminotransferase PglE; 4-keto-6-deoxy-N-Acetyl-D-hexosaminyl-(Lipid carrier) aminotransferase	27	5	0.528111481388441	4232.5	39536.5	11775.5	55544.5
N0.HOG0023226	UDP-2,3-diacylglucosamine pyrophosphatase	27	5	0.528111481388441	4232.5	39536.5	11775.5	55544.5
N0.HOG0002601	Signal transduction protein CetB, mediates an energy taxis response	26	5	0.528111481388441	4413	39536.5	11775.5	55725
N0.HOG0005129	Ribose ABC transporter, ATP-binding protein RbsA (TC 3.A.1.2.1)	26	5	0.528111481388441	4413	39536.5	11775.5	55725
N0.HOG0006187	Phosphomannomutase (EC 5.4.2.8) => Colanic acid	26	5	0.528111481388441	4413	39536.5	11775.5	55725
N0.HOG0007581	Protein FimF (regulates length and adhesion of type 1 fimbriae)	26	5	0.528111481388441	4413	39536.5	11775.5	55725
N0.HOG0013607	AmpG permease	128	34	0.439267604331134	738	46080	8907	55725
N0.HOG0019130	Protein FimG (regulates length and adhesion of type 1 fimbriae)	26	5	0.528111481388441	4413	39536.5	11775.5	55725
N0.HOG0010723	Colanic acid biosynthesis acetyltransferase WcaB (EC 2.3.1.-)	73	18	0.52563042547868	1304	44531	10052	55887
N0.HOG0000695	Tricarboxylate transport transcriptional regulator TctD => Citrate response regulator CitB	31	6	0.528111481388441	3535	40616	11775.5	55926.5
N0.HOG0003686	Zinc ABC transporter, ATP-binding protein ZnuC	31	6	0.528111481388441	3535	40616	11775.5	55926.5
N0.HOG0003855	Ferrichrome transport system permease protein FhuG	80	20	0.509440900882416	1186	44774.5	10037.5	55998
N0.HOG0014090	RNA polymerase sigma-54 factor RpoN	218	63	0.405490635145904	399.5	46777.5	8885	56062
N0.HOG0002845	hypothetical protein	202	58	0.448081570825746	443	46707	8973	56123
N0.HOG0011146	Lipoprotein signal peptidase (EC 3.4.23.36)	328	104	0.411852306897621	116	47165.5	8889.5	56171
N0.HOG0000629	Oxidoreductase, short-chain dehydrogenase/reductase family	123	33	0.496726209189868	770.5	46031	9477	56278.5
N0.HOG0012711	GTP cyclohydrolase I (EC 3.5.4.16) type 1	271	82	0.482328683853754	278	46989	9054	56321
N0.HOG0007342	Peptide-methionine (S)-S-oxide reductase MsrA (EC 1.8.4.11)	100	26	0.501637019344121	962	45467	9952.5	56381.5
N0.HOG0000198	ABC transporter, ATP-binding protein (cluster 1, maltose/g3p/polyamine/iron); ABC transporter, ATP-binding protein (cluster 10, nitrate/sulfonate/bicarbonate)	37	8	0.528111481388441	2760	41975	11775.5	56510.5
N0.HOG0020778	dTDP-rhamnosyl transferase RfbF (EC 2.-.-.-)	44	10	0.528111481388441	2256.5	42735	11775.5	56767
N0.HOG0013839	Mannose-1-phosphate guanylyltransferase (EC 2.7.7.13) / Mannose-6-phosphate isomerase (EC 5.3.1.8)	48	11	0.528111481388441	2036	43062.5	11775.5	56874
N0.HOG0014799	Ferrous iron transporter-associated protein FeoA	160	45	0.510422840068905	590.5	46473	10039	57102.5
N0.HOG0010678	FIG00613342: Bacterial patatin-like phospholipase domain containing protein	209	61	0.501637019344121	422.5	46745.5	9952.5	57120.5
N0.HOG0012996	Carbonic anhydrase, beta class (EC 4.2.1.1)	58	14	0.528111481388441	1670.5	43797	11775.5	57243
N0.HOG0008688	3-hydroxybutyryl-CoA dehydrogenase (EC 1.1.1.157)	61	15	0.528111481388441	1575	44004	11775.5	57354.5
N0.HOG0000348	hypothetical protein	65	16	0.528111481388441	1467.5	44214.5	11775.5	57457.5
N0.HOG0001228	Transcriptional regulator, AraC family	79	20	0.528111481388441	1205	44774.5	11775.5	57755
N0.HOG0000142	Ferric iron ABC transporter, ATP-binding protein	9	1	0.609626271586659	14336.5	25187.5	18443	57967
N0.HOG0000429	Oxidoreductase, short-chain dehydrogenase/reductase family	9	1	0.609626271586659	14336.5	25187.5	18443	57967
N0.HOG0000681	Response regulator	9	1	0.609626271586659	14336.5	25187.5	18443	57967
N0.HOG0002623	Methyl-accepting chemotaxis sensor/transducer protein	9	1	0.609626271586659	14336.5	25187.5	18443	57967
N0.HOG0002643	Methyl-accepting chemotaxis sensor/transducer protein	9	1	0.609626271586659	14336.5	25187.5	18443	57967
N0.HOG0002748	Multidrug efflux system EmrKY-TolC, inner-membrane proton/drug antiporter EmrY (MFS type)	9	1	0.609626271586659	14336.5	25187.5	18443	57967
N0.HOG0003724	Cobalt ABC transporter, ATP-binding protein CbtL	9	1	0.609626271586659	14336.5	25187.5	18443	57967
N0.HOG0005502	Modular polyketide synthase	9	1	0.609626271586659	14336.5	25187.5	18443	57967
N0.HOG0006233	ATPase required for both assembly of type IV secretion complex and secretion of T-DNA complex, VirB11	9	1	0.609626271586659	14336.5	25187.5	18443	57967
N0.HOG0007567	type 1 fimbriae major subunit FimA	9	1	0.609626271586659	14336.5	25187.5	18443	57967
N0.HOG0008417	Outer membrane usher protein fimD precursor	9	1	0.609626271586659	14336.5	25187.5	18443	57967
N0.HOG0008432	type 1 fimbriae anchoring protein FimD	9	1	0.609626271586659	14336.5	25187.5	18443	57967
N0.HOG0009632	O-antigen acetylase	9	1	0.609626271586659	14336.5	25187.5	18443	57967
N0.HOG0010713	VgrG protein	9	1	0.609626271586659	14336.5	25187.5	18443	57967
N0.HOG0010714	VgrG protein	9	1	0.609626271586659	14336.5	25187.5	18443	57967
N0.HOG0014352	T6SS component Hcp / endonuclease	9	1	0.609626271586659	14336.5	25187.5	18443	57967
N0.HOG0015413	Tricarboxylate transport sensor protein TctE => Citrate response regulator CitA	9	1	0.609626271586659	14336.5	25187.5	18443	57967
N0.HOG0016272	T6SS component TssG (ImpH/VasB)	9	1	0.609626271586659	14336.5	25187.5	18443	57967
N0.HOG0017983	T6SS secretion lipoprotein TssJ (VasD)	9	1	0.609626271586659	14336.5	25187.5	18443	57967
N0.HOG0022347	Per-activated serine protease autotransporter enterotoxin EspC / autotransporter domain, T5aSS type secretion	9	1	0.609626271586659	14336.5	25187.5	18443	57967
N0.HOG0027050	Glycosyltransferase IroB	9	1	0.609626271586659	14336.5	25187.5	18443	57967
N0.HOG0030955	Putative glycoportein	9	1	0.609626271586659	14336.5	25187.5	18443	57967
N0.HOG0031599	Ankyrin-repeat protein A	9	1	0.609626271586659	14336.5	25187.5	18443	57967
N0.HOG0032810	hypothetical protein	9	1	0.609626271586659	14336.5	25187.5	18443	57967
N0.HOG0035185	Uncharacterized protein YjcF	9	1	0.609626271586659	14336.5	25187.5	18443	57967
N0.HOG0036410	YjbI protein	9	1	0.609626271586659	14336.5	25187.5	18443	57967
N0.HOG0036411	YjbI protein	9	1	0.609626271586659	14336.5	25187.5	18443	57967
N0.HOG0007570	Type-1 fimbrial protein, A chain	25	5	0.594812495890939	4607	39536.5	13857	58000.5
N0.HOG0008239	Chaperone protein FimC	25	5	0.594812495890939	4607	39536.5	13857	58000.5
N0.HOG0022815	hypothetical protein	25	5	0.594812495890939	4607	39536.5	13857	58000.5
N0.HOG0025461	hypothetical protein	25	5	0.594812495890939	4607	39536.5	13857	58000.5
N0.HOG0007206	Arylsulfatase (EC 3.1.6.1)	29	6	0.570911354045674	3895	40616	13574.5	58085.5
N0.HOG0021566	Chitinase (EC 3.2.1.14)	29	6	0.570911354045674	3895	40616	13574.5	58085.5
N0.HOG0015352	Proline iminopeptidase (EC 3.4.11.5)	109	29	0.528111481388441	879.5	45692	11775.5	58347
N0.HOG0001181	Transcriptional regulator, AraC family	40	9	0.544054288772761	2522.5	42387	13507	58416.5
N0.HOG0013058	Phosphoethanolamine transferase EptC [E.coli], specific for LPS heptose I residue	47	11	0.538800948027162	2081.5	43062.5	13501.5	58645.5
N0.HOG0000895	Transcriptional regulator, LysR family	39	9	0.598823182777547	2591.5	42387	13868.5	58847
N0.HOG0012591	Glucose-1-phosphate adenylyltransferase (EC 2.7.7.27)	189	55	0.528111481388441	486	46669	11775.5	58930.5
N0.HOG0012539	Thiol peroxidase, Bcp-type (EC 1.11.1.15)	202	59	0.528111481388441	443	46720.5	11775.5	58939
N0.HOG0007127	Aspartyl-tRNA(Asn) amidotransferase subunit A (EC 6.3.5.6) @ Glutamyl-tRNA(Gln) amidotransferase subunit A (EC 6.3.5.7)	208	61	0.528111481388441	428	46745.5	11775.5	58949
N0.HOG0016001	FtsK/SpoIIIE family protein, putative EssC/YukB component of Type VII secretion system	57	14	0.549794769580359	1713.5	43797	13510	59020.5
N0.HOG0011860	tRNA threonylcarbamoyladenosine biosynthesis protein TsaB	331	106	0.528111481388441	76.5	47193	11775.5	59045
N0.HOG0012000	Nucleoside 5-triphosphatase RdgB (dHAPTP, dITP, XTP-specific) (EC 3.6.1.66)	312	98	0.528111481388441	179	47107.5	11775.5	59062
N0.HOG0007207	Arylsulfatase (EC 3.1.6.1)	60	15	0.568300725793359	1600	44004	13554	59158
N0.HOG0000024	Macrolide export ATP-binding/permease protein MacB	4	0	0.609626271586659	29805.5	10910.5	18443	59159
N0.HOG0000025	Macrolide export ATP-binding/permease protein MacB	4	0	0.609626271586659	29805.5	10910.5	18443	59159
N0.HOG0000143	Ferric iron ABC transporter, ATP-binding protein	4	0	0.609626271586659	29805.5	10910.5	18443	59159
N0.HOG0000144	Putative iron-uptake ABC transport system ATP-binding protein	4	0	0.609626271586659	29805.5	10910.5	18443	59159
N0.HOG0000153	Spermidine/putrescine import ABC transporter ATP-binding protein PotA (TC 3.A.1.11.1)	4	0	0.609626271586659	29805.5	10910.5	18443	59159
N0.HOG0000212	ABC transporter, ATP-binding protein (cluster 1, maltose/g3p/polyamine/iron); ABC transporter, ATP-binding protein (cluster 10, nitrate/sulfonate/bicarbonate)	4	0	0.609626271586659	29805.5	10910.5	18443	59159
N0.HOG0000220	ABC transporter, ATP-binding protein (cluster 1, maltose/g3p/polyamine/iron); ABC transporter, ATP-binding protein (cluster 10, nitrate/sulfonate/bicarbonate)	4	0	0.609626271586659	29805.5	10910.5	18443	59159
N0.HOG0000222	ABC transporter, ATP-binding protein (cluster 10, nitrate/sulfonate/bicarbonate)	4	0	0.609626271586659	29805.5	10910.5	18443	59159
N0.HOG0000235	Taurine ATP-binding component of a transport system	4	0	0.609626271586659	29805.5	10910.5	18443	59159
N0.HOG0000252	Phospholipid ABC transporter ATP-binding protein MlaF	4	0	0.609626271586659	29805.5	10910.5	18443	59159
N0.HOG0000273	Two-component system sensor histidine kinase	4	0	0.609626271586659	29805.5	10910.5	18443	59159
N0.HOG0000298	Sensory histidine kinase BaeS	4	0	0.609626271586659	29805.5	10910.5	18443	59159
N0.HOG0000326	Signal transduction histidine-protein kinase BarA (EC 2.7.13.3)	4	0	0.609626271586659	29805.5	10910.5	18443	59159
N0.HOG0000336	hypothetical protein	4	0	0.609626271586659	29805.5	10910.5	18443	59159
N0.HOG0000364	Two-component sensor CbrA: intrcellular carbon:nitrogen balance	4	0	0.609626271586659	29805.5	10910.5	18443	59159
N0.HOG0000416	5-keto-D-gluconate 5-reductase (EC 1.1.1.69)	4	0	0.609626271586659	29805.5	10910.5	18443	59159
N0.HOG0000435	Oxidoreductase, short-chain dehydrogenase/reductase family	4	0	0.609626271586659	29805.5	10910.5	18443	59159
N0.HOG0000457	Oxidoreductase, short-chain dehydrogenase/reductase family	4	0	0.609626271586659	29805.5	10910.5	18443	59159
N0.HOG0000553	Short-chain dehydrogenase/reductase SDR	4	0	0.609626271586659	29805.5	10910.5	18443	59159
N0.HOG0000616	Oxidoreductase, short-chain dehydrogenase/reductase family	4	0	0.609626271586659	29805.5	10910.5	18443	59159
N0.HOG0000641	Copper-sensing two-component system response regulator CusR	4	0	0.609626271586659	29805.5	10910.5	18443	59159
N0.HOG0000666	Two-component transcriptional response regulator, LuxR family	4	0	0.609626271586659	29805.5	10910.5	18443	59159
N0.HOG0000688	Response regulator	4	0	0.609626271586659	29805.5	10910.5	18443	59159
N0.HOG0000694	Tricarboxylate transport transcriptional regulator TctD => Citrate response regulator CitB	4	0	0.609626271586659	29805.5	10910.5	18443	59159
N0.HOG0001239	Efflux ABC transporter, permease/ATP-binding protein	4	0	0.609626271586659	29805.5	10910.5	18443	59159
N0.HOG0001248	Type I secretion system ATPase, LssB family LapB	4	0	0.609626271586659	29805.5	10910.5	18443	59159
N0.HOG0001250	hypothetical protein	4	0	0.609626271586659	29805.5	10910.5	18443	59159
N0.HOG0001269	ABC transporter, ATP-binding protein	4	0	0.609626271586659	29805.5	10910.5	18443	59159
N0.HOG0001921	Two-component transcriptional response regulator, LuxR family	4	0	0.609626271586659	29805.5	10910.5	18443	59159
N0.HOG0001994	hypothetical protein	4	0	0.609626271586659	29805.5	10910.5	18443	59159
N0.HOG0002333	Glycosyl transferase in large core OS assembly cluster	4	0	0.609626271586659	29805.5	10910.5	18443	59159
N0.HOG0002393	Oligopeptide ABC transporter, ATP-binding protein OppF (TC 3.A.1.5.1)	4	0	0.609626271586659	29805.5	10910.5	18443	59159
N0.HOG0002424	Dipeptide ABC transporter, ATP-binding protein DppF (TC 3.A.1.5.2)	4	0	0.609626271586659	29805.5	10910.5	18443	59159
N0.HOG0002429	Dipeptide ABC transporter, ATP-binding protein DppD (TC 3.A.1.5.2)	4	0	0.609626271586659	29805.5	10910.5	18443	59159
N0.HOG0002464	Methionine ABC transporter ATP-binding protein	4	0	0.609626271586659	29805.5	10910.5	18443	59159
N0.HOG0002487	Transcriptional regulator, LysR family	4	0	0.609626271586659	29805.5	10910.5	18443	59159
N0.HOG0002581	Transcriptional regulator, LysR family	4	0	0.609626271586659	29805.5	10910.5	18443	59159
N0.HOG0002590	Methyl-accepting chemotaxis protein	4	0	0.609626271586659	29805.5	10910.5	18443	59159
N0.HOG0002595	Aerotaxis sensor receptor protein	4	0	0.609626271586659	29805.5	10910.5	18443	59159
N0.HOG0002596	Aerotaxis sensor receptor protein	4	0	0.609626271586659	29805.5	10910.5	18443	59159
N0.HOG0002614	Methyl-accepting chemotaxis sensor/transducer protein	4	0	0.609626271586659	29805.5	10910.5	18443	59159
N0.HOG0002617	chemotaxis protein	4	0	0.609626271586659	29805.5	10910.5	18443	59159
N0.HOG0002627	Methyl-accepting chemotaxis protein I (serine chemoreceptor protein)	4	0	0.609626271586659	29805.5	10910.5	18443	59159
N0.HOG0002639	Aerotaxis sensor receptor protein	4	0	0.609626271586659	29805.5	10910.5	18443	59159
N0.HOG0002663	Methyl-accepting chemotaxis protein	4	0	0.609626271586659	29805.5	10910.5	18443	59159
N0.HOG0002732	Uncharacterized MFS-type transporter	4	0	0.609626271586659	29805.5	10910.5	18443	59159
N0.HOG0002745	hypothetical protein	4	0	0.609626271586659	29805.5	10910.5	18443	59159
N0.HOG0002905	GalNAc(5)-diNAcBac-PP-undecaprenol beta-1,3-glucosyltransferase (EC 2.4.1.293)	4	0	0.609626271586659	29805.5	10910.5	18443	59159
N0.HOG0003122	Transcriptional regulator, MerR family	4	0	0.609626271586659	29805.5	10910.5	18443	59159
N0.HOG0003257	Response regulator of zinc sigma-54-dependent two-component system	4	0	0.609626271586659	29805.5	10910.5	18443	59159
N0.HOG0003260	Transcriptional regulator PA2449	4	0	0.609626271586659	29805.5	10910.5	18443	59159
N0.HOG0003362	UDP-glucose 4-epimerase (EC 5.1.3.2)	4	0	0.609626271586659	29805.5	10910.5	18443	59159
N0.HOG0003518	AcrB/AcrD/AcrF family protein	4	0	0.609626271586659	29805.5	10910.5	18443	59159
N0.HOG0003562	RND efflux system, inner membrane transporter	4	0	0.609626271586659	29805.5	10910.5	18443	59159
N0.HOG0003608	EAL domain protein	4	0	0.609626271586659	29805.5	10910.5	18443	59159
N0.HOG0003681	Manganese ABC transporter, ATP-binding protein SitB	4	0	0.609626271586659	29805.5	10910.5	18443	59159
N0.HOG0003687	Zinc ABC transporter, ATP-binding protein ZnuC	4	0	0.609626271586659	29805.5	10910.5	18443	59159
N0.HOG0003702	ABC-type hemin transport system, ATPase component	4	0	0.609626271586659	29805.5	10910.5	18443	59159
N0.HOG0003713	ABC-type Fe3+-siderophore transport system, ATPase component	4	0	0.609626271586659	29805.5	10910.5	18443	59159
N0.HOG0003857	Iron(III) dicitrate transport system permease protein FecD (TC 3.A.1.14.1)	4	0	0.609626271586659	29805.5	10910.5	18443	59159
N0.HOG0004060	Gamma-aminobutyrate:alpha-ketoglutarate aminotransferase (EC 2.6.1.19)	4	0	0.609626271586659	29805.5	10910.5	18443	59159
N0.HOG0004065	Gamma-aminobutyrate:alpha-ketoglutarate aminotransferase (EC 2.6.1.19)	4	0	0.609626271586659	29805.5	10910.5	18443	59159
N0.HOG0004131	Branched-chain amino acid ABC transporter, ATP-binding protein LivF (TC 3.A.1.4.1)	4	0	0.609626271586659	29805.5	10910.5	18443	59159
N0.HOG0004145	Phenylacetate ABC transporter, ATP-binding protein 1	4	0	0.609626271586659	29805.5	10910.5	18443	59159
N0.HOG0004184	T6SS outer membrane component TssL (ImpK/VasF)	4	0	0.609626271586659	29805.5	10910.5	18443	59159
N0.HOG0004205	hypothetical protein	4	0	0.609626271586659	29805.5	10910.5	18443	59159
N0.HOG0004211	Outer membrane protein	4	0	0.609626271586659	29805.5	10910.5	18443	59159
N0.HOG0004239	Outer Membrane Siderophore Receptor IroN	4	0	0.609626271586659	29805.5	10910.5	18443	59159
N0.HOG0004251	Colicin I receptor	4	0	0.609626271586659	29805.5	10910.5	18443	59159
N0.HOG0004787	RNA polymerase sigma factor RpoD	4	0	0.609626271586659	29805.5	10910.5	18443	59159
N0.HOG0004834	Uncharacterized MFS-type transporter	4	0	0.609626271586659	29805.5	10910.5	18443	59159
N0.HOG0004927	Lead, cadmium, zinc and mercury transporting ATPase (EC 3.6.3.3) (EC 3.6.3.5); Copper-translocating P-type ATPase (EC 3.6.3.4)	4	0	0.609626271586659	29805.5	10910.5	18443	59159
N0.HOG0004932	Lead, cadmium, zinc and mercury transporting ATPase (EC 3.6.3.3) (EC 3.6.3.5); Copper-translocating P-type ATPase (EC 3.6.3.4)	4	0	0.609626271586659	29805.5	10910.5	18443	59159
N0.HOG0005015	Acetaldehyde dehydrogenase (EC 1.2.1.10) / Alcohol dehydrogenase (EC 1.1.1.1)	4	0	0.609626271586659	29805.5	10910.5	18443	59159
N0.HOG0005193	Uncharacterized methyltransferase YodH	4	0	0.609626271586659	29805.5	10910.5	18443	59159
N0.HOG0005314	Glucose-1-phosphate thymidylyltransferase (EC 2.7.7.24)	4	0	0.609626271586659	29805.5	10910.5	18443	59159
N0.HOG0005487	3-oxoacyl-[acyl-carrier-protein] synthase, KASII (EC 2.3.1.179)	4	0	0.609626271586659	29805.5	10910.5	18443	59159
N0.HOG0005792	sensory histidine kinase in two-component regulatory system with UhpA, regulates uhpT expression	4	0	0.609626271586659	29805.5	10910.5	18443	59159
N0.HOG0006082	Respiratory nitrate reductase beta chain (EC 1.7.99.4)	4	0	0.609626271586659	29805.5	10910.5	18443	59159
N0.HOG0006180	Phosphomannomutase (EC 5.4.2.8)	4	0	0.609626271586659	29805.5	10910.5	18443	59159
N0.HOG0006184	Phosphomannomutase (EC 5.4.2.8)	4	0	0.609626271586659	29805.5	10910.5	18443	59159
N0.HOG0006189	Phosphomannomutase (EC 5.4.2.8)	4	0	0.609626271586659	29805.5	10910.5	18443	59159
N0.HOG0006196	Predicted secretion system X protein GspE-like	4	0	0.609626271586659	29805.5	10910.5	18443	59159
N0.HOG0006204	General secretion pathway protein E	4	0	0.609626271586659	29805.5	10910.5	18443	59159
N0.HOG0006225	hypothetical protein	4	0	0.609626271586659	29805.5	10910.5	18443	59159
N0.HOG0006495	Para-aminobenzoate synthase, aminase component (EC 2.6.1.85)	4	0	0.609626271586659	29805.5	10910.5	18443	59159
N0.HOG0006690	Flagellum-specific ATP synthase FliI	4	0	0.609626271586659	29805.5	10910.5	18443	59159
N0.HOG0006758	Siderophore biosynthesis non-ribosomal peptide synthetase modules	4	0	0.609626271586659	29805.5	10910.5	18443	59159
N0.HOG0006825	Trypsin-like serine proteases, typically periplasmic, contain C-terminal PDZ domain	4	0	0.609626271586659	29805.5	10910.5	18443	59159
N0.HOG0006827	Serine protease	4	0	0.609626271586659	29805.5	10910.5	18443	59159
N0.HOG0007324	Peptide-methionine (R)-S-oxide reductase MsrB (EC 1.8.4.12)	4	0	0.609626271586659	29805.5	10910.5	18443	59159
N0.HOG0007338	Teichoic acid export ATP-binding protein TagH (EC 3.6.3.40)	4	0	0.609626271586659	29805.5	10910.5	18443	59159
N0.HOG0007358	Transcriptional regulator AmpR, LysR family	4	0	0.609626271586659	29805.5	10910.5	18443	59159
N0.HOG0007544	fimbrial subunit	4	0	0.609626271586659	29805.5	10910.5	18443	59159
N0.HOG0007589	type 1 fimbriae major subunit FimA	4	0	0.609626271586659	29805.5	10910.5	18443	59159
N0.HOG0007643	Membrane fusion component of MSF-type tripartite multidrug efflux system	4	0	0.609626271586659	29805.5	10910.5	18443	59159
N0.HOG0007647	Membrane fusion component of MSF-type tripartite multidrug efflux system	4	0	0.609626271586659	29805.5	10910.5	18443	59159
N0.HOG0007650	hypothetical protein	4	0	0.609626271586659	29805.5	10910.5	18443	59159
N0.HOG0007770	Methionine ABC transporter substrate-binding protein	4	0	0.609626271586659	29805.5	10910.5	18443	59159
N0.HOG0007772	Methionine ABC transporter substrate-binding protein	4	0	0.609626271586659	29805.5	10910.5	18443	59159
N0.HOG0007844	Mg(2+) transport ATPase, P-type (EC 3.6.3.2)	4	0	0.609626271586659	29805.5	10910.5	18443	59159
N0.HOG0008153	Outer membrane receptor for ferric coprogen and ferric-rhodotorulic acid	4	0	0.609626271586659	29805.5	10910.5	18443	59159
N0.HOG0008156	Putative OMR family iron-siderophore receptor precursor	4	0	0.609626271586659	29805.5	10910.5	18443	59159
N0.HOG0008162	Putative OMR family iron-siderophore receptor precursor	4	0	0.609626271586659	29805.5	10910.5	18443	59159
N0.HOG0008164	hypothetical protein	4	0	0.609626271586659	29805.5	10910.5	18443	59159
N0.HOG0008172	Ferrichrome-iron receptor	4	0	0.609626271586659	29805.5	10910.5	18443	59159
N0.HOG0008246	Putative fimbrial chaparone	4	0	0.609626271586659	29805.5	10910.5	18443	59159
N0.HOG0008257	chaperone FimC	4	0	0.609626271586659	29805.5	10910.5	18443	59159
N0.HOG0008376	hypothetical protein	4	0	0.609626271586659	29805.5	10910.5	18443	59159
N0.HOG0008378	Sigma-fimbriae usher protein	4	0	0.609626271586659	29805.5	10910.5	18443	59159
N0.HOG0008379	type 1 fimbriae anchoring protein FimD	4	0	0.609626271586659	29805.5	10910.5	18443	59159
N0.HOG0008390	Fimbriae usher protein StfC	4	0	0.609626271586659	29805.5	10910.5	18443	59159
N0.HOG0008400	hypothetical protein	4	0	0.609626271586659	29805.5	10910.5	18443	59159
N0.HOG0008430	hypothetical protein	4	0	0.609626271586659	29805.5	10910.5	18443	59159
N0.HOG0008435	type 1 fimbriae anchoring protein FimD	4	0	0.609626271586659	29805.5	10910.5	18443	59159
N0.HOG0008436	FIG100795: Fimbriae usher protein StiC	4	0	0.609626271586659	29805.5	10910.5	18443	59159
N0.HOG0008482	ATP-dependent Clp protease proteolytic subunit ClpP (EC 3.4.21.92)	4	0	0.609626271586659	29805.5	10910.5	18443	59159
N0.HOG0008528	WbgX protein	4	0	0.609626271586659	29805.5	10910.5	18443	59159
N0.HOG0009039	Malonyl CoA-acyl carrier protein transacylase (EC 2.3.1.39)	4	0	0.609626271586659	29805.5	10910.5	18443	59159
N0.HOG0009045	Malonyl CoA-acyl carrier protein transacylase (EC 2.3.1.39)	4	0	0.609626271586659	29805.5	10910.5	18443	59159
N0.HOG0009051	Malonyl CoA-acyl carrier protein transacylase (EC 2.3.1.39)	4	0	0.609626271586659	29805.5	10910.5	18443	59159
N0.HOG0009629	putative lipopolysaccharide modification acyltransferase	4	0	0.609626271586659	29805.5	10910.5	18443	59159
N0.HOG0009988	Undecaprenyl-phosphate 4-deoxy-4-formamido-L-arabinose transferase (EC 2.4.2.53)	4	0	0.609626271586659	29805.5	10910.5	18443	59159
N0.HOG0010254	Flagellar basal-body rod protein FlgG	4	0	0.609626271586659	29805.5	10910.5	18443	59159
N0.HOG0010262	Flagellar hook protein FlgE	4	0	0.609626271586659	29805.5	10910.5	18443	59159
N0.HOG0010280	Flagellar basal-body rod protein FlgF	4	0	0.609626271586659	29805.5	10910.5	18443	59159
N0.HOG0010285	Flagellar basal-body rod protein FlgF	4	0	0.609626271586659	29805.5	10910.5	18443	59159
N0.HOG0010462	Ribulose-phosphate 3-epimerase (EC 5.1.3.1)	4	0	0.609626271586659	29805.5	10910.5	18443	59159
N0.HOG0010488	Ribulose-phosphate 3-epimerase (EC 5.1.3.1)	4	0	0.609626271586659	29805.5	10910.5	18443	59159
N0.HOG0010492	Ribulose-phosphate 3-epimerase (EC 5.1.3.1)	4	0	0.609626271586659	29805.5	10910.5	18443	59159
N0.HOG0010682	VgrG protein	4	0	0.609626271586659	29805.5	10910.5	18443	59159
N0.HOG0010704	VgrG protein	4	0	0.609626271586659	29805.5	10910.5	18443	59159
N0.HOG0010862	RhaS protein	4	0	0.609626271586659	29805.5	10910.5	18443	59159
N0.HOG0010874	T6SS PAAR-repeat protein / RhaS protein	4	0	0.609626271586659	29805.5	10910.5	18443	59159
N0.HOG0010899	Allantoinase (EC 3.5.2.5)	4	0	0.609626271586659	29805.5	10910.5	18443	59159
N0.HOG0011562	Limit dextrin alpha-1,6-maltotetraose-hydrolase (EC 3.2.1.196)	4	0	0.609626271586659	29805.5	10910.5	18443	59159
N0.HOG0011681	Cyclopropane-fatty-acyl-phospholipid synthase (EC 2.1.1.79)	4	0	0.609626271586659	29805.5	10910.5	18443	59159
N0.HOG0011941	Lipid A biosynthesis lauroyl acyltransferase (EC 2.3.1.241)	4	0	0.609626271586659	29805.5	10910.5	18443	59159
N0.HOG0012575	Positive regulator of CheA protein activity (CheW)	4	0	0.609626271586659	29805.5	10910.5	18443	59159
N0.HOG0012636	Insertion element ISR1 (Rhizobium class IV strains) transposase	4	0	0.609626271586659	29805.5	10910.5	18443	59159
N0.HOG0012708	UDP-N-acetylglucosamine 2-epimerase (EC 5.1.3.14)	4	0	0.609626271586659	29805.5	10910.5	18443	59159
N0.HOG0012880	3-deoxy-manno-octulosonate cytidylyltransferase (EC 2.7.7.38)	4	0	0.609626271586659	29805.5	10910.5	18443	59159
N0.HOG0012887	3-deoxy-manno-octulosonate cytidylyltransferase (EC 2.7.7.38)	4	0	0.609626271586659	29805.5	10910.5	18443	59159
N0.HOG0012890	3-deoxy-manno-octulosonate cytidylyltransferase (EC 2.7.7.38)	4	0	0.609626271586659	29805.5	10910.5	18443	59159
N0.HOG0012903	3-deoxy-manno-octulosonate cytidylyltransferase (EC 2.7.7.38)	4	0	0.609626271586659	29805.5	10910.5	18443	59159
N0.HOG0013043	Lipid A phosphoethanolamine transferase, putative	4	0	0.609626271586659	29805.5	10910.5	18443	59159
N0.HOG0013050	Lipid A phosphoethanolamine transferase, putative	4	0	0.609626271586659	29805.5	10910.5	18443	59159
N0.HOG0013076	General secretion pathway protein F	4	0	0.609626271586659	29805.5	10910.5	18443	59159
N0.HOG0013224	Flagellin FliC	4	0	0.609626271586659	29805.5	10910.5	18443	59159
N0.HOG0013237	Flagellin protein FlaA	4	0	0.609626271586659	29805.5	10910.5	18443	59159
N0.HOG0013242	Flagellin protein FlaA	4	0	0.609626271586659	29805.5	10910.5	18443	59159
N0.HOG0013315	Mg(2+)-transport-ATPase-associated protein MgtC	4	0	0.609626271586659	29805.5	10910.5	18443	59159
N0.HOG0013318	Putative magnesium transporter YhiD	4	0	0.609626271586659	29805.5	10910.5	18443	59159
N0.HOG0013550	Lipopolysaccharide core biosynthesis glycosyl transferase kdtX (EC 2.-.-.-)	4	0	0.609626271586659	29805.5	10910.5	18443	59159
N0.HOG0013558	Putative transferase	4	0	0.609626271586659	29805.5	10910.5	18443	59159
N0.HOG0013709	Flagellar biosynthesis protein FlhB	4	0	0.609626271586659	29805.5	10910.5	18443	59159
N0.HOG0013719	Flagellar biosynthesis protein FlhB	4	0	0.609626271586659	29805.5	10910.5	18443	59159
N0.HOG0013726	Flagellar biosynthesis protein FlhB	4	0	0.609626271586659	29805.5	10910.5	18443	59159
N0.HOG0014343	T6SS component Hcp	4	0	0.609626271586659	29805.5	10910.5	18443	59159
N0.HOG0014344	T6SS component Hcp	4	0	0.609626271586659	29805.5	10910.5	18443	59159
N0.HOG0014351	T6SS component Hcp	4	0	0.609626271586659	29805.5	10910.5	18443	59159
N0.HOG0014376	T6SS component Hcp	4	0	0.609626271586659	29805.5	10910.5	18443	59159
N0.HOG0014398	HlyD family secretion protein	4	0	0.609626271586659	29805.5	10910.5	18443	59159
N0.HOG0014634	Flagellar biosynthesis protein FlhA	4	0	0.609626271586659	29805.5	10910.5	18443	59159
N0.HOG0014647	Flagellar biosynthesis protein FlhA	4	0	0.609626271586659	29805.5	10910.5	18443	59159
N0.HOG0014957	Flagellar biosynthesis protein FliQ	4	0	0.609626271586659	29805.5	10910.5	18443	59159
N0.HOG0014978	Flagellar biosynthesis protein FliP	4	0	0.609626271586659	29805.5	10910.5	18443	59159
N0.HOG0014979	Type III secretion inner membrane protein (YscR,SpaR,HrcR,EscR,homologous to flagellar export components)	4	0	0.609626271586659	29805.5	10910.5	18443	59159
N0.HOG0014987	Flagellar biosynthesis protein FliP	4	0	0.609626271586659	29805.5	10910.5	18443	59159
N0.HOG0015035	Flagellar biosynthesis protein FliR	4	0	0.609626271586659	29805.5	10910.5	18443	59159
N0.HOG0016156	16 kDa heat shock protein A	4	0	0.609626271586659	29805.5	10910.5	18443	59159
N0.HOG0016163	Gluconolactonase (EC 3.1.1.17)	4	0	0.609626271586659	29805.5	10910.5	18443	59159
N0.HOG0016181	Flagellar basal-body rod modification protein FlgD	4	0	0.609626271586659	29805.5	10910.5	18443	59159
N0.HOG0016191	Flagellar basal-body rod modification protein FlgD	4	0	0.609626271586659	29805.5	10910.5	18443	59159
N0.HOG0016382	T6SS component TssK (ImpJ/VasE)	4	0	0.609626271586659	29805.5	10910.5	18443	59159
N0.HOG0016389	T6SS component TssK (ImpJ/VasE)	4	0	0.609626271586659	29805.5	10910.5	18443	59159
N0.HOG0017020	Large repetitive protein	4	0	0.609626271586659	29805.5	10910.5	18443	59159
N0.HOG0017120	hypothetical protein	4	0	0.609626271586659	29805.5	10910.5	18443	59159
N0.HOG0017125	hypothetical protein	4	0	0.609626271586659	29805.5	10910.5	18443	59159
N0.HOG0017514	hypothetical protein	4	0	0.609626271586659	29805.5	10910.5	18443	59159
N0.HOG0017610	T6SS component TssM (IcmF/VasK)	4	0	0.609626271586659	29805.5	10910.5	18443	59159
N0.HOG0017982	T6SS secretion lipoprotein TssJ (VasD)	4	0	0.609626271586659	29805.5	10910.5	18443	59159
N0.HOG0018042	X polypeptide	4	0	0.609626271586659	29805.5	10910.5	18443	59159
N0.HOG0018147	Uncharacterized fimbrial-like protein SfmH	4	0	0.609626271586659	29805.5	10910.5	18443	59159
N0.HOG0018208	hypothetical protein	4	0	0.609626271586659	29805.5	10910.5	18443	59159
N0.HOG0018264	internalin, putative	4	0	0.609626271586659	29805.5	10910.5	18443	59159
N0.HOG0018842	Inner membrane protein forms channel for type IV secretion of T-DNA complex, VirB3 / ATPase required for both assembly of type IV secretion complex and secretion of T-DNA complex, VirB4	4	0	0.609626271586659	29805.5	10910.5	18443	59159
N0.HOG0018847	ATPase required for both assembly of type IV secretion complex and secretion of T-DNA complex, VirB4	4	0	0.609626271586659	29805.5	10910.5	18443	59159
N0.HOG0018853	hypothetical protein	4	0	0.609626271586659	29805.5	10910.5	18443	59159
N0.HOG0019133	type 1 fimbrae adaptor subunit FimG	4	0	0.609626271586659	29805.5	10910.5	18443	59159
N0.HOG0019933	Type VI secretion-related protein VasL	4	0	0.609626271586659	29805.5	10910.5	18443	59159
N0.HOG0020580	Type III secretion bridge between inner and outermembrane lipoprotein (YscJ,HrcJ,EscJ, PscJ)	4	0	0.609626271586659	29805.5	10910.5	18443	59159
N0.HOG0021149	T6SS component TssM (IcmF/VasK)	4	0	0.609626271586659	29805.5	10910.5	18443	59159
N0.HOG0021315	Outer membrane and periplasm component of type IV secretion of T-DNA complex, has secretin-like domain, VirB9	4	0	0.609626271586659	29805.5	10910.5	18443	59159
N0.HOG0021622	Putative VGR-related protein	4	0	0.609626271586659	29805.5	10910.5	18443	59159
N0.HOG0021630	Inner membrane protein forms channel for type IV secretion of T-DNA complex, VirB8	4	0	0.609626271586659	29805.5	10910.5	18443	59159
N0.HOG0023263	Possible transmembrane regulator	4	0	0.609626271586659	29805.5	10910.5	18443	59159
N0.HOG0023264	Possible transmembrane regulator	4	0	0.609626271586659	29805.5	10910.5	18443	59159
N0.HOG0026197	hypothetical protein	4	0	0.609626271586659	29805.5	10910.5	18443	59159
N0.HOG0028122	Major pilus subunit of type IV secretion complex, VirB2	4	0	0.609626271586659	29805.5	10910.5	18443	59159
N0.HOG0029195	Major outer membrane protein	4	0	0.609626271586659	29805.5	10910.5	18443	59159
N0.HOG0030054	hypothetical protein	4	0	0.609626271586659	29805.5	10910.5	18443	59159
N0.HOG0030174	hypothetical protein	4	0	0.609626271586659	29805.5	10910.5	18443	59159
N0.HOG0030717	hypothetical protein	4	0	0.609626271586659	29805.5	10910.5	18443	59159
N0.HOG0030718	hypothetical protein	4	0	0.609626271586659	29805.5	10910.5	18443	59159
N0.HOG0031714	hypothetical protein	4	0	0.609626271586659	29805.5	10910.5	18443	59159
N0.HOG0032108	hypothetical protein	4	0	0.609626271586659	29805.5	10910.5	18443	59159
N0.HOG0032654	Cytolethal distending toxin subunit C	4	0	0.609626271586659	29805.5	10910.5	18443	59159
N0.HOG0033441	hypothetical protein	4	0	0.609626271586659	29805.5	10910.5	18443	59159
N0.HOG0033451	CMP-N-acetylneuraminate-beta-galactosamide-alpha-2,3-sialyltransferase (EC 2.4.99.-)	4	0	0.609626271586659	29805.5	10910.5	18443	59159
N0.HOG0033932	Secreted protein EspF, component of Type VII secretion system ESX-1	4	0	0.609626271586659	29805.5	10910.5	18443	59159
N0.HOG0035907	Secretion system effector SseE	4	0	0.609626271586659	29805.5	10910.5	18443	59159
N0.HOG0036232	secreted effector protein	4	0	0.609626271586659	29805.5	10910.5	18443	59159
N0.HOG0036875	Chorismate--pyruvate lyase (EC 4.1.3.40)	4	0	0.609626271586659	29805.5	10910.5	18443	59159
N0.HOG0036879	FIG00613524: hypothetical protein	4	0	0.609626271586659	29805.5	10910.5	18443	59159
N0.HOG0036976	hypothetical protein	4	0	0.609626271586659	29805.5	10910.5	18443	59159
N0.HOG0037487	Alginate O-acetyltransferase AlgF, periplasmic	4	0	0.609626271586659	29805.5	10910.5	18443	59159
N0.HOG0037945	hypothetical protein	4	0	0.609626271586659	29805.5	10910.5	18443	59159
N0.HOG0038305	AIDA autotransporter-like protein	4	0	0.609626271586659	29805.5	10910.5	18443	59159
N0.HOG0038763	Type III secretion protein SsaB	4	0	0.609626271586659	29805.5	10910.5	18443	59159
N0.HOG0038764	Type III secretion protein SsaM	4	0	0.609626271586659	29805.5	10910.5	18443	59159
N0.HOG0039161	Alginate polymerase/glycosyltransferase Alg8	4	0	0.609626271586659	29805.5	10910.5	18443	59159
N0.HOG0039162	Alginate polymerisation protein Alg44, membrane fusion protein	4	0	0.609626271586659	29805.5	10910.5	18443	59159
N0.HOG0039163	Alginate export system Algk/AlgE, outer membrane porin AlgE	4	0	0.609626271586659	29805.5	10910.5	18443	59159
N0.HOG0039164	Poly (beta-D-mannuronate) C5 epimerase AlgG (EC 5.1.3.-)	4	0	0.609626271586659	29805.5	10910.5	18443	59159
N0.HOG0039180	Alginate regulatory protein AlgP, positive transcriptional regulator of AlgD	4	0	0.609626271586659	29805.5	10910.5	18443	59159
N0.HOG0039601	hypothetical protein	4	0	0.609626271586659	29805.5	10910.5	18443	59159
N0.HOG0039751	Glucan 1,4-alpha-glucosidase (EC 3.2.1.3)	4	0	0.609626271586659	29805.5	10910.5	18443	59159
N0.HOG0039752	hypothetical protein	4	0	0.609626271586659	29805.5	10910.5	18443	59159
N0.HOG0039758	hypothetical protein	4	0	0.609626271586659	29805.5	10910.5	18443	59159
N0.HOG0040177	hypothetical protein	4	0	0.609626271586659	29805.5	10910.5	18443	59159
N0.HOG0040548	Putative pertussis-like toxin subunit PtlA (EC 2.4.2.-)	4	0	0.609626271586659	29805.5	10910.5	18443	59159
N0.HOG0040561	Inner membrane protein forms channel for type IV secretion of T-DNA complex, VirB8	4	0	0.609626271586659	29805.5	10910.5	18443	59159
N0.HOG0040562	Outer membrane and periplasm component of type IV secretion of T-DNA complex, has secretin-like domain, VirB9	4	0	0.609626271586659	29805.5	10910.5	18443	59159
N0.HOG0041159	Alginate export system AlgK/AlgE, periplasmic component AlgK	4	0	0.609626271586659	29805.5	10910.5	18443	59159
N0.HOG0041180	Pyoverdine biosynthesis related protein PvdP	4	0	0.609626271586659	29805.5	10910.5	18443	59159
N0.HOG0041181	hypothetical protein	4	0	0.609626271586659	29805.5	10910.5	18443	59159
N0.HOG0041508	Lipoprotein of type IV secretion complex that spans outer membrane and periplasm, VirB7	4	0	0.609626271586659	29805.5	10910.5	18443	59159
N0.HOG0041648	Efflux ABC transporter, ATP-binding protein	4	0	0.609626271586659	29805.5	10910.5	18443	59159
N0.HOG0041781	hypothetical protein	4	0	0.609626271586659	29805.5	10910.5	18443	59159
N0.HOG0041783	hypothetical protein	4	0	0.609626271586659	29805.5	10910.5	18443	59159
N0.HOG0041792	hypothetical protein	4	0	0.609626271586659	29805.5	10910.5	18443	59159
N0.HOG0041794	hypothetical protein	4	0	0.609626271586659	29805.5	10910.5	18443	59159
N0.HOG0041801	hypothetical protein	4	0	0.609626271586659	29805.5	10910.5	18443	59159
N0.HOG0041816	hypothetical protein	4	0	0.609626271586659	29805.5	10910.5	18443	59159
N0.HOG0042132	hypothetical protein	4	0	0.609626271586659	29805.5	10910.5	18443	59159
N0.HOG0042231	hypothetical protein	4	0	0.609626271586659	29805.5	10910.5	18443	59159
N0.HOG0042232	FIG00948712: hypothetical protein	4	0	0.609626271586659	29805.5	10910.5	18443	59159
N0.HOG0042234	FIG00948225: hypothetical protein	4	0	0.609626271586659	29805.5	10910.5	18443	59159
N0.HOG0042235	Type III secretion inner membrane protein (YscQ,homologous to flagellar export components)	4	0	0.609626271586659	29805.5	10910.5	18443	59159
N0.HOG0042236	Cell invasion protein SipB	4	0	0.609626271586659	29805.5	10910.5	18443	59159
N0.HOG0042237	FIG00948380: hypothetical protein	4	0	0.609626271586659	29805.5	10910.5	18443	59159
N0.HOG0042250	Type III secretion injected virulence protein (YopE)	4	0	0.609626271586659	29805.5	10910.5	18443	59159
N0.HOG0042251	Type III secretion host injection and negative regulator protein (YopD); Surface presentation of antigens protein SpaN (Invasion protein InvJ)	4	0	0.609626271586659	29805.5	10910.5	18443	59159
N0.HOG0042252	Surface presentation of antigens protein SpaM	4	0	0.609626271586659	29805.5	10910.5	18443	59159
N0.HOG0042255	Putative effector protein OrgC of SPI-1 type III secretion system	4	0	0.609626271586659	29805.5	10910.5	18443	59159
N0.HOG0042295	Chemotaxis response regulator protein-glutamate methylesterase CheB (EC 3.1.1.61)	4	0	0.609626271586659	29805.5	10910.5	18443	59159
N0.HOG0042742	Virulence regulon transcriptional activator virF	4	0	0.609626271586659	29805.5	10910.5	18443	59159
N0.HOG0042971	putative lipopolysaccharide biosynthesis protein	4	0	0.609626271586659	29805.5	10910.5	18443	59159
N0.HOG0043969	Fap unknown function protein	4	0	0.609626271586659	29805.5	10910.5	18443	59159
N0.HOG0044052	SPI1-associated transcriptional regulator SprB	4	0	0.609626271586659	29805.5	10910.5	18443	59159
N0.HOG0044624	hypothetical protein	4	0	0.609626271586659	29805.5	10910.5	18443	59159
N0.HOG0044655	hypothetical protein	4	0	0.609626271586659	29805.5	10910.5	18443	59159
N0.HOG0044694	Type III secretion cytoplasmic LcrG inhibitor (LcrV,secretion and targeting control protein, V antigen)	4	0	0.609626271586659	29805.5	10910.5	18443	59159
N0.HOG0044950	Cardiac ankyrin repeat protein	4	0	0.609626271586659	29805.5	10910.5	18443	59159
N0.HOG0044952	hypothetical protein	4	0	0.609626271586659	29805.5	10910.5	18443	59159
N0.HOG0044956	hypothetical protein	4	0	0.609626271586659	29805.5	10910.5	18443	59159
N0.HOG0044958	FLJ00180 protein	4	0	0.609626271586659	29805.5	10910.5	18443	59159
N0.HOG0044968	Small-molecule methyltransferase IraA	4	0	0.609626271586659	29805.5	10910.5	18443	59159
N0.HOG0044975	hypothetical protein	4	0	0.609626271586659	29805.5	10910.5	18443	59159
N0.HOG0045292	Streptokinase	4	0	0.609626271586659	29805.5	10910.5	18443	59159
N0.HOG0045367	hypothetical protein	4	0	0.609626271586659	29805.5	10910.5	18443	59159
N0.HOG0045451	Type III secretion thermoregulatory protein (LcrF,VirF,transcription regulation of virulence plasmid)	4	0	0.609626271586659	29805.5	10910.5	18443	59159
N0.HOG0045607	PE family protein => PE17	4	0	0.609626271586659	29805.5	10910.5	18443	59159
N0.HOG0045670	hypothetical protein	4	0	0.609626271586659	29805.5	10910.5	18443	59159
N0.HOG0046139	hypothetical protein	4	0	0.609626271586659	29805.5	10910.5	18443	59159
N0.HOG0046729	hypothetical protein	4	0	0.609626271586659	29805.5	10910.5	18443	59159
N0.HOG0046942	Attachment invasion locus protein precursor	4	0	0.609626271586659	29805.5	10910.5	18443	59159
N0.HOG0046956	secreted effector protein	4	0	0.609626271586659	29805.5	10910.5	18443	59159
N0.HOG0046977	Uncharacterized protein STM2138	4	0	0.609626271586659	29805.5	10910.5	18443	59159
N0.HOG0046990	SifA protein	4	0	0.609626271586659	29805.5	10910.5	18443	59159
N0.HOG0046999	Secretion system effector SsaE	4	0	0.609626271586659	29805.5	10910.5	18443	59159
N0.HOG0047000	Secretion system effector SseA	4	0	0.609626271586659	29805.5	10910.5	18443	59159
N0.HOG0047001	Type III secretion effector SseG	4	0	0.609626271586659	29805.5	10910.5	18443	59159
N0.HOG0047002	Type III secretion protein SsaI	4	0	0.609626271586659	29805.5	10910.5	18443	59159
N0.HOG0047003	FIG029138: Type III secretion protein	4	0	0.609626271586659	29805.5	10910.5	18443	59159
N0.HOG0047004	Type III secretion spans bacterial envelope protein (YscO)	4	0	0.609626271586659	29805.5	10910.5	18443	59159
N0.HOG0047005	Type III secretion protein (YscP)	4	0	0.609626271586659	29805.5	10910.5	18443	59159
N0.HOG0047009	Secreted effector protein SteA	4	0	0.609626271586659	29805.5	10910.5	18443	59159
N0.HOG0047011	secreted effector protein	4	0	0.609626271586659	29805.5	10910.5	18443	59159
N0.HOG0047019	Putative inner membrane protein	4	0	0.609626271586659	29805.5	10910.5	18443	59159
N0.HOG0047041	Pentapeptide repeat family protein	4	0	0.609626271586659	29805.5	10910.5	18443	59159
N0.HOG0047043	hypothetical protein	4	0	0.609626271586659	29805.5	10910.5	18443	59159
N0.HOG0047072	Putative periplasmic protein	4	0	0.609626271586659	29805.5	10910.5	18443	59159
N0.HOG0047116	Kappa-fimbriae regulatory protein	4	0	0.609626271586659	29805.5	10910.5	18443	59159
N0.HOG0047122	PqqC-like protein	4	0	0.609626271586659	29805.5	10910.5	18443	59159
N0.HOG0047254	T6SS component TssF (ImpG/VasA)	4	0	0.609626271586659	29805.5	10910.5	18443	59159
N0.HOG0047458	hypothetical protein	4	0	0.609626271586659	29805.5	10910.5	18443	59159
N0.HOG0047671	ortholog of Bordetella pertussis (BX470248) BP2232	4	0	0.609626271586659	29805.5	10910.5	18443	59159
N0.HOG0047991	SdhA, substrate of the Dot/Icm system	4	0	0.609626271586659	29805.5	10910.5	18443	59159
N0.HOG0047994	hypothetical protein	4	0	0.609626271586659	29805.5	10910.5	18443	59159
N0.HOG0047997	IcmC protein	4	0	0.609626271586659	29805.5	10910.5	18443	59159
N0.HOG0048004	Probable ABC transport system permease protein	4	0	0.609626271586659	29805.5	10910.5	18443	59159
N0.HOG0048005	hypothetical protein	4	0	0.609626271586659	29805.5	10910.5	18443	59159
N0.HOG0048007	IcmM protein	4	0	0.609626271586659	29805.5	10910.5	18443	59159
N0.HOG0048018	hypothetical protein	4	0	0.609626271586659	29805.5	10910.5	18443	59159
N0.HOG0048019	hypothetical protein	4	0	0.609626271586659	29805.5	10910.5	18443	59159
N0.HOG0048023	hypothetical protein	4	0	0.609626271586659	29805.5	10910.5	18443	59159
N0.HOG0048025	hypothetical protein	4	0	0.609626271586659	29805.5	10910.5	18443	59159
N0.HOG0048034	hypothetical protein	4	0	0.609626271586659	29805.5	10910.5	18443	59159
N0.HOG0048047	hypothetical protein	4	0	0.609626271586659	29805.5	10910.5	18443	59159
N0.HOG0048051	hypothetical protein	4	0	0.609626271586659	29805.5	10910.5	18443	59159
N0.HOG0048053	hypothetical protein	4	0	0.609626271586659	29805.5	10910.5	18443	59159
N0.HOG0048054	hypothetical protein	4	0	0.609626271586659	29805.5	10910.5	18443	59159
N0.HOG0048068	hypothetical protein	4	0	0.609626271586659	29805.5	10910.5	18443	59159
N0.HOG0048089	hypothetical protein	4	0	0.609626271586659	29805.5	10910.5	18443	59159
N0.HOG0048095	IcmX protein	4	0	0.609626271586659	29805.5	10910.5	18443	59159
N0.HOG0048096	hypothetical protein	4	0	0.609626271586659	29805.5	10910.5	18443	59159
N0.HOG0048102	hypothetical protein	4	0	0.609626271586659	29805.5	10910.5	18443	59159
N0.HOG0048105	hypothetical protein	4	0	0.609626271586659	29805.5	10910.5	18443	59159
N0.HOG0048108	hypothetical protein	4	0	0.609626271586659	29805.5	10910.5	18443	59159
[truncated: 1,728 more rows]
