# Supplementary material for: Identifying potential novel widespread determinants of bacterial pathogenicity using phylogenetic-based orthology analysis
Source: Front Microbiol. 2025 May 1;16:1494490. doi: 10.3389/fmicb.2025.1494490 (PMC12078273; doi:10.3389/fmicb.2025.1494490)
Supplement: Supplementary file 1 [file Data_Sheet_1.zip › Supplementary_Table_2_Top20HOGs_functions.xlsx]

## Sheet: Feuil1
Supplementary Table 2. Top 20 hierarchical orthologous groups (HOGs) significantly associated with pathogenicity. HOG name: Name of the most frequent protein by majority vote; Function: Description of the protein’s known or predicted function, including its potential relevance to bacterial pathogenesis and supporting references where available. The source references correspond to the ones listed …
HOG name	Function
Methylcrotonyl-CoA carboxylase biotin-containing subunit (EC 6.4.1.4)	Involved in leucine degradation, which is linked to stress responses and survival under host-imposed nutritional limitations (Kaiser and Heinrichs, 2018).
Methylglutaconyl-CoA hydratase (EC 4.2.1.18)	Part of branched-chain amino acid metabolism, implicated in survival and adaptation under stress (Wang et al. 2019).
3-hydroxyisobutyrate dehydrogenase (EC 1.1.1.31)	Plays a role in valine degradation, potentially contributing to nutrient acquisition and energy production during infection (Sun et al. 2021).
Ribonuclease E inhibitor RraA	Modulates RNase E activity, potentially affecting RNA stability and gene regulation during infection (Lee et al. 2022)
Uncharacterized protein, similar to the N-terminal domain of Lon protease	Proteins with Lon-like domains are associated with proteolysis under stress and help maintain protein homeostasis (Kirthika et al. 2023).
3-ketoacyl-CoA thiolase (EC 2.3.1.16) @ Acetyl-CoA acetyltransferase (EC 2.3.1.9)	Key enzyme in fatty acid β-oxidation, aiding energy metabolism in nutrient-limited environments (Chung et al. 2011; Cazzola et al. 2020).
Acyl-CoA dehydrogenase	Participates in fatty acid degradation, supporting growth and survival (Wipperman et al. 2013).
Isovaleryl-CoA dehydrogenase (EC 1.3.8.4)	Involved in leucine catabolism, contributing to adaptation during infection (Wang et al. 2019).
Arginyl-tRNA--protein transferase (EC 2.3.2.8)	Involved in post-translational modifications crucial for cellular homeostasis and protein degradation (Koh and Sarin 2018).
Periplasmic nitrate reductase (EC 1.7.99.4)	Helps bacteria survive under low oxygen conditions, crucial during infection (Van Alst et al. 2007).
Fatty acid hydroxylase family (carotene hydroxylase/sterol desaturase)	Linked to fatty acid metabolism, potentially aiding bacterial fitness in hostile environments (Fricke et al. 2009).
Polyhydroxyalkanoic acid synthase	Associated with bacterial energy storage and stress survival (Fricke et al. 2009).
Putative hemolysin	Uncertain; For Hemolysin: Known for membrane-damaging activity and immune evasion (Wargo and Hogan 2007).
Acyl-CoA dehydrogenase	Participates in fatty acid degradation, supporting growth and survival (Wipperman et al. 2013).
Isocitrate lyase (EC 4.1.3.1)	Isocitrate lyase initiates the glyoxylate shunt, enabling fatty acid metabolism for energy and sustaining the TCA cycle by converting isocitrate to malate with malate synthase (McKinney et al. 2000).
Efflux ABC transporter, permease/ATP-binding protein	Involved in multidrug resistance and effector secretion (Coyne, Courvalin, and Périchon 2011).
RND efflux system, membrane fusion protein	Plays a role in antibiotic resistance and secretion of VFs (Li, Elkins, and Zgurskaya 2016).
Glucose-1-phosphate thymidylyltransferase / RmlA (EC 2.7.7.24)	Integral to the rhamnose biosynthesis pathway, which is critical for the structural integrity of the cell wall in pathogenic bacteria (Brown et al. 2018).
Hypothetical protein	-
Glyoxalase family protein	In Escherichia coli, the glyoxalase system is crucial for acid resistance and survival during starvation, potentially contributing to pathogenicity (Bankapalli et al., 2015).
