# Supplementary material for: Identifying potential novel widespread determinants of bacterial pathogenicity using phylogenetic-based orthology analysis
Source: Front Microbiol. 2025 May 1;16:1494490. doi: 10.3389/fmicb.2025.1494490 (PMC12078273; doi:10.3389/fmicb.2025.1494490)
Supplement: Supplementary file 1 [file Data_Sheet_1.zip › Supplementary_Table_1_Taxa_OA_StatisticalSet.xlsx]

## Sheet: Taxa_orthology_analysis_set
Supplementary Table 1: Complete taxa information for the 'orthology analysis (OA) set'.
genome_id	genome_name	strain	species	genus	family	order	class	phylum	pathogenicity_label
100886.347	Catenibacterium mitsuokai strain DSM 15897	DSM 15897	Catenibacterium mitsuokai	Catenibacterium	Coprobacillaceae	Erysipelotrichales	Erysipelotrichia	Bacillota	NHP
1018.121	Capnocytophaga ochracea KCOM 2191	KCOM 2191	Capnocytophaga ochracea	Capnocytophaga	Flavobacteriaceae	Flavobacteriales	Flavobacteriia	Bacteroidota	HP
1018.123	Capnocytophaga ochracea KCOM 26681	KCOM 26681	Capnocytophaga ochracea	Capnocytophaga	Flavobacteriaceae	Flavobacteriales	Flavobacteriia	Bacteroidota	HP
1019.50	Capnocytophaga sputigena strain NCTC11097	NCTC11097	Capnocytophaga sputigena	Capnocytophaga	Flavobacteriaceae	Flavobacteriales	Flavobacteriia	Bacteroidota	HP
1033732.50	Alistipes senegalensis JC50	JC50	Alistipes senegalensis	Alistipes	Rikenellaceae	Bacteroidales	Bacteroidia	Bacteroidota	NHP
103817.8	Janibacter terrae strain YFY001	YFY001	Janibacter terrae	Janibacter	Intrasporangiaceae	Micrococcales	Actinomycetes	Actinomycetota	HP
105219.32	Ralstonia mannitolilytica strain Guangzhou-RMAB10	Guangzhou-RMAB10	Ralstonia mannitolilytica	Ralstonia	Burkholderiaceae	Burkholderiales	Betaproteobacteria	Pseudomonadota	HP
105219.63	Ralstonia mannitolilytica SN82F48	SN82F48	Ralstonia mannitolilytica	Ralstonia	Burkholderiaceae	Burkholderiales	Betaproteobacteria	Pseudomonadota	HP
105841.48	Anaerostipes caccae strain NBRC 114412	NBRC 114412	Anaerostipes caccae	Anaerostipes	Lachnospiraceae	Eubacteriales	Clostridia	Bacillota	NHP
106648.173	Acinetobacter bereziniae AB839	AB839	Acinetobacter bereziniae	Acinetobacter	Moraxellaceae	Moraxellales	Gammaproteobacteria	Pseudomonadota	HP
106648.179	Acinetobacter bereziniae UCO-553	UCO-553	Acinetobacter bereziniae	Acinetobacter	Moraxellaceae	Moraxellales	Gammaproteobacteria	Pseudomonadota	HP
106654.152	Acinetobacter nosocomialis strain KAN02	KAN02	Acinetobacter nosocomialis	Acinetobacter	Moraxellaceae	Moraxellales	Gammaproteobacteria	Pseudomonadota	HP
106654.196	Acinetobacter nosocomialis strain AC1530	AC1530	Acinetobacter nosocomialis	Acinetobacter	Moraxellaceae	Moraxellales	Gammaproteobacteria	Pseudomonadota	HP
1071983.3	Legionella cardiaca H63	H63	Legionella cardiaca	Legionella	Legionellaceae	Legionellales	Gammaproteobacteria	Pseudomonadota	HP
109328.5	Leptotrichia trevisanii strain JMUB3935	JMUB3935	Leptotrichia trevisanii	Leptotrichia	Leptotrichiaceae	Fusobacteriales	Fusobacteriia	Fusobacteriota	HP
109328.6	Leptotrichia trevisanii strain JMUB4039	JMUB4039	Leptotrichia trevisanii	Leptotrichia	Leptotrichiaceae	Fusobacteriales	Fusobacteriia	Fusobacteriota	HP
109790.33	Lactobacillus jensenii strain SNUV360	SNUV360	Lactobacillus jensenii	Lactobacillus	Lactobacillaceae	Lactobacillales	Bacilli	Bacillota	NHP
110505.9	Mycobacterium heckeshornense strain JCM 15655	JCM 15655	Mycobacterium heckeshornense	Mycobacterium	Mycobacteriaceae	Mycobacteriales	Actinomycetes	Actinomycetota	HP
1117645.406	Elizabethkingia anophelis strain JUNP 353 strain JUNP353	JUNP353	Elizabethkingia anophelis	Elizabethkingia	Weeksellaceae	Flavobacteriales	Flavobacteriia	Bacteroidota	HP
1117645.501	Elizabethkingia anophelis strain SUE	SUE	Elizabethkingia anophelis	Elizabethkingia	Weeksellaceae	Flavobacteriales	Flavobacteriia	Bacteroidota	HP
1118202.5	Cruoricaptor ignavus strain M1214	M1214	Cruoricaptor ignavus	Cruoricaptor	Weeksellaceae	Flavobacteriales	Flavobacteriia	Bacteroidota	HP
1121115.14	Blautia wexlerae DSM 19850	DSM 19850	Blautia wexlerae	Blautia	Lachnospiraceae	Eubacteriales	Clostridia	Bacillota	NHP
1121364.5	Corynebacterium massiliense DSM 45435	DSM 45435	Corynebacterium massiliense	Corynebacterium	Corynebacteriaceae	Mycobacteriales	Actinomycetes	Actinomycetota	HP
1134687.167	Klebsiella michiganensis strain F107	F107	Klebsiella michiganensis	Klebsiella	Enterobacteriaceae	Enterobacterales	Gammaproteobacteria	Pseudomonadota	HP
1134687.637	Klebsiella michiganensis KO_408	KO_408	Klebsiella michiganensis	Klebsiella	Enterobacteriaceae	Enterobacterales	Gammaproteobacteria	Pseudomonadota	HP
1138383.23	Mycobacterium paraintracellulare strain M001	M001	Mycobacterium paraintracellulare	Mycobacterium	Mycobacteriaceae	Mycobacteriales	Actinomycetes	Actinomycetota	HP
1138383.28	Mycobacterium paraintracellulare strain M015	M015	Mycobacterium paraintracellulare	Mycobacterium	Mycobacteriaceae	Mycobacteriales	Actinomycetes	Actinomycetota	HP
1177574.95	Prevotella jejuni strain F0106	F0106	Prevotella jejuni	Prevotella	Prevotellaceae	Bacteroidales	Bacteroidia	Bacteroidota	NHP
1177574.96	Prevotella jejuni strain F0697	F0697	Prevotella jejuni	Prevotella	Prevotellaceae	Bacteroidales	Bacteroidia	Bacteroidota	NHP
1185650.1061	Mycobacteroides abscessus subsp. abscessus strain GD43A	GD43A	Mycobacteroides abscessus	Mycobacteroides	Mycobacteriaceae	Mycobacteriales	Actinomycetes	Actinomycetota	HP
1185650.1065	Mycobacteroides abscessus subsp. abscessus strain GD21	GD21	Mycobacteroides abscessus	Mycobacteroides	Mycobacteriaceae	Mycobacteriales	Actinomycetes	Actinomycetota	HP
119602.1857	Streptococcus dysgalactiae subsp. equisimilis MGCS35957	MGCS35957	Streptococcus dysgalactiae	Streptococcus	Streptococcaceae	Lactobacillales	Bacilli	Bacillota	HP
1196163.3	Listeria monocytogenes serotype 1/2b str. 10-0810 strain 10-0810	10-0810	Listeria monocytogenes	Listeria	Listeriaceae	Bacillales	Bacilli	Bacillota	HP
119857.200	Francisella tularensis subsp. holarctica strain B-8367	B-8367	Francisella tularensis	Francisella	Francisellaceae	Thiotrichales	Gammaproteobacteria	Pseudomonadota	HP
119857.376	Francisella tularensis subsp. holarctica A-1341	A-1341	Francisella tularensis	Francisella	Francisellaceae	Thiotrichales	Gammaproteobacteria	Pseudomonadota	HP
1211813.138	Alistipes ihumii AP11	AP11	Alistipes ihumii	Alistipes	Rikenellaceae	Bacteroidales	Bacteroidia	Bacteroidota	NHP
1226751.7	Mycolicibacterium monacense DSM 44395	DSM 44395	Mycolicibacterium monacense	Mycolicibacterium	Mycobacteriaceae	Mycobacteriales	Actinomycetes	Actinomycetota	HP
1226753.6	Mycolicibacterium mucogenicum DSM 44124	DSM 44124	Mycolicibacterium mucogenicum	Mycolicibacterium	Mycobacteriaceae	Mycobacteriales	Actinomycetes	Actinomycetota	HP
1232428.41	Megasphaera massiliensis strain NBRC 114414	NBRC 114414	Megasphaera massiliensis	Megasphaera	Veillonellaceae	Veillonellales	Negativicutes	Bacillota	NHP
1236517.6	Prevotella fusca JCM 17724 strain W1435	W1435	Prevotella fusca	Prevotella	Prevotellaceae	Bacteroidales	Bacteroidia	Bacteroidota	HP
1236518.39	Prevotella scopos JCM 17725 strain W2052	W2052	Prevotella scopos	Prevotella	Prevotellaceae	Bacteroidales	Bacteroidia	Bacteroidota	HP
123899.25	Bordetella trematum strain CBM01	CBM01	Bordetella trematum	Bordetella	Alcaligenaceae	Burkholderiales	Betaproteobacteria	Pseudomonadota	HP
1241982.8	Chryseobacterium nakagawai strain NCTC13529	NCTC13529	Chryseobacterium nakagawai	Chryseobacterium	Weeksellaceae	Flavobacteriales	Flavobacteriia	Bacteroidota	HP
1260.177	Finegoldia magna strain FDAARGOS_764 strain Not applicable	Not applicable	Finegoldia magna	Finegoldia	Peptoniphilaceae	Tissierellales	Tissierellia	Bacillota	HP
126385.91	Providencia alcalifaciens 2939/90	2939/90	Providencia alcalifaciens	Providencia	Morganellaceae	Enterobacterales	Gammaproteobacteria	Pseudomonadota	HP
1280.10759	Staphylococcus aureus strain SA40TW	SA40TW	Staphylococcus aureus	Staphylococcus	Staphylococcaceae	Bacillales	Bacilli	Bacillota	NHP
1280.16429	Staphylococcus aureus strain CR14-035	CR14-035	Staphylococcus aureus	Staphylococcus	Staphylococcaceae	Bacillales	Bacilli	Bacillota	HP
1282.5200	Staphylococcus epidermidis TSM-51	TSM-51	Staphylococcus epidermidis	Staphylococcus	Staphylococcaceae	Bacillales	Bacilli	Bacillota	HP
1282.5339	Staphylococcus epidermidis AH6072	AH6072	Staphylococcus epidermidis	Staphylococcus	Staphylococcaceae	Bacillales	Bacilli	Bacillota	NHP
1283.1358	Staphylococcus haemolyticus CGMH-SH51	CGMH-SH51	Staphylococcus haemolyticus	Staphylococcus	Staphylococcaceae	Bacillales	Bacilli	Bacillota	HP
1283.683	Staphylococcus haemolyticus strain PK-01	PK-01	Staphylococcus haemolyticus	Staphylococcus	Staphylococcaceae	Bacillales	Bacilli	Bacillota	HP
128780.25	Stenotrophomonas acidaminiphila strain SUNEO	SUNEO	Stenotrophomonas acidaminiphila	Stenotrophomonas	Xanthomonadaceae	Xanthomonadales	Gammaproteobacteria	Pseudomonadota	HP
1290.286	Staphylococcus hominis strain FDAARGOS_762 strain Not applicable	Not applicable	Staphylococcus hominis	Staphylococcus	Staphylococcaceae	Bacillales	Bacilli	Bacillota	NHP
1290.488	Staphylococcus hominis C34847	C34847	Staphylococcus hominis	Staphylococcus	Staphylococcaceae	Bacillales	Bacilli	Bacillota	HP
1292.160	Staphylococcus warneri strain FDAARGOS_754 strain Not applicable	Not applicable	Staphylococcus warneri	Staphylococcus	Staphylococcaceae	Bacillales	Bacilli	Bacillota	NHP
1296.224	Mammaliicoccus sciuri strain SSC-7107	SSC-7107	Mammaliicoccus sciuri	Mammaliicoccus	Staphylococcaceae	Bacillales	Bacilli	Bacillota	HP
1296.381	Mammaliicoccus sciuri 82104	82104	Mammaliicoccus sciuri	Mammaliicoccus	Staphylococcaceae	Bacillales	Bacilli	Bacillota	HP
1302.321	Streptococcus gordonii strain NCTC9124	NCTC9124	Streptococcus gordonii	Streptococcus	Streptococcaceae	Lactobacillales	Bacilli	Bacillota	HP
1302.557	Streptococcus gordonii CW	CW	Streptococcus gordonii	Streptococcus	Streptococcaceae	Lactobacillales	Bacilli	Bacillota	HP
1303.1089	Streptococcus oralis CCUG 53468	CCUG 53468	Streptococcus oralis	Streptococcus	Streptococcaceae	Lactobacillales	Bacilli	Bacillota	NHP
1303.167	Streptococcus oralis strain FDAARGOS_367	FDAARGOS_367	Streptococcus oralis	Streptococcus	Streptococcaceae	Lactobacillales	Bacilli	Bacillota	HP
1304.1588	Streptococcus salivarius strain DB-B5	DB-B5	Streptococcus salivarius	Streptococcus	Streptococcaceae	Lactobacillales	Bacilli	Bacillota	NHP
1304.1829	Streptococcus salivarius SALI-10	SALI-10	Streptococcus salivarius	Streptococcus	Streptococcaceae	Lactobacillales	Bacilli	Bacillota	HP
1305.147	Streptococcus sanguinis strain NCTC7863	NCTC7863	Streptococcus sanguinis	Streptococcus	Streptococcaceae	Lactobacillales	Bacilli	Bacillota	HP
1305.692	Streptococcus sanguinis strain FDAARGOS_770 strain Not applicable	Not applicable	Streptococcus sanguinis	Streptococcus	Streptococcaceae	Lactobacillales	Bacilli	Bacillota	HP
1305738.8	Mycobacterium orygis strain MUHC/MB/EPTB/Orygis/51145	MUHC/MB/EPTB/Orygis/51145	Mycobacterium orygis	Mycobacterium	Mycobacteriaceae	Mycobacteriales	Actinomycetes	Actinomycetota	HP
1307.5575	Streptococcus suis STC78	STC78	Streptococcus suis	Streptococcus	Streptococcaceae	Lactobacillales	Bacilli	Bacillota	HP
1307.5576	Streptococcus suis STC84	STC84	Streptococcus suis	Streptococcus	Streptococcaceae	Lactobacillales	Bacilli	Bacillota	HP
1308.1078	Streptococcus thermophilus strain EU01	EU01	Streptococcus thermophilus	Streptococcus	Streptococcaceae	Lactobacillales	Bacilli	Bacillota	NHP
1308.247	Streptococcus thermophilus strain ST3	ST3	Streptococcus thermophilus	Streptococcus	Streptococcaceae	Lactobacillales	Bacilli	Bacillota	NHP
1309.179	Streptococcus mutans strain UA140	UA140	Streptococcus mutans	Streptococcus	Streptococcaceae	Lactobacillales	Bacilli	Bacillota	HP
1309.331	Streptococcus mutans strain P1	P1	Streptococcus mutans	Streptococcus	Streptococcaceae	Lactobacillales	Bacilli	Bacillota	HP
1310.5	Streptococcus sobrinus strain 10919	10919	Streptococcus sobrinus	Streptococcus	Streptococcaceae	Lactobacillales	Bacilli	Bacillota	HP
1310.6	Streptococcus sobrinus strain SL1	SL1	Streptococcus sobrinus	Streptococcus	Streptococcaceae	Lactobacillales	Bacilli	Bacillota	HP
1311.1673	Streptococcus agalactiae strain B105	B105	Streptococcus agalactiae	Streptococcus	Streptococcaceae	Lactobacillales	Bacilli	Bacillota	HP
1311.4784	Streptococcus agalactiae SA5087	SA5087	Streptococcus agalactiae	Streptococcus	Streptococcaceae	Lactobacillales	Bacilli	Bacillota	HP
131111.13	Schaalia turicensis strain CT001	CT001	Schaalia turicensis	Schaalia	Actinomycetaceae	Actinomycetales	Actinomycetes	Actinomycetota	HP
1313.13832	Streptococcus pneumoniae strain SP49	SP49	Streptococcus pneumoniae	Streptococcus	Streptococcaceae	Lactobacillales	Bacilli	Bacillota	HP
1313.15789	Streptococcus pneumoniae strain 335	335	Streptococcus pneumoniae	Streptococcus	Streptococcaceae	Lactobacillales	Bacilli	Bacillota	HP
1314.3163	Streptococcus pyogenes strain TSPY153	TSPY153	Streptococcus pyogenes	Streptococcus	Streptococcaceae	Lactobacillales	Bacilli	Bacillota	HP
1314.951	Streptococcus pyogenes strain CCUG 4207	CCUG 4207	Streptococcus pyogenes	Streptococcus	Streptococcaceae	Lactobacillales	Bacilli	Bacillota	HP
1316593.3	Capnocytophaga sp. oral taxon 864 strain F0512	F0512	Capnocytophaga sp. oral taxon 864	Capnocytophaga	Flavobacteriaceae	Flavobacteriales	Flavobacteriia	Bacteroidota	NHP
1316596.3	Capnocytophaga sp. oral taxon 878 strain F0545	F0545	Capnocytophaga sp. oral taxon 878	Capnocytophaga	Flavobacteriaceae	Flavobacteriales	Flavobacteriia	Bacteroidota	NHP
1328.351	Streptococcus anginosus 47S1	47S1	Streptococcus anginosus	Streptococcus	Streptococcaceae	Lactobacillales	Bacilli	Bacillota	HP
13373.58	Burkholderia mallei strain FMH	FMH	Burkholderia mallei	Burkholderia	Burkholderiaceae	Burkholderiales	Betaproteobacteria	Pseudomonadota	HP
13373.94	Burkholderia mallei strain FDAARGOS_590 strain Not applicable	Not applicable	Burkholderia mallei	Burkholderia	Burkholderiaceae	Burkholderiales	Betaproteobacteria	Pseudomonadota	HP
1338.30	Streptococcus intermedius strain FDAARGOS_233	FDAARGOS_233	Streptococcus intermedius	Streptococcus	Streptococcaceae	Lactobacillales	Bacilli	Bacillota	HP
1338.31	Streptococcus intermedius strain TYG1620	TYG1620	Streptococcus intermedius	Streptococcus	Streptococcaceae	Lactobacillales	Bacilli	Bacillota	HP
134534.15	Acinetobacter gyllenbergii strain NCCP 16015	NCCP 16015	Acinetobacter gyllenbergii	Acinetobacter	Moraxellaceae	Moraxellales	Gammaproteobacteria	Pseudomonadota	HP
1349.244	Streptococcus uberis strain NCTC4674	NCTC4674	Streptococcus uberis	Streptococcus	Streptococcaceae	Lactobacillales	Bacilli	Bacillota	HP
1351.2431	Enterococcus faecalis strain 4928STDY7071263	4928STDY7071263	Enterococcus faecalis	Enterococcus	Enterococcaceae	Lactobacillales	Bacilli	Bacillota	NHP
1351.496	Enterococcus faecalis strain CLB21560	CLB21560	Enterococcus faecalis	Enterococcus	Enterococcaceae	Lactobacillales	Bacilli	Bacillota	HP
1352.1714	Enterococcus faecium strain ISMMS_VRE_8	ISMMS_VRE_8	Enterococcus faecium	Enterococcus	Enterococcaceae	Lactobacillales	Bacilli	Bacillota	HP
1352.7952	Enterococcus faecium strain NM213	NM213	Enterococcus faecium	Enterococcus	Enterococcaceae	Lactobacillales	Bacilli	Bacillota	NHP
1353.23	Enterococcus gallinarum strain FDAARGOS_375	FDAARGOS_375	Enterococcus gallinarum	Enterococcus	Enterococcaceae	Lactobacillales	Bacilli	Bacillota	HP
135487.48	Nocardia cyriacigeorgica FMUBM48	FMUBM48	Nocardia cyriacigeorgica	Nocardia	Nocardiaceae	Mycobacteriales	Actinomycetes	Actinomycetota	HP
135487.8	Nocardia cyriacigeorgica strain MDA3349 strain MDA3349 ancestor	MDA3349 ancestor	Nocardia cyriacigeorgica	Nocardia	Nocardiaceae	Mycobacteriales	Actinomycetes	Actinomycetota	HP
1363.323	Lactococcus garvieae strain LG791	LG791	Lactococcus garvieae	Lactococcus	Streptococcaceae	Lactobacillales	Bacilli	Bacillota	NHP
1363.335	Lactococcus garvieae strain Lg-Granada	Lg-Granada	Lactococcus garvieae	Lactococcus	Streptococcaceae	Lactobacillales	Bacilli	Bacillota	HP
137591.34	Weissella cibaria strain CMS3	CMS3	Weissella cibaria	Weissella	Lactobacillaceae	Lactobacillales	Bacilli	Bacillota	NHP
137591.37	Weissella cibaria strain CMS1	CMS1	Weissella cibaria	Weissella	Lactobacillaceae	Lactobacillales	Bacilli	Bacillota	NHP
139.377	Borreliella burgdorferi strain B500	B500	Borreliella burgdorferi	Borreliella	Borreliaceae	Spirochaetales	Spirochaetia	Spirochaetota	HP
1392.1029	Bacillus anthracis PNO2	PNO2	Bacillus anthracis	Bacillus	Bacillaceae	Bacillales	Bacilli	Bacillota	HP
1392.1053	Bacillus anthracis UR-1	UR-1	Bacillus anthracis	Bacillus	Bacillaceae	Bacillales	Bacilli	Bacillota	HP
140.38	Borrelia hermsii ML2	ML2	Borrelia hermsii	Borrelia	Borreliaceae	Spirochaetales	Spirochaetia	Spirochaetota	HP
140.41	Borrelia hermsii ML2	ML2	Borrelia hermsii	Borrelia	Borreliaceae	Spirochaetales	Spirochaetia	Spirochaetota	HP
1402.452	Bacillus licheniformis strain KS28	KS28	Bacillus licheniformis	Bacillus	Bacillaceae	Bacillales	Bacilli	Bacillota	HP
1408.387	Bacillus pumilus strain UAMX	UAMX	Bacillus pumilus	Bacillus	Bacillaceae	Bacillales	Bacilli	Bacillota	NHP
1433513.3	Streptococcus sp. ChDC B345 strain KCOM 1679 (=ChDC B345)	KCOM 1679 (=ChDC B345)	Streptococcus gwangjuense	Streptococcus	Streptococcaceae	Lactobacillales	Bacilli	Bacillota	HP
143387.62	Fusobacterium necrophorum subsp. funduliforme strain F1291	F1291	Fusobacterium necrophorum	Fusobacterium	Fusobacteriaceae	Fusobacteriales	Fusobacteriia	Fusobacteriota	HP
143387.63	Fusobacterium necrophorum subsp. funduliforme strain F1260	F1260	Fusobacterium necrophorum	Fusobacterium	Fusobacteriaceae	Fusobacteriales	Fusobacteriia	Fusobacteriota	HP
1463165.76	Klebsiella quasipneumoniae strain CAV2013	CAV2013	Klebsiella quasipneumoniae	Klebsiella	Enterobacteriaceae	Enterobacterales	Gammaproteobacteria	Pseudomonadota	HP
1463165.773	Klebsiella quasipneumoniae EF262	EF262	Klebsiella quasipneumoniae	Klebsiella	Enterobacteriaceae	Enterobacterales	Gammaproteobacteria	Pseudomonadota	HP
147206.16	Collinsella stercoris strain DSM 13279	DSM 13279	Collinsella stercoris	Collinsella	Coriobacteriaceae	Coriobacteriales	Coriobacteriia	Actinomycetota	NHP
147802.106	Lactobacillus iners strain C0059G1	C0059G1	Lactobacillus iners	Lactobacillus	Lactobacillaceae	Lactobacillales	Bacilli	Bacillota	NHP
147802.108	Lactobacillus iners strain C0254C1	C0254C1	Lactobacillus iners	Lactobacillus	Lactobacillaceae	Lactobacillales	Bacilli	Bacillota	NHP
1491.1045	Clostridium botulinum strain CFSAN034200	CFSAN034200	Clostridium botulinum	Clostridium	Clostridiaceae	Eubacteriales	Clostridia	Bacillota	HP
1491.2647	Clostridium botulinum FE9508BRB	FE9508BRB	Clostridium botulinum	Clostridium	Clostridiaceae	Eubacteriales	Clostridia	Bacillota	HP
1492.178	Clostridium butyricum strain CFSA3987	CFSA3987	Clostridium butyricum	Clostridium	Clostridiaceae	Eubacteriales	Clostridia	Bacillota	HP
1492.266	Clostridium butyricum CFSA-TJ-E	CFSA-TJ-E	Clostridium butyricum	Clostridium	Clostridiaceae	Eubacteriales	Clostridia	Bacillota	HP
1496.1556	Clostridioides difficile strain BR81	BR81	Clostridioides difficile	Clostridioides	Peptostreptococcaceae	Eubacteriales	Clostridia	Bacillota	NHP
1496.17322	Clostridioides difficile CD060	CD060	Clostridioides difficile	Clostridioides	Peptostreptococcaceae	Eubacteriales	Clostridia	Bacillota	HP
150053.30	Yersinia enterocolitica subsp. palearctica strain Y1	Y1	Yersinia enterocolitica	Yersinia	Yersiniaceae	Enterobacterales	Gammaproteobacteria	Pseudomonadota	HP
1501662.7	Streptococcus parasuis strain BS26	BS26	Streptococcus parasuis	Streptococcus	Streptococcaceae	Lactobacillales	Bacilli	Bacillota	HP
1502.1084	Clostridium perfringens strain 4928STDY7387940	4928STDY7387940	Clostridium perfringens	Clostridium	Clostridiaceae	Eubacteriales	Clostridia	Bacillota	NHP
1502.1085	Clostridium perfringens strain 4928STDY7387880	4928STDY7387880	Clostridium perfringens	Clostridium	Clostridiaceae	Eubacteriales	Clostridia	Bacillota	NHP
1507806.50	Campylobacter fetus subsp. testudinum strain 772	772	Campylobacter fetus	Campylobacter	Campylobacteraceae	Campylobacterales	Epsilonproteobacteria	Campylobacterota	HP
152480.137	Burkholderia ambifaria CEP0996	CEP0996	Burkholderia ambifaria	Burkholderia	Burkholderiaceae	Burkholderiales	Betaproteobacteria	Pseudomonadota	HP
1530123.51	Acinetobacter seifertii strain AS73	AS73	Acinetobacter seifertii	Acinetobacter	Moraxellaceae	Moraxellales	Gammaproteobacteria	Pseudomonadota	HP
1530123.57	Acinetobacter seifertii strain AS61	AS61	Acinetobacter seifertii	Acinetobacter	Moraxellaceae	Moraxellales	Gammaproteobacteria	Pseudomonadota	HP
154046.361	Hungatella hathewayi strain DSM 13479	DSM 13479	Hungatella hathewayi	Hungatella	Clostridiaceae	Eubacteriales	Clostridia	Bacillota	NHP
1547448.3	Arachnia rubra strain DSMZ 100122	DSMZ 100122	Arachnia rubra	Arachnia	Propionibacteriaceae	Propionibacteriales	Actinomycetes	Actinomycetota	NHP
155615.5	Fusobacterium nucleatum subsp. vincentii strain KCOM 2931	KCOM 2931	Fusobacterium vincentii	Fusobacterium	Fusobacteriaceae	Fusobacteriales	Fusobacteriia	Fusobacteriota	HP
1563222.9	Citrobacter pasteurii strain UMH17	UMH17	Citrobacter pasteurii	Citrobacter	Enterobacteriaceae	Enterobacterales	Gammaproteobacteria	Pseudomonadota	HP
156980.9	Arthrobacter woluwensis strain QTS	QTS	Arthrobacter woluwensis	Arthrobacter	Micrococcaceae	Micrococcales	Actinomycetes	Actinomycetota	HP
157687.176	Leptotrichia wadei strain JMUB3933	JMUB3933	Leptotrichia wadei	Leptotrichia	Leptotrichiaceae	Fusobacteriales	Fusobacteriia	Fusobacteriota	HP
1579.364	Lactobacillus acidophilus strain LA-G80-111	LA-G80-111	Lactobacillus acidophilus	Lactobacillus	Lactobacillaceae	Lactobacillales	Bacilli	Bacillota	NHP
158.82	Treponema denticola OMZ 852	OMZ 852	Treponema denticola	Treponema	Treponemataceae	Spirochaetales	Spirochaetia	Spirochaetota	HP
158.89	Treponema denticola ATCC 700768	ATCC 700768	Treponema denticola	Treponema	Treponemataceae	Spirochaetales	Spirochaetia	Spirochaetota	HP
1582.99	Lactobacillus casei strain LC5	LC5	Lacticaseibacillus casei	Lacticaseibacillus	Lactobacillaceae	Lactobacillales	Bacilli	Bacillota	NHP
1583098.7	Fusobacterium hwasookii strain KCOM 1249	KCOM 1249	Fusobacterium hwasookii	Fusobacterium	Fusobacteriaceae	Fusobacteriales	Fusobacteriia	Fusobacteriota	HP
1583098.8	Fusobacterium hwasookii strain KCOM 1253	KCOM 1253	Fusobacterium hwasookii	Fusobacterium	Fusobacteriaceae	Fusobacteriales	Fusobacteriia	Fusobacteriota	HP
1585976.13	Bergeyella cardium BC	BC	Bergeyella cardium	Bergeyella	Weeksellaceae	Flavobacteriales	Flavobacteriia	Bacteroidota	HP
1585976.7	Bergeyella cardium strain HPQL	HPQL	Bergeyella cardium	Bergeyella	Weeksellaceae	Flavobacteriales	Flavobacteriia	Bacteroidota	HP
1587.304	Lactobacillus helveticus strain D75	D75	Lactobacillus helveticus	Lactobacillus	Lactobacillaceae	Lactobacillales	Bacilli	Bacillota	NHP
158836.1965	Enterobacter hormaechei P7538	P7538	Enterobacter hormaechei	Enterobacter	Enterobacteriaceae	Enterobacterales	Gammaproteobacteria	Pseudomonadota	HP
158836.2060	Enterobacter hormaechei ECC2783	ECC2783	Enterobacter hormaechei	Enterobacter	Enterobacteriaceae	Enterobacterales	Gammaproteobacteria	Pseudomonadota	HP
1589.89	Lactobacillus pentosus strain ZFM94	ZFM94	Lactiplantibacillus pentosus	Lactiplantibacillus	Lactobacillaceae	Lactobacillales	Bacilli	Bacillota	NHP
1590.1174	Lactobacillus plantarum strain ZFM55	ZFM55	Lactiplantibacillus plantarum	Lactiplantibacillus	Lactobacillaceae	Lactobacillales	Bacilli	Bacillota	NHP
1590.548	Lactobacillus plantarum strain LP3	LP3	Lactiplantibacillus plantarum	Lactiplantibacillus	Lactobacillaceae	Lactobacillales	Bacilli	Bacillota	NHP
1596.441	Lactobacillus gasseri strain Lg1266	Lg1266	Lactobacillus gasseri	Lactobacillus	Lactobacillaceae	Lactobacillales	Bacilli	Bacillota	NHP
1596.443	Lactobacillus gasseri strain Lg1199	Lg1199	Lactobacillus gasseri	Lactobacillus	Lactobacillaceae	Lactobacillales	Bacilli	Bacillota	NHP
1597.275	Lactobacillus paracasei strain ZFM54	ZFM54	Lacticaseibacillus paracasei	Lacticaseibacillus	Lactobacillaceae	Lactobacillales	Bacilli	Bacillota	NHP
1597.435	Lactobacillus paracasei strain 10266	10266	Lacticaseibacillus paracasei	Lacticaseibacillus	Lactobacillaceae	Lactobacillales	Bacilli	Bacillota	HP
1598.1793	Limosilactobacillus reuteri M2021619	M2021619	Limosilactobacillus reuteri	Limosilactobacillus	Lactobacillaceae	Lactobacillales	Bacilli	Bacillota	NHP
1598.864	Lactobacillus reuteri	reuteri	Limosilactobacillus reuteri	Limosilactobacillus	Lactobacillaceae	Lactobacillales	Bacilli	Bacillota	NHP
160.69	Treponema pallidum EM211ph	EM211ph	Treponema pallidum	Treponema	Treponemataceae	Spirochaetales	Spirochaetia	Spirochaetota	HP
1613.127	Lactobacillus fermentum strain SNUV175	SNUV175	Limosilactobacillus fermentum	Limosilactobacillus	Lactobacillaceae	Lactobacillales	Bacilli	Bacillota	NHP
1613.133	Lactobacillus fermentum strain FTDC 8312	FTDC 8312	Limosilactobacillus fermentum	Limosilactobacillus	Lactobacillaceae	Lactobacillales	Bacilli	Bacillota	NHP
161879.62	Corynebacterium kroppenstedtii strain yu01	yu01	Corynebacterium kroppenstedtii	Corynebacterium	Corynebacteriaceae	Mycobacteriales	Actinomycetes	Actinomycetota	HP
161879.63	Corynebacterium kroppenstedtii yu01	yu01	Corynebacterium kroppenstedtii	Corynebacterium	Corynebacteriaceae	Mycobacteriales	Actinomycetes	Actinomycetota	HP
1623.283	Ligilactobacillus ruminis strain ATCC 25644	ATCC 25644	Ligilactobacillus ruminis	Ligilactobacillus	Lactobacillaceae	Lactobacillales	Bacilli	Bacillota	NHP
1624.628	Ligilactobacillus salivarius strain AR809	AR809	Ligilactobacillus salivarius	Ligilactobacillus	Lactobacillaceae	Lactobacillales	Bacilli	Bacillota	NHP
1633.112	Limosilactobacillus vaginalis LV1494_C165	LV1494_C165	Limosilactobacillus vaginalis	Limosilactobacillus	Lactobacillaceae	Lactobacillales	Bacilli	Bacillota	NHP
1639.2421	Listeria monocytogenes strain CFSAN042079	CFSAN042079	Listeria monocytogenes	Listeria	Listeriaceae	Bacillales	Bacilli	Bacillota	HP
1639133.23	Citrobacter portucalensis strain IOMTU157	IOMTU157	Citrobacter portucalensis	Citrobacter	Enterobacteriaceae	Enterobacterales	Gammaproteobacteria	Pseudomonadota	HP
1639133.89	Citrobacter portucalensis K218	K218	Citrobacter portucalensis	Citrobacter	Enterobacteriaceae	Enterobacterales	Gammaproteobacteria	Pseudomonadota	HP
1643512.3	Treponema sp. OMZ 855	OMZ 855	Treponema sp. OMZ 855	Treponema	Treponemataceae	Spirochaetales	Spirochaetia	Spirochaetota	HP
1643513.3	Treponema sp. OMZ 857	OMZ 857	Treponema sp. OMZ 857	Treponema	Treponemataceae	Spirochaetales	Spirochaetia	Spirochaetota	HP
1648.276	Erysipelothrix rhusiopathiae 319078	319078	Erysipelothrix rhusiopathiae	Erysipelothrix	Erysipelotrichaceae	Erysipelotrichales	Erysipelotrichia	Bacillota	HP
165179.2609	Prevotella copri strain YF2	YF2	Segatella copri	Segatella	Prevotellaceae	Bacteroidales	Bacteroidia	Bacteroidota	NHP
1655.276	Actinomyces naeslundii CW	CW	Actinomyces naeslundii	Actinomyces	Actinomycetaceae	Actinomycetales	Actinomycetes	Actinomycetota	HP
1658672.29	Ottowia sp. oral taxon 894 strain W10237	W10237	Ottowia sp. oral taxon 894	Ottowia	Comamonadaceae	Burkholderiales	Betaproteobacteria	Pseudomonadota	NHP
1659.4	Actinomyces israelii strain NCTC12972	NCTC12972	Actinomyces israelii	Actinomyces	Actinomycetaceae	Actinomycetales	Actinomycetes	Actinomycetota	HP
1660.163	Schaalia odontolytica strain FDAARGOS_732 strain Not applicable	Not applicable	Schaalia odontolytica	Schaalia	Actinomycetaceae	Actinomycetales	Actinomycetes	Actinomycetota	NHP
166486.1019	Roseburia intestinalis strain L1 82	L1 82	Roseburia intestinalis	Roseburia	Lachnospiraceae	Eubacteriales	Clostridia	Bacillota	NHP
1674146.69	Borreliella mayonii MN14-1539	MN14-1539	Borreliella mayonii	Borreliella	Borreliaceae	Spirochaetales	Spirochaetia	Spirochaetota	HP
1680.2411	Bifidobacterium adolescentis iVS-1	iVS-1	Bifidobacterium adolescentis	Bifidobacterium	Bifidobacteriaceae	Bifidobacteriales	Actinomycetes	Actinomycetota	NHP
1681.137	Bifidobacterium bifidum strain TMC 3115	TMC 3115	Bifidobacterium bifidum	Bifidobacterium	Bifidobacteriaceae	Bifidobacteriales	Actinomycetes	Actinomycetota	NHP
1681.94	Bifidobacterium bifidum strain PRI 1	PRI 1	Bifidobacterium bifidum	Bifidobacterium	Bifidobacteriaceae	Bifidobacteriales	Actinomycetes	Actinomycetota	NHP
1682.215	Bifidobacterium longum subsp. infantis BB-02	BB-02	Bifidobacterium longum	Bifidobacterium	Bifidobacteriaceae	Bifidobacteriales	Actinomycetes	Actinomycetota	NHP
168471.7	Laribacter hongkongensis strain LHGZ1	HLGZ1	Laribacter hongkongensis	Laribacter	Aquaspirillaceae	Neisseriales	Betaproteobacteria	Pseudomonadota	HP
1685.199	Bifidobacterium breve strain lw01	lw01	Bifidobacterium breve	Bifidobacterium	Bifidobacteriaceae	Bifidobacteriales	Actinomycetes	Actinomycetota	NHP
1685.775	Bifidobacterium breve 1101A	1101A	Bifidobacterium breve	Bifidobacterium	Bifidobacteriaceae	Bifidobacteriales	Actinomycetes	Actinomycetota	NHP
1689.18	Bifidobacterium dentium strain NCTC11816	NCTC11816	Bifidobacterium dentium	Bifidobacterium	Bifidobacteriaceae	Bifidobacteriales	Actinomycetes	Actinomycetota	HP
169292.166	Corynebacterium aurimucosum DSM 44532	DSM 44532	Corynebacterium aurimucosum	Corynebacterium	Corynebacteriaceae	Mycobacteriales	Actinomycetes	Actinomycetota	HP
169292.173	Corynebacterium aurimucosum DSM 44532	DSM 44532	Corynebacterium aurimucosum	Corynebacterium	Corynebacteriaceae	Mycobacteriales	Actinomycetes	Actinomycetota	HP
169435.95	Anaerotruncus colihominis strain DSM 17241	DSM 17241	Anaerotruncus colihominis	Anaerotruncus	Oscillospiraceae	Eubacteriales	Clostridia	Bacillota	NHP
170573.39	Staphylococcus pettenkoferi SP165	SP165	Staphylococcus pettenkoferi	Staphylococcus	Staphylococcaceae	Bacillales	Bacilli	Bacillota	HP
1710.44	Cellulosimicrobium cellulans strain ORNL-0100	ORNL-0100	Cellulosimicrobium cellulans	Cellulosimicrobium	Promicromonosporaceae	Micrococcales	Actinomycetes	Actinomycetota	NHP
1717.440	Corynebacterium diphtheriae strain BQ11	BQ11	Corynebacterium diphtheriae	Corynebacterium	Corynebacteriaceae	Mycobacteriales	Actinomycetes	Actinomycetota	HP
1717.441	Corynebacterium diphtheriae strain CHUV2995	CHUV2995	Corynebacterium diphtheriae	Corynebacterium	Corynebacteriaceae	Mycobacteriales	Actinomycetes	Actinomycetota	HP
173.431	Leptospira interrogans FMAS_KG1	FMAS_KG1	Leptospira interrogans	Leptospira	Leptospiraceae	Leptospirales	Spirochaetia	Spirochaetota	HP
173.441	Leptospira interrogans FMAS_PN3	FMAS_PN3	Leptospira interrogans	Leptospira	Leptospiraceae	Leptospirales	Spirochaetia	Spirochaetota	HP
1734925.67	Cutibacterium acnes subsp. acnes strain NBRC 113869	NBRC 113869	Cutibacterium acnes	Cutibacterium	Propionibacteriaceae	Propionibacteriales	Actinomycetes	Actinomycetota	NHP
174.78	Leptospira borgpetersenii strain FMAS_AP3	FMAS_AP3	Leptospira borgpetersenii	Leptospira	Leptospiraceae	Leptospirales	Spirochaetia	Spirochaetota	HP
174.79	Leptospira borgpetersenii strain FMAS_PN2	FMAS_PN2	Leptospira borgpetersenii	Leptospira	Leptospiraceae	Leptospirales	Spirochaetia	Spirochaetota	HP
1747.283	Cutibacterium acnes strain KCOM 1315	KCOM 1315	Cutibacterium acnes	Cutibacterium	Propionibacteriaceae	Propionibacteriales	Actinomycetes	Actinomycetota	HP
1750.408	Pseudopropionibacterium propionicum strain F0231	F0231	Arachnia propionica	Arachnia	Propionibacteriaceae	Propionibacteriales	Actinomycetes	Actinomycetota	NHP
1750.409	Pseudopropionibacterium propionicum strain F0714	F0714	Arachnia propionica	Arachnia	Propionibacteriaceae	Propionibacteriales	Actinomycetes	Actinomycetota	HP
1766.42	Mycolicibacterium fortuitum strain W6	W6	Mycolicibacterium fortuitum	Mycolicibacterium	Mycobacteriaceae	Mycobacteriales	Actinomycetes	Actinomycetota	HP
1766.91	Mycolicibacterium fortuitum MF GZ001	MF GZ001	Mycolicibacterium fortuitum	Mycolicibacterium	Mycobacteriaceae	Mycobacteriales	Actinomycetes	Actinomycetota	HP
1767.24	Mycobacterium intracellulare strain M.i.27	M.i.27	Mycobacterium intracellulare	Mycobacterium	Mycobacteriaceae	Mycobacteriales	Actinomycetes	Actinomycetota	HP
1767.35	Mycobacterium intracellulare strain M026	M026	Mycobacterium intracellulare	Mycobacterium	Mycobacteriaceae	Mycobacteriales	Actinomycetes	Actinomycetota	HP
1773.8217	Mycobacterium tuberculosis strain Beijing-like/50148	Beijing-like/50148	Mycobacterium tuberculosis	Mycobacterium	Mycobacteriaceae	Mycobacteriales	Actinomycetes	Actinomycetota	HP
1773.9549	Mycobacterium tuberculosis strain CAS	CAS	Mycobacterium tuberculosis	Mycobacterium	Mycobacteriaceae	Mycobacteriales	Actinomycetes	Actinomycetota	HP
1774.130	Mycobacteroides chelonae MCHL-2034	MCHL-2034	Mycobacteroides chelonae	Mycobacteroides	Mycobacteriaceae	Mycobacteriales	Actinomycetes	Actinomycetota	HP
1774.131	Mycobacteroides chelonae MCHL-2035	MCHL-2035	Mycobacteroides chelonae	Mycobacteroides	Mycobacteriaceae	Mycobacteriales	Actinomycetes	Actinomycetota	HP
1778.48	Mycobacterium gordonae strain 24T	24T	Mycobacterium gordonae	Mycobacterium	Mycobacteriaceae	Mycobacteriales	Actinomycetes	Actinomycetota	HP
1781.90	Mycobacterium marinum strain MMA1	MMA1	Mycobacterium marinum	Mycobacterium	Mycobacteriaceae	Mycobacteriales	Actinomycetes	Actinomycetota	HP
1796635.16	Longicatena caecimuris strain 3BBH23	3BBH23	Longicatena caecimuris	Longicatena	Erysipelotrichaceae	Erysipelotrichales	Erysipelotrichia	Bacillota	NHP
1802.10	Mycolicibacterium farcinogenes strain BKK/CU-MFGLA-001	BKK/CU-MFGLA-001	Mycolicibacterium farcinogenes	Mycolicibacterium	Mycobacteriaceae	Mycobacteriales	Actinomycetes	Actinomycetota	HP
1802.11	Mycolicibacterium farcinogenes strain BKK/CU-MFGFA-001	BKK/CU-MFGFA-001	Mycolicibacterium farcinogenes	Mycolicibacterium	Mycobacteriaceae	Mycobacteriales	Actinomycetes	Actinomycetota	HP
1805478.3	Olsenella sp. Marseille-P2300	Marseille-P2300	Olsenella timonensis	Olsenella	Atopobiaceae	Coriobacteriales	Coriobacteriia	Actinomycetota	NHP
1809.14	Mycobacterium ulcerans strain SGL03	SGL03	Mycobacterium ulcerans	Mycobacterium	Mycobacteriaceae	Mycobacteriales	Actinomycetes	Actinomycetota	HP
1809.26	Mycobacterium ulcerans strain JKD8049	JKD8049	Mycobacterium ulcerans	Mycobacterium	Mycobacteriaceae	Mycobacteriales	Actinomycetes	Actinomycetota	HP
1812935.133	Enterobacter roggenkampii strain OIPH-N260	OIPH-N260	Enterobacter roggenkampii	Enterobacter	Enterobacteriaceae	Enterobacterales	Gammaproteobacteria	Pseudomonadota	HP
1812935.384	Enterobacter roggenkampii Ek140	Ek140	Enterobacter roggenkampii	Enterobacter	Enterobacteriaceae	Enterobacterales	Gammaproteobacteria	Pseudomonadota	HP
1817405.5	Abyssicoccus albus S31	S31	Abyssicoccus albus	Abyssicoccus	Staphylococcaceae	Bacillales	Bacilli	Bacillota	NHP
1839798.3	Bacillus sp. FDAARGOS_235 strain FDAARGOS_235	FDAARGOS_235	Bacillus sp. FDAARGOS_235	Bacillus	Bacillaceae	Bacillales	Bacilli	Bacillota	HP
1841863.3	Gordonibacter sp. Marseille-P2775 strain Marseille-P2775	Marseille-P2775	Gordonibacter massiliensis (ex Traore et al. 2017)	Gordonibacter	Eggerthellaceae	Eggerthellales	Coriobacteriia	Actinomycetota	NHP
184246.7	Streptococcus constellatus subsp. constellatus CCUG 24889	CCUG 24889	Streptococcus constellatus	Streptococcus	Streptococcaceae	Lactobacillales	Bacilli	Bacillota	HP
1851514.13	Scandinavium goeteborgense CCUG 66741	CCUG 66741	Scandinavium goeteborgense	Scandinavium	Enterobacteriaceae	Enterobacterales	Gammaproteobacteria	Pseudomonadota	HP
1855823.16	Macrococcus canis strain LI021	LI021	Macrococcus canis	Macrococcus	Staphylococcaceae	Bacillales	Bacilli	Bacillota	HP
1867846.3	Legionella clemsonensis strain CDC-D5610	CDC-D5610	Legionella clemsonensis	Legionella	Legionellaceae	Legionellales	Gammaproteobacteria	Pseudomonadota	HP
1870984.4	Anaerococcus sp. Marseille-P2765	Marseille-P2765T	Anaerococcus mediterraneensis	Anaerococcus	Peptoniphilaceae	Tissierellales	Tissierellia	Bacillota	NHP
187327.396	Acidaminococcus intestini strain D21	D21	Acidaminococcus intestini	Acidaminococcus	Acidaminococcaceae	Acidaminococcales	Negativicutes	Bacillota	NHP
1898203.4014	Lachnospiraceae bacterium KR001_MFL_0129	KR001_MFL_0129	Lachnospiraceae bacterium	Unclassified Lachnospiraceae	Lachnospiraceae	Lachnospirales	Clostridia	Bacillota	NHP
1898203.4015	Lachnospiraceae bacterium KR001_HIC_0035	KR001_HIC_0035	Lachnospiraceae bacterium	Unclassified Lachnospiraceae	Lachnospiraceae	Lachnospirales	Clostridia	Bacillota	NHP
1898204.361	Clostridiaceae bacterium KR001_HAM_0047	KR001_HAM_0047	Clostridiaceae bacterium	unclassified Clostridiaceae	Eubacteriales	Eubacteriales	Clostridia	Bacillota	NHP
1898207.5059	Clostridiales bacterium KR001_HIC_0007	KR001_HIC_0007	Clostridiales bacterium	unclassified Clostridiaceae	Eubacteriales	Eubacteriales	Clostridia	Bacillota	NHP
1902136.3	Streptococcus sp. NPS 308	NPS 308	Streptococcus sp. NPS 308	Streptococcus	Streptococcaceae	Lactobacillales	Bacilli	Bacillota	HP
1940789.6	Lactococcus petauri strain CF11	CF11	Lactococcus petauri	Lactococcus	Streptococcaceae	Lactobacillales	Bacilli	Bacillota	HP
195.4521	Campylobacter coli 10-02932	10-02932	Campylobacter coli	Campylobacter	Campylobacteraceae	Campylobacterales	Epsilonproteobacteria	Campylobacterota	HP
196024.107	Aeromonas dhakensis strain 71453	71453	Aeromonas dhakensis	Aeromonas	Aeromonadaceae	Aeromonadales	Gammaproteobacteria	Pseudomonadota	HP
196024.168	Aeromonas dhakensis BOND 14504	BOND 14504	Aeromonas dhakensis	Aeromonas	Aeromonadaceae	Aeromonadales	Gammaproteobacteria	Pseudomonadota	HP
197.11692	Campylobacter jejuni strain FORC_046	Not reported	Campylobacter jejuni	Campylobacter	Campylobacteraceae	Campylobacterales	Epsilonproteobacteria	Campylobacterota	HP
197.11720	Campylobacter jejuni strain RM1246-ERRC	RM1246-ERRC	Campylobacter jejuni	Campylobacter	Campylobacteraceae	Campylobacterales	Epsilonproteobacteria	Campylobacterota	HP
1981510.4	Monoglobus pectinilyticus strain 14	14	Monoglobus pectinilyticus	Monoglobus	Oscillospiraceae	Eubacteriales	Clostridia	Bacillota	NHP
1982626.4	Faecalibacillus intestinalis strain 14EGH31	14EGH31	Faecalibacillus intestinalis	Faecalibacillus	Erysipelotrichaceae	Erysipelotrichales	Erysipelotrichia	Bacillota	NHP
1986146.3	Desulfobulbus sp. ORNL	ORNL	Desulfobulbus oralis	Desulfobulbus	Desulfobulbaceae	Desulfobulbales	Desulfobulbia	Thermodesulfobacteriota	HP
199.2265	Campylobacter concisus strain P15UCO-S2	P15UCO-S2	Campylobacter concisus	Campylobacter	Campylobacteraceae	Campylobacterales	Epsilonproteobacteria	Campylobacterota	HP
199.2267	Campylobacter concisus strain P3UCB1	P3UCB1	Campylobacter concisus	Campylobacter	Campylobacteraceae	Campylobacterales	Epsilonproteobacteria	Campylobacterota	HP
1993.11	Actinomadura madurae MRC008	MRC008	Actinomadura madurae	Actinomadura	Thermomonosporaceae	Streptosporangiales	Actinomycetes	Actinomycetota	HP
2003188.3	Parolsenella catena strain JCM 31932	JCM 31932	Parolsenella catena	Parolsenella	Atopobiaceae	Coriobacteriales	Coriobacteriia	Actinomycetota	NHP
2011094.224	Coriobacteriaceae bacterium KR001_HIC_0047	KR001_HIC_0047	Coriobacteriaceae bacterium	Unclassified Coriobacteriaceae	Coriobacteriaceae	Coriobacteriales	Coriobacteriia	Actinomycetota	NHP
2014.4	Nocardiopsis dassonvillei strain HZNU_N_1	HZNU_N_1	Nocardiopsis dassonvillei	Nocardiopsis	Nocardiopsaceae	Streptosporangiales	Actinomycetes	Actinomycetota	HP
2018067.3	Pseudomonas sp. FDAARGOS_380	FDAARGOS_380	Pseudomonas sp. FDAARGOS_380	Pseudomonas	Pseudomonadaceae	Pseudomonadales	Gammaproteobacteria	Pseudomonadota	HP
2026186.18	Bacillus paranthracis strain NCCP 15910	NCCP 15910	Bacillus paranthracis	Bacillus	Bacillaceae	Bacillales	Bacilli	Bacillota	HP
2026187.8	Bacillus pacificus strain NCCP 15909	NCCP 15909	Bacillus pacificus	Bacillus	Bacillaceae	Bacillales	Bacilli	Bacillota	HP
2026240.29	Klebsiella quasivariicola strain 08A119	08A119	Klebsiella quasivariicola	Klebsiella	Enterobacteriaceae	Enterobacterales	Gammaproteobacteria	Pseudomonadota	HP
2026240.3	Klebsiella sp. KPN1705	KPN1705	Klebsiella quasivariicola	Klebsiella	Enterobacteriaceae	Enterobacterales	Gammaproteobacteria	Pseudomonadota	HP
2027919.18	Enterobacter cloacae complex bacterium strain C45 strain C45-chromosome	C45-chromosome	Enterobacter cloacae complex sp.	Enterobacter	Enterobacteriaceae	Enterobacterales	Gammaproteobacteria	Pseudomonadota	HP
2027919.296	Enterobacter cloacae complex sp. strain ECL60	ECL60	Enterobacter cloacae complex sp.	Enterobacter	Enterobacteriaceae	Enterobacterales	Gammaproteobacteria	Pseudomonadota	HP
2039166.3	Chryseobacterium sp. 6424	6424	Chryseobacterium sp. 6424	Chryseobacterium	Weeksellaceae	Flavobacteriales	Flavobacteriia	Bacteroidota	HP
204.123	Campylobacter showae strain B91_SC	B91_SC	Campylobacter showae	Campylobacter	Campylobacteraceae	Campylobacterales	Epsilonproteobacteria	Campylobacterota	HP
2049049.53	Veillonellaceae bacterium KR001_HIC_0043	KR001_HIC_0043	Veillonellaceae bacterium	Unclassified Veillonella	Veillonellaceae	Veillonellales	Negativicutes	Bacillota	NHP
2056231.21	Pseudomonas qingdaonensis L1712hy	L1712hy	Pseudomonas qingdaonensis	Pseudomonadas	Pseudomonadaceae	Pseudomonadales	Gammaproteobacteria	Pseudomonadota	HP
2058152.48	Klebsiella grimontii strain 2481359	2481359	Klebsiella grimontii	Klebsiella	Enterobacteriaceae	Enterobacterales	Gammaproteobacteria	Pseudomonadota	HP
2058152.49	Klebsiella grimontii strain 5512.56	5512.56	Klebsiella grimontii	Klebsiella	Enterobacteriaceae	Enterobacterales	Gammaproteobacteria	Pseudomonadota	HP
206506.9	Kerstersia gyiorum strain SWMUKG01	SWMUKG01	Kerstersia gyiorum	Kerstersia	Alcaligenaceae	Burkholderiales	Betaproteobacteria	Pseudomonadota	HP
208224.408	Enterobacter kobei S18_CRE18	S18_CRE18	Enterobacter kobei	Enterobacter	Enterobacteriaceae	Enterobacterales	Gammaproteobacteria	Pseudomonadota	HP
208224.79	Enterobacter kobei strain C16	C16	Enterobacter kobei	Enterobacter	Enterobacteriaceae	Enterobacterales	Gammaproteobacteria	Pseudomonadota	HP
208962.68	Escherichia albertii strain 1551-2	1551-2	Escherichia albertii	Escherichia	Enterobacteriaceae	Enterobacterales	Gammaproteobacteria	Pseudomonadota	HP
209053.3	Capnocytophaga sp. ChDC OS43 strain ChDC OS43	ChDC OS43	Capnocytophaga sp. ChDC OS43	Capnocytophaga	Flavobacteriaceae	Flavobacteriales	Flavobacteriia	Bacteroidota	HP
2098.65	Mycoplasma hominis strain 4788	4788	Metamycoplasma hominis	Metamycoplasma	Metamycoplasmataceae	Mycoplasmoidales	-	Mycoplasmatota	HP
210.4220	Helicobacter pylori strain FDAARGOS_298	FDAARGOS_298	Helicobacter pylori	Helicobacter	Helicobacteraceae	Campylobacterales	Epsilonproteobacteria	Campylobacterota	HP
210.9085	Helicobacter pylori Hpfe110	Hpfe110	Helicobacter pylori	Helicobacter	Helicobacteraceae	Campylobacterales	Epsilonproteobacteria	Campylobacterota	HP
2104.162	Mycoplasma pneumoniae strain S63-tet-R	S63-tet-R	Mycoplasmoides pneumoniae	Mycoplasmoides	Metamycoplasmataceae	Mycoplasmoidales	-	Mycoplasmatota	HP
2104.190	Mycoplasma pneumoniae strain KCH-405	KCH-405	Mycoplasmoides pneumoniae	Mycoplasmoides	Metamycoplasmataceae	Mycoplasmoidales	-	Mycoplasmatota	HP
2109685.3	Olsenella sp. GAM18	GAM18	Olsenella sp. GAM18	Olsenella	Atopobiaceae	Coriobacteriales	Coriobacteriia	Actinomycetota	NHP
2109687.3	Oscillibacter sp. PEA192	PEA192	Oscillibacter sp. PEA192	Oscillibacter	Oscillospiraceae	Eubacteriales	Clostridia	Bacillota	NHP
2109690.3	Lachnospiraceae bacterium Choco86	Choco86	Lachnospiraceae bacterium Choco86	Unclassified Lachnospiraceae	Lachnospiraceae	Lachnospirales	Clostridia	Bacillota	NHP
2109691.3	Lachnospiraceae bacterium GAM79	GAM79	Lachnospiraceae bacterium GAM79	Unclassified Lachnospiraceae	Lachnospiraceae	Lachnospirales	Clostridia	Bacillota	NHP
2109692.3	Erysipelotrichaceae bacterium GAM147	GAM147	Erysipelotrichaceae bacterium GAM147	Unclassified Erysipelotrichaceae	Erysipelotrichaceae	Erysipelotrichales	Erysipelotrichia	Bacillota	NHP
213.51	Helicobacter cinaedi strain MRY08-1234	MRY08-1234	Helicobacter cinaedi	Helicobacter	Helicobacteraceae	Campylobacterales	Epsilonproteobacteria	Campylobacterota	HP
2130.41	Ureaplasma urealyticum strain 315	315	Ureaplasma urealyticum	Ureaplasma	Mycoplasmataceae	Mycoplasmatales	Mollicutes	Mycoplasmatota	HP
2130.45	Ureaplasma urealyticum UU_WJSL	UU_WJSL	Ureaplasma urealyticum	Ureaplasma	Mycoplasmataceae	Mycoplasmatales	Mollicutes	Mycoplasmatota	HP
214851.67	Subdoligranulum variabile strain DSM 15176	DSM 15176	Subdoligranulum variabile	Subdoligranulum	Oscillospiraceae	Eubacteriales	Clostridia	Bacillota	NHP
216816.2457	Bifidobacterium longum strain NBRC 114370	NBRC 114370	Bifidobacterium longum	Bifidobacterium	Bifidobacteriaceae	Bifidobacteriales	Actinomycetes	Actinomycetota	NHP
2204208.3	Salmonella sp. FORC89	FORC89	Salmonella sp. FORC89	Salmonella	Enterobacteriaceae	Enterobacteriales	Gammaproteobacteria	Pseudomonadota	HP
2204208.4	Salmonella sp. FORC89	FORC89	Salmonella sp. FORC89	Salmonella	Enterobacteriaceae	Enterobacteriales	Gammaproteobacteria	Pseudomonadota	HP
221027.35	Treponema putidum OMZ 847	OMZ 847	Treponema putidum	Treponema	Treponemataceae	Spirochaetales	Spirochaetia	Spirochaetota	HP
221027.36	Treponema putidum OMZ 846	OMZ 846	Treponema putidum	Treponema	Treponemataceae	Spirochaetales	Spirochaetia	Spirochaetota	HP
2259134.3	Sutterella sp. 6FBBBH3	6FBBBH3	Sutterella megalosphaeroides	Sutterella	Sutterellaceae	Burkholderiales	Betaproteobacteria	Pseudomonadota	NHP
225992.5	Comamonas kerstersii strain 8943	8943	Comamonas kerstersii	Comamonas	Comamonadaceae	Burkholderiales	Betaproteobacteria	Pseudomonadota	HP
226665.7	Rickettsia conorii subsp. heilongjiangensis B8	B8	Rickettsia conorii	Rickettsia	Rickettsiaceae	Rickettsiales	Alphaproteobacteria	Pseudomonadota	HP
2291324.18	Bifidobacteriaceae bacterium KR001_MFL_0031	KR001_MFL_0031	Bifidobacteriaceae bacterium	Unclassified Bifidobacteriaceae	Bifidobacteriaceae	Bifidobacteriales	Actinomycetes	Actinomycetota	NHP
235.183	Brucella abortus strain IVRI/95	IVRI/95	Brucella abortus	Brucella	Brucellaceae	Hyphomicrobiales	Alphaproteobacteria	Pseudomonadota	HP
2364647.34	Kalamiella piersonii URMC-2103A041	URMC-2103A041	Kalamiella piersonii	Kalamiella	Erwiniaceae	Enterobacterales	Gammaproteobacteria	Pseudomonadota	HP
2382163.3	Streptococcus sp. JS71 strain KCOM 2890 (=JS71)	KCOM 2890 (=JS71)	Streptococcus koreensis	Streptococcus	Streptococcaceae	Lactobacillales	Bacilli	Bacillota	HP
239935.2356	Akkermansia muciniphila strain KGMB01990	KGMB01990	Akkermansia muciniphila	Akkermansia	Akkermansiaceae	Verrucomicrobiales	Verrucomicrobiae	Verrucomicrobiota	NHP
239935.2357	Akkermansia muciniphila strain KGMB02009	KGMB02009	Akkermansia muciniphila	Akkermansia	Akkermansiaceae	Verrucomicrobiales	Verrucomicrobiae	Verrucomicrobiota	NHP
244366.382	Klebsiella variicola strain AJ055	AJ055	Klebsiella variicola	Klebsiella	Enterobacteriaceae	Enterobacterales	Gammaproteobacteria	Pseudomonadota	HP
246787.511	Bacteroides cellulosilyticus strain CL06T03C01	CL06T03C01	Bacteroides cellulosilyticus	Bacteroides	Bacteroidaceae	Bacteroidales	Bacteroidia	Bacteroidota	NHP
246787.523	Bacteroides cellulosilyticus strain BFG-250	BFG-250	Bacteroides cellulosilyticus	Bacteroides	Bacteroidaceae	Bacteroidales	Bacteroidia	Bacteroidota	HP
2485925.2108	Oscillospiraceae bacterium KR001_HAM_0045	KR001_HAM_0045	Oscillospiraceae bacterium	Oscillibacter	Oscillospiraceae	Eubacteriales	Clostridia	Bacillota	NHP
2485925.2114	Oscillospiraceae bacterium KR001_HAM_0051	KR001_HAM_0051	Oscillospiraceae bacterium	Oscillibacter	Oscillospiraceae	Eubacteriales	Clostridia	Bacillota	NHP
2489010.4	Klebsiella africana strain 200023	200023	Klebsiella africana	Klebsiella	Enterobacteriaceae	Enterobacterales	Gammaproteobacteria	Pseudomonadota	HP
2490633.3	Streptococcus sp. KCOM 2412	KCOM 2412	Streptococcus periodonticum	Streptococcus	Streptococcaceae	Lactobacillales	Bacilli	Bacillota	HP
2490996.3	Proteus sp. GOKU	GOKU	Proteus sp. GOKU	Proteus	Morganellaceae	Enterobacterales	Gammaproteobacteria	Pseudomonadota	HP
2494701.30	Enterobacter chengduensis WCHECl-C4 = WCHECh050004	WCHECl-C4 = WCHECh050004	Enterobacter chengduensis	Enterobacter	Enterobacteriaceae	Enterobacterales	Gammaproteobacteria	Pseudomonadota	HP
2497989.77	Candidatus Ornithobacterium hominis MSHR-COH1	MSHR-COH1	Candidatus Ornithobacterium hominis	Ornithobacterium	Weeksellaceae	Flavobacteriales	Flavobacteriia	Bacteroidota	HP
250.33	Chryseobacterium gleum strain 110146	110146	Chryseobacterium gleum	Chryseobacterium	Weeksellaceae	Flavobacteriales	Flavobacteriia	Bacteroidota	HP
2508289.5	Pandoraea commovens LB-19-202-79	LB-19-202-79	Pandoraea commovens	Pandoraea	Burkholderiaceae	Burkholderiales	Betaproteobacteria	Pseudomonadota	HP
2545799.3	Capnocytophaga sp. FDAARGOS_737 strain Not applicable	Not applicable	Capnocytophaga sp. FDAARGOS_737	Capnocytophaga	Flavobacteriaceae	Flavobacteriales	Flavobacteriia	Bacteroidota	NHP
2545800.3	Pseudomonas sp. FDAARGOS_761 strain Not applicable	Not applicable	Pseudomonas sp. FDAARGOS_761	Pseudomonas	Pseudomonadaceae	Pseudomonadales	Gammaproteobacteria	Pseudomonadota	NHP
2561898.4	Campylobacter sp. CGEMS strain 19S00001	19S00001	Candidatus Campylobacter infans	Campylobacter	Campylobacteraceae	Campylobacterales	Epsilonproteobacteria	Campylobacterota	HP
2572050.3	Campylobacter sp. CFSAN093246	CFSAN093246	Campylobacter sp. CFSAN093246	Campylobacter	Campylobacteraceae	Campylobacterales	Epsilonproteobacteria	Campylobacterota	HP
2572059.3	Campylobacter sp. CFSAN093241	CFSAN093241	Campylobacter sp. CFSAN093241	Campylobacter	Campylobacteraceae	Campylobacterales	Epsilonproteobacteria	Campylobacterota	HP
2572065.3	Campylobacter sp. CFSAN093226	CFSAN093226	Campylobacter sp. CFSAN093226	Campylobacter	Campylobacteraceae	Campylobacterales	Epsilonproteobacteria	Campylobacterota	HP
2572069.3	Campylobacter sp. CFSAN093227	CFSAN093227	Campylobacter sp. CFSAN093227	Campylobacter	Campylobacteraceae	Campylobacterales	Epsilonproteobacteria	Campylobacterota	HP
2572074.3	Campylobacter sp. CFSAN093224	CFSAN093224	Campylobacter sp. CFSAN093224	Campylobacter	Campylobacteraceae	Campylobacterales	Epsilonproteobacteria	Campylobacterota	HP
2572082.3	Campylobacter sp. CFSAN093256	CFSAN093256	Campylobacter sp. CFSAN093256	Campylobacter	Campylobacteraceae	Campylobacterales	Epsilonproteobacteria	Campylobacterota	HP
2572083.3	Campylobacter sp. CFSAN093259	CFSAN093259	Campylobacter sp. CFSAN093259	Campylobacter	Campylobacteraceae	Campylobacterales	Epsilonproteobacteria	Campylobacterota	HP
2572084.3	Campylobacter sp. CFSAN093238	CFSAN093238	Campylobacter sp. CFSAN093238	Campylobacter	Campylobacteraceae	Campylobacterales	Epsilonproteobacteria	Campylobacterota	HP
2572085.3	Campylobacter sp. CFSAN093260	CFSAN093260	Campylobacter sp. CFSAN093260	Campylobacter	Campylobacteraceae	Campylobacterales	Epsilonproteobacteria	Campylobacterota	HP
2576376.3	Streptococcus sp. 1643	1643	Streptococcus sp. 1643	Streptococcus	Streptococcaceae	Lactobacillales	Bacilli	Bacillota	HP
2582419.3	Dialister sp. 5BBH33	5BBH33	Dialister hominis	Dialister	Veillonellaceae	Veillonellales	Negativicutes	Bacillota	NHP
2582830.3	Enterococcus sp. M190262	M190262	Enterococcus sp. M190262	Enterococcus	Enterococcaceae	Lactobacillales	Bacilli	Bacillota	HP
2583452.3	Absiella sp. 9CBEGH2	9CBEGH2	Amedibacterium intestinale	Amedibacterium	Erysipelotrichaceae	Erysipelotrichales	Erysipelotrichia	Bacillota	NHP
2584944.3	Sutterella sp. KGMB03119	KGMB03119	Sutterella faecalis	Sutterella	Sutterellaceae	Burkholderiales	Betaproteobacteria	Pseudomonadota	NHP
2585118.3	Alistipes sp. 5CBH24	5CBH24	Alistipes communis	Alistipes	Rikenellaceae	Bacteroidales	Bacteroidia	Bacteroidota	NHP
2585119.3	Alistipes sp. 5CPEGH6	5CPEGH6	Alistipes dispar	Alistipes	Rikenellaceae	Bacteroidales	Bacteroidia	Bacteroidota	NHP
2585756.3	Alistipes sp. 6CPBBH3	6CPBBH3	Alistipes communis	Alistipes	Rikenellaceae	Bacteroidales	Bacteroidia	Bacteroidota	NHP
2590157.11	Klebsiella variicola subsp. variicola strain 01A065	01A065	Klebsiella variicola	Klebsiella	Enterobacteriaceae	Enterobacterales	Gammaproteobacteria	Pseudomonadota	HP
2592625.4	Brucella sp. 2280	2280	Brucella sp. 2280	Brucella	Brucellaceae	Hyphomicrobiales	Alphaproteobacteria	Pseudomonadota	HP
2594789.3	Lachnospiraceae bacterium KGMB03038	KGMB03038	Lachnospiraceae bacterium KGMB03038	Unclassified Lachnospiraceae	Lachnospiraceae	Lachnospirales	Clostridia	Bacillota	NHP
2598458.3	Cohnella sp. KS 22	KS 22	Cohnella cholangitidis	Cohnella	Paenibacillaceae	Bacillales	Bacilli	Bacillota	HP
2599927.4	Francisella salimarina strain CHUGA-F75 strain Not applicable	Not applicable	Francisella salimarina	Francisella	Francisellaceae	Thiotrichales	Gammaproteobacteria	Pseudomonadota	HP
2603246.3	Providencia sp. 1709051003	1709051003	Providencia sp. 1709051003	Providencia	Morganellaceae	Enterobacterales	Gammaproteobacteria	Pseudomonadota	HP
2607663.3	Yersinia sp. NCTC 14382	NCTC 14382	Yersinia canariae	Yersinia	Yersiniaceae	Enterobacterales	Gammaproteobacteria	Pseudomonadota	HP
261299.117	Intestinibacter bartlettii strain DSM 16795	DSM 16795	Intestinibacter bartlettii	Intestinibacter	Peptostreptococcaceae	Eubacteriales	Clostridia	Bacillota	NHP
2666100.4	Neisseria brasiliensis strain N.177.16	N.177.16	Neisseria brasiliensis	Neisseria	Neisseriaceae	Neisseriales	Betaproteobacteria	Pseudomonadota	HP
2666183.42	Pseudomonas juntendi PP_2463	PP_2463	Pseudomonas juntendi	Pseudomonas	Pseudomonadaceae	Pseudomonadales	Gammaproteobacteria	Pseudomonadota	HP
2682455.3	Veillonella sp. S12025-13	S12025-13	Veillonella sp. S12025-13	Veillonella	Veillonellaceae	Veillonellales	Negativicutes	Bacillota	HP
2682456.3	Veillonella sp. T1-7	T1-7	Veillonella nakazawae	Veillonella	Veillonellaceae	Veillonellales	Negativicutes	Bacillota	HP
2691913.3	Brucella sp. BO3	BO3	Brucella sp. BO3	Brucella sp. BO3	Brucella sp. BO3	Brucella sp. BO3	Brucella sp. BO3	Brucella sp. BO3	HP
2702.108	Gardnerella vaginalis strain GV37	GV37	Gardnerella vaginalis	Gardnerella	Bifidobacteriaceae	Bifidobacteriales	Actinomycetes	Actinomycetota	HP
2702.157	Gardnerella vaginalis strain UGent 06.41	UGent 06.41	Gardnerella vaginalis	Gardnerella	Bifidobacteriaceae	Bifidobacteriales	Actinomycetes	Actinomycetota	NHP
2742601.6	Limosilactobacillus portuensis LV1276_C155	LV1276_C155	Limosilactobacillus portuensis	Limosilactobacillus	Lactobacillaceae	Lactobacillales	Bacilli	Bacillota	NHP
2748316.3	Capnocytophaga sp. oral taxon 902 strain W10638	W10638	Capnocytophaga sp. oral taxon 902	Capnocytophaga	Flavobacteriaceae	Flavobacteriales	Flavobacteriia	Bacteroidota	NHP
2751153.3	Coprobacter sp. 2CBH44	2CBH44	Coprobacter secundus	Coprobacter	Barnesiellaceae	Bacteroidales	Bacteroidia	Bacteroidota	NHP
2751154.3	Clostridia bacterium 12CBH8	12CBH8	Solibaculum mannosilyticum	Solibaculum	Oscillospiraceae	Eubacteriales	Clostridia	Bacillota	NHP
2754044.3	Selenomonas sp. Marseille-Q3039	Marseille-Q3039	Selenomonas timonae	Selenomonas	Selenomonadaceae	Selenomonadales	Negativicutes	Bacillota	NHP
2754694.3	Chryseobacterium sp. Marseille-Q2069	Marseille-Q2069	Chryseobacterium manosquense	Chryseobacterium	Weeksellaceae	Flavobacteriales	Flavobacteriia	Bacteroidota	NHP
2754725.3	Corynebacterium sp. Marseille-Q3630	Marseille-Q3630	Corynebacterium incognita	Corynebacterium	Corynebacteriaceae	Mycobacteriales	Actinomycetes	Actinomycetota	HP
2755382.4	Nocardia huaxiensis BCHNH01	BCHNH01	Nocardia huaxiensis	Nocardia	Nocardiaceae	Mycobacteriales	Actinomycetes	Actinomycetota	HP
2769351.3	Brucella sp. 6810	6810	Brucella sp. 6810	Brucella	Brucellaceae	Hyphomicrobiales	Alphaproteobacteria	Pseudomonadota	HP
2787628.3	Treponema sp. RCC2812	RCC2812	Treponema peruense	Treponema	Treponemataceae	Spirochaetales	Spirochaetia	Spirochaetota	NHP
2792977.4	Gardnerella piotii JNFY15	JNFY15	Gardnerella piotii	Gardnerella	Bifidobacteriaceae	Bifidobacteriales	Actinomycetes	Actinomycetota	HP
2792979.8	Gardnerella swidsinskii JNFY3	JNFY3	Gardnerella swidsinskii	Gardnerella	Bifidobacteriaceae	Bifidobacteriales	Actinomycetes	Actinomycetota	HP
2795738.3	Sphingobacterium sp. UDSM-2020	UDSM-2020	Sphingobacterium sp. UDSM-2020	Sphingobacterium	Sphingobacteriaceae	Sphingobacteriales	Sphingobacteriia	Bacteroidota	HP
2798861.3	Acinetobacter sp. CS-2	CS-2	Acinetobacter sp. CS-2	Acinetobacter	Moraxellaceae	Moraxellales	Gammaproteobacteria	Pseudomonadota	HP
28025.127	Bifidobacterium animalis strain 01	01	Bifidobacterium animalis	Bifidobacterium	Bifidobacteriaceae	Bifidobacteriales	Actinomycetes	Actinomycetota	NHP
28025.133	Bifidobacterium animalis strain B06	B06	Bifidobacterium animalis	Bifidobacterium	Bifidobacteriaceae	Bifidobacteriales	Actinomycetes	Actinomycetota	NHP
28026.1095	Bifidobacterium pseudocatenulatum strain YIT11956	YIT11956	Bifidobacterium pseudocatenulatum	Bifidobacterium	Bifidobacteriaceae	Bifidobacteriales	Actinomycetes	Actinomycetota	NHP
28026.1098	Bifidobacterium pseudocatenulatum strain YIT11027	YIT11027	Bifidobacterium pseudocatenulatum	Bifidobacterium	Bifidobacteriaceae	Bifidobacteriales	Actinomycetes	Actinomycetota	NHP
28035.168	Staphylococcus lugdunensis strain MBAZ2	MBAZ2	Staphylococcus lugdunensis	Staphylococcus	Staphylococcaceae	Bacillales	Bacilli	Bacillota	NHP
28035.71	Staphylococcus lugdunensis strain SL13	SL13	Staphylococcus lugdunensis	Staphylococcus	Staphylococcaceae	Bacillales	Bacilli	Bacillota	HP
28037.1388	Streptococcus mitis strain Nm-65	Nm-65	Streptococcus mitis	Streptococcus	Streptococcaceae	Lactobacillales	Bacilli	Bacillota	HP
28037.1407	Streptococcus mitis strain S022-V7-A3	S022-V7-A3	Streptococcus mitis	Streptococcus	Streptococcaceae	Lactobacillales	Bacilli	Bacillota	NHP
2806263.3	Paludibacterium sp. B53371	B53371	Paludibacterium sp. B53371	Paludibacterium	Chromobacteriaceae	Neisseriales	Betaproteobacteria	Pseudomonadota	HP
2810513.3	Agrococcus sp. Marseille-Q4369	Marseille-Q4369	Agrococcus sp. Marseille-Q4369	Agrococcus	Microbacteriaceae	Micrococcales	Actinomycetes	Actinomycetota	NHP
2810514.3	Sporosarcina sp. Marseille-Q4063	Marseille-Q4063	Sporosarcina sp. Marseille-Q4063	Sporosarcina	Planococcaceae	Bacillales	Bacilli	Bacillota	NHP
28110.68	Francisella philomiragia strain 18844	18844	Francisella philomiragia	Francisella	Francisellaceae	Thiotrichales	Gammaproteobacteria	Pseudomonadota	HP
28111.542	Bacteroides eggerthii strain DSM 20697	DSM 20697	Bacteroides eggerthii	Bacteroides	Bacteroidaceae	Bacteroidales	Bacteroidia	Bacteroidota	NHP
28113.3	Bacteroides heparinolyticus strain F0111	F0111	Bacteroides heparinolyticus	Bacteroides	Bacteroidaceae	Bacteroidales	Bacteroidia	Bacteroidota	HP
28116.1661	Bacteroides ovatus strain BFG-107	BFG-107	Bacteroides ovatus	Bacteroides	Bacteroidaceae	Bacteroidales	Bacteroidia	Bacteroidota	HP
28116.1919	Bacteroides ovatus KR001_HIC_0032	KR001_HIC_0032	Bacteroides ovatus	Bacteroides	Bacteroidaceae	Bacteroidales	Bacteroidia	Bacteroidota	NHP
28119.4	Bacteroides zoogleoformans strain ATCC 33285	ATCC 33285	Bacteroides zoogleoformans	Bacteroides	Bacteroidaceae	Bacteroidales	Bacteroidia	Bacteroidota	HP
28129.11	Prevotella denticola strain KCOM 1525	KCOM 1525	Prevotella denticola	Prevotella	Prevotellaceae	Bacteroidales	Bacteroidia	Bacteroidota	HP
28129.55	Prevotella denticola strain F0119	F0119	Prevotella denticola	Prevotella	Prevotellaceae	Bacteroidales	Bacteroidia	Bacteroidota	NHP
28131.10	Prevotella intermedia strain OMA14	OMA14	Prevotella intermedia	Prevotella	Prevotellaceae	Bacteroidales	Bacteroidia	Bacteroidota	HP
28131.20	Prevotella intermedia strain KCOM 2837	KCOM 2837	Prevotella intermedia	Prevotella	Prevotellaceae	Bacteroidales	Bacteroidia	Bacteroidota	HP
28132.306	Prevotella melaninogenica strain F0091	F0091	Prevotella melaninogenica	Prevotella	Prevotellaceae	Bacteroidales	Bacteroidia	Bacteroidota	HP
28132.316	Prevotella melaninogenica strain F0695	F0695	Prevotella melaninogenica	Prevotella	Prevotellaceae	Bacteroidales	Bacteroidia	Bacteroidota	NHP
28133.89	Prevotella nigrescens strain F0109	F0109	Prevotella nigrescens	Prevotella	Prevotellaceae	Bacteroidales	Bacteroidia	Bacteroidota	HP
28137.14	Prevotella veroralis strain F0319	F0319	Prevotella veroralis	Prevotella	Prevotellaceae	Bacteroidales	Bacteroidia	Bacteroidota	NHP
28141.673	Cronobacter sakazakii strain GZcsf-1	GZcsf-1	Cronobacter sakazakii	Cronobacter	Enterobacteriaceae	Enterobacterales	Gammaproteobacteria	Pseudomonadota	HP
28141.915	Cronobacter sakazakii strain C757	C757	Cronobacter sakazakii	Cronobacter	Enterobacteriaceae	Enterobacterales	Gammaproteobacteria	Pseudomonadota	HP
2814653.3	Caballeronia sp. M1242	M1242	Caballeronia sp. M1242	Caballeronia	Burkholderiaceae	Burkholderiales	Betaproteobacteria	Pseudomonadota	HP
28152.31	Yersinia kristensenii strain ATCC BAA-2637	ATCC BAA-2637	Yersinia kristensenii	Yersinia	Yersiniaceae	Enterobacterales	Gammaproteobacteria	Pseudomonadota	HP
2815358.3	Leclercia sp. 4-9-1-25	4-9-1-25	Leclercia pneumoniae	Leclercia	Enterobacteriaceae	Enterobacterales	Gammaproteobacteria	Pseudomonadota	HP
2815358.4	Leclercia sp. 4-9-1-25	4-9-1-25	Leclercia pneumoniae	Leclercia	Enterobacteriaceae	Enterobacterales	Gammaproteobacteria	Pseudomonadota	HP
2815361.3	Corynebacterium sp. CNCTC7651	CNCTC7651	Corynebacterium sp. CNCTC7651	Corynebacteriaceae	Mycobacteriales	Actinomycetes	Actinomycetota	Corynebacteriaceae	HP
2816909.3	Lactococcus sp. LG1074	LG1074	Lactococcus sp. LG1074	Lactococcus	Streptococcaceae	Lactobacillales	Bacilli	Bacillota	NHP
2816910.3	Lactococcus sp. LG1267	LG1267	Lactococcus sp. LG1267	Lactococcus	Streptococcaceae	Lactobacillales	Bacilli	Bacillota	NHP
2816911.3	Lactococcus sp. LG592	LG592	Lactococcus sp. LG592	Lactococcus	Streptococcaceae	Lactobacillales	Bacilli	Bacillota	NHP
2816912.3	Lactococcus sp. LG606	LG606	Lactococcus sp. LG606	Lactococcus	Streptococcaceae	Lactobacillales	Bacilli	Bacillota	NHP
2816951.3	Salmonella sp. SAL-045	SAL-045	Salmonella sp. SAL-045	Salmonella	Enterobacteriaceae	Enterobacteriales	Gammaproteobacteria	Pseudomonadota	HP
2816952.3	Salmonella sp. SAL-007	SAL-007	Salmonella sp. SAL-007	Salmonella	Enterobacteriaceae	Enterobacteriales	Gammaproteobacteria	Pseudomonadota	HP
2816953.3	Salmonella sp. SAL-020	SAL-020	Salmonella sp. SAL-020	Salmonella	Enterobacteriaceae	Enterobacteriales	Gammaproteobacteria	Pseudomonadota	HP
28184.41	Leptospira weilii FMAS_PD2	FMAS_PD2	Leptospira weilii	Leptospira	Leptospiraceae	Leptospirales	Spirochaetia	Spirochaetota	HP
28184.42	Leptospira weilii FMAS_RT1	FMAS_RT1	Leptospira weilii	Leptospira	Leptospiraceae	Leptospirales	Spirochaetia	Spirochaetota	HP
28188.25	Capnocytophaga canimorsus strain RBWH	RBWH	Capnocytophaga canimorsus	Capnocytophaga	Flavobacteriaceae	Flavobacteriales	Flavobacteriia	Bacteroidota	HP
28188.26	Capnocytophaga canimorsus strain NCTC11921	NCTC11921	Capnocytophaga canimorsus	Capnocytophaga	Flavobacteriaceae	Flavobacteriales	Flavobacteriia	Bacteroidota	HP
2820673.3	Pseudoclavibacter sp. 125703-2019 strain 125703-19	125703-19	Pseudoclavibacter triregionum	Pseudoclavibacter	Microbacteriaceae	Micrococcales	Actinomycetes	Actinomycetota	HP
2820817.3	Aggregatibacter sp. 2125159857	2125159857	Aggregatibacter sp. 2125159857	Aggregatibacter	Pasteurellaceae	Pasteurellales	Gammaproteobacteria	Pseudomonadota	HP
2823899.4	Corynebacterium sp. CCUG 27540	CCUG 27540	Corynebacterium pseudogenitalium	Corynebacterium	Corynebacteriaceae	Mycobacteriales	Actinomycetes	Actinomycetota	NHP
282402.5	Prevotella multiformis strain F0096	F0096	Prevotella multiformis	Prevotella	Prevotellaceae	Bacteroidales	Bacteroidia	Bacteroidota	HP
283686.18	Kosakonia radicincitans strain DSM 107547	DSM 107547	Kosakonia radicincitans	Kosakonia	Enterobacteriaceae	Enterobacterales	Gammaproteobacteria	Pseudomonadota	HP
283734.1700	Staphylococcus pseudintermedius strain 53_88	53_88	Staphylococcus pseudintermedius	Staphylococcus	Staphylococcaceae	Bacillales	Bacilli	Bacillota	HP
283734.1701	Staphylococcus pseudintermedius strain 53_60	53_60	Staphylococcus pseudintermedius	Staphylococcus	Staphylococcaceae	Bacillales	Bacilli	Bacillota	HP
2841037.3	Eubacterium sp. c-25	c-25	Eubacterium sp. c-25	Eubacterium	Eubacteriaceae	Eubacteriales	Clostridia	Bacillota	NHP
28450.645	Burkholderia pseudomallei strain 2008724734	2008724734	Burkholderia pseudomallei	Burkholderia	Burkholderiaceae	Burkholderiales	Betaproteobacteria	Pseudomonadota	HP
28450.646	Burkholderia pseudomallei strain 2011756295	2011756295	Burkholderia pseudomallei	Burkholderia	Burkholderiaceae	Burkholderiales	Betaproteobacteria	Pseudomonadota	HP
2855441.3	Halomonas sp. 18071143	18071143	Halomonas sp. 18071143	Halomonas	Halomonadaceae	Oceanospirillales	Gammaproteobacteria	Pseudomonadota	HP
2857058.3	Mycobacterium sp. SMC-2	SMC-2	Mycobacterium sp. SMC-2	Mycobacterium	Mycobacteriaceae	Mycobacteriales	Actinomycetes	Actinomycetota	HP
2857059.3	Mycobacterium sp. SMC-4	SMC-4	Mycobacterium sp. SMC-4	Mycobacterium	Mycobacteriaceae	Mycobacteriales	Actinomycetes	Actinomycetota	HP
287.3878	Pseudomonas aeruginosa strain PASGNDM699	PASGNDM699	Pseudomonas aeruginosa	Pseudomonas	Pseudomonadaceae	Pseudomonadales	Gammaproteobacteria	Pseudomonadota	HP
287.5968	Pseudomonas aeruginosa strain K34-7	K34-7	Pseudomonas aeruginosa	Pseudomonas	Pseudomonadaceae	Pseudomonadales	Gammaproteobacteria	Pseudomonadota	HP
28901.17576	Salmonella enterica 143	143	Salmonella enterica	Salmonella	Enterobacteriaceae	Enterobacterales	Gammaproteobacteria	Pseudomonadota	HP
28901.17583	Salmonella enterica 2	2	Salmonella enterica	Salmonella	Enterobacteriaceae	Enterobacterales	Gammaproteobacteria	Pseudomonadota	HP
2898276.3	Streptomyces sp. MRC013	MRC013	Streptomyces sp. MRC013	Streptomyces	Streptomycetaceae	Kitasatosporales	Actinomycetes	Actinomycetota	HP
290434.9	Borreliella bavariensis PBi	PBi	Borreliella bavariensis	Borreliella	Borreliaceae	Spirochaetales	Spirochaetia	Spirochaetota	HP
291644.194	Bacteroides salyersiae strain CL06T03C19	CL06T03C19	Bacteroides salyersiae	Bacteroides	Bacteroidaceae	Bacteroidales	Bacteroidia	Bacteroidota	NHP
291644.202	Bacteroides salyersiae strain BFG-256	BFG-256	Bacteroides salyersiae	Bacteroides	Bacteroidaceae	Bacteroidales	Bacteroidia	Bacteroidota	HP
291645.91	Bacteroides nordii WAL7935	WAL7935	Bacteroides nordii	Bacteroides	Bacteroidaceae	Bacteroidales	Bacteroidia	Bacteroidota	NHP
292.297	Burkholderia cepacia strain 39628	39628	Burkholderia cepacia	Burkholderia	Burkholderiaceae	Burkholderiales	Betaproteobacteria	Pseudomonadota	HP
292800.569	Flavonifractor plautii strain NBRC 113805	NBRC 113805	Flavonifractor plautii	Flavonifractor	Oscillospiraceae	Eubacteriales	Clostridia	Bacillota	NHP
292800.696	Flavonifractor plautii KR001_HAM_0036	KR001_HAM_0036	Flavonifractor plautii	Flavonifractor	Oscillospiraceae	Eubacteriales	Clostridia	Bacillota	NHP
29318.3	Winkia neuii subsp. anitrata NY0527	NY0527	Winkia neuii	Winkia	Actinomycetaceae	Actinomycetales	Actinomycetes	Actinomycetota	HP
29380.13	Staphylococcus caprae strain JMUB590	JMUB590	Staphylococcus caprae	Staphylococcus	Staphylococcaceae	Bacillales	Bacilli	Bacillota	HP
29380.14	Staphylococcus caprae strain JMUB898	JMUB898	Staphylococcus caprae	Staphylococcus	Staphylococcaceae	Bacillales	Bacilli	Bacillota	HP
29385.323	Staphylococcus saprophyticus strain UTI-050	UTI-050	Staphylococcus saprophyticus	Staphylococcus	Staphylococcaceae	Bacillales	Bacilli	Bacillota	HP
29385.324	Staphylococcus saprophyticus strain UTI-045	UTI-045	Staphylococcus saprophyticus	Staphylococcus	Staphylococcaceae	Bacillales	Bacilli	Bacillota	HP
29388.315	Staphylococcus capitis strain XZ03	XZ03	Staphylococcus capitis	Staphylococcus	Staphylococcaceae	Bacillales	Bacilli	Bacillota	HP
29430.72	Acinetobacter haemolyticus strain AN4	AN4	Acinetobacter haemolyticus	Acinetobacter	Moraxellaceae	Moraxellales	Gammaproteobacteria	Pseudomonadota	HP
29430.76	Acinetobacter haemolyticus strain INNSZ174	INNSZ174	Acinetobacter haemolyticus	Acinetobacter	Moraxellaceae	Moraxellales	Gammaproteobacteria	Pseudomonadota	HP
29459.333	Brucella melitensis strain BwIM_ALB_46	BwIM_ALB_46	Brucella melitensis	Brucella	Brucellaceae	Hyphomicrobiales	Alphaproteobacteria	Pseudomonadota	HP
29459.360	Brucella melitensis strain BwIM_XXX_12	BwIM_XXX_12	Brucella melitensis	Brucella	Brucellaceae	Hyphomicrobiales	Alphaproteobacteria	Pseudomonadota	HP
29461.115	Brucella suis strain 7121680725	7121680725	Brucella suis	Brucella	Brucellaceae	Hyphomicrobiales	Alphaproteobacteria	Pseudomonadota	HP
29495.53	Vibrio navarrensis strain 20-VB00237	20-VB00237	Vibrio navarrensis	Vibrio	Vibrionaceae	Vibrionales	Gammaproteobacteria	Pseudomonadota	HP
29507.9	Leptospira kirschneri FMAS_PN5	FMAS_PN5	Leptospira kirschneri	Leptospira	Leptospiraceae	Leptospirales	Spirochaetia	Spirochaetota	HP
29518.255	Borreliella afzelii PBabu	PBabu	Borreliella afzelii	Borreliella	Borreliaceae	Spirochaetales	Spirochaetia	Spirochaetota	HP
29518.264	Borreliella afzelii PKL	PKL	Borreliella afzelii	Borreliella	Borreliaceae	Spirochaetales	Spirochaetia	Spirochaetota	HP
29519.455	Borreliella garinii Konnai20_clone1	Konnai20_clone1	Borreliella garinii	Borreliella	Borreliaceae	Spirochaetales	Spirochaetia	Spirochaetota	HP
29519.481	Borreliella garinii PFr	PFr	Borreliella garinii	Borreliella	Borreliaceae	Spirochaetales	Spirochaetia	Spirochaetota	HP
2986278.3	Nocardia sp. Y13_IFM12275	IFM12275	Nocardia sputorum	Nocardia	Nocardiaceae	Mycobacteriales	Actinomycetes	Actinomycetota	HP
3019098.3	Pseudomonas sp. TUM22785	TUM22785	Pseudomonas sp. TUM22785	Pseudomonas	Pseudomonadaceae	Pseudomonadales	Gammaproteobacteria	Pseudomonadota	NHP
3020826.3	Serratia sp. K-M0706	K-M0706	Serratia sp. K-M0706	Serratia	Yersiniaceae	Enterobacterales	Gammaproteobacteria	Pseudomonadota	HP
3021405.3	Serratia sp. K-E0102	K-E0102	Serratia sp. K-E0102	Serratia	Yersiniaceae	Enterobacterales	Gammaproteobacteria	Pseudomonadota	HP
303.397	Pseudomonas putida strain PP112420	PP112420	Pseudomonas putida	Pseudomonas	Pseudomonadaceae	Pseudomonadales	Gammaproteobacteria	Pseudomonadota	HP
303.750	Pseudomonas putida strain GIMC5401:PPKH-115	GIMC5401:PPKH-115	Pseudomonas putida	Pseudomonas	Pseudomonadaceae	Pseudomonadales	Gammaproteobacteria	Pseudomonadota	HP
316.449	Pseudomonas stutzeri strain NCTC10450	NCTC10450	Stutzerimonas stutzeri	Stutzerimonas	Pseudomonadaceae	Pseudomonadales	Gammaproteobacteria	Pseudomonadota	HP
32019.101	Campylobacter fetus subsp. fetus strain CITCf02	CITCf02	Campylobacter fetus	Campylobacter	Campylobacteraceae	Campylobacterales	Epsilonproteobacteria	Campylobacterota	HP
326522.8	Neisseria animaloris strain NCTC12227	NCTC12227	Neisseria animaloris	Neisseria	Neisseriaceae	Neisseriales	Betaproteobacteria	Pseudomonadota	HP
328812.163	Parabacteroides goldsteinii strain BFG-241	BFG-241	Parabacteroides goldsteinii	Parabacteroides	Tannerellaceae	Bacteroidales	Bacteroidia	Bacteroidota	HP
328813.144	Alistipes onderdonkii strain DSM 19147	DSM 19147	Alistipes onderdonkii	Alistipes	Rikenellaceae	Bacteroidales	Bacteroidia	Bacteroidota	NHP
328813.146	Alistipes onderdonkii KR001_HAM_0061	KR001_HAM_0061	Alistipes onderdonkii	Alistipes	Rikenellaceae	Bacteroidales	Bacteroidia	Bacteroidota	NHP
329.112	Ralstonia pickettii strain K-288	K-288	Ralstonia pickettii	Ralstonia	Burkholderiaceae	Burkholderiales	Betaproteobacteria	Pseudomonadota	HP
329854.496	Bacteroides intestinalis strain APC919/174	APC919/174	Bacteroides intestinalis	Bacteroides	Bacteroidaceae	Bacteroidales	Bacteroidia	Bacteroidota	NHP
329854.497	Bacteroides intestinalis strain APC919/174	APC919/174	Bacteroides intestinalis	Bacteroides	Bacteroidaceae	Bacteroidales	Bacteroidia	Bacteroidota	NHP
33010.102	Cutibacterium avidum strain KGMB09337	KGMB09337	Cutibacterium avidum	Cutibacterium	Propionibacteriaceae	Propionibacteriales	Actinomycetes	Actinomycetota	NHP
33010.142	Cutibacterium avidum TP-CV302	TP-CV302	Cutibacterium avidum	Cutibacterium	Propionibacteriaceae	Propionibacteriales	Actinomycetes	Actinomycetota	HP
33028.46	Staphylococcus saccharolyticus 13T0028	13T0028	Staphylococcus saccharolyticus	Staphylococcus	Staphylococcaceae	Bacillales	Bacilli	Bacillota	HP
33033.16	Parvimonas micra strain KCOM 1037	KCOM 1037	Parvimonas micra	Parvimonas	Peptoniphilaceae	Tissierellales	Tissierellia	Bacillota	HP
33038.863	[Ruminococcus] gnavus strain NBRC 114413	NBRC 114413	[Ruminococcus] gnavus	Mediterraneibacter	Lachnospiraceae	Eubacteriales	Clostridia	Bacillota	NHP
33043.1679	Coprococcus eutactus strain ATCC 27759	ATCC 27759	Coprococcus eutactus	Coprococcus	Lachnospiraceae	Eubacteriales	Clostridia	Bacillota	NHP
333965.11	Providencia vermicola strain P8538	P8538	Providencia vermicola	Providencia	Morganellaceae	Enterobacterales	Gammaproteobacteria	Pseudomonadota	HP
34105.36	Streptobacillus moniliformis strain FDAARGOS_310	FDAARGOS_310	Streptobacillus moniliformis	Streptobacillus	Leptotrichiaceae	Fusobacteriales	Fusobacteriia	Fusobacteriota	HP
357276.1035	Bacteroides dorei strain DSM 17855	DSM 17855	Phocaeicola dorei	Phocaeicola	Bacteroidaceae	Bacteroidales	Bacteroidia	Bacteroidota	NHP
357276.1234	Phocaeicola dorei strain CL06T03C03	CL06T03C03	Phocaeicola dorei	Phocaeicola	Bacteroidaceae	Bacteroidales	Bacteroidia	Bacteroidota	NHP
35814.79	Bordetella holmesii strain J862	J862	Bordetella holmesii	Bordetella	Alcaligenaceae	Burkholderiales	Betaproteobacteria	Pseudomonadota	HP
35814.81	Bordetella holmesii strain CIDM-BH3	CIDM-BH3	Bordetella holmesii	Bordetella	Alcaligenaceae	Burkholderiales	Betaproteobacteria	Pseudomonadota	HP
364410.4	Granulibacter bethesdensis strain NIH9.1	NIH9.1	Granulibacter bethesdensis	Granulibacter	Acetobacteraceae	Rhodospirillales	Alphaproteobacteria	Pseudomonadota	HP
364410.6	Granulibacter bethesdensis strain NIH8.1	NIH8.1	Granulibacter bethesdensis	Granulibacter	Acetobacteraceae	Rhodospirillales	Alphaproteobacteria	Pseudomonadota	HP
371601.675	Bacteroides xylanisolvens strain funn3	funn3	Bacteroides xylanisolvens	Bacteroides	Bacteroidaceae	Bacteroidales	Bacteroidia	Bacteroidota	HP
371601.815	Bacteroides xylanisolvens strain CL11T00C03	CL11T00C03	Bacteroides xylanisolvens	Bacteroides	Bacteroidaceae	Bacteroidales	Bacteroidia	Bacteroidota	NHP
37326.9	Nocardia brasiliensis strain FDAARGOS_352	FDAARGOS_352	Nocardia brasiliensis	Nocardia	Nocardiaceae	Mycobacteriales	Actinomycetes	Actinomycetota	HP
37329.12	Nocardia farcinica strain W6977	W6977	Nocardia farcinica	Nocardia	Nocardiaceae	Mycobacteriales	Actinomycetes	Actinomycetota	HP
37734.111	Enterococcus casseliflavus strain EC291	EC291	Enterococcus casseliflavus	Enterococcus	Enterococcaceae	Lactobacillales	Bacilli	Bacillota	HP
37734.92	Enterococcus casseliflavus strain 4928STDY7387870	4928STDY7387870	Enterococcus casseliflavus	Enterococcus	Enterococcaceae	Lactobacillales	Bacilli	Bacillota	NHP
379893.15	Trabulsiella odontotermitis TBY01	TBY01	Trabulsiella odontotermitis	Trabulsiella	Enterobacteriaceae	Enterobacterales	Gammaproteobacteria	Pseudomonadota	HP
38303.38	Corynebacterium pseudogenitalium CCUG 27540	CCUG 27540	Corynebacterium pseudogenitalium	Corynebacterium	Corynebacteriaceae	Mycobacteriales	Actinomycetes	Actinomycetota	NHP
38313.141	Shewanella algae strain CCU4051	CCU4051	Shewanella algae	Shewanella	Shewanellaceae	Alteromonadales	Gammaproteobacteria	Pseudomonadota	HP
38313.144	Shewanella algae strain CCU4052	CCU4052	Shewanella algae	Shewanella	Shewanellaceae	Alteromonadales	Gammaproteobacteria	Pseudomonadota	HP
38323.52	Bartonella henselae G-5436	G-5436	Bartonella henselae	Bartonella	Bartonellaceae	Hyphomicrobiales	Alphaproteobacteria	Pseudomonadota	HP
38323.55	Bartonella henselae Marseille/ URLLY-8	Marseille/ URLLY-8	Bartonella henselae	Bartonella	Bartonellaceae	Hyphomicrobiales	Alphaproteobacteria	Pseudomonadota	HP
384638.11	[Bacteroides] pectinophilus strain ATCC 43243	ATCC 43243	[Bacteroides] pectinophilus	-	-	Eubacteriales	Clostridia	Bacillota	NHP
38504.9	Ureaplasma parvum serovar 3 strain OMC-P162	OMC-P162	Ureaplasma parvum	Ureaplasma	Mycoplasmataceae	Mycoplasmatales	Mollicutes	Mycoplasmatota	HP
392021.14	Rickettsia rickettsii str. 'Sheila Smith'	Sheila Smith	Rickettsia rickettsii	Rickettsia	Rickettsiaceae	Rickettsiales	Alphaproteobacteria	Pseudomonadota	HP
39486.544	Dorea formicigenerans strain ATCC 27755	ATCC 27755	Dorea formicigenerans	Dorea	Lachnospiraceae	Eubacteriales	Clostridia	Bacillota	NHP
39492.622	[Eubacterium] siraeum strain DSM 15702	DSM 15702	[Eubacterium] siraeum	-	Oscillospiraceae	Eubacteriales	Clostridia	Bacillota	NHP
39496.427	Eubacterium ventriosum strain ATCC 27560	ATCC 27560	Eubacterium ventriosum	Eubacterium	Eubacteriaceae	Eubacteriales	Clostridia	Bacillota	NHP
394964.3	Corynebacterium hansenii DSM 45109	DSM 45109	Corynebacterium hansenii	Corynebacteriaceae	Mycobacteriales	Actinomycetes	Actinomycetota	Corynebacteriaceae	HP
40041.383	Streptococcus equi subsp. zooepidemicus strain B630793	B630793	Streptococcus equi	Streptococcus	Streptococcaceae	Lactobacillales	Bacilli	Bacillota	HP
40041.56	Streptococcus equi subsp. zooepidemicus strain NCTC12090	NCTC12090	Streptococcus equi	Streptococcus	Streptococcaceae	Lactobacillales	Bacilli	Bacillota	HP
40215.119	Acinetobacter junii strain CAM121	CAM121	Acinetobacter junii	Acinetobacter	Moraxellaceae	Moraxellales	Gammaproteobacteria	Pseudomonadota	HP
40216.95	Acinetobacter radioresistens strain FDAARGOS_731	FDAARGOS_731	Acinetobacter radioresistens	Acinetobacter	Moraxellaceae	Moraxellales	Gammaproteobacteria	Pseudomonadota	NHP
40324.1714	Stenotrophomonas maltophilia strain UHH_PC240	UHH_PC240	Stenotrophomonas maltophilia	Stenotrophomonas	Xanthomonadaceae	Xanthomonadales	Gammaproteobacteria	Pseudomonadota	HP
40324.2327	Stenotrophomonas maltophilia SCAID WND1-2022 (370) strain SCAID WND1-2022 (370)	SCAID WND1-2022 (370)	Stenotrophomonas maltophilia	Stenotrophomonas	Xanthomonadaceae	Xanthomonadales	Gammaproteobacteria	Pseudomonadota	HP
408139.4	Leptospira kmetyi strain LS 001/16	LS 001/16	Leptospira kmetyi	Leptospira	Leptospiraceae	Leptospirales	Spirochaetia	Spirochaetota	HP
411459.40	Blautia obeum ATCC 29174	ATCC 29174	Blautia obeum	Blautia	Lachnospiraceae	Eubacteriales	Clostridia	Bacillota	NHP
411470.52	[Ruminococcus] gnavus ATCC 29149	ATCC 29149	[Ruminococcus] gnavus	Mediterraneibacter	Lachnospiraceae	Eubacteriales	Clostridia	Bacillota	NHP
411490.43	Anaerostipes caccae L1-92 strain DSM 14662	DSM 14662	Anaerostipes caccae	Anaerostipes	Lachnospiraceae	Eubacteriales	Clostridia	Bacillota	NHP
423477.9	Veillonella rogosae KCOM 3468	KCOM 3468	Veillonella rogosae	Veillonella	Veillonellaceae	Veillonellales	Negativicutes	Bacillota	HP
428126.20	[Clostridium] spiroforme DSM 1552	DSM 1552	Thomasclavelia spiroformis	Thomasclavelia	Coprobacillaceae	Erysipelotrichales	Erysipelotrichia	Bacillota	NHP
42897.163	Shigella flexneri 2a Sflex 21-42	Sflex 21-42	Shigella flexneri	Shigella	Enterobacteriaceae	Enterobacterales	Gammaproteobacteria	Pseudomonadota	HP
436397.4	Streptomyces sudanensis SD 504	SD 504	Streptomyces sudanensis	Streptomyces	Streptomycetaceae	Kitasatosporales	Actinomycetes	Actinomycetota	HP
43770.574	Corynebacterium striatum strain 215	215	Corynebacterium striatum	Corynebacterium	Corynebacteriaceae	Mycobacteriales	Actinomycetes	Actinomycetota	HP
43770.575	Corynebacterium striatum strain 216	216	Corynebacterium striatum	Corynebacterium	Corynebacteriaceae	Mycobacteriales	Actinomycetes	Actinomycetota	HP
437897.508	Megamonas funiformis strain NBRC 114415	NBRC 114415	Megamonas funiformis	Megamonas	Selenomonadaceae	Selenomonadales	Negativicutes	Bacillota	NHP
438033.9	Ruminococcus gauvreauii strain DSM 19829	DSM 19829	Ruminococcus gauvreauii	Ruminococcus	Oscillospiraceae	Eubacteriales	Clostridia	Bacillota	NHP
439334.332	Mycobacterium avium subsp. hominissuis strain HP17	HP17	Mycobacterium avium	Mycobacterium	Mycobacteriaceae	Mycobacteriales	Actinomycetes	Actinomycetota	HP
439334.462	Mycobacterium avium subsp. hominissuis strain 101034	101034	Mycobacterium avium	Mycobacterium	Mycobacteriaceae	Mycobacteriales	Actinomycetes	Actinomycetota	HP
446.637	Legionella pneumophila strain ST23	ST23	Legionella pneumophila	Legionella	Legionellaceae	Legionellales	Gammaproteobacteria	Pseudomonadota	HP
446.638	Legionella pneumophila strain ST62	ST62	Legionella pneumophila	Legionella	Legionellaceae	Legionellales	Gammaproteobacteria	Pseudomonadota	HP
449673.71	Bacteroides stercoris ATCC 43183	ATCC 43183	Bacteroides stercoris	Bacteroides	Bacteroidaceae	Bacteroidales	Bacteroidia	Bacteroidota	NHP
450.24	Legionella longbeachae strain FDAARGOS_201	FDAARGOS_201	Legionella longbeachae	Legionella	Legionellaceae	Legionellales	Gammaproteobacteria	Pseudomonadota	HP
450.89	Legionella longbeachae strain B1445CHC	B1445CHC	Legionella longbeachae	Legionella	Legionellaceae	Legionellales	Gammaproteobacteria	Pseudomonadota	HP
455432.5	Nocardia terpenica strain NC_YFY_NT001	NC_YFY_NT001	Nocardia terpenica	Nocardia	Nocardiaceae	Mycobacteriales	Actinomycetes	Actinomycetota	HP
45851.818	Butyrivibrio crossotus strain DSM 2876	DSM 2876	Butyrivibrio crossotus	Butyrivibrio	Lachnospiraceae	Eubacteriales	Clostridia	Bacillota	NHP
459472.19	Planomicrobium glaciei strain NRL-ATB46093	NRL-ATB46093	Planococcus glaciei	Planococcus	Planococcaceae	Bacillales	Bacilli	Bacillota	HP
46503.2259	Parabacteroides merdae strain CL06T03C08	CL06T03C08	Parabacteroides merdae	Parabacteroides	Tannerellaceae	Bacteroidales	Bacteroidia	Bacteroidota	NHP
46503.2290	Parabacteroides merdae strain BFG-280	BFG-280	Parabacteroides merdae	Parabacteroides	Tannerellaceae	Bacteroidales	Bacteroidia	Bacteroidota	HP
46506.2050	Bacteroides stercoris strain BFG-121	BFG-121	Bacteroides stercoris	Bacteroides	Bacteroidaceae	Bacteroidales	Bacteroidia	Bacteroidota	HP
470.18710	Acinetobacter baumannii strain 2021CK-01408	2021CK-01408	Acinetobacter baumannii	Acinetobacter	Moraxellaceae	Moraxellales	Gammaproteobacteria	Pseudomonadota	HP
470.18711	Acinetobacter baumannii strain 2021CK-01332	2021CK-01332	Acinetobacter baumannii	Acinetobacter	Moraxellaceae	Moraxellales	Gammaproteobacteria	Pseudomonadota	HP
470146.24	Coprococcus comes ATCC 27758	ATCC 27758	Coprococcus comes	Coprococcus	Lachnospiraceae	Eubacteriales	Clostridia	Bacillota	NHP
470565.129	Prevotella histicola strain F0411	F0411	Prevotella histicola	Prevotella	Prevotellaceae	Bacteroidales	Bacteroidia	Bacteroidota	HP
471875.138	[Ruminococcus] lactaris ATCC 29176	ATCC 29176	[Ruminococcus] lactaris	Mediterraneibacter	Lachnospiraceae	Eubacteriales	Clostridia	Bacillota	NHP
47678.1127	Bacteroides caccae strain BFG-100	BFG-100	Bacteroides caccae	Bacteroides	Bacteroidaceae	Bacteroidales	Bacteroidia	Bacteroidota	HP
47715.500	Lactobacillus rhamnosus strain LR-B1	LR-B1	Lacticaseibacillus rhamnosus	Lacticaseibacillus	Lactobacillaceae	Lactobacillales	Bacilli	Bacillota	HP
47715.630	Lactobacillus rhamnosus strain BIO6870	BIO6870	Lacticaseibacillus rhamnosus	Lacticaseibacillus	Lactobacillaceae	Lactobacillales	Bacilli	Bacillota	NHP
47770.266	Lactobacillus crispatus strain AB70	AB70	Lactobacillus crispatus	Lactobacillus	Lactobacillaceae	Lactobacillales	Bacilli	Bacillota	HP
47770.918	Lactobacillus crispatus strain Lc1226	Lc1226	Lactobacillus crispatus	Lactobacillus	Lactobacillaceae	Lactobacillales	Bacilli	Bacillota	NHP
478749.17	Marvinbryantia formatexigens DSM 14469	DSM 14469	Marvinbryantia formatexigens	Marvinbryantia	Lachnospiraceae	Eubacteriales	Clostridia	Bacillota	NHP
480.268	Moraxella catarrhalis strain FDAARGOS_213	FDAARGOS_213	Moraxella catarrhalis	Moraxella	Moraxellaceae	Moraxellales	Gammaproteobacteria	Pseudomonadota	NHP
480.269	Moraxella catarrhalis strain CCRI-195ME	CCRI-195ME	Moraxella catarrhalis	Moraxella	Moraxellaceae	Moraxellales	Gammaproteobacteria	Pseudomonadota	HP
482957.39	Burkholderia lata strain A05	A05	Burkholderia lata	Burkholderia	Burkholderiaceae	Burkholderiales	Betaproteobacteria	Pseudomonadota	HP
48296.217	Acinetobacter pittii strain HUMV-6483	HUMV-6483	Acinetobacter pittii	Acinetobacter	Moraxellaceae	Moraxellales	Gammaproteobacteria	Pseudomonadota	HP
48296.366	Acinetobacter pittii strain C54	C54	Acinetobacter pittii	Acinetobacter	Moraxellaceae	Moraxellales	Gammaproteobacteria	Pseudomonadota	HP
485.1347	Neisseria gonorrhoeae strain RIVM0610	RIVM0610	Neisseria gonorrhoeae	Neisseria	Neisseriaceae	Neisseriales	Betaproteobacteria	Pseudomonadota	HP
485.1348	Neisseria gonorrhoeae strain RIVM0640	RIVM0640	Neisseria gonorrhoeae	Neisseria	Neisseriaceae	Neisseriales	Betaproteobacteria	Pseudomonadota	HP
486698.6	Mycobacterium riyadhense strain NTM	NTM	Mycobacterium riyadhense	Mycobacterium	Mycobacteriaceae	Mycobacteriales	Actinomycetes	Actinomycetota	HP
487.1231	Neisseria meningitidis strain 38277	38277	Neisseria meningitidis	Neisseria	Neisseriaceae	Neisseriales	Betaproteobacteria	Pseudomonadota	NHP
487.1302	Neisseria meningitidis strain FDAARGOS_211	FDAARGOS_211	Neisseria meningitidis	Neisseria	Neisseriaceae	Neisseriales	Betaproteobacteria	Pseudomonadota	HP
488447.211	Burkholderia contaminans strain SCAID TST1-2021 (11/270) strain SCAID TST1-2021 (11/270) strain SCAID TST1-2021 (11/270)	SCAID TST1-2021 (11/270)	Burkholderia contaminans	Burkholderia	Burkholderiaceae	Burkholderiales	Betaproteobacteria	Pseudomonadota	HP
490.259	Neisseria sicca strain NS20201025	NS20201025	Neisseria sicca	Neisseria	Neisseriaceae	Neisseriales	Betaproteobacteria	Pseudomonadota	HP
490.6	Neisseria sicca strain FDAARGOS_260	FDAARGOS_260	Neisseria sicca	Neisseria	Neisseriaceae	Neisseriales	Betaproteobacteria	Pseudomonadota	HP
492670.1315	Bacillus velezensis LOH112	LOH112	Bacillus velezensis	Bacillus	Bacillaceae	Bacillales	Bacilli	Bacillota	NHP
49283.17	Paenibacillus thiaminolyticus strain Mbale	Mbale	Paenibacillus thiaminolyticus	Paenibacillus	Paenibacillaceae	Bacillales	Bacilli	Bacillota	HP
504.107	Kingella kingae strain F41215CHC	F41215CHC	Kingella kingae	Kingella	Neisseriaceae	Neisseriales	Betaproteobacteria	Pseudomonadota	HP
50719.19	Vibrio diabolicus strain FDAARGOS_96	FDAARGOS_96	Vibrio diabolicus	Vibrio	Vibrionaceae	Vibrionales	Gammaproteobacteria	Pseudomonadota	HP
50719.21	Vibrio diabolicus strain FDAARGOS_105	FDAARGOS_105	Vibrio diabolicus	Vibrio	Vibrionaceae	Vibrionales	Gammaproteobacteria	Pseudomonadota	HP
512402.24	Mycobacterium heraklionense SVM_VP21	SVM_VP21	Mycolicibacter heraklionensis	Mycolicibacter	Mycobacteriaceae	Mycobacteriales	Actinomycetes	Actinomycetota	NHP
518636.99	[Clostridium] asparagiforme DSM 15981	DSM 15981	Enterocloster asparagiformis	Enterocloster	Lachnospiraceae	Eubacteriales	Clostridia	Bacillota	NHP
519.98	Bordetella parapertussis strain CIDM-BPP2	CIDM-BPP2	Bordetella parapertussis	Bordetella	Alcaligenaceae	Burkholderiales	Betaproteobacteria	Pseudomonadota	HP
520.1140	Bordetella pertussis strain J697	J697	Bordetella pertussis	Bordetella	Alcaligenaceae	Burkholderiales	Betaproteobacteria	Pseudomonadota	HP
520.739	Bordetella pertussis strain J473	J473	Bordetella pertussis	Bordetella	Alcaligenaceae	Burkholderiales	Betaproteobacteria	Pseudomonadota	HP
525283.9	Fusobacterium nucleatum subsp. nucleatum ATCC 23726	ATCC 23726	Fusobacterium nucleatum	Fusobacterium	Fusobacteriaceae	Fusobacteriales	Fusobacteriia	Fusobacteriota	NHP
53345.73	Enterococcus durans strain 4928STDY7071430	4928STDY7071430	Enterococcus durans	Enterococcus	Enterococcaceae	Lactobacillales	Bacilli	Bacillota	NHP
53345.74	Enterococcus durans strain 4928STDY7387704	4928STDY7387704	Enterococcus durans	Enterococcus	Enterococcaceae	Lactobacillales	Bacilli	Bacillota	NHP
53436.7	Treponema pallidum subsp. endemicum C77	C77	Treponema pallidum	Treponema	Treponemataceae	Spirochaetales	Spirochaetia	Spirochaetota	HP
537006.36	Parabacteroides johnsonii DSM 18315	DSM 18315	Parabacteroides johnsonii	Parabacteroides	Tannerellaceae	Bacteroidales	Bacteroidia	Bacteroidota	NHP
537007.56	Blautia hansenii DSM 20583	DSM 20583	Blautia hansenii	Blautia	Lachnospiraceae	Eubacteriales	Clostridia	Bacillota	NHP
537011.447	Prevotella copri DSM 18205	DSM 18205	Segatella copri	Segatella	Prevotellaceae	Bacteroidales	Bacteroidia	Bacteroidota	NHP
539813.21	Enterobacter mori strain 08-091	08-091	Enterobacter mori	Enterobacter	Enterobacteriaceae	Enterobacterales	Gammaproteobacteria	Pseudomonadota	HP
54005.7	Peptoniphilus harei strain NCTC13077	NCTC13077	Peptoniphilus harei	Peptoniphilus	Peptoniphilaceae	Tissierellales	Tissierellia	Bacillota	HP
54006.4	Peptoniphilus ivorii strain NCTC13079	NCTC13079	Peptoniphilus ivorii	Peptoniphilus	Peptoniphilaceae	Tissierellales	Tissierellia	Bacillota	HP
54291.111	Raoultella ornithinolytica strain YDC775_2	YDC775_2	Raoultella ornithinolytica	Raoultella	Enterobacteriaceae	Enterobacterales	Gammaproteobacteria	Pseudomonadota	HP
54291.34	Raoultella ornithinolytica strain Ro24724	Ro24724	Raoultella ornithinolytica	Raoultella	Enterobacteriaceae	Enterobacterales	Gammaproteobacteria	Pseudomonadota	HP
544645.229	Butyricimonas virosa strain DSM 23226	DSM 23226	Butyricimonas virosa	Butyricimonas	Odoribacteraceae	Bacteroidales	Bacteroidia	Bacteroidota	NHP
545.36	Citrobacter koseri strain 0123A_53_520	0123A_53_520	Citrobacter koseri	Citrobacter	Enterobacteriaceae	Enterobacterales	Gammaproteobacteria	Pseudomonadota	NHP
545.38	Citrobacter koseri strain FDAARGOS_287	FDAARGOS_287	Citrobacter koseri	Citrobacter	Enterobacteriaceae	Enterobacterales	Gammaproteobacteria	Pseudomonadota	HP
546.1609	Citrobacter freundii CF1807	CF1807	Citrobacter freundii	Citrobacter	Enterobacteriaceae	Enterobacterales	Gammaproteobacteria	Pseudomonadota	HP
546.1782	Citrobacter freundii CF5125	CF5125	Citrobacter freundii	Citrobacter	Enterobacteriaceae	Enterobacterales	Gammaproteobacteria	Pseudomonadota	HP
548.1099	Klebsiella aerogenes 4417	4417	Klebsiella aerogenes	Klebsiella	Enterobacteriaceae	Enterobacterales	Gammaproteobacteria	Pseudomonadota	HP
548.614	Klebsiella aerogenes strain 4928STDY7071344	4928STDY7071344	Klebsiella aerogenes	Klebsiella	Enterobacteriaceae	Enterobacterales	Gammaproteobacteria	Pseudomonadota	NHP
550.1583	Enterobacter cloacae strain 20710	20710	Enterobacter cloacae	Enterobacter	Enterobacteriaceae	Enterobacterales	Gammaproteobacteria	Pseudomonadota	HP
550.2451	Enterobacter cloacae strain 4928STDY7071160	4928STDY7071160	Enterobacter cloacae	Enterobacter	Enterobacteriaceae	Enterobacterales	Gammaproteobacteria	Pseudomonadota	NHP
556259.32	Bacteroides sp. D2	D2	Bacteroides sp. D2	Bacteroides	Bacteroidaceae	Bacteroidales	Bacteroidia	Bacteroidota	NHP
556499.3	Propionibacterium acidifaciens strain FDAARGOS_576 strain Not applicable	Not applicable	Propionibacterium acidifaciens	Propionibacterium	Propionibacteriaceae	Propionibacteriales	Actinomycetes	Actinomycetota	HP
562.29122	Escherichia coli strain 97-3250	97-3250	Escherichia coli	Escherichia	Enterobacteriaceae	Enterobacterales	Gammaproteobacteria	Pseudomonadota	HP
562.68395	Escherichia coli strain G6/7	G6/7	Escherichia coli	Escherichia	Enterobacteriaceae	Enterobacterales	Gammaproteobacteria	Pseudomonadota	NHP
564.44	Escherichia fergusonii strain ATCC 35473	ATCC 35473	Escherichia fergusonii	Escherichia	Enterobacteriaceae	Enterobacterales	Gammaproteobacteria	Pseudomonadota	HP
564.45	Escherichia fergusonii strain ATCC 35471	ATCC 35471	Escherichia fergusonii	Escherichia	Enterobacteriaceae	Enterobacterales	Gammaproteobacteria	Pseudomonadota	HP
565.13	Atlantibacter hermannii strain ATCC 33651	ATCC 33651	Atlantibacter hermannii	Atlantibacter	Enterobacteriaceae	Enterobacterales	Gammaproteobacteria	Pseudomonadota	HP
566.7	Pseudescherichia vulneris strain 4928STDY7071515	4928STDY7071515	Pseudescherichia vulneris	Pseudescherichia	Enterobacteriaceae	Enterobacterales	Gammaproteobacteria	Pseudomonadota	NHP
571.213	Klebsiella oxytoca strain CAV1752	CAV1752	Klebsiella oxytoca	Klebsiella	Enterobacteriaceae	Enterobacterales	Gammaproteobacteria	Pseudomonadota	HP
571.731	Klebsiella oxytoca strain 4928STDY7071187	4928STDY7071187	Klebsiella oxytoca	Klebsiella	Enterobacteriaceae	Enterobacterales	Gammaproteobacteria	Pseudomonadota	NHP
573.51886	Klebsiella pneumoniae KpST17-2177	KpST17-2177	Klebsiella pneumoniae	Klebsiella	Enterobacteriaceae	Enterobacterales	Gammaproteobacteria	Pseudomonadota	NHP
573.52176	Klebsiella pneumoniae NU-CRE047	NU-CRE047	Klebsiella pneumoniae	Klebsiella	Enterobacteriaceae	Enterobacterales	Gammaproteobacteria	Pseudomonadota	HP
57706.158	Citrobacter braakii strain DY2019	DY2019	Citrobacter braakii	Citrobacter	Enterobacteriaceae	Enterobacterales	Gammaproteobacteria	Pseudomonadota	HP
57706.19	Citrobacter braakii strain FDAARGOS_253	FDAARGOS_253	Citrobacter braakii	Citrobacter	Enterobacteriaceae	Enterobacterales	Gammaproteobacteria	Pseudomonadota	HP
57975.30	Burkholderia thailandensis strain FDAARGOS_238	FDAARGOS_238	Burkholderia thailandensis	Burkholderia	Burkholderiaceae	Burkholderiales	Betaproteobacteria	Pseudomonadota	HP
57975.47	Burkholderia thailandensis strain BPM	BPM	Burkholderia thailandensis	Burkholderia	Burkholderiaceae	Burkholderiales	Betaproteobacteria	Pseudomonadota	HP
582.561	Morganella morganii strain MM50821	MM50821	Morganella morganii	Morganella	Morganellaceae	Enterobacterales	Gammaproteobacteria	Pseudomonadota	HP
582.562	Morganella morganii strain MM51087	MM51087	Morganella morganii	Morganella	Morganellaceae	Enterobacterales	Gammaproteobacteria	Pseudomonadota	HP
58231.6	Treponema medium strain ATCC 700293	ATCC 700293	Treponema medium	Treponema	Treponemataceae	Spirochaetales	Spirochaetia	Spirochaetota	HP
584.1606	Proteus mirabilis strain PM52260	PM52260	Proteus mirabilis	Proteus	Morganellaceae	Enterobacterales	Gammaproteobacteria	Pseudomonadota	HP
584.1635	Proteus mirabilis strain PM52812	PM52812	Proteus mirabilis	Proteus	Morganellaceae	Enterobacterales	Gammaproteobacteria	Pseudomonadota	HP
585.123	Proteus vulgaris strain CCU063	CCU063	Proteus vulgaris	Proteus	Morganellaceae	Enterobacterales	Gammaproteobacteria	Pseudomonadota	HP
587.514	Providencia rettgeri 12105	12105	Providencia rettgeri	Providencia	Morganellaceae	Enterobacterales	Gammaproteobacteria	Pseudomonadota	HP
587.58	Providencia rettgeri strain FDAARGOS_330	FDAARGOS_330	Providencia rettgeri	Providencia	Morganellaceae	Enterobacterales	Gammaproteobacteria	Pseudomonadota	HP
588.211	Providencia stuartii strain 3347685	3347685	Providencia stuartii	Providencia	Morganellaceae	Enterobacterales	Gammaproteobacteria	Pseudomonadota	HP
588.252	Providencia stuartii CMC-4104	CMC-4104	Providencia stuartii	Providencia	Morganellaceae	Enterobacterales	Gammaproteobacteria	Pseudomonadota	HP
59561.31	Trueperella bernardiae UMB8254	UMB8254	Trueperella bernardiae	Trueperella	Actinomycetaceae	Actinomycetales	Actinomycetes	Actinomycetota	NHP
59843.9	Paenibacillus glucanolyticus strain W10507	W10507	Paenibacillus glucanolyticus	Paenibacillus	Paenibacillaceae	Bacillales	Bacilli	Bacillota	NHP
615.650	Serratia marcescens strain CAV1761	CAV1761	Serratia marcescens	Serratia	Yersiniaceae	Enterobacterales	Gammaproteobacteria	Pseudomonadota	HP
615.999	Serratia marcescens strain 4928STDY7387938	4928STDY7387938	Serratia marcescens	Serratia	Yersiniaceae	Enterobacterales	Gammaproteobacteria	Pseudomonadota	NHP
61645.543	Enterobacter asburiae AR2284-yvys	AR2284-yvys	Enterobacter asburiae	Enterobacter	Enterobacteriaceae	Enterobacterales	Gammaproteobacteria	Pseudomonadota	HP
61645.637	Enterobacter asburiae 2497	2497	Enterobacter asburiae	Enterobacter	Enterobacteriaceae	Enterobacterales	Gammaproteobacteria	Pseudomonadota	HP
621.221	Shigella boydii strain ATCC 35964	ATCC 35964	Shigella boydii	Shigella	Enterobacteriaceae	Enterobacterales	Gammaproteobacteria	Pseudomonadota	HP
621.322	Shigella boydii strain 600690	600690	Shigella boydii	Shigella	Enterobacteriaceae	Enterobacterales	Gammaproteobacteria	Pseudomonadota	HP
622.437	Shigella dysenteriae strain ATCC 49347	ATCC 49347	Shigella dysenteriae	Shigella	Enterobacteriaceae	Enterobacterales	Gammaproteobacteria	Pseudomonadota	HP
622.521	Shigella dysenteriae strain CFSAN029786	CFSAN029786	Shigella dysenteriae	Shigella	Enterobacteriaceae	Enterobacterales	Gammaproteobacteria	Pseudomonadota	HP
623.1852	Shigella flexneri 3160_NCHU22	3160_NCHU22	Shigella flexneri	Shigella	Enterobacteriaceae	Enterobacterales	Gammaproteobacteria	Pseudomonadota	HP
624.1185	Shigella sonnei strain 75/02	75/02	Shigella sonnei	Shigella	Enterobacteriaceae	Enterobacterales	Gammaproteobacteria	Pseudomonadota	HP
624.1285	Shigella sonnei strain CFSAN030807	CFSAN030807	Shigella sonnei	Shigella	Enterobacteriaceae	Enterobacterales	Gammaproteobacteria	Pseudomonadota	HP
626932.184	Alistipes indistinctus strain 2BBH45	2BBH45	Alistipes indistinctus	Alistipes	Rikenellaceae	Bacteroidales	Bacteroidia	Bacteroidota	NHP
632.705	Yersinia pestis strain S19960127	S19960127	Yersinia pestis	Yersinia	Yersiniaceae	Enterobacterales	Gammaproteobacteria	Pseudomonadota	HP
632.861	Yersinia pestis strain R	R	Yersinia pestis	Yersinia	Yersiniaceae	Enterobacterales	Gammaproteobacteria	Pseudomonadota	HP
633.316	Yersinia pseudotuberculosis strain 598	598	Yersinia pseudotuberculosis	Yersinia	Yersiniaceae	Enterobacterales	Gammaproteobacteria	Pseudomonadota	HP
633.88	Yersinia pseudotuberculosis strain NZYP4713	NZYP4713	Yersinia pseudotuberculosis	Yersinia	Yersiniaceae	Enterobacterales	Gammaproteobacteria	Pseudomonadota	HP
638301.55	Granulicatella adiacens ATCC 49175	ATCC 49175	Granulicatella adiacens	Granulicatella	Carnobacteriaceae	Lactobacillales	Bacilli	Bacillota	NHP
644.199	Aeromonas hydrophila strain ZYAH75	ZYAH75	Aeromonas hydrophila	Aeromonas	Aeromonadaceae	Aeromonadales	Gammaproteobacteria	Pseudomonadota	HP
644.996	Aeromonas hydrophila YURI 17	YURI 17	Aeromonas hydrophila	Aeromonas	Aeromonadaceae	Aeromonadales	Gammaproteobacteria	Pseudomonadota	HP
648.938	Aeromonas caviae SVJ23	SVJ23	Aeromonas caviae	Aeromonas	Aeromonadaceae	Aeromonadales	Gammaproteobacteria	Pseudomonadota	HP
648.973	Aeromonas caviae AC1520	AC1520	Aeromonas caviae	Aeromonas	Aeromonadaceae	Aeromonadales	Gammaproteobacteria	Pseudomonadota	HP
649756.2867	Anaerostipes hadrus KR001_HIC_0005	KR001_HIC_0005	Anaerostipes hadrus	Anaerostipes	Lachnospiraceae	Eubacteriales	Clostridia	Bacillota	NHP
650.44	Aeromonas jandaei strain JUNP479	JUNP479	Aeromonas jandaei	Aeromonas	Aeromonadaceae	Aeromonadales	Gammaproteobacteria	Pseudomonadota	HP
65058.242	Corynebacterium ulcerans strain 0211	0211	Corynebacterium ulcerans	Corynebacterium	Corynebacteriaceae	Mycobacteriales	Actinomycetes	Actinomycetota	HP
65058.243	Corynebacterium ulcerans strain FH2016-1	FH2016-1	Corynebacterium ulcerans	Corynebacterium	Corynebacteriaceae	Mycobacteriales	Actinomycetes	Actinomycetota	HP
654.877	Aeromonas veronii ANYA 18661	ANYA 18661	Aeromonas veronii	Aeromonas	Aeromonadaceae	Aeromonadales	Gammaproteobacteria	Pseudomonadota	HP
654.888	Aeromonas veronii ANYA 15694	ANYA 15694	Aeromonas veronii	Aeromonas	Aeromonadaceae	Aeromonadales	Gammaproteobacteria	Pseudomonadota	HP
664662.50	Borreliella bavariensis strain A104S	A104S	Borreliella bavariensis	Borreliella	Borreliaceae	Spirochaetales	Spirochaetia	Spirochaetota	HP
666.5228	Vibrio cholerae strain VC1374	VC1374	Vibrio cholerae	Vibrio	Vibrionaceae	Vibrionales	Gammaproteobacteria	Pseudomonadota	HP
666.6286	Vibrio cholerae CNRVC190243	CNRVC190243	Vibrio cholerae	Vibrio	Vibrionaceae	Vibrionales	Gammaproteobacteria	Pseudomonadota	HP
670.1228	Vibrio parahaemolyticus strain MAVP-R	MAVP-R	Vibrio parahaemolyticus	Vibrio	Vibrionaceae	Vibrionales	Gammaproteobacteria	Pseudomonadota	HP
670.6485	Vibrio parahaemolyticus RMDVP1	RMDVP1	Vibrio parahaemolyticus	Vibrio	Vibrionaceae	Vibrionales	Gammaproteobacteria	Pseudomonadota	HP
672.1173	Vibrio vulnificus strain Vv180806	Vv180806	Vibrio vulnificus	Vibrio	Vibrionaceae	Vibrionales	Gammaproteobacteria	Pseudomonadota	HP
672.2012	Vibrio vulnificus VV2014DJH	VV2014DJH	Vibrio vulnificus	Vibrio	Vibrionaceae	Vibrionales	Gammaproteobacteria	Pseudomonadota	HP
674529.279	Bacteroides faecis strain BFG-108	BFG-108	Bacteroides faecis	Bacteroides	Bacteroidaceae	Bacteroidales	Bacteroidia	Bacteroidota	HP
674529.358	Bacteroides faecis WAL8736	WAL8736	Bacteroides faecis	Bacteroides	Bacteroidaceae	Bacteroidales	Bacteroidia	Bacteroidota	NHP
676.30	Vibrio fluvialis strain 12605	12605	Vibrio fluvialis	Vibrio	Vibrionaceae	Vibrionales	Gammaproteobacteria	Pseudomonadota	HP
676.375	Vibrio fluvialis ATCC 33809	ATCC 33809	Vibrio fluvialis	Vibrio	Vibrionaceae	Vibrionales	Gammaproteobacteria	Pseudomonadota	HP
67824.3	Citrobacter farmeri strain AUSMDU00008141	AUSMDU00008141	Citrobacter farmeri	Citrobacter	Enterobacteriaceae	Enterobacterales	Gammaproteobacteria	Pseudomonadota	HP
67826.48	Citrobacter sedlakii strain 3347089II	3347089II	Citrobacter sedlakii	Citrobacter	Enterobacteriaceae	Enterobacterales	Gammaproteobacteria	Pseudomonadota	HP
67827.18	Citrobacter werkmanii strain UMH18	UMH18	Citrobacter werkmanii	Citrobacter	Enterobacteriaceae	Enterobacterales	Gammaproteobacteria	Pseudomonadota	HP
678932.20	Auritidibacter ignavus BABAE-1	BABAE-1	Auritidibacter ignavus	Auritidibacter	Micrococcaceae	Micrococcales	Actinomycetes	Actinomycetota	HP
678932.23	Auritidibacter ignavus BABAE-6	BABAE-6	Auritidibacter ignavus	Auritidibacter	Micrococcaceae	Micrococcales	Actinomycetes	Actinomycetota	HP
679190.26	Prevotella buccalis ATCC 35310	ATCC 35310	Hoylesella buccalis	Hoylesella	Prevotellaceae	Bacteroidales	Bacteroidia	Bacteroidota	NHP
679663.4	Corynebacterium canis DSM 45402	DSM 45402	Corynebacterium canis	Corynebacterium	Corynebacteriaceae	Mycobacteriales	Actinomycetes	Actinomycetota	HP
693750.17	Brucella sp. BO2	BO2	Brucella sp. BO2	Brucella	Brucellaceae	Hyphomicrobiales	Alphaproteobacteria	Pseudomonadota	HP
69710.20	Treponema vincentii OMZ 804	OMZ 804	Treponema vincentii	Treponema	Treponemataceae	Spirochaetales	Spirochaetia	Spirochaetota	HP
69710.23	Treponema vincentii OMZ 862	OMZ 862	Treponema vincentii	Treponema	Treponemataceae	Spirochaetales	Spirochaetia	Spirochaetota	HP
69823.18	Selenomonas sputigena KCOM 20461	KCOM 20461	Selenomonas sputigena	Selenomonas	Selenomonadaceae	Selenomonadales	Negativicutes	Bacillota	HP
69823.19	Selenomonas sputigena KCOM 1787	KCOM 1787	Selenomonas sputigena	Selenomonas	Selenomonadaceae	Selenomonadales	Negativicutes	Bacillota	HP
702439.159	Prevotella nigrescens F0103	F0103	Prevotella nigrescens	Prevotella	Prevotellaceae	Bacteroidales	Bacteroidia	Bacteroidota	NHP
70255.15	Staphylococcus condimenti strain StO 2014-01	StO 2014-01	Staphylococcus condimenti	Staphylococcus	Staphylococcaceae	Bacillales	Bacilli	Bacillota	HP
70346.7	Acinetobacter variabilis strain RYU24	RYU24	Acinetobacter variabilis	Acinetobacter	Moraxellaceae	Moraxellales	Gammaproteobacteria	Pseudomonadota	HP
70348.3	Acinetobacter dispersus strain NCCP 16014	NCCP 16014	Acinetobacter dispersus	Acinetobacter	Moraxellaceae	Moraxellales	Gammaproteobacteria	Pseudomonadota	HP
712150.3	Aggregatibacter sp. oral taxon 513 strain W11186	W11186	Aggregatibacter sp. oral taxon 513	Aggregatibacter	Pasteurellaceae	Pasteurellales	Gammaproteobacteria	Pseudomonadota	NHP
712310.3	Haemophilus sp. oral taxon 036 strain F0629	F0629	Haemophilus sp. oral taxon 036	Haemophilus	Pasteurellaceae	Pasteurellales	Gammaproteobacteria	Pseudomonadota	NHP
712361.3	Leptotrichia sp. oral taxon 218 strain F0707	F0707	Leptotrichia sp. oral taxon 218	Leptotrichia	Leptotrichiaceae	Fusobacteriales	Fusobacteriia	Fusobacteriota	NHP
712362.3	Leptotrichia sp. oral taxon 221 strain F0705	F0705	Leptotrichia sp. oral taxon 221	Leptotrichia	Leptotrichiaceae	Fusobacteriales	Fusobacteriia	Fusobacteriota	NHP
712368.3	Leptotrichia sp. oral taxon 498	F0590	Leptotrichia sp. oral taxon 498	Leptotrichia	Leptotrichiaceae	Fusobacteriales	Fusobacteriia	Fusobacteriota	NHP
712435.3	Porphyromonas sp. oral taxon 275 strain W7780	W7780	Porphyromonas sp. oral taxon 275	Porphyromonas	Porphyromonadaceae	Bacteroidales	Bacteroidia	Bacteroidota	NHP
712471.3	Prevotella sp. oral taxon 475 strain F0059	F0059	Prevotella sp. oral taxon 475	Prevotella	Prevotellaceae	Bacteroidales	Bacteroidia	Bacteroidota	HP
712623.3	Streptococcus sp. oral taxon 061 strain F0704	F0704	Streptococcus sp. oral taxon 061	Streptococcus	Streptococcaceae	Lactobacillales	Bacilli	Bacillota	NHP
712710.42	Tannerella sp. oral taxon HOT-286 strain W11666	W11666	Tannerella serpentiformis	Tannerella	Tannerellaceae	Bacteroidales	Bacteroidia	Bacteroidota	HP
712982.61	Lachnospiraceae bacterium oral taxon 096 strain F0428	F0428	Lachnospiraceae bacterium oral taxon 096	Unclassified Lachnospiraceae	Lachnospiraceae	Lachnospirales	Clostridia	Bacillota	HP
712991.3	Lachnospiraceae bacterium oral taxon 500 strain W11650	W11650	Lachnospiraceae bacterium oral taxon 500	Unclassified Lachnospiraceae	Lachnospiraceae	Lachnospirales	Clostridia	Bacillota	HP
714.778	Aggregatibacter actinomycetemcomitans 23S	23S	Aggregatibacter actinomycetemcomitans	Aggregatibacter	Pasteurellaceae	Pasteurellales	Gammaproteobacteria	Pseudomonadota	HP
714.780	Aggregatibacter actinomycetemcomitans 4S	4S	Aggregatibacter actinomycetemcomitans	Aggregatibacter	Pasteurellaceae	Pasteurellales	Gammaproteobacteria	Pseudomonadota	HP
71452.45	Enterococcus raffinosus strain CX012922	CX012922	Enterococcus raffinosus	Enterococcus	Enterococcaceae	Lactobacillales	Bacilli	Bacillota	HP
71452.61	Enterococcus raffinosus Er676	Er676	Enterococcus raffinosus	Enterococcus	Enterococcaceae	Lactobacillales	Bacilli	Bacillota	HP
717959.412	Alistipes shahii WAL 8301	WAL 8301	Alistipes shahii	Alistipes	Rikenellaceae	Bacteroidales	Bacteroidia	Bacteroidota	NHP
727.3409	Haemophilus influenzae NRCH180079	NRCH180079	Haemophilus influenzae	Haemophilus	Pasteurellaceae	Pasteurellales	Gammaproteobacteria	Pseudomonadota	HP
727.3410	Haemophilus influenzae NRCH190002	NRCH190002	Haemophilus influenzae	Haemophilus	Pasteurellaceae	Pasteurellales	Gammaproteobacteria	Pseudomonadota	HP
72758.23	Staphylococcus capitis subsp. capitis strain DSM 20326	DSM 20326	Staphylococcus capitis	Staphylococcus	Staphylococcaceae	Bacillales	Bacilli	Bacillota	HP
729.2134	Haemophilus parainfluenzae strain M1C142_1	M1C142_1	Haemophilus parainfluenzae	Haemophilus	Pasteurellaceae	Pasteurellales	Gammaproteobacteria	Pseudomonadota	HP
729.2137	Haemophilus parainfluenzae strain M1C137_2	M1C137_2	Haemophilus parainfluenzae	Haemophilus	Pasteurellaceae	Pasteurellales	Gammaproteobacteria	Pseudomonadota	HP
742725.163	Alistipes indistinctus YIT 12060	YIT 12060	Alistipes indistinctus	Alistipes	Rikenellaceae	Bacteroidales	Bacteroidia	Bacteroidota	NHP
74426.1748	Collinsella aerofaciens strain NBRC 114504	NBRC 114504	Collinsella aerofaciens	Collinsella	Coriobacteriaceae	Coriobacteriales	Coriobacteriia	Actinomycetota	NHP
74426.49	Collinsella aerofaciens strain indica	indica	Collinsella aerofaciens	Collinsella	Coriobacteriaceae	Coriobacteriales	Coriobacteriia	Actinomycetota	NHP
747.530	Pasteurella multocida strain FDAARGOS_384	FDAARGOS_384	Pasteurella multocida	Pasteurella	Pasteurellaceae	Pasteurellales	Gammaproteobacteria	Pseudomonadota	HP
747.813	Pasteurella multocida strain NCTC10382	NCTC10382	Pasteurella multocida	Pasteurella	Pasteurellaceae	Pasteurellales	Gammaproteobacteria	Pseudomonadota	HP
753.13	Pasteurella canis strain HL268	HL268	Pasteurella canis	Pasteurella	Pasteurellaceae	Pasteurellales	Gammaproteobacteria	Pseudomonadota	HP
753.14	Pasteurella canis strain HL1500	HL1500	Pasteurella canis	Pasteurella	Pasteurellaceae	Pasteurellales	Gammaproteobacteria	Pseudomonadota	HP
758802.13	Mycolicibacterium litorale strain NIIDNTM18	NIIDNTM18	Mycolicibacterium litorale	Mycolicibacterium	Mycobacteriaceae	Mycobacteriales	Actinomycetes	Actinomycetota	HP
76832.95	Myroides odoratimimus 31	31	Myroides odoratimimus	Myroides	Flavobacteriaceae	Flavobacteriales	Flavobacteriia	Bacteroidota	HP
76856.5	Fusobacterium nucleatum subsp. nucleatum strain ChDC F317	ChDC F317	Fusobacterium nucleatum	Fusobacterium	Fusobacteriaceae	Fusobacteriales	Fusobacteriia	Fusobacteriota	HP
76857.43	Fusobacterium nucleatum subsp. polymorphum strain KCOM 1275	KCOM 1275	Fusobacterium polymorphum	Fusobacterium	Fusobacteriaceae	Fusobacteriales	Fusobacteriia	Fusobacteriota	NHP
76860.44	Streptococcus constellatus TCV107	TCV107	Streptococcus constellatus	Streptococcus	Streptococcaceae	Lactobacillales	Bacilli	Bacillota	HP
777.185	Coxiella burnetii strain Henzerling	Henzerling	Coxiella burnetii	Coxiella	Coxiellaceae	Legionellales	Gammaproteobacteria	Pseudomonadota	HP
777.186	Coxiella burnetii strain Heizberg	Heizberg	Coxiella burnetii	Coxiella	Coxiellaceae	Legionellales	Gammaproteobacteria	Pseudomonadota	HP
783.32	Rickettsia rickettsii RMSPvaccine	RMSPvaccine	Rickettsia rickettsii	Rickettsia	Rickettsiaceae	Rickettsiales	Alphaproteobacteria	Pseudomonadota	HP
803.14	Bartonella quintana CO20_0257	CO20_0257	Bartonella quintana	Bartonella	Bartonellaceae	Hyphomicrobiales	Alphaproteobacteria	Pseudomonadota	HP
803.15	Bartonella quintana CO20_0297	CO20_0297	Bartonella quintana	Bartonella	Bartonellaceae	Hyphomicrobiales	Alphaproteobacteria	Pseudomonadota	HP
813.135	Chlamydia trachomatis strain SQ32	SQ32	Chlamydia trachomatis	Chlamydia	Chlamydiaceae	Chlamydiales	Chlamydiia	Chlamydiota	HP
813.136	Chlamydia trachomatis strain SQ29	SQ29	Chlamydia trachomatis	Chlamydia	Chlamydiaceae	Chlamydiales	Chlamydiia	Chlamydiota	HP
817.1270	Bacteroides fragilis strain CCUG4856T	CCUG4856T	Bacteroides fragilis	Bacteroides	Bacteroidaceae	Bacteroidales	Bacteroidia	Bacteroidota	HP
817.2297	Bacteroides fragilis DH4096B	DH4096B	Bacteroides fragilis	Bacteroides	Bacteroidaceae	Bacteroidales	Bacteroidia	Bacteroidota	NHP
818.1650	Bacteroides thetaiotaomicron strain BFG-55	BFG-55	Bacteroides thetaiotaomicron	Bacteroides	Bacteroidaceae	Bacteroidales	Bacteroidia	Bacteroidota	HP
818.2208	Bacteroides thetaiotaomicron VPI-BT8702	VPI-BT8702	Bacteroides thetaiotaomicron	Bacteroides	Bacteroidaceae	Bacteroidales	Bacteroidia	Bacteroidota	NHP
820.5428	Bacteroides uniformis strain CL11T00C07	CL11T00C07	Bacteroides uniformis	Bacteroides	Bacteroidaceae	Bacteroidales	Bacteroidia	Bacteroidota	NHP
820.5430	Bacteroides uniformis strain CL06T03C05	CL06T03C05	Bacteroides uniformis	Bacteroides	Bacteroidaceae	Bacteroidales	Bacteroidia	Bacteroidota	NHP
821.4312	Phocaeicola vulgatus strain CL06T03C24	CL06T03C24	Phocaeicola vulgatus	Phocaeicola	Bacteroidaceae	Bacteroidales	Bacteroidia	Bacteroidota	NHP
821.4572	Phocaeicola vulgatus strain BFG-191	BFG-191	Phocaeicola vulgatus	Phocaeicola	Bacteroidaceae	Bacteroidales	Bacteroidia	Bacteroidota	HP
823.3064	Parabacteroides distasonis strain CavFT-hAR46	CavFT-hAR46	Parabacteroides distasonis	Parabacteroides	Tannerellaceae	Bacteroidales	Bacteroidia	Bacteroidota	HP
823.3648	Parabacteroides distasonis strain CL11T00C22	CL11T00C22	Parabacteroides distasonis	Parabacteroides	Tannerellaceae	Bacteroidales	Bacteroidia	Bacteroidota	NHP
827.94	Campylobacter ureolyticus strain FDAARGOS_673	FDAARGOS_673	Campylobacter ureolyticus	Campylobacter	Campylobacteraceae	Campylobacterales	Epsilonproteobacteria	Campylobacterota	HP
83655.105	Leclercia adecarboxylata strain 16008513 strain 16005813	16005813	Leclercia adecarboxylata	Leclercia	Enterobacteriaceae	Enterobacterales	Gammaproteobacteria	Pseudomonadota	HP
83655.130	Leclercia adecarboxylata strain 16400	16400	Leclercia adecarboxylata	Leclercia	Enterobacteriaceae	Enterobacterales	Gammaproteobacteria	Pseudomonadota	HP
837.120	Porphyromonas gingivalis strain KCOM 2799	KCOM 2799	Porphyromonas gingivalis	Porphyromonas	Porphyromonadaceae	Bacteroidales	Bacteroidia	Bacteroidota	HP
837.121	Porphyromonas gingivalis strain KCOM 2801	KCOM 2801	Porphyromonas gingivalis	Porphyromonas	Porphyromonadaceae	Bacteroidales	Bacteroidia	Bacteroidota	HP
847.8	Oxalobacter formigenes strain HC-1	HC-1	Oxalobacter formigenes	Oxalobacter	Oxalobacteraceae	Burkholderiales	Betaproteobacteria	Pseudomonadota	HP
853.172	Faecalibacterium prausnitzii strain Indica	Indica	Faecalibacterium prausnitzii	Faecalibacterium	Oscillospiraceae	Eubacteriales	Clostridia	Bacillota	NHP
853.8512	Faecalibacterium prausnitzii KR001_HIC_0004	KR001_HIC_0004	Faecalibacterium prausnitzii	Faecalibacterium	Oscillospiraceae	Eubacteriales	Clostridia	Bacillota	NHP
856.11	Fusobacterium varium strain Fv113-g1	Fv113-g1	Fusobacterium varium	Fusobacterium	Fusobacteriaceae	Fusobacteriales	Fusobacteriia	Fusobacteriota	HP
856.123	Fusobacterium varium KR001_HAM_0062	KR001_HAM_0062	Fusobacterium varium	Fusobacterium	Fusobacteriaceae	Fusobacteriales	Fusobacteriia	Fusobacteriota	NHP
85698.184	Achromobacter xylosoxidans strain R8	R8	Achromobacter xylosoxidans	Achromobacter	Alcaligenaceae	Burkholderiales	Betaproteobacteria	Pseudomonadota	HP
85698.242	Achromobacter xylosoxidans strain GN008 strain not applicable	not applicable	Achromobacter xylosoxidans	Achromobacter	Alcaligenaceae	Burkholderiales	Betaproteobacteria	Pseudomonadota	HP
860.13	Fusobacterium periodonticum strain KCOM 1277	KCOM 1277	Fusobacterium periodonticum	Fusobacterium	Fusobacteriaceae	Fusobacteriales	Fusobacteriia	Fusobacteriota	HP
860.16	Fusobacterium periodonticum strain KCOM 2555	KCOM 2555	Fusobacterium periodonticum	Fusobacterium	Fusobacteriaceae	Fusobacteriales	Fusobacteriia	Fusobacteriota	NHP
87883.148	Burkholderia multivorans strain FDAARGOS_246	FDAARGOS_246	Burkholderia multivorans	Burkholderia	Burkholderiaceae	Burkholderiales	Betaproteobacteria	Pseudomonadota	HP
87883.378	Burkholderia multivorans strain P3Bm2015	P3Bm2015	Burkholderia multivorans	Burkholderia	Burkholderiaceae	Burkholderiales	Betaproteobacteria	Pseudomonadota	HP
881260.24	Enterobacter bugandensis strain 1367	1367	Enterobacter bugandensis	Enterobacter	Enterobacteriaceae	Enterobacterales	Gammaproteobacteria	Pseudomonadota	HP
881260.9	Enterobacter bugandensis strain EB-247	EB-247	Enterobacter bugandensis	Enterobacter	Enterobacteriaceae	Enterobacterales	Gammaproteobacteria	Pseudomonadota	HP
88431.1235	Dorea longicatena strain DSM 13814	DSM 13814	Dorea longicatena	Dorea	Lachnospiraceae	Eubacteriales	Clostridia	Bacillota	NHP
888061.5	Desulfomicrobium orale DSM 12838	DSM 12838	Desulfomicrobium orale	Desulfomicrobium	Desulfomicrobiaceae	Desulfovibrionales	Desulfovibrionia	Thermodesulfobacteriota	HP
888727.210	Eubacterium sulci ATCC 35585	ATCC 35585	[Eubacterium] sulci	-	Eubacteriales Family XIII. Incertae Sedis	Eubacteriales	Clostridia	Bacillota	HP
93221.13	Pandoraea pulmonicola DSM 16583	DSM 16583	Pandoraea pulmonicola	Pandoraea	Burkholderiaceae	Burkholderiales	Betaproteobacteria	Pseudomonadota	HP
95486.300	Burkholderia cenocepacia strain VC2307	VC2307	Burkholderia cenocepacia	Burkholderia	Burkholderiaceae	Burkholderiales	Betaproteobacteria	Pseudomonadota	HP
95486.303	Burkholderia cenocepacia strain VC1254	VC1254	Burkholderia cenocepacia	Burkholderia	Burkholderiaceae	Burkholderiales	Betaproteobacteria	Pseudomonadota	HP
964.22	Herbaspirillum seropedicae strain AU13965	AU13965	Herbaspirillum seropedicae	Herbaspirillum	Oxalobacteraceae	Burkholderiales	Betaproteobacteria	Pseudomonadota	HP
985002.188	Staphylococcus argenteus strain XNO106	XNO106	Staphylococcus argenteus	Staphylococcus	Staphylococcaceae	Bacillales	Bacilli	Bacillota	HP
985002.426	Staphylococcus argenteus MRSA-139-14-168	MRSA-139-14-168	Staphylococcus argenteus	Staphylococcus	Staphylococcaceae	Bacillales	Bacilli	Bacillota	HP
997873.77	Bacteroides caccae CL03T12C61	CL03T12C61	Bacteroides caccae	Bacteroides	Bacteroidaceae	Bacteroidales	Bacteroidia	Bacteroidota	NHP
99822.25	Streptococcus dysgalactiae subsp. dysgalactiae strain NCTC4669	NCTC4669	Streptococcus dysgalactiae	Streptococcus	Streptococcaceae	Lactobacillales	Bacilli	Bacillota	HP

## Sheet: Taxa_statistical_analysis_set
Supplementary Table 1: Complete taxa information for the statistical analysis set ('statistical set').
genome_id	genome_name	strain	species	genus	family	order	class	phylum	pathogenicity_label
1018.121	Capnocytophaga ochracea KCOM 2191	KCOM 2191	Capnocytophaga ochracea	Capnocytophaga	Flavobacteriaceae	Flavobacteriales	Flavobacteriia	Bacteroidota	HP
1018.123	Capnocytophaga ochracea KCOM 26681	KCOM 26681	Capnocytophaga ochracea	Capnocytophaga	Flavobacteriaceae	Flavobacteriales	Flavobacteriia	Bacteroidota	HP
105219.32	Ralstonia mannitolilytica strain Guangzhou-RMAB10	Guangzhou-RMAB10	Ralstonia mannitolilytica	Ralstonia	Burkholderiaceae	Burkholderiales	Betaproteobacteria	Pseudomonadota	HP
105219.63	Ralstonia mannitolilytica SN82F48	SN82F48	Ralstonia mannitolilytica	Ralstonia	Burkholderiaceae	Burkholderiales	Betaproteobacteria	Pseudomonadota	HP
105841.48	Anaerostipes caccae strain NBRC 114412	NBRC 114412	Anaerostipes caccae	Anaerostipes	Lachnospiraceae	Eubacteriales	Clostridia	Bacillota	NHP
106648.173	Acinetobacter bereziniae AB839	AB839	Acinetobacter bereziniae	Acinetobacter	Moraxellaceae	Moraxellales	Gammaproteobacteria	Pseudomonadota	HP
106648.179	Acinetobacter bereziniae UCO-553	UCO-553	Acinetobacter bereziniae	Acinetobacter	Moraxellaceae	Moraxellales	Gammaproteobacteria	Pseudomonadota	HP
106654.152	Acinetobacter nosocomialis strain KAN02	KAN02	Acinetobacter nosocomialis	Acinetobacter	Moraxellaceae	Moraxellales	Gammaproteobacteria	Pseudomonadota	HP
106654.196	Acinetobacter nosocomialis strain AC1530	AC1530	Acinetobacter nosocomialis	Acinetobacter	Moraxellaceae	Moraxellales	Gammaproteobacteria	Pseudomonadota	HP
109328.5	Leptotrichia trevisanii strain JMUB3935	JMUB3935	Leptotrichia trevisanii	Leptotrichia	Leptotrichiaceae	Fusobacteriales	Fusobacteriia	Fusobacteriota	HP
109328.6	Leptotrichia trevisanii strain JMUB4039	JMUB4039	Leptotrichia trevisanii	Leptotrichia	Leptotrichiaceae	Fusobacteriales	Fusobacteriia	Fusobacteriota	HP
1117645.406	Elizabethkingia anophelis strain JUNP 353 strain JUNP353	JUNP353	Elizabethkingia anophelis	Elizabethkingia	Weeksellaceae	Flavobacteriales	Flavobacteriia	Bacteroidota	HP
1117645.501	Elizabethkingia anophelis strain SUE	SUE	Elizabethkingia anophelis	Elizabethkingia	Weeksellaceae	Flavobacteriales	Flavobacteriia	Bacteroidota	HP
1134687.167	Klebsiella michiganensis strain F107	F107	Klebsiella michiganensis	Klebsiella	Enterobacteriaceae	Enterobacterales	Gammaproteobacteria	Pseudomonadota	HP
1134687.637	Klebsiella michiganensis KO_408	KO_408	Klebsiella michiganensis	Klebsiella	Enterobacteriaceae	Enterobacterales	Gammaproteobacteria	Pseudomonadota	HP
1138383.23	Mycobacterium paraintracellulare strain M001	M001	Mycobacterium paraintracellulare	Mycobacterium	Mycobacteriaceae	Mycobacteriales	Actinomycetes	Actinomycetota	HP
1138383.28	Mycobacterium paraintracellulare strain M015	M015	Mycobacterium paraintracellulare	Mycobacterium	Mycobacteriaceae	Mycobacteriales	Actinomycetes	Actinomycetota	HP
1177574.95	Prevotella jejuni strain F0106	F0106	Prevotella jejuni	Prevotella	Prevotellaceae	Bacteroidales	Bacteroidia	Bacteroidota	NHP
1177574.96	Prevotella jejuni strain F0697	F0697	Prevotella jejuni	Prevotella	Prevotellaceae	Bacteroidales	Bacteroidia	Bacteroidota	NHP
1185650.1061	Mycobacteroides abscessus subsp. abscessus strain GD43A	GD43A	Mycobacteroides abscessus	Mycobacteroides	Mycobacteriaceae	Mycobacteriales	Actinomycetes	Actinomycetota	HP
1185650.1065	Mycobacteroides abscessus subsp. abscessus strain GD21	GD21	Mycobacteroides abscessus	Mycobacteroides	Mycobacteriaceae	Mycobacteriales	Actinomycetes	Actinomycetota	HP
119602.1857	Streptococcus dysgalactiae subsp. equisimilis MGCS35957	MGCS35957	Streptococcus dysgalactiae	Streptococcus	Streptococcaceae	Lactobacillales	Bacilli	Bacillota	HP
1196163.3	Listeria monocytogenes serotype 1/2b str. 10-0810 strain 10-0810	10-0810	Listeria monocytogenes	Listeria	Listeriaceae	Bacillales	Bacilli	Bacillota	HP
119857.200	Francisella tularensis subsp. holarctica strain B-8367	B-8367	Francisella tularensis	Francisella	Francisellaceae	Thiotrichales	Gammaproteobacteria	Pseudomonadota	HP
119857.376	Francisella tularensis subsp. holarctica A-1341	A-1341	Francisella tularensis	Francisella	Francisellaceae	Thiotrichales	Gammaproteobacteria	Pseudomonadota	HP
1280.10759	Staphylococcus aureus strain SA40TW	SA40TW	Staphylococcus aureus	Staphylococcus	Staphylococcaceae	Bacillales	Bacilli	Bacillota	NHP
1280.16429	Staphylococcus aureus strain CR14-035	CR14-035	Staphylococcus aureus	Staphylococcus	Staphylococcaceae	Bacillales	Bacilli	Bacillota	HP
1282.5200	Staphylococcus epidermidis TSM-51	TSM-51	Staphylococcus epidermidis	Staphylococcus	Staphylococcaceae	Bacillales	Bacilli	Bacillota	HP
1282.5339	Staphylococcus epidermidis AH6072	AH6072	Staphylococcus epidermidis	Staphylococcus	Staphylococcaceae	Bacillales	Bacilli	Bacillota	NHP
1283.1358	Staphylococcus haemolyticus CGMH-SH51	CGMH-SH51	Staphylococcus haemolyticus	Staphylococcus	Staphylococcaceae	Bacillales	Bacilli	Bacillota	HP
1283.683	Staphylococcus haemolyticus strain PK-01	PK-01	Staphylococcus haemolyticus	Staphylococcus	Staphylococcaceae	Bacillales	Bacilli	Bacillota	HP
1290.286	Staphylococcus hominis strain FDAARGOS_762 strain Not applicable	Not applicable	Staphylococcus hominis	Staphylococcus	Staphylococcaceae	Bacillales	Bacilli	Bacillota	NHP
1290.488	Staphylococcus hominis C34847	C34847	Staphylococcus hominis	Staphylococcus	Staphylococcaceae	Bacillales	Bacilli	Bacillota	HP
1296.224	Mammaliicoccus sciuri strain SSC-7107	SSC-7107	Mammaliicoccus sciuri	Mammaliicoccus	Staphylococcaceae	Bacillales	Bacilli	Bacillota	HP
1296.381	Mammaliicoccus sciuri 82104	82104	Mammaliicoccus sciuri	Mammaliicoccus	Staphylococcaceae	Bacillales	Bacilli	Bacillota	HP
1302.321	Streptococcus gordonii strain NCTC9124	NCTC9124	Streptococcus gordonii	Streptococcus	Streptococcaceae	Lactobacillales	Bacilli	Bacillota	HP
1302.557	Streptococcus gordonii CW	CW	Streptococcus gordonii	Streptococcus	Streptococcaceae	Lactobacillales	Bacilli	Bacillota	HP
1303.1089	Streptococcus oralis CCUG 53468	CCUG 53468	Streptococcus oralis	Streptococcus	Streptococcaceae	Lactobacillales	Bacilli	Bacillota	NHP
1303.167	Streptococcus oralis strain FDAARGOS_367	FDAARGOS_367	Streptococcus oralis	Streptococcus	Streptococcaceae	Lactobacillales	Bacilli	Bacillota	HP
1304.1588	Streptococcus salivarius strain DB-B5	DB-B5	Streptococcus salivarius	Streptococcus	Streptococcaceae	Lactobacillales	Bacilli	Bacillota	NHP
1304.1829	Streptococcus salivarius SALI-10	SALI-10	Streptococcus salivarius	Streptococcus	Streptococcaceae	Lactobacillales	Bacilli	Bacillota	HP
1305.147	Streptococcus sanguinis strain NCTC7863	NCTC7863	Streptococcus sanguinis	Streptococcus	Streptococcaceae	Lactobacillales	Bacilli	Bacillota	HP
1305.692	Streptococcus sanguinis strain FDAARGOS_770 strain Not applicable	Not applicable	Streptococcus sanguinis	Streptococcus	Streptococcaceae	Lactobacillales	Bacilli	Bacillota	HP
1307.5575	Streptococcus suis STC78	STC78	Streptococcus suis	Streptococcus	Streptococcaceae	Lactobacillales	Bacilli	Bacillota	HP
1307.5576	Streptococcus suis STC84	STC84	Streptococcus suis	Streptococcus	Streptococcaceae	Lactobacillales	Bacilli	Bacillota	HP
1308.1078	Streptococcus thermophilus strain EU01	EU01	Streptococcus thermophilus	Streptococcus	Streptococcaceae	Lactobacillales	Bacilli	Bacillota	NHP
1308.247	Streptococcus thermophilus strain ST3	ST3	Streptococcus thermophilus	Streptococcus	Streptococcaceae	Lactobacillales	Bacilli	Bacillota	NHP
1309.179	Streptococcus mutans strain UA140	UA140	Streptococcus mutans	Streptococcus	Streptococcaceae	Lactobacillales	Bacilli	Bacillota	HP
1309.331	Streptococcus mutans strain P1	P1	Streptococcus mutans	Streptococcus	Streptococcaceae	Lactobacillales	Bacilli	Bacillota	HP
1310.5	Streptococcus sobrinus strain 10919	10919	Streptococcus sobrinus	Streptococcus	Streptococcaceae	Lactobacillales	Bacilli	Bacillota	HP
1310.6	Streptococcus sobrinus strain SL1	SL1	Streptococcus sobrinus	Streptococcus	Streptococcaceae	Lactobacillales	Bacilli	Bacillota	HP
1311.1673	Streptococcus agalactiae strain B105	B105	Streptococcus agalactiae	Streptococcus	Streptococcaceae	Lactobacillales	Bacilli	Bacillota	HP
1311.4784	Streptococcus agalactiae SA5087	SA5087	Streptococcus agalactiae	Streptococcus	Streptococcaceae	Lactobacillales	Bacilli	Bacillota	HP
1313.13832	Streptococcus pneumoniae strain SP49	SP49	Streptococcus pneumoniae	Streptococcus	Streptococcaceae	Lactobacillales	Bacilli	Bacillota	HP
1313.15789	Streptococcus pneumoniae strain 335	335	Streptococcus pneumoniae	Streptococcus	Streptococcaceae	Lactobacillales	Bacilli	Bacillota	HP
1314.3163	Streptococcus pyogenes strain TSPY153	TSPY153	Streptococcus pyogenes	Streptococcus	Streptococcaceae	Lactobacillales	Bacilli	Bacillota	HP
1314.951	Streptococcus pyogenes strain CCUG 4207	CCUG 4207	Streptococcus pyogenes	Streptococcus	Streptococcaceae	Lactobacillales	Bacilli	Bacillota	HP
13373.58	Burkholderia mallei strain FMH	FMH	Burkholderia mallei	Burkholderia	Burkholderiaceae	Burkholderiales	Betaproteobacteria	Pseudomonadota	HP
13373.94	Burkholderia mallei strain FDAARGOS_590 strain Not applicable	Not applicable	Burkholderia mallei	Burkholderia	Burkholderiaceae	Burkholderiales	Betaproteobacteria	Pseudomonadota	HP
1338.30	Streptococcus intermedius strain FDAARGOS_233	FDAARGOS_233	Streptococcus intermedius	Streptococcus	Streptococcaceae	Lactobacillales	Bacilli	Bacillota	HP
1338.31	Streptococcus intermedius strain TYG1620	TYG1620	Streptococcus intermedius	Streptococcus	Streptococcaceae	Lactobacillales	Bacilli	Bacillota	HP
1351.2431	Enterococcus faecalis strain 4928STDY7071263	4928STDY7071263	Enterococcus faecalis	Enterococcus	Enterococcaceae	Lactobacillales	Bacilli	Bacillota	NHP
1351.496	Enterococcus faecalis strain CLB21560	CLB21560	Enterococcus faecalis	Enterococcus	Enterococcaceae	Lactobacillales	Bacilli	Bacillota	HP
1352.1714	Enterococcus faecium strain ISMMS_VRE_8	ISMMS_VRE_8	Enterococcus faecium	Enterococcus	Enterococcaceae	Lactobacillales	Bacilli	Bacillota	HP
1352.7952	Enterococcus faecium strain NM213	NM213	Enterococcus faecium	Enterococcus	Enterococcaceae	Lactobacillales	Bacilli	Bacillota	NHP
135487.48	Nocardia cyriacigeorgica FMUBM48	FMUBM48	Nocardia cyriacigeorgica	Nocardia	Nocardiaceae	Mycobacteriales	Actinomycetes	Actinomycetota	HP
135487.8	Nocardia cyriacigeorgica strain MDA3349 strain MDA3349 ancestor	MDA3349 ancestor	Nocardia cyriacigeorgica	Nocardia	Nocardiaceae	Mycobacteriales	Actinomycetes	Actinomycetota	HP
1363.323	Lactococcus garvieae strain LG791	LG791	Lactococcus garvieae	Lactococcus	Streptococcaceae	Lactobacillales	Bacilli	Bacillota	NHP
1363.335	Lactococcus garvieae strain Lg-Granada	Lg-Granada	Lactococcus garvieae	Lactococcus	Streptococcaceae	Lactobacillales	Bacilli	Bacillota	HP
137591.34	Weissella cibaria strain CMS3	CMS3	Weissella cibaria	Weissella	Lactobacillaceae	Lactobacillales	Bacilli	Bacillota	NHP
137591.37	Weissella cibaria strain CMS1	CMS1	Weissella cibaria	Weissella	Lactobacillaceae	Lactobacillales	Bacilli	Bacillota	NHP
1392.1029	Bacillus anthracis PNO2	PNO2	Bacillus anthracis	Bacillus	Bacillaceae	Bacillales	Bacilli	Bacillota	HP
1392.1053	Bacillus anthracis UR-1	UR-1	Bacillus anthracis	Bacillus	Bacillaceae	Bacillales	Bacilli	Bacillota	HP
140.38	Borrelia hermsii ML2	ML2	Borrelia hermsii	Borrelia	Borreliaceae	Spirochaetales	Spirochaetia	Spirochaetota	HP
140.41	Borrelia hermsii ML2	ML2	Borrelia hermsii	Borrelia	Borreliaceae	Spirochaetales	Spirochaetia	Spirochaetota	HP
143387.62	Fusobacterium necrophorum subsp. funduliforme strain F1291	F1291	Fusobacterium necrophorum	Fusobacterium	Fusobacteriaceae	Fusobacteriales	Fusobacteriia	Fusobacteriota	HP
143387.63	Fusobacterium necrophorum subsp. funduliforme strain F1260	F1260	Fusobacterium necrophorum	Fusobacterium	Fusobacteriaceae	Fusobacteriales	Fusobacteriia	Fusobacteriota	HP
1463165.76	Klebsiella quasipneumoniae strain CAV2013	CAV2013	Klebsiella quasipneumoniae	Klebsiella	Enterobacteriaceae	Enterobacterales	Gammaproteobacteria	Pseudomonadota	HP
1463165.773	Klebsiella quasipneumoniae EF262	EF262	Klebsiella quasipneumoniae	Klebsiella	Enterobacteriaceae	Enterobacterales	Gammaproteobacteria	Pseudomonadota	HP
147802.106	Lactobacillus iners strain C0059G1	C0059G1	Lactobacillus iners	Lactobacillus	Lactobacillaceae	Lactobacillales	Bacilli	Bacillota	NHP
147802.108	Lactobacillus iners strain C0254C1	C0254C1	Lactobacillus iners	Lactobacillus	Lactobacillaceae	Lactobacillales	Bacilli	Bacillota	NHP
1491.1045	Clostridium botulinum strain CFSAN034200	CFSAN034200	Clostridium botulinum	Clostridium	Clostridiaceae	Eubacteriales	Clostridia	Bacillota	HP
1491.2647	Clostridium botulinum FE9508BRB	FE9508BRB	Clostridium botulinum	Clostridium	Clostridiaceae	Eubacteriales	Clostridia	Bacillota	HP
1492.178	Clostridium butyricum strain CFSA3987	CFSA3987	Clostridium butyricum	Clostridium	Clostridiaceae	Eubacteriales	Clostridia	Bacillota	HP
1492.266	Clostridium butyricum CFSA-TJ-E	CFSA-TJ-E	Clostridium butyricum	Clostridium	Clostridiaceae	Eubacteriales	Clostridia	Bacillota	HP
1496.1556	Clostridioides difficile strain BR81	BR81	Clostridioides difficile	Clostridioides	Peptostreptococcaceae	Eubacteriales	Clostridia	Bacillota	NHP
1496.17322	Clostridioides difficile CD060	CD060	Clostridioides difficile	Clostridioides	Peptostreptococcaceae	Eubacteriales	Clostridia	Bacillota	HP
1502.1084	Clostridium perfringens strain 4928STDY7387940	4928STDY7387940	Clostridium perfringens	Clostridium	Clostridiaceae	Eubacteriales	Clostridia	Bacillota	NHP
1502.1085	Clostridium perfringens strain 4928STDY7387880	4928STDY7387880	Clostridium perfringens	Clostridium	Clostridiaceae	Eubacteriales	Clostridia	Bacillota	NHP
1507806.50	Campylobacter fetus subsp. testudinum strain 772	772	Campylobacter fetus	Campylobacter	Campylobacteraceae	Campylobacterales	Epsilonproteobacteria	Campylobacterota	HP
1530123.51	Acinetobacter seifertii strain AS73	AS73	Acinetobacter seifertii	Acinetobacter	Moraxellaceae	Moraxellales	Gammaproteobacteria	Pseudomonadota	HP
1530123.57	Acinetobacter seifertii strain AS61	AS61	Acinetobacter seifertii	Acinetobacter	Moraxellaceae	Moraxellales	Gammaproteobacteria	Pseudomonadota	HP
158.82	Treponema denticola OMZ 852	OMZ 852	Treponema denticola	Treponema	Treponemataceae	Spirochaetales	Spirochaetia	Spirochaetota	HP
158.89	Treponema denticola ATCC 700768	ATCC 700768	Treponema denticola	Treponema	Treponemataceae	Spirochaetales	Spirochaetia	Spirochaetota	HP
1583098.7	Fusobacterium hwasookii strain KCOM 1249	KCOM 1249	Fusobacterium hwasookii	Fusobacterium	Fusobacteriaceae	Fusobacteriales	Fusobacteriia	Fusobacteriota	HP
1583098.8	Fusobacterium hwasookii strain KCOM 1253	KCOM 1253	Fusobacterium hwasookii	Fusobacterium	Fusobacteriaceae	Fusobacteriales	Fusobacteriia	Fusobacteriota	HP
1585976.13	Bergeyella cardium BC	BC	Bergeyella cardium	Bergeyella	Weeksellaceae	Flavobacteriales	Flavobacteriia	Bacteroidota	HP
1585976.7	Bergeyella cardium strain HPQL	HPQL	Bergeyella cardium	Bergeyella	Weeksellaceae	Flavobacteriales	Flavobacteriia	Bacteroidota	HP
158836.1965	Enterobacter hormaechei P7538	P7538	Enterobacter hormaechei	Enterobacter	Enterobacteriaceae	Enterobacterales	Gammaproteobacteria	Pseudomonadota	HP
158836.2060	Enterobacter hormaechei ECC2783	ECC2783	Enterobacter hormaechei	Enterobacter	Enterobacteriaceae	Enterobacterales	Gammaproteobacteria	Pseudomonadota	HP
1590.1174	Lactobacillus plantarum strain ZFM55	ZFM55	Lactiplantibacillus plantarum	Lactiplantibacillus	Lactobacillaceae	Lactobacillales	Bacilli	Bacillota	NHP
1590.548	Lactobacillus plantarum strain LP3	LP3	Lactiplantibacillus plantarum	Lactiplantibacillus	Lactobacillaceae	Lactobacillales	Bacilli	Bacillota	NHP
1596.441	Lactobacillus gasseri strain Lg1266	Lg1266	Lactobacillus gasseri	Lactobacillus	Lactobacillaceae	Lactobacillales	Bacilli	Bacillota	NHP
1596.443	Lactobacillus gasseri strain Lg1199	Lg1199	Lactobacillus gasseri	Lactobacillus	Lactobacillaceae	Lactobacillales	Bacilli	Bacillota	NHP
1597.275	Lactobacillus paracasei strain ZFM54	ZFM54	Lacticaseibacillus paracasei	Lacticaseibacillus	Lactobacillaceae	Lactobacillales	Bacilli	Bacillota	NHP
1597.435	Lactobacillus paracasei strain 10266	10266	Lacticaseibacillus paracasei	Lacticaseibacillus	Lactobacillaceae	Lactobacillales	Bacilli	Bacillota	HP
1598.1793	Limosilactobacillus reuteri M2021619	M2021619	Limosilactobacillus reuteri	Limosilactobacillus	Lactobacillaceae	Lactobacillales	Bacilli	Bacillota	NHP
1598.864	Lactobacillus reuteri	reuteri	Limosilactobacillus reuteri	Limosilactobacillus	Lactobacillaceae	Lactobacillales	Bacilli	Bacillota	NHP
160.69	Treponema pallidum EM211ph	EM211ph	Treponema pallidum	Treponema	Treponemataceae	Spirochaetales	Spirochaetia	Spirochaetota	HP
1613.127	Lactobacillus fermentum strain SNUV175	SNUV175	Limosilactobacillus fermentum	Limosilactobacillus	Lactobacillaceae	Lactobacillales	Bacilli	Bacillota	NHP
1613.133	Lactobacillus fermentum strain FTDC 8312	FTDC 8312	Limosilactobacillus fermentum	Limosilactobacillus	Lactobacillaceae	Lactobacillales	Bacilli	Bacillota	NHP
161879.62	Corynebacterium kroppenstedtii strain yu01	yu01	Corynebacterium kroppenstedtii	Corynebacterium	Corynebacteriaceae	Mycobacteriales	Actinomycetes	Actinomycetota	HP
161879.63	Corynebacterium kroppenstedtii yu01	yu01	Corynebacterium kroppenstedtii	Corynebacterium	Corynebacteriaceae	Mycobacteriales	Actinomycetes	Actinomycetota	HP
1639.2421	Listeria monocytogenes strain CFSAN042079	CFSAN042079	Listeria monocytogenes	Listeria	Listeriaceae	Bacillales	Bacilli	Bacillota	HP
1639133.23	Citrobacter portucalensis strain IOMTU157	IOMTU157	Citrobacter portucalensis	Citrobacter	Enterobacteriaceae	Enterobacterales	Gammaproteobacteria	Pseudomonadota	HP
1639133.89	Citrobacter portucalensis K218	K218	Citrobacter portucalensis	Citrobacter	Enterobacteriaceae	Enterobacterales	Gammaproteobacteria	Pseudomonadota	HP
165179.2609	Prevotella copri strain YF2	YF2	Segatella copri	Segatella	Prevotellaceae	Bacteroidales	Bacteroidia	Bacteroidota	NHP
1681.137	Bifidobacterium bifidum strain TMC 3115	TMC 3115	Bifidobacterium bifidum	Bifidobacterium	Bifidobacteriaceae	Bifidobacteriales	Actinomycetes	Actinomycetota	NHP
1681.94	Bifidobacterium bifidum strain PRI 1	PRI 1	Bifidobacterium bifidum	Bifidobacterium	Bifidobacteriaceae	Bifidobacteriales	Actinomycetes	Actinomycetota	NHP
1682.215	Bifidobacterium longum subsp. infantis BB-02	BB-02	Bifidobacterium longum	Bifidobacterium	Bifidobacteriaceae	Bifidobacteriales	Actinomycetes	Actinomycetota	NHP
1685.199	Bifidobacterium breve strain lw01	lw01	Bifidobacterium breve	Bifidobacterium	Bifidobacteriaceae	Bifidobacteriales	Actinomycetes	Actinomycetota	NHP
1685.775	Bifidobacterium breve 1101A	1101A	Bifidobacterium breve	Bifidobacterium	Bifidobacteriaceae	Bifidobacteriales	Actinomycetes	Actinomycetota	NHP
169292.166	Corynebacterium aurimucosum DSM 44532	DSM 44532	Corynebacterium aurimucosum	Corynebacterium	Corynebacteriaceae	Mycobacteriales	Actinomycetes	Actinomycetota	HP
169292.173	Corynebacterium aurimucosum DSM 44532	DSM 44532	Corynebacterium aurimucosum	Corynebacterium	Corynebacteriaceae	Mycobacteriales	Actinomycetes	Actinomycetota	HP
1717.440	Corynebacterium diphtheriae strain BQ11	BQ11	Corynebacterium diphtheriae	Corynebacterium	Corynebacteriaceae	Mycobacteriales	Actinomycetes	Actinomycetota	HP
1717.441	Corynebacterium diphtheriae strain CHUV2995	CHUV2995	Corynebacterium diphtheriae	Corynebacterium	Corynebacteriaceae	Mycobacteriales	Actinomycetes	Actinomycetota	HP
173.431	Leptospira interrogans FMAS_KG1	FMAS_KG1	Leptospira interrogans	Leptospira	Leptospiraceae	Leptospirales	Spirochaetia	Spirochaetota	HP
173.441	Leptospira interrogans FMAS_PN3	FMAS_PN3	Leptospira interrogans	Leptospira	Leptospiraceae	Leptospirales	Spirochaetia	Spirochaetota	HP
1734925.67	Cutibacterium acnes subsp. acnes strain NBRC 113869	NBRC 113869	Cutibacterium acnes	Cutibacterium	Propionibacteriaceae	Propionibacteriales	Actinomycetes	Actinomycetota	NHP
174.78	Leptospira borgpetersenii strain FMAS_AP3	FMAS_AP3	Leptospira borgpetersenii	Leptospira	Leptospiraceae	Leptospirales	Spirochaetia	Spirochaetota	HP
174.79	Leptospira borgpetersenii strain FMAS_PN2	FMAS_PN2	Leptospira borgpetersenii	Leptospira	Leptospiraceae	Leptospirales	Spirochaetia	Spirochaetota	HP
1747.283	Cutibacterium acnes strain KCOM 1315	KCOM 1315	Cutibacterium acnes	Cutibacterium	Propionibacteriaceae	Propionibacteriales	Actinomycetes	Actinomycetota	HP
1750.408	Pseudopropionibacterium propionicum strain F0231	F0231	Arachnia propionica	Arachnia	Propionibacteriaceae	Propionibacteriales	Actinomycetes	Actinomycetota	NHP
1750.409	Pseudopropionibacterium propionicum strain F0714	F0714	Arachnia propionica	Arachnia	Propionibacteriaceae	Propionibacteriales	Actinomycetes	Actinomycetota	HP
1766.42	Mycolicibacterium fortuitum strain W6	W6	Mycolicibacterium fortuitum	Mycolicibacterium	Mycobacteriaceae	Mycobacteriales	Actinomycetes	Actinomycetota	HP
1766.91	Mycolicibacterium fortuitum MF GZ001	MF GZ001	Mycolicibacterium fortuitum	Mycolicibacterium	Mycobacteriaceae	Mycobacteriales	Actinomycetes	Actinomycetota	HP
1767.24	Mycobacterium intracellulare strain M.i.27	M.i.27	Mycobacterium intracellulare	Mycobacterium	Mycobacteriaceae	Mycobacteriales	Actinomycetes	Actinomycetota	HP
1767.35	Mycobacterium intracellulare strain M026	M026	Mycobacterium intracellulare	Mycobacterium	Mycobacteriaceae	Mycobacteriales	Actinomycetes	Actinomycetota	HP
1773.8217	Mycobacterium tuberculosis strain Beijing-like/50148	Beijing-like/50148	Mycobacterium tuberculosis	Mycobacterium	Mycobacteriaceae	Mycobacteriales	Actinomycetes	Actinomycetota	HP
1773.9549	Mycobacterium tuberculosis strain CAS	CAS	Mycobacterium tuberculosis	Mycobacterium	Mycobacteriaceae	Mycobacteriales	Actinomycetes	Actinomycetota	HP
1774.130	Mycobacteroides chelonae MCHL-2034	MCHL-2034	Mycobacteroides chelonae	Mycobacteroides	Mycobacteriaceae	Mycobacteriales	Actinomycetes	Actinomycetota	HP
1774.131	Mycobacteroides chelonae MCHL-2035	MCHL-2035	Mycobacteroides chelonae	Mycobacteroides	Mycobacteriaceae	Mycobacteriales	Actinomycetes	Actinomycetota	HP
1802.10	Mycolicibacterium farcinogenes strain BKK/CU-MFGLA-001	BKK/CU-MFGLA-001	Mycolicibacterium farcinogenes	Mycolicibacterium	Mycobacteriaceae	Mycobacteriales	Actinomycetes	Actinomycetota	HP
1802.11	Mycolicibacterium farcinogenes strain BKK/CU-MFGFA-001	BKK/CU-MFGFA-001	Mycolicibacterium farcinogenes	Mycolicibacterium	Mycobacteriaceae	Mycobacteriales	Actinomycetes	Actinomycetota	HP
1809.14	Mycobacterium ulcerans strain SGL03	SGL03	Mycobacterium ulcerans	Mycobacterium	Mycobacteriaceae	Mycobacteriales	Actinomycetes	Actinomycetota	HP
1809.26	Mycobacterium ulcerans strain JKD8049	JKD8049	Mycobacterium ulcerans	Mycobacterium	Mycobacteriaceae	Mycobacteriales	Actinomycetes	Actinomycetota	HP
1812935.133	Enterobacter roggenkampii strain OIPH-N260	OIPH-N260	Enterobacter roggenkampii	Enterobacter	Enterobacteriaceae	Enterobacterales	Gammaproteobacteria	Pseudomonadota	HP
1812935.384	Enterobacter roggenkampii Ek140	Ek140	Enterobacter roggenkampii	Enterobacter	Enterobacteriaceae	Enterobacterales	Gammaproteobacteria	Pseudomonadota	HP
184246.7	Streptococcus constellatus subsp. constellatus CCUG 24889	CCUG 24889	Streptococcus constellatus	Streptococcus	Streptococcaceae	Lactobacillales	Bacilli	Bacillota	HP
1898203.4014	Lachnospiraceae bacterium KR001_MFL_0129	KR001_MFL_0129	Lachnospiraceae bacterium	Unclassified Lachnospiraceae	Lachnospiraceae	Lachnospirales	Clostridia	Bacillota	NHP
1898203.4015	Lachnospiraceae bacterium KR001_HIC_0035	KR001_HIC_0035	Lachnospiraceae bacterium	Unclassified Lachnospiraceae	Lachnospiraceae	Lachnospirales	Clostridia	Bacillota	NHP
196024.107	Aeromonas dhakensis strain 71453	71453	Aeromonas dhakensis	Aeromonas	Aeromonadaceae	Aeromonadales	Gammaproteobacteria	Pseudomonadota	HP
196024.168	Aeromonas dhakensis BOND 14504	BOND 14504	Aeromonas dhakensis	Aeromonas	Aeromonadaceae	Aeromonadales	Gammaproteobacteria	Pseudomonadota	HP
197.11692	Campylobacter jejuni strain FORC_046	Not reported	Campylobacter jejuni	Campylobacter	Campylobacteraceae	Campylobacterales	Epsilonproteobacteria	Campylobacterota	HP
197.11720	Campylobacter jejuni strain RM1246-ERRC	RM1246-ERRC	Campylobacter jejuni	Campylobacter	Campylobacteraceae	Campylobacterales	Epsilonproteobacteria	Campylobacterota	HP
199.2265	Campylobacter concisus strain P15UCO-S2	P15UCO-S2	Campylobacter concisus	Campylobacter	Campylobacteraceae	Campylobacterales	Epsilonproteobacteria	Campylobacterota	HP
199.2267	Campylobacter concisus strain P3UCB1	P3UCB1	Campylobacter concisus	Campylobacter	Campylobacteraceae	Campylobacterales	Epsilonproteobacteria	Campylobacterota	HP
2026240.29	Klebsiella quasivariicola strain 08A119	08A119	Klebsiella quasivariicola	Klebsiella	Enterobacteriaceae	Enterobacterales	Gammaproteobacteria	Pseudomonadota	HP
2026240.3	Klebsiella sp. KPN1705	KPN1705	Klebsiella quasivariicola	Klebsiella	Enterobacteriaceae	Enterobacterales	Gammaproteobacteria	Pseudomonadota	HP
2027919.18	Enterobacter cloacae complex bacterium strain C45 strain C45-chromosome	C45-chromosome	Enterobacter cloacae complex sp.	Enterobacter	Enterobacteriaceae	Enterobacterales	Gammaproteobacteria	Pseudomonadota	HP
2027919.296	Enterobacter cloacae complex sp. strain ECL60	ECL60	Enterobacter cloacae complex sp.	Enterobacter	Enterobacteriaceae	Enterobacterales	Gammaproteobacteria	Pseudomonadota	HP
2058152.48	Klebsiella grimontii strain 2481359	2481359	Klebsiella grimontii	Klebsiella	Enterobacteriaceae	Enterobacterales	Gammaproteobacteria	Pseudomonadota	HP
2058152.49	Klebsiella grimontii strain 5512.56	5512.56	Klebsiella grimontii	Klebsiella	Enterobacteriaceae	Enterobacterales	Gammaproteobacteria	Pseudomonadota	HP
208224.408	Enterobacter kobei S18_CRE18	S18_CRE18	Enterobacter kobei	Enterobacter	Enterobacteriaceae	Enterobacterales	Gammaproteobacteria	Pseudomonadota	HP
208224.79	Enterobacter kobei strain C16	C16	Enterobacter kobei	Enterobacter	Enterobacteriaceae	Enterobacterales	Gammaproteobacteria	Pseudomonadota	HP
210.4220	Helicobacter pylori strain FDAARGOS_298	FDAARGOS_298	Helicobacter pylori	Helicobacter	Helicobacteraceae	Campylobacterales	Epsilonproteobacteria	Campylobacterota	HP
210.9085	Helicobacter pylori Hpfe110	Hpfe110	Helicobacter pylori	Helicobacter	Helicobacteraceae	Campylobacterales	Epsilonproteobacteria	Campylobacterota	HP
2104.162	Mycoplasma pneumoniae strain S63-tet-R	S63-tet-R	Mycoplasmoides pneumoniae	Mycoplasmoides	Metamycoplasmataceae	Mycoplasmoidales	-	Mycoplasmatota	HP
2104.190	Mycoplasma pneumoniae strain KCH-405	KCH-405	Mycoplasmoides pneumoniae	Mycoplasmoides	Metamycoplasmataceae	Mycoplasmoidales	-	Mycoplasmatota	HP
2130.41	Ureaplasma urealyticum strain 315	315	Ureaplasma urealyticum	Ureaplasma	Mycoplasmataceae	Mycoplasmatales	Mollicutes	Mycoplasmatota	HP
2130.45	Ureaplasma urealyticum UU_WJSL	UU_WJSL	Ureaplasma urealyticum	Ureaplasma	Mycoplasmataceae	Mycoplasmatales	Mollicutes	Mycoplasmatota	HP
216816.2457	Bifidobacterium longum strain NBRC 114370	NBRC 114370	Bifidobacterium longum	Bifidobacterium	Bifidobacteriaceae	Bifidobacteriales	Actinomycetes	Actinomycetota	NHP
2204208.3	Salmonella sp. FORC89	FORC89	Salmonella sp. FORC89	Salmonella	Enterobacteriaceae	Enterobacteriales	Gammaproteobacteria	Pseudomonadota	HP
2204208.4	Salmonella sp. FORC89	FORC89	Salmonella sp. FORC89	Salmonella	Enterobacteriaceae	Enterobacteriales	Gammaproteobacteria	Pseudomonadota	HP
221027.35	Treponema putidum OMZ 847	OMZ 847	Treponema putidum	Treponema	Treponemataceae	Spirochaetales	Spirochaetia	Spirochaetota	HP
221027.36	Treponema putidum OMZ 846	OMZ 846	Treponema putidum	Treponema	Treponemataceae	Spirochaetales	Spirochaetia	Spirochaetota	HP
239935.2356	Akkermansia muciniphila strain KGMB01990	KGMB01990	Akkermansia muciniphila	Akkermansia	Akkermansiaceae	Verrucomicrobiales	Verrucomicrobiae	Verrucomicrobiota	NHP
239935.2357	Akkermansia muciniphila strain KGMB02009	KGMB02009	Akkermansia muciniphila	Akkermansia	Akkermansiaceae	Verrucomicrobiales	Verrucomicrobiae	Verrucomicrobiota	NHP
244366.382	Klebsiella variicola strain AJ055	AJ055	Klebsiella variicola	Klebsiella	Enterobacteriaceae	Enterobacterales	Gammaproteobacteria	Pseudomonadota	HP
246787.511	Bacteroides cellulosilyticus strain CL06T03C01	CL06T03C01	Bacteroides cellulosilyticus	Bacteroides	Bacteroidaceae	Bacteroidales	Bacteroidia	Bacteroidota	NHP
246787.523	Bacteroides cellulosilyticus strain BFG-250	BFG-250	Bacteroides cellulosilyticus	Bacteroides	Bacteroidaceae	Bacteroidales	Bacteroidia	Bacteroidota	HP
2485925.2108	Oscillospiraceae bacterium KR001_HAM_0045	KR001_HAM_0045	Oscillospiraceae bacterium	Oscillibacter	Oscillospiraceae	Eubacteriales	Clostridia	Bacillota	NHP
2485925.2114	Oscillospiraceae bacterium KR001_HAM_0051	KR001_HAM_0051	Oscillospiraceae bacterium	Oscillibacter	Oscillospiraceae	Eubacteriales	Clostridia	Bacillota	NHP
2585118.3	Alistipes sp. 5CBH24	5CBH24	Alistipes communis	Alistipes	Rikenellaceae	Bacteroidales	Bacteroidia	Bacteroidota	NHP
2585756.3	Alistipes sp. 6CPBBH3	6CPBBH3	Alistipes communis	Alistipes	Rikenellaceae	Bacteroidales	Bacteroidia	Bacteroidota	NHP
2590157.11	Klebsiella variicola subsp. variicola strain 01A065	01A065	Klebsiella variicola	Klebsiella	Enterobacteriaceae	Enterobacterales	Gammaproteobacteria	Pseudomonadota	HP
2702.108	Gardnerella vaginalis strain GV37	GV37	Gardnerella vaginalis	Gardnerella	Bifidobacteriaceae	Bifidobacteriales	Actinomycetes	Actinomycetota	HP
2702.157	Gardnerella vaginalis strain UGent 06.41	UGent 06.41	Gardnerella vaginalis	Gardnerella	Bifidobacteriaceae	Bifidobacteriales	Actinomycetes	Actinomycetota	NHP
28025.127	Bifidobacterium animalis strain 01	01	Bifidobacterium animalis	Bifidobacterium	Bifidobacteriaceae	Bifidobacteriales	Actinomycetes	Actinomycetota	NHP
28025.133	Bifidobacterium animalis strain B06	B06	Bifidobacterium animalis	Bifidobacterium	Bifidobacteriaceae	Bifidobacteriales	Actinomycetes	Actinomycetota	NHP
28026.1095	Bifidobacterium pseudocatenulatum strain YIT11956	YIT11956	Bifidobacterium pseudocatenulatum	Bifidobacterium	Bifidobacteriaceae	Bifidobacteriales	Actinomycetes	Actinomycetota	NHP
28026.1098	Bifidobacterium pseudocatenulatum strain YIT11027	YIT11027	Bifidobacterium pseudocatenulatum	Bifidobacterium	Bifidobacteriaceae	Bifidobacteriales	Actinomycetes	Actinomycetota	NHP
28035.168	Staphylococcus lugdunensis strain MBAZ2	MBAZ2	Staphylococcus lugdunensis	Staphylococcus	Staphylococcaceae	Bacillales	Bacilli	Bacillota	NHP
28035.71	Staphylococcus lugdunensis strain SL13	SL13	Staphylococcus lugdunensis	Staphylococcus	Staphylococcaceae	Bacillales	Bacilli	Bacillota	HP
28037.1388	Streptococcus mitis strain Nm-65	Nm-65	Streptococcus mitis	Streptococcus	Streptococcaceae	Lactobacillales	Bacilli	Bacillota	HP
28037.1407	Streptococcus mitis strain S022-V7-A3	S022-V7-A3	Streptococcus mitis	Streptococcus	Streptococcaceae	Lactobacillales	Bacilli	Bacillota	NHP
28116.1661	Bacteroides ovatus strain BFG-107	BFG-107	Bacteroides ovatus	Bacteroides	Bacteroidaceae	Bacteroidales	Bacteroidia	Bacteroidota	HP
28116.1919	Bacteroides ovatus KR001_HIC_0032	KR001_HIC_0032	Bacteroides ovatus	Bacteroides	Bacteroidaceae	Bacteroidales	Bacteroidia	Bacteroidota	NHP
28129.11	Prevotella denticola strain KCOM 1525	KCOM 1525	Prevotella denticola	Prevotella	Prevotellaceae	Bacteroidales	Bacteroidia	Bacteroidota	HP
28129.55	Prevotella denticola strain F0119	F0119	Prevotella denticola	Prevotella	Prevotellaceae	Bacteroidales	Bacteroidia	Bacteroidota	NHP
28131.10	Prevotella intermedia strain OMA14	OMA14	Prevotella intermedia	Prevotella	Prevotellaceae	Bacteroidales	Bacteroidia	Bacteroidota	HP
28131.20	Prevotella intermedia strain KCOM 2837	KCOM 2837	Prevotella intermedia	Prevotella	Prevotellaceae	Bacteroidales	Bacteroidia	Bacteroidota	HP
28132.306	Prevotella melaninogenica strain F0091	F0091	Prevotella melaninogenica	Prevotella	Prevotellaceae	Bacteroidales	Bacteroidia	Bacteroidota	HP
28132.316	Prevotella melaninogenica strain F0695	F0695	Prevotella melaninogenica	Prevotella	Prevotellaceae	Bacteroidales	Bacteroidia	Bacteroidota	NHP
28133.89	Prevotella nigrescens strain F0109	F0109	Prevotella nigrescens	Prevotella	Prevotellaceae	Bacteroidales	Bacteroidia	Bacteroidota	HP
28141.673	Cronobacter sakazakii strain GZcsf-1	GZcsf-1	Cronobacter sakazakii	Cronobacter	Enterobacteriaceae	Enterobacterales	Gammaproteobacteria	Pseudomonadota	HP
28141.915	Cronobacter sakazakii strain C757	C757	Cronobacter sakazakii	Cronobacter	Enterobacteriaceae	Enterobacterales	Gammaproteobacteria	Pseudomonadota	HP
2815358.3	Leclercia sp. 4-9-1-25	4-9-1-25	Leclercia pneumoniae	Leclercia	Enterobacteriaceae	Enterobacterales	Gammaproteobacteria	Pseudomonadota	HP
2815358.4	Leclercia sp. 4-9-1-25	4-9-1-25	Leclercia pneumoniae	Leclercia	Enterobacteriaceae	Enterobacterales	Gammaproteobacteria	Pseudomonadota	HP
28184.41	Leptospira weilii FMAS_PD2	FMAS_PD2	Leptospira weilii	Leptospira	Leptospiraceae	Leptospirales	Spirochaetia	Spirochaetota	HP
28184.42	Leptospira weilii FMAS_RT1	FMAS_RT1	Leptospira weilii	Leptospira	Leptospiraceae	Leptospirales	Spirochaetia	Spirochaetota	HP
28188.25	Capnocytophaga canimorsus strain RBWH	RBWH	Capnocytophaga canimorsus	Capnocytophaga	Flavobacteriaceae	Flavobacteriales	Flavobacteriia	Bacteroidota	HP
28188.26	Capnocytophaga canimorsus strain NCTC11921	NCTC11921	Capnocytophaga canimorsus	Capnocytophaga	Flavobacteriaceae	Flavobacteriales	Flavobacteriia	Bacteroidota	HP
2823899.4	Corynebacterium sp. CCUG 27540	CCUG 27540	Corynebacterium pseudogenitalium	Corynebacterium	Corynebacteriaceae	Mycobacteriales	Actinomycetes	Actinomycetota	NHP
283734.1700	Staphylococcus pseudintermedius strain 53_88	53_88	Staphylococcus pseudintermedius	Staphylococcus	Staphylococcaceae	Bacillales	Bacilli	Bacillota	HP
283734.1701	Staphylococcus pseudintermedius strain 53_60	53_60	Staphylococcus pseudintermedius	Staphylococcus	Staphylococcaceae	Bacillales	Bacilli	Bacillota	HP
28450.645	Burkholderia pseudomallei strain 2008724734	2008724734	Burkholderia pseudomallei	Burkholderia	Burkholderiaceae	Burkholderiales	Betaproteobacteria	Pseudomonadota	HP
28450.646	Burkholderia pseudomallei strain 2011756295	2011756295	Burkholderia pseudomallei	Burkholderia	Burkholderiaceae	Burkholderiales	Betaproteobacteria	Pseudomonadota	HP
287.3878	Pseudomonas aeruginosa strain PASGNDM699	PASGNDM699	Pseudomonas aeruginosa	Pseudomonas	Pseudomonadaceae	Pseudomonadales	Gammaproteobacteria	Pseudomonadota	HP
287.5968	Pseudomonas aeruginosa strain K34-7	K34-7	Pseudomonas aeruginosa	Pseudomonas	Pseudomonadaceae	Pseudomonadales	Gammaproteobacteria	Pseudomonadota	HP
28901.17576	Salmonella enterica 143	143	Salmonella enterica	Salmonella	Enterobacteriaceae	Enterobacterales	Gammaproteobacteria	Pseudomonadota	HP
28901.17583	Salmonella enterica 2	2	Salmonella enterica	Salmonella	Enterobacteriaceae	Enterobacterales	Gammaproteobacteria	Pseudomonadota	HP
290434.9	Borreliella bavariensis PBi	PBi	Borreliella bavariensis	Borreliella	Borreliaceae	Spirochaetales	Spirochaetia	Spirochaetota	HP
291644.194	Bacteroides salyersiae strain CL06T03C19	CL06T03C19	Bacteroides salyersiae	Bacteroides	Bacteroidaceae	Bacteroidales	Bacteroidia	Bacteroidota	NHP
291644.202	Bacteroides salyersiae strain BFG-256	BFG-256	Bacteroides salyersiae	Bacteroides	Bacteroidaceae	Bacteroidales	Bacteroidia	Bacteroidota	HP
292800.569	Flavonifractor plautii strain NBRC 113805	NBRC 113805	Flavonifractor plautii	Flavonifractor	Oscillospiraceae	Eubacteriales	Clostridia	Bacillota	NHP
292800.696	Flavonifractor plautii KR001_HAM_0036	KR001_HAM_0036	Flavonifractor plautii	Flavonifractor	Oscillospiraceae	Eubacteriales	Clostridia	Bacillota	NHP
29380.13	Staphylococcus caprae strain JMUB590	JMUB590	Staphylococcus caprae	Staphylococcus	Staphylococcaceae	Bacillales	Bacilli	Bacillota	HP
29380.14	Staphylococcus caprae strain JMUB898	JMUB898	Staphylococcus caprae	Staphylococcus	Staphylococcaceae	Bacillales	Bacilli	Bacillota	HP
29385.323	Staphylococcus saprophyticus strain UTI-050	UTI-050	Staphylococcus saprophyticus	Staphylococcus	Staphylococcaceae	Bacillales	Bacilli	Bacillota	HP
29385.324	Staphylococcus saprophyticus strain UTI-045	UTI-045	Staphylococcus saprophyticus	Staphylococcus	Staphylococcaceae	Bacillales	Bacilli	Bacillota	HP
29388.315	Staphylococcus capitis strain XZ03	XZ03	Staphylococcus capitis	Staphylococcus	Staphylococcaceae	Bacillales	Bacilli	Bacillota	HP
29430.72	Acinetobacter haemolyticus strain AN4	AN4	Acinetobacter haemolyticus	Acinetobacter	Moraxellaceae	Moraxellales	Gammaproteobacteria	Pseudomonadota	HP
29430.76	Acinetobacter haemolyticus strain INNSZ174	INNSZ174	Acinetobacter haemolyticus	Acinetobacter	Moraxellaceae	Moraxellales	Gammaproteobacteria	Pseudomonadota	HP
29459.333	Brucella melitensis strain BwIM_ALB_46	BwIM_ALB_46	Brucella melitensis	Brucella	Brucellaceae	Hyphomicrobiales	Alphaproteobacteria	Pseudomonadota	HP
29459.360	Brucella melitensis strain BwIM_XXX_12	BwIM_XXX_12	Brucella melitensis	Brucella	Brucellaceae	Hyphomicrobiales	Alphaproteobacteria	Pseudomonadota	HP
29518.255	Borreliella afzelii PBabu	PBabu	Borreliella afzelii	Borreliella	Borreliaceae	Spirochaetales	Spirochaetia	Spirochaetota	HP
29518.264	Borreliella afzelii PKL	PKL	Borreliella afzelii	Borreliella	Borreliaceae	Spirochaetales	Spirochaetia	Spirochaetota	HP
29519.455	Borreliella garinii Konnai20_clone1	Konnai20_clone1	Borreliella garinii	Borreliella	Borreliaceae	Spirochaetales	Spirochaetia	Spirochaetota	HP
29519.481	Borreliella garinii PFr	PFr	Borreliella garinii	Borreliella	Borreliaceae	Spirochaetales	Spirochaetia	Spirochaetota	HP
303.397	Pseudomonas putida strain PP112420	PP112420	Pseudomonas putida	Pseudomonas	Pseudomonadaceae	Pseudomonadales	Gammaproteobacteria	Pseudomonadota	HP
303.750	Pseudomonas putida strain GIMC5401:PPKH-115	GIMC5401:PPKH-115	Pseudomonas putida	Pseudomonas	Pseudomonadaceae	Pseudomonadales	Gammaproteobacteria	Pseudomonadota	HP
32019.101	Campylobacter fetus subsp. fetus strain CITCf02	CITCf02	Campylobacter fetus	Campylobacter	Campylobacteraceae	Campylobacterales	Epsilonproteobacteria	Campylobacterota	HP
328813.144	Alistipes onderdonkii strain DSM 19147	DSM 19147	Alistipes onderdonkii	Alistipes	Rikenellaceae	Bacteroidales	Bacteroidia	Bacteroidota	NHP
328813.146	Alistipes onderdonkii KR001_HAM_0061	KR001_HAM_0061	Alistipes onderdonkii	Alistipes	Rikenellaceae	Bacteroidales	Bacteroidia	Bacteroidota	NHP
329854.496	Bacteroides intestinalis strain APC919/174	APC919/174	Bacteroides intestinalis	Bacteroides	Bacteroidaceae	Bacteroidales	Bacteroidia	Bacteroidota	NHP
329854.497	Bacteroides intestinalis strain APC919/174	APC919/174	Bacteroides intestinalis	Bacteroides	Bacteroidaceae	Bacteroidales	Bacteroidia	Bacteroidota	NHP
33010.102	Cutibacterium avidum strain KGMB09337	KGMB09337	Cutibacterium avidum	Cutibacterium	Propionibacteriaceae	Propionibacteriales	Actinomycetes	Actinomycetota	NHP
33010.142	Cutibacterium avidum TP-CV302	TP-CV302	Cutibacterium avidum	Cutibacterium	Propionibacteriaceae	Propionibacteriales	Actinomycetes	Actinomycetota	HP
33038.863	[Ruminococcus] gnavus strain NBRC 114413	NBRC 114413	[Ruminococcus] gnavus	Mediterraneibacter	Lachnospiraceae	Eubacteriales	Clostridia	Bacillota	NHP
357276.1035	Bacteroides dorei strain DSM 17855	DSM 17855	Phocaeicola dorei	Phocaeicola	Bacteroidaceae	Bacteroidales	Bacteroidia	Bacteroidota	NHP
357276.1234	Phocaeicola dorei strain CL06T03C03	CL06T03C03	Phocaeicola dorei	Phocaeicola	Bacteroidaceae	Bacteroidales	Bacteroidia	Bacteroidota	NHP
35814.79	Bordetella holmesii strain J862	J862	Bordetella holmesii	Bordetella	Alcaligenaceae	Burkholderiales	Betaproteobacteria	Pseudomonadota	HP
35814.81	Bordetella holmesii strain CIDM-BH3	CIDM-BH3	Bordetella holmesii	Bordetella	Alcaligenaceae	Burkholderiales	Betaproteobacteria	Pseudomonadota	HP
364410.4	Granulibacter bethesdensis strain NIH9.1	NIH9.1	Granulibacter bethesdensis	Granulibacter	Acetobacteraceae	Rhodospirillales	Alphaproteobacteria	Pseudomonadota	HP
364410.6	Granulibacter bethesdensis strain NIH8.1	NIH8.1	Granulibacter bethesdensis	Granulibacter	Acetobacteraceae	Rhodospirillales	Alphaproteobacteria	Pseudomonadota	HP
371601.675	Bacteroides xylanisolvens strain funn3	funn3	Bacteroides xylanisolvens	Bacteroides	Bacteroidaceae	Bacteroidales	Bacteroidia	Bacteroidota	HP
371601.815	Bacteroides xylanisolvens strain CL11T00C03	CL11T00C03	Bacteroides xylanisolvens	Bacteroides	Bacteroidaceae	Bacteroidales	Bacteroidia	Bacteroidota	NHP
37734.111	Enterococcus casseliflavus strain EC291	EC291	Enterococcus casseliflavus	Enterococcus	Enterococcaceae	Lactobacillales	Bacilli	Bacillota	HP
37734.92	Enterococcus casseliflavus strain 4928STDY7387870	4928STDY7387870	Enterococcus casseliflavus	Enterococcus	Enterococcaceae	Lactobacillales	Bacilli	Bacillota	NHP
38303.38	Corynebacterium pseudogenitalium CCUG 27540	CCUG 27540	Corynebacterium pseudogenitalium	Corynebacterium	Corynebacteriaceae	Mycobacteriales	Actinomycetes	Actinomycetota	NHP
38313.141	Shewanella algae strain CCU4051	CCU4051	Shewanella algae	Shewanella	Shewanellaceae	Alteromonadales	Gammaproteobacteria	Pseudomonadota	HP
38313.144	Shewanella algae strain CCU4052	CCU4052	Shewanella algae	Shewanella	Shewanellaceae	Alteromonadales	Gammaproteobacteria	Pseudomonadota	HP
38323.52	Bartonella henselae G-5436	G-5436	Bartonella henselae	Bartonella	Bartonellaceae	Hyphomicrobiales	Alphaproteobacteria	Pseudomonadota	HP
38323.55	Bartonella henselae Marseille/ URLLY-8	Marseille/ URLLY-8	Bartonella henselae	Bartonella	Bartonellaceae	Hyphomicrobiales	Alphaproteobacteria	Pseudomonadota	HP
392021.14	Rickettsia rickettsii str. 'Sheila Smith'	Sheila Smith	Rickettsia rickettsii	Rickettsia	Rickettsiaceae	Rickettsiales	Alphaproteobacteria	Pseudomonadota	HP
40041.383	Streptococcus equi subsp. zooepidemicus strain B630793	B630793	Streptococcus equi	Streptococcus	Streptococcaceae	Lactobacillales	Bacilli	Bacillota	HP
40041.56	Streptococcus equi subsp. zooepidemicus strain NCTC12090	NCTC12090	Streptococcus equi	Streptococcus	Streptococcaceae	Lactobacillales	Bacilli	Bacillota	HP
40324.1714	Stenotrophomonas maltophilia strain UHH_PC240	UHH_PC240	Stenotrophomonas maltophilia	Stenotrophomonas	Xanthomonadaceae	Xanthomonadales	Gammaproteobacteria	Pseudomonadota	HP
40324.2327	Stenotrophomonas maltophilia SCAID WND1-2022 (370) strain SCAID WND1-2022 (370)	SCAID WND1-2022 (370)	Stenotrophomonas maltophilia	Stenotrophomonas	Xanthomonadaceae	Xanthomonadales	Gammaproteobacteria	Pseudomonadota	HP
411470.52	[Ruminococcus] gnavus ATCC 29149	ATCC 29149	[Ruminococcus] gnavus	Mediterraneibacter	Lachnospiraceae	Eubacteriales	Clostridia	Bacillota	NHP
411490.43	Anaerostipes caccae L1-92 strain DSM 14662	DSM 14662	Anaerostipes caccae	Anaerostipes	Lachnospiraceae	Eubacteriales	Clostridia	Bacillota	NHP
42897.163	Shigella flexneri 2a Sflex 21-42	Sflex 21-42	Shigella flexneri	Shigella	Enterobacteriaceae	Enterobacterales	Gammaproteobacteria	Pseudomonadota	HP
43770.574	Corynebacterium striatum strain 215	215	Corynebacterium striatum	Corynebacterium	Corynebacteriaceae	Mycobacteriales	Actinomycetes	Actinomycetota	HP
43770.575	Corynebacterium striatum strain 216	216	Corynebacterium striatum	Corynebacterium	Corynebacteriaceae	Mycobacteriales	Actinomycetes	Actinomycetota	HP
439334.332	Mycobacterium avium subsp. hominissuis strain HP17	HP17	Mycobacterium avium	Mycobacterium	Mycobacteriaceae	Mycobacteriales	Actinomycetes	Actinomycetota	HP
439334.462	Mycobacterium avium subsp. hominissuis strain 101034	101034	Mycobacterium avium	Mycobacterium	Mycobacteriaceae	Mycobacteriales	Actinomycetes	Actinomycetota	HP
446.637	Legionella pneumophila strain ST23	ST23	Legionella pneumophila	Legionella	Legionellaceae	Legionellales	Gammaproteobacteria	Pseudomonadota	HP
446.638	Legionella pneumophila strain ST62	ST62	Legionella pneumophila	Legionella	Legionellaceae	Legionellales	Gammaproteobacteria	Pseudomonadota	HP
449673.71	Bacteroides stercoris ATCC 43183	ATCC 43183	Bacteroides stercoris	Bacteroides	Bacteroidaceae	Bacteroidales	Bacteroidia	Bacteroidota	NHP
450.24	Legionella longbeachae strain FDAARGOS_201	FDAARGOS_201	Legionella longbeachae	Legionella	Legionellaceae	Legionellales	Gammaproteobacteria	Pseudomonadota	HP
450.89	Legionella longbeachae strain B1445CHC	B1445CHC	Legionella longbeachae	Legionella	Legionellaceae	Legionellales	Gammaproteobacteria	Pseudomonadota	HP
46503.2259	Parabacteroides merdae strain CL06T03C08	CL06T03C08	Parabacteroides merdae	Parabacteroides	Tannerellaceae	Bacteroidales	Bacteroidia	Bacteroidota	NHP
46503.2290	Parabacteroides merdae strain BFG-280	BFG-280	Parabacteroides merdae	Parabacteroides	Tannerellaceae	Bacteroidales	Bacteroidia	Bacteroidota	HP
46506.2050	Bacteroides stercoris strain BFG-121	BFG-121	Bacteroides stercoris	Bacteroides	Bacteroidaceae	Bacteroidales	Bacteroidia	Bacteroidota	HP
470.18710	Acinetobacter baumannii strain 2021CK-01408	2021CK-01408	Acinetobacter baumannii	Acinetobacter	Moraxellaceae	Moraxellales	Gammaproteobacteria	Pseudomonadota	HP
470.18711	Acinetobacter baumannii strain 2021CK-01332	2021CK-01332	Acinetobacter baumannii	Acinetobacter	Moraxellaceae	Moraxellales	Gammaproteobacteria	Pseudomonadota	HP
47678.1127	Bacteroides caccae strain BFG-100	BFG-100	Bacteroides caccae	Bacteroides	Bacteroidaceae	Bacteroidales	Bacteroidia	Bacteroidota	HP
47715.500	Lactobacillus rhamnosus strain LR-B1	LR-B1	Lacticaseibacillus rhamnosus	Lacticaseibacillus	Lactobacillaceae	Lactobacillales	Bacilli	Bacillota	HP
47715.630	Lactobacillus rhamnosus strain BIO6870	BIO6870	Lacticaseibacillus rhamnosus	Lacticaseibacillus	Lactobacillaceae	Lactobacillales	Bacilli	Bacillota	NHP
47770.266	Lactobacillus crispatus strain AB70	AB70	Lactobacillus crispatus	Lactobacillus	Lactobacillaceae	Lactobacillales	Bacilli	Bacillota	HP
47770.918	Lactobacillus crispatus strain Lc1226	Lc1226	Lactobacillus crispatus	Lactobacillus	Lactobacillaceae	Lactobacillales	Bacilli	Bacillota	NHP
480.268	Moraxella catarrhalis strain FDAARGOS_213	FDAARGOS_213	Moraxella catarrhalis	Moraxella	Moraxellaceae	Moraxellales	Gammaproteobacteria	Pseudomonadota	NHP
480.269	Moraxella catarrhalis strain CCRI-195ME	CCRI-195ME	Moraxella catarrhalis	Moraxella	Moraxellaceae	Moraxellales	Gammaproteobacteria	Pseudomonadota	HP
48296.217	Acinetobacter pittii strain HUMV-6483	HUMV-6483	Acinetobacter pittii	Acinetobacter	Moraxellaceae	Moraxellales	Gammaproteobacteria	Pseudomonadota	HP
48296.366	Acinetobacter pittii strain C54	C54	Acinetobacter pittii	Acinetobacter	Moraxellaceae	Moraxellales	Gammaproteobacteria	Pseudomonadota	HP
485.1347	Neisseria gonorrhoeae strain RIVM0610	RIVM0610	Neisseria gonorrhoeae	Neisseria	Neisseriaceae	Neisseriales	Betaproteobacteria	Pseudomonadota	HP
485.1348	Neisseria gonorrhoeae strain RIVM0640	RIVM0640	Neisseria gonorrhoeae	Neisseria	Neisseriaceae	Neisseriales	Betaproteobacteria	Pseudomonadota	HP
487.1231	Neisseria meningitidis strain 38277	38277	Neisseria meningitidis	Neisseria	Neisseriaceae	Neisseriales	Betaproteobacteria	Pseudomonadota	NHP
487.1302	Neisseria meningitidis strain FDAARGOS_211	FDAARGOS_211	Neisseria meningitidis	Neisseria	Neisseriaceae	Neisseriales	Betaproteobacteria	Pseudomonadota	HP
490.259	Neisseria sicca strain NS20201025	NS20201025	Neisseria sicca	Neisseria	Neisseriaceae	Neisseriales	Betaproteobacteria	Pseudomonadota	HP
490.6	Neisseria sicca strain FDAARGOS_260	FDAARGOS_260	Neisseria sicca	Neisseria	Neisseriaceae	Neisseriales	Betaproteobacteria	Pseudomonadota	HP
50719.19	Vibrio diabolicus strain FDAARGOS_96	FDAARGOS_96	Vibrio diabolicus	Vibrio	Vibrionaceae	Vibrionales	Gammaproteobacteria	Pseudomonadota	HP
50719.21	Vibrio diabolicus strain FDAARGOS_105	FDAARGOS_105	Vibrio diabolicus	Vibrio	Vibrionaceae	Vibrionales	Gammaproteobacteria	Pseudomonadota	HP
520.1140	Bordetella pertussis strain J697	J697	Bordetella pertussis	Bordetella	Alcaligenaceae	Burkholderiales	Betaproteobacteria	Pseudomonadota	HP
520.739	Bordetella pertussis strain J473	J473	Bordetella pertussis	Bordetella	Alcaligenaceae	Burkholderiales	Betaproteobacteria	Pseudomonadota	HP
525283.9	Fusobacterium nucleatum subsp. nucleatum ATCC 23726	ATCC 23726	Fusobacterium nucleatum	Fusobacterium	Fusobacteriaceae	Fusobacteriales	Fusobacteriia	Fusobacteriota	NHP
53345.73	Enterococcus durans strain 4928STDY7071430	4928STDY7071430	Enterococcus durans	Enterococcus	Enterococcaceae	Lactobacillales	Bacilli	Bacillota	NHP
53345.74	Enterococcus durans strain 4928STDY7387704	4928STDY7387704	Enterococcus durans	Enterococcus	Enterococcaceae	Lactobacillales	Bacilli	Bacillota	NHP
53436.7	Treponema pallidum subsp. endemicum C77	C77	Treponema pallidum	Treponema	Treponemataceae	Spirochaetales	Spirochaetia	Spirochaetota	HP
537011.447	Prevotella copri DSM 18205	DSM 18205	Segatella copri	Segatella	Prevotellaceae	Bacteroidales	Bacteroidia	Bacteroidota	NHP
54291.111	Raoultella ornithinolytica strain YDC775_2	YDC775_2	Raoultella ornithinolytica	Raoultella	Enterobacteriaceae	Enterobacterales	Gammaproteobacteria	Pseudomonadota	HP
54291.34	Raoultella ornithinolytica strain Ro24724	Ro24724	Raoultella ornithinolytica	Raoultella	Enterobacteriaceae	Enterobacterales	Gammaproteobacteria	Pseudomonadota	HP
545.36	Citrobacter koseri strain 0123A_53_520	0123A_53_520	Citrobacter koseri	Citrobacter	Enterobacteriaceae	Enterobacterales	Gammaproteobacteria	Pseudomonadota	NHP
545.38	Citrobacter koseri strain FDAARGOS_287	FDAARGOS_287	Citrobacter koseri	Citrobacter	Enterobacteriaceae	Enterobacterales	Gammaproteobacteria	Pseudomonadota	HP
546.1609	Citrobacter freundii CF1807	CF1807	Citrobacter freundii	Citrobacter	Enterobacteriaceae	Enterobacterales	Gammaproteobacteria	Pseudomonadota	HP
546.1782	Citrobacter freundii CF5125	CF5125	Citrobacter freundii	Citrobacter	Enterobacteriaceae	Enterobacterales	Gammaproteobacteria	Pseudomonadota	HP
548.1099	Klebsiella aerogenes 4417	4417	Klebsiella aerogenes	Klebsiella	Enterobacteriaceae	Enterobacterales	Gammaproteobacteria	Pseudomonadota	HP
548.614	Klebsiella aerogenes strain 4928STDY7071344	4928STDY7071344	Klebsiella aerogenes	Klebsiella	Enterobacteriaceae	Enterobacterales	Gammaproteobacteria	Pseudomonadota	NHP
550.1583	Enterobacter cloacae strain 20710	20710	Enterobacter cloacae	Enterobacter	Enterobacteriaceae	Enterobacterales	Gammaproteobacteria	Pseudomonadota	HP
550.2451	Enterobacter cloacae strain 4928STDY7071160	4928STDY7071160	Enterobacter cloacae	Enterobacter	Enterobacteriaceae	Enterobacterales	Gammaproteobacteria	Pseudomonadota	NHP
562.29122	Escherichia coli strain 97-3250	97-3250	Escherichia coli	Escherichia	Enterobacteriaceae	Enterobacterales	Gammaproteobacteria	Pseudomonadota	HP
562.68395	Escherichia coli strain G6/7	G6/7	Escherichia coli	Escherichia	Enterobacteriaceae	Enterobacterales	Gammaproteobacteria	Pseudomonadota	NHP
564.44	Escherichia fergusonii strain ATCC 35473	ATCC 35473	Escherichia fergusonii	Escherichia	Enterobacteriaceae	Enterobacterales	Gammaproteobacteria	Pseudomonadota	HP
564.45	Escherichia fergusonii strain ATCC 35471	ATCC 35471	Escherichia fergusonii	Escherichia	Enterobacteriaceae	Enterobacterales	Gammaproteobacteria	Pseudomonadota	HP
571.213	Klebsiella oxytoca strain CAV1752	CAV1752	Klebsiella oxytoca	Klebsiella	Enterobacteriaceae	Enterobacterales	Gammaproteobacteria	Pseudomonadota	HP
571.731	Klebsiella oxytoca strain 4928STDY7071187	4928STDY7071187	Klebsiella oxytoca	Klebsiella	Enterobacteriaceae	Enterobacterales	Gammaproteobacteria	Pseudomonadota	NHP
573.51886	Klebsiella pneumoniae KpST17-2177	KpST17-2177	Klebsiella pneumoniae	Klebsiella	Enterobacteriaceae	Enterobacterales	Gammaproteobacteria	Pseudomonadota	NHP
573.52176	Klebsiella pneumoniae NU-CRE047	NU-CRE047	Klebsiella pneumoniae	Klebsiella	Enterobacteriaceae	Enterobacterales	Gammaproteobacteria	Pseudomonadota	HP
57706.158	Citrobacter braakii strain DY2019	DY2019	Citrobacter braakii	Citrobacter	Enterobacteriaceae	Enterobacterales	Gammaproteobacteria	Pseudomonadota	HP
57706.19	Citrobacter braakii strain FDAARGOS_253	FDAARGOS_253	Citrobacter braakii	Citrobacter	Enterobacteriaceae	Enterobacterales	Gammaproteobacteria	Pseudomonadota	HP
57975.30	Burkholderia thailandensis strain FDAARGOS_238	FDAARGOS_238	Burkholderia thailandensis	Burkholderia	Burkholderiaceae	Burkholderiales	Betaproteobacteria	Pseudomonadota	HP
57975.47	Burkholderia thailandensis strain BPM	BPM	Burkholderia thailandensis	Burkholderia	Burkholderiaceae	Burkholderiales	Betaproteobacteria	Pseudomonadota	HP
582.561	Morganella morganii strain MM50821	MM50821	Morganella morganii	Morganella	Morganellaceae	Enterobacterales	Gammaproteobacteria	Pseudomonadota	HP
582.562	Morganella morganii strain MM51087	MM51087	Morganella morganii	Morganella	Morganellaceae	Enterobacterales	Gammaproteobacteria	Pseudomonadota	HP
584.1606	Proteus mirabilis strain PM52260	PM52260	Proteus mirabilis	Proteus	Morganellaceae	Enterobacterales	Gammaproteobacteria	Pseudomonadota	HP
584.1635	Proteus mirabilis strain PM52812	PM52812	Proteus mirabilis	Proteus	Morganellaceae	Enterobacterales	Gammaproteobacteria	Pseudomonadota	HP
587.514	Providencia rettgeri 12105	12105	Providencia rettgeri	Providencia	Morganellaceae	Enterobacterales	Gammaproteobacteria	Pseudomonadota	HP
587.58	Providencia rettgeri strain FDAARGOS_330	FDAARGOS_330	Providencia rettgeri	Providencia	Morganellaceae	Enterobacterales	Gammaproteobacteria	Pseudomonadota	HP
588.211	Providencia stuartii strain 3347685	3347685	Providencia stuartii	Providencia	Morganellaceae	Enterobacterales	Gammaproteobacteria	Pseudomonadota	HP
588.252	Providencia stuartii CMC-4104	CMC-4104	Providencia stuartii	Providencia	Morganellaceae	Enterobacterales	Gammaproteobacteria	Pseudomonadota	HP
615.650	Serratia marcescens strain CAV1761	CAV1761	Serratia marcescens	Serratia	Yersiniaceae	Enterobacterales	Gammaproteobacteria	Pseudomonadota	HP
615.999	Serratia marcescens strain 4928STDY7387938	4928STDY7387938	Serratia marcescens	Serratia	Yersiniaceae	Enterobacterales	Gammaproteobacteria	Pseudomonadota	NHP
61645.543	Enterobacter asburiae AR2284-yvys	AR2284-yvys	Enterobacter asburiae	Enterobacter	Enterobacteriaceae	Enterobacterales	Gammaproteobacteria	Pseudomonadota	HP
61645.637	Enterobacter asburiae 2497	2497	Enterobacter asburiae	Enterobacter	Enterobacteriaceae	Enterobacterales	Gammaproteobacteria	Pseudomonadota	HP
621.221	Shigella boydii strain ATCC 35964	ATCC 35964	Shigella boydii	Shigella	Enterobacteriaceae	Enterobacterales	Gammaproteobacteria	Pseudomonadota	HP
621.322	Shigella boydii strain 600690	600690	Shigella boydii	Shigella	Enterobacteriaceae	Enterobacterales	Gammaproteobacteria	Pseudomonadota	HP
622.437	Shigella dysenteriae strain ATCC 49347	ATCC 49347	Shigella dysenteriae	Shigella	Enterobacteriaceae	Enterobacterales	Gammaproteobacteria	Pseudomonadota	HP
622.521	Shigella dysenteriae strain CFSAN029786	CFSAN029786	Shigella dysenteriae	Shigella	Enterobacteriaceae	Enterobacterales	Gammaproteobacteria	Pseudomonadota	HP
623.1852	Shigella flexneri 3160_NCHU22	3160_NCHU22	Shigella flexneri	Shigella	Enterobacteriaceae	Enterobacterales	Gammaproteobacteria	Pseudomonadota	HP
624.1185	Shigella sonnei strain 75/02	75/02	Shigella sonnei	Shigella	Enterobacteriaceae	Enterobacterales	Gammaproteobacteria	Pseudomonadota	HP
624.1285	Shigella sonnei strain CFSAN030807	CFSAN030807	Shigella sonnei	Shigella	Enterobacteriaceae	Enterobacterales	Gammaproteobacteria	Pseudomonadota	HP
626932.184	Alistipes indistinctus strain 2BBH45	2BBH45	Alistipes indistinctus	Alistipes	Rikenellaceae	Bacteroidales	Bacteroidia	Bacteroidota	NHP
632.705	Yersinia pestis strain S19960127	S19960127	Yersinia pestis	Yersinia	Yersiniaceae	Enterobacterales	Gammaproteobacteria	Pseudomonadota	HP
632.861	Yersinia pestis strain R	R	Yersinia pestis	Yersinia	Yersiniaceae	Enterobacterales	Gammaproteobacteria	Pseudomonadota	HP
633.316	Yersinia pseudotuberculosis strain 598	598	Yersinia pseudotuberculosis	Yersinia	Yersiniaceae	Enterobacterales	Gammaproteobacteria	Pseudomonadota	HP
633.88	Yersinia pseudotuberculosis strain NZYP4713	NZYP4713	Yersinia pseudotuberculosis	Yersinia	Yersiniaceae	Enterobacterales	Gammaproteobacteria	Pseudomonadota	HP
644.199	Aeromonas hydrophila strain ZYAH75	ZYAH75	Aeromonas hydrophila	Aeromonas	Aeromonadaceae	Aeromonadales	Gammaproteobacteria	Pseudomonadota	HP
644.996	Aeromonas hydrophila YURI 17	YURI 17	Aeromonas hydrophila	Aeromonas	Aeromonadaceae	Aeromonadales	Gammaproteobacteria	Pseudomonadota	HP
648.938	Aeromonas caviae SVJ23	SVJ23	Aeromonas caviae	Aeromonas	Aeromonadaceae	Aeromonadales	Gammaproteobacteria	Pseudomonadota	HP
648.973	Aeromonas caviae AC1520	AC1520	Aeromonas caviae	Aeromonas	Aeromonadaceae	Aeromonadales	Gammaproteobacteria	Pseudomonadota	HP
65058.242	Corynebacterium ulcerans strain 0211	0211	Corynebacterium ulcerans	Corynebacterium	Corynebacteriaceae	Mycobacteriales	Actinomycetes	Actinomycetota	HP
65058.243	Corynebacterium ulcerans strain FH2016-1	FH2016-1	Corynebacterium ulcerans	Corynebacterium	Corynebacteriaceae	Mycobacteriales	Actinomycetes	Actinomycetota	HP
654.877	Aeromonas veronii ANYA 18661	ANYA 18661	Aeromonas veronii	Aeromonas	Aeromonadaceae	Aeromonadales	Gammaproteobacteria	Pseudomonadota	HP
654.888	Aeromonas veronii ANYA 15694	ANYA 15694	Aeromonas veronii	Aeromonas	Aeromonadaceae	Aeromonadales	Gammaproteobacteria	Pseudomonadota	HP
664662.50	Borreliella bavariensis strain A104S	A104S	Borreliella bavariensis	Borreliella	Borreliaceae	Spirochaetales	Spirochaetia	Spirochaetota	HP
666.5228	Vibrio cholerae strain VC1374	VC1374	Vibrio cholerae	Vibrio	Vibrionaceae	Vibrionales	Gammaproteobacteria	Pseudomonadota	HP
666.6286	Vibrio cholerae CNRVC190243	CNRVC190243	Vibrio cholerae	Vibrio	Vibrionaceae	Vibrionales	Gammaproteobacteria	Pseudomonadota	HP
670.1228	Vibrio parahaemolyticus strain MAVP-R	MAVP-R	Vibrio parahaemolyticus	Vibrio	Vibrionaceae	Vibrionales	Gammaproteobacteria	Pseudomonadota	HP
670.6485	Vibrio parahaemolyticus RMDVP1	RMDVP1	Vibrio parahaemolyticus	Vibrio	Vibrionaceae	Vibrionales	Gammaproteobacteria	Pseudomonadota	HP
672.1173	Vibrio vulnificus strain Vv180806	Vv180806	Vibrio vulnificus	Vibrio	Vibrionaceae	Vibrionales	Gammaproteobacteria	Pseudomonadota	HP
672.2012	Vibrio vulnificus VV2014DJH	VV2014DJH	Vibrio vulnificus	Vibrio	Vibrionaceae	Vibrionales	Gammaproteobacteria	Pseudomonadota	HP
674529.279	Bacteroides faecis strain BFG-108	BFG-108	Bacteroides faecis	Bacteroides	Bacteroidaceae	Bacteroidales	Bacteroidia	Bacteroidota	HP
674529.358	Bacteroides faecis WAL8736	WAL8736	Bacteroides faecis	Bacteroides	Bacteroidaceae	Bacteroidales	Bacteroidia	Bacteroidota	NHP
676.30	Vibrio fluvialis strain 12605	12605	Vibrio fluvialis	Vibrio	Vibrionaceae	Vibrionales	Gammaproteobacteria	Pseudomonadota	HP
676.375	Vibrio fluvialis ATCC 33809	ATCC 33809	Vibrio fluvialis	Vibrio	Vibrionaceae	Vibrionales	Gammaproteobacteria	Pseudomonadota	HP
678932.20	Auritidibacter ignavus BABAE-1	BABAE-1	Auritidibacter ignavus	Auritidibacter	Micrococcaceae	Micrococcales	Actinomycetes	Actinomycetota	HP
678932.23	Auritidibacter ignavus BABAE-6	BABAE-6	Auritidibacter ignavus	Auritidibacter	Micrococcaceae	Micrococcales	Actinomycetes	Actinomycetota	HP
69710.20	Treponema vincentii OMZ 804	OMZ 804	Treponema vincentii	Treponema	Treponemataceae	Spirochaetales	Spirochaetia	Spirochaetota	HP
69710.23	Treponema vincentii OMZ 862	OMZ 862	Treponema vincentii	Treponema	Treponemataceae	Spirochaetales	Spirochaetia	Spirochaetota	HP
69823.18	Selenomonas sputigena KCOM 20461	KCOM 20461	Selenomonas sputigena	Selenomonas	Selenomonadaceae	Selenomonadales	Negativicutes	Bacillota	HP
69823.19	Selenomonas sputigena KCOM 1787	KCOM 1787	Selenomonas sputigena	Selenomonas	Selenomonadaceae	Selenomonadales	Negativicutes	Bacillota	HP
702439.159	Prevotella nigrescens F0103	F0103	Prevotella nigrescens	Prevotella	Prevotellaceae	Bacteroidales	Bacteroidia	Bacteroidota	NHP
714.778	Aggregatibacter actinomycetemcomitans 23S	23S	Aggregatibacter actinomycetemcomitans	Aggregatibacter	Pasteurellaceae	Pasteurellales	Gammaproteobacteria	Pseudomonadota	HP
714.780	Aggregatibacter actinomycetemcomitans 4S	4S	Aggregatibacter actinomycetemcomitans	Aggregatibacter	Pasteurellaceae	Pasteurellales	Gammaproteobacteria	Pseudomonadota	HP
71452.45	Enterococcus raffinosus strain CX012922	CX012922	Enterococcus raffinosus	Enterococcus	Enterococcaceae	Lactobacillales	Bacilli	Bacillota	HP
71452.61	Enterococcus raffinosus Er676	Er676	Enterococcus raffinosus	Enterococcus	Enterococcaceae	Lactobacillales	Bacilli	Bacillota	HP
727.3409	Haemophilus influenzae NRCH180079	NRCH180079	Haemophilus influenzae	Haemophilus	Pasteurellaceae	Pasteurellales	Gammaproteobacteria	Pseudomonadota	HP
727.3410	Haemophilus influenzae NRCH190002	NRCH190002	Haemophilus influenzae	Haemophilus	Pasteurellaceae	Pasteurellales	Gammaproteobacteria	Pseudomonadota	HP
72758.23	Staphylococcus capitis subsp. capitis strain DSM 20326	DSM 20326	Staphylococcus capitis	Staphylococcus	Staphylococcaceae	Bacillales	Bacilli	Bacillota	HP
729.2134	Haemophilus parainfluenzae strain M1C142_1	M1C142_1	Haemophilus parainfluenzae	Haemophilus	Pasteurellaceae	Pasteurellales	Gammaproteobacteria	Pseudomonadota	HP
729.2137	Haemophilus parainfluenzae strain M1C137_2	M1C137_2	Haemophilus parainfluenzae	Haemophilus	Pasteurellaceae	Pasteurellales	Gammaproteobacteria	Pseudomonadota	HP
742725.163	Alistipes indistinctus YIT 12060	YIT 12060	Alistipes indistinctus	Alistipes	Rikenellaceae	Bacteroidales	Bacteroidia	Bacteroidota	NHP
74426.1748	Collinsella aerofaciens strain NBRC 114504	NBRC 114504	Collinsella aerofaciens	Collinsella	Coriobacteriaceae	Coriobacteriales	Coriobacteriia	Actinomycetota	NHP
74426.49	Collinsella aerofaciens strain indica	indica	Collinsella aerofaciens	Collinsella	Coriobacteriaceae	Coriobacteriales	Coriobacteriia	Actinomycetota	NHP
747.530	Pasteurella multocida strain FDAARGOS_384	FDAARGOS_384	Pasteurella multocida	Pasteurella	Pasteurellaceae	Pasteurellales	Gammaproteobacteria	Pseudomonadota	HP
747.813	Pasteurella multocida strain NCTC10382	NCTC10382	Pasteurella multocida	Pasteurella	Pasteurellaceae	Pasteurellales	Gammaproteobacteria	Pseudomonadota	HP
753.13	Pasteurella canis strain HL268	HL268	Pasteurella canis	Pasteurella	Pasteurellaceae	Pasteurellales	Gammaproteobacteria	Pseudomonadota	HP
753.14	Pasteurella canis strain HL1500	HL1500	Pasteurella canis	Pasteurella	Pasteurellaceae	Pasteurellales	Gammaproteobacteria	Pseudomonadota	HP
76856.5	Fusobacterium nucleatum subsp. nucleatum strain ChDC F317	ChDC F317	Fusobacterium nucleatum	Fusobacterium	Fusobacteriaceae	Fusobacteriales	Fusobacteriia	Fusobacteriota	HP
76860.44	Streptococcus constellatus TCV107	TCV107	Streptococcus constellatus	Streptococcus	Streptococcaceae	Lactobacillales	Bacilli	Bacillota	HP
777.185	Coxiella burnetii strain Henzerling	Henzerling	Coxiella burnetii	Coxiella	Coxiellaceae	Legionellales	Gammaproteobacteria	Pseudomonadota	HP
777.186	Coxiella burnetii strain Heizberg	Heizberg	Coxiella burnetii	Coxiella	Coxiellaceae	Legionellales	Gammaproteobacteria	Pseudomonadota	HP
783.32	Rickettsia rickettsii RMSPvaccine	RMSPvaccine	Rickettsia rickettsii	Rickettsia	Rickettsiaceae	Rickettsiales	Alphaproteobacteria	Pseudomonadota	HP
803.14	Bartonella quintana CO20_0257	CO20_0257	Bartonella quintana	Bartonella	Bartonellaceae	Hyphomicrobiales	Alphaproteobacteria	Pseudomonadota	HP
803.15	Bartonella quintana CO20_0297	CO20_0297	Bartonella quintana	Bartonella	Bartonellaceae	Hyphomicrobiales	Alphaproteobacteria	Pseudomonadota	HP
813.135	Chlamydia trachomatis strain SQ32	SQ32	Chlamydia trachomatis	Chlamydia	Chlamydiaceae	Chlamydiales	Chlamydiia	Chlamydiota	HP
813.136	Chlamydia trachomatis strain SQ29	SQ29	Chlamydia trachomatis	Chlamydia	Chlamydiaceae	Chlamydiales	Chlamydiia	Chlamydiota	HP
817.1270	Bacteroides fragilis strain CCUG4856T	CCUG4856T	Bacteroides fragilis	Bacteroides	Bacteroidaceae	Bacteroidales	Bacteroidia	Bacteroidota	HP
817.2297	Bacteroides fragilis DH4096B	DH4096B	Bacteroides fragilis	Bacteroides	Bacteroidaceae	Bacteroidales	Bacteroidia	Bacteroidota	NHP
818.1650	Bacteroides thetaiotaomicron strain BFG-55	BFG-55	Bacteroides thetaiotaomicron	Bacteroides	Bacteroidaceae	Bacteroidales	Bacteroidia	Bacteroidota	HP
818.2208	Bacteroides thetaiotaomicron VPI-BT8702	VPI-BT8702	Bacteroides thetaiotaomicron	Bacteroides	Bacteroidaceae	Bacteroidales	Bacteroidia	Bacteroidota	NHP
820.5428	Bacteroides uniformis strain CL11T00C07	CL11T00C07	Bacteroides uniformis	Bacteroides	Bacteroidaceae	Bacteroidales	Bacteroidia	Bacteroidota	NHP
820.5430	Bacteroides uniformis strain CL06T03C05	CL06T03C05	Bacteroides uniformis	Bacteroides	Bacteroidaceae	Bacteroidales	Bacteroidia	Bacteroidota	NHP
821.4312	Phocaeicola vulgatus strain CL06T03C24	CL06T03C24	Phocaeicola vulgatus	Phocaeicola	Bacteroidaceae	Bacteroidales	Bacteroidia	Bacteroidota	NHP
821.4572	Phocaeicola vulgatus strain BFG-191	BFG-191	Phocaeicola vulgatus	Phocaeicola	Bacteroidaceae	Bacteroidales	Bacteroidia	Bacteroidota	HP
823.3064	Parabacteroides distasonis strain CavFT-hAR46	CavFT-hAR46	Parabacteroides distasonis	Parabacteroides	Tannerellaceae	Bacteroidales	Bacteroidia	Bacteroidota	HP
823.3648	Parabacteroides distasonis strain CL11T00C22	CL11T00C22	Parabacteroides distasonis	Parabacteroides	Tannerellaceae	Bacteroidales	Bacteroidia	Bacteroidota	NHP
83655.105	Leclercia adecarboxylata strain 16008513 strain 16005813	16005813	Leclercia adecarboxylata	Leclercia	Enterobacteriaceae	Enterobacterales	Gammaproteobacteria	Pseudomonadota	HP
83655.130	Leclercia adecarboxylata strain 16400	16400	Leclercia adecarboxylata	Leclercia	Enterobacteriaceae	Enterobacterales	Gammaproteobacteria	Pseudomonadota	HP
837.120	Porphyromonas gingivalis strain KCOM 2799	KCOM 2799	Porphyromonas gingivalis	Porphyromonas	Porphyromonadaceae	Bacteroidales	Bacteroidia	Bacteroidota	HP
837.121	Porphyromonas gingivalis strain KCOM 2801	KCOM 2801	Porphyromonas gingivalis	Porphyromonas	Porphyromonadaceae	Bacteroidales	Bacteroidia	Bacteroidota	HP
853.172	Faecalibacterium prausnitzii strain Indica	Indica	Faecalibacterium prausnitzii	Faecalibacterium	Oscillospiraceae	Eubacteriales	Clostridia	Bacillota	NHP
853.8512	Faecalibacterium prausnitzii KR001_HIC_0004	KR001_HIC_0004	Faecalibacterium prausnitzii	Faecalibacterium	Oscillospiraceae	Eubacteriales	Clostridia	Bacillota	NHP
856.11	Fusobacterium varium strain Fv113-g1	Fv113-g1	Fusobacterium varium	Fusobacterium	Fusobacteriaceae	Fusobacteriales	Fusobacteriia	Fusobacteriota	HP
856.123	Fusobacterium varium KR001_HAM_0062	KR001_HAM_0062	Fusobacterium varium	Fusobacterium	Fusobacteriaceae	Fusobacteriales	Fusobacteriia	Fusobacteriota	NHP
85698.184	Achromobacter xylosoxidans strain R8	R8	Achromobacter xylosoxidans	Achromobacter	Alcaligenaceae	Burkholderiales	Betaproteobacteria	Pseudomonadota	HP
85698.242	Achromobacter xylosoxidans strain GN008 strain not applicable	not applicable	Achromobacter xylosoxidans	Achromobacter	Alcaligenaceae	Burkholderiales	Betaproteobacteria	Pseudomonadota	HP
860.13	Fusobacterium periodonticum strain KCOM 1277	KCOM 1277	Fusobacterium periodonticum	Fusobacterium	Fusobacteriaceae	Fusobacteriales	Fusobacteriia	Fusobacteriota	HP
860.16	Fusobacterium periodonticum strain KCOM 2555	KCOM 2555	Fusobacterium periodonticum	Fusobacterium	Fusobacteriaceae	Fusobacteriales	Fusobacteriia	Fusobacteriota	NHP
87883.148	Burkholderia multivorans strain FDAARGOS_246	FDAARGOS_246	Burkholderia multivorans	Burkholderia	Burkholderiaceae	Burkholderiales	Betaproteobacteria	Pseudomonadota	HP
87883.378	Burkholderia multivorans strain P3Bm2015	P3Bm2015	Burkholderia multivorans	Burkholderia	Burkholderiaceae	Burkholderiales	Betaproteobacteria	Pseudomonadota	HP
881260.24	Enterobacter bugandensis strain 1367	1367	Enterobacter bugandensis	Enterobacter	Enterobacteriaceae	Enterobacterales	Gammaproteobacteria	Pseudomonadota	HP
881260.9	Enterobacter bugandensis strain EB-247	EB-247	Enterobacter bugandensis	Enterobacter	Enterobacteriaceae	Enterobacterales	Gammaproteobacteria	Pseudomonadota	HP
95486.300	Burkholderia cenocepacia strain VC2307	VC2307	Burkholderia cenocepacia	Burkholderia	Burkholderiaceae	Burkholderiales	Betaproteobacteria	Pseudomonadota	HP
95486.303	Burkholderia cenocepacia strain VC1254	VC1254	Burkholderia cenocepacia	Burkholderia	Burkholderiaceae	Burkholderiales	Betaproteobacteria	Pseudomonadota	HP
985002.188	Staphylococcus argenteus strain XNO106	XNO106	Staphylococcus argenteus	Staphylococcus	Staphylococcaceae	Bacillales	Bacilli	Bacillota	HP
985002.426	Staphylococcus argenteus MRSA-139-14-168	MRSA-139-14-168	Staphylococcus argenteus	Staphylococcus	Staphylococcaceae	Bacillales	Bacilli	Bacillota	HP
997873.77	Bacteroides caccae CL03T12C61	CL03T12C61	Bacteroides caccae	Bacteroides	Bacteroidaceae	Bacteroidales	Bacteroidia	Bacteroidota	NHP
99822.25	Streptococcus dysgalactiae subsp. dysgalactiae strain NCTC4669	NCTC4669	Streptococcus dysgalactiae	Streptococcus	Streptococcaceae	Lactobacillales	Bacilli	Bacillota	HP
